# Supplementary material for: Genome biology of the paleotetraploid perennial biomass crop Miscanthus
Source: Nat Commun. 2020 Oct 28;11:5442. doi: 10.1038/s41467-020-18923-6 (PMC7595124; doi:10.1038/s41467-020-18923-6)
Supplement: Supplementary file 5 — Supplementary Data 1 [file 41467_2020_18923_MOESM5_ESM.xlsx]

## Sheet: Library Info
Library	Read End	Tissue	Rep	Date	Reads Generated	Reads Post QT	Reads Mapped	SRA project	SRA accession
Mxg_jun13_lf_a_r1.fastq	1	leaf	1	Jun 13 2009	26683200	25899381	24658749	PRJNA575573	SAMN12904706
Mxg_jun13_lf_a_r2.fastq	2	leaf	1	Jun 13 2009	26683200	25899381	24665702	PRJNA575573	SAMN12904706
Mxg_jun13_lf_b_r1.fastq	1	leaf	2	Jun 13 2009	30368585	29368814	28003058	PRJNA575573	SAMN12904706
Mxg_jun13_lf_b_r2.fastq	2	leaf	2	Jun 13 2009	30368585	29368814	27997289	PRJNA575573	SAMN12904706
Mxg_jun13_lf_c_r1.fastq	1	leaf	3	Jun 13 2009	27437133	26561967	25026148	PRJNA575573	SAMN12904706
Mxg_jun13_lf_c_r2.fastq	2	leaf	3	Jun 13 2009	27437133	26561967	25025947	PRJNA575573	SAMN12904706
Mxg_aug17_lf_a_r1.fastq	1	leaf	1	Aug 17 2010	26140025	25657064	23566449	PRJNA575573	SAMN12904707
Mxg_aug17_lf_a_r2.fastq	2	leaf	1	Aug 17 2010	26140025	25657064	23557963	PRJNA575573	SAMN12904707
Mxg_aug17_lf_b_r1.fastq	1	leaf	2	Aug 17 2010	28227302	27543162	25116911	PRJNA575573	SAMN12904707
Mxg_aug17_lf_b_r2.fastq	2	leaf	2	Aug 17 2010	28227302	27543162	25101838	PRJNA575573	SAMN12904707
Mxg_aug17_lf_c_r1.fastq	1	leaf	3	Aug 17 2010	26570162	25779903	24016940	PRJNA575573	SAMN12904707
Mxg_aug17_lf_c_r2.fastq	2	leaf	3	Aug 17 2010	26570162	25779903	24010698	PRJNA575573	SAMN12904707
Mxg_aug18_lf_a_r1.fastq	1	leaf	1	Aug 18 2009	25535816	24889585	23267167	PRJNA575573	SAMN12904708
Mxg_aug18_lf_a_r2.fastq	2	leaf	1	Aug 18 2009	25535816	24889585	23258275	PRJNA575573	SAMN12904708
Mxg_aug18_lf_b_r1.fastq	1	leaf	2	Aug 18 2009	22988184	22267514	21252187	PRJNA575573	SAMN12904708
Mxg_aug18_lf_b_r2.fastq	2	leaf	2	Aug 18 2009	22988184	22267514	21244445	PRJNA575573	SAMN12904708
Mxg_aug18_lf_c_r1.fastq	1	leaf	3	Aug 18 2009	26372226	25615292	23534444	PRJNA575573	SAMN12904708
Mxg_aug18_lf_c_r2.fastq	2	leaf	3	Aug 18 2009	26372226	25615292	23532336	PRJNA575573	SAMN12904708
Mxg_sep17_lf_a_r1.fastq	1	leaf	1	Sep 17 2012	27184047	26552180	24081655	PRJNA575573	SAMN12904709
Mxg_sep17_lf_a_r2.fastq	2	leaf	1	Sep 17 2012	27184047	26552180	24070284	PRJNA575573	SAMN12904709
Mxg_sep17_lf_b_r1.fastq	1	leaf	2	Sep 17 2012	27880194	27168881	24665946	PRJNA575573	SAMN12904709
Mxg_sep17_lf_b_r2.fastq	2	leaf	2	Sep 17 2012	27880194	27168881	24651956	PRJNA575573	SAMN12904709
Mxg_sep17_lf_c_r1.fastq	1	leaf	3	Sep 17 2012	29625039	28858286	26197143	PRJNA575573	SAMN12904709
Mxg_sep17_lf_c_r2.fastq	2	leaf	3	Sep 17 2012	29625039	28858286	26190622	PRJNA575573	SAMN12904709
Mxg_sep27_lf_a_r1.fastq	1	leaf	1	Sep 27 2010	30567516	29808105	27381799	PRJNA575573	SAMN12904710
Mxg_sep27_lf_a_r2.fastq	2	leaf	1	Sep 27 2010	30567516	29808105	27369694	PRJNA575573	SAMN12904710
Mxg_sep27_lf_b_r1.fastq	1	leaf	2	Sep 27 2010	22221171	21635647	19770191	PRJNA575573	SAMN12904710
Mxg_sep27_lf_b_r2.fastq	2	leaf	2	Sep 27 2010	22221171	21635647	19756891	PRJNA575573	SAMN12904710
Mxg_sep27_lf_c_r1.fastq	1	leaf	3	Sep 27 2010	32568195	31586289	28976184	PRJNA575573	SAMN12904710
Mxg_sep27_lf_c_r2.fastq	2	leaf	3	Sep 27 2010	32568195	31586289	28970679	PRJNA575573	SAMN12904710
Mxg_oct8_lf_a_r1.fastq	1	leaf	1	Oct 8 2012	24799298	24149972	22454638	PRJNA575573	SAMN12904711
Mxg_oct8_lf_a_r2.fastq	2	leaf	1	Oct 8 2012	24799298	24149972	22453250	PRJNA575573	SAMN12904711
Mxg_oct8_lf_b_r1.fastq	1	leaf	2	Oct 8 2012	24425251	23915971	21535072	PRJNA575573	SAMN12904711
Mxg_oct8_lf_b_r2.fastq	2	leaf	2	Oct 8 2012	24425251	23915971	21524838	PRJNA575573	SAMN12904711
Mxg_oct8_lf_c_r1.fastq	1	leaf	3	Oct 8 2012	29832680	29157847	26602578	PRJNA575573	SAMN12904711
Mxg_oct8_lf_c_r2.fastq	2	leaf	3	Oct 8 2012	29832680	29157847	26601682	PRJNA575573	SAMN12904711
Mxg_oct26_lf_a_r1.fastq	1	leaf	1	Oct 26 2009	31837719	31237312	27703672	PRJNA575573	SAMN12904712
Mxg_oct26_lf_a_r2.fastq	2	leaf	1	Oct 26 2009	31837719	31237312	27690262	PRJNA575573	SAMN12904712
Mxg_oct26_lf_b_r1.fastq	1	leaf	2	Oct 26 2009	25680050	25095464	22124110	PRJNA575573	SAMN12904712
Mxg_oct26_lf_b_r2.fastq	2	leaf	2	Oct 26 2009	25680050	25095464	22109581	PRJNA575573	SAMN12904712
Mxg_oct26_lf_c_r1.fastq	1	leaf	3	Oct 26 2009	23413197	22856059	20219975	PRJNA575573	SAMN12904712
Mxg_oct26_lf_c_r2.fastq	2	leaf	3	Oct 26 2009	23413197	22856059	20216297	PRJNA575573	SAMN12904712
Mxg_may5_rz_a_r1.fastq	1	rhizome	1	May 5 2012	22645335	22238950	20284326	PRJNA183625	SAMN02231590
Mxg_may5_rz_a_r2.fastq	2	rhizome	1	May 5 2012	22645335	22238950	20272567	PRJNA183625	SAMN02231590
Mxg_may5_rz_b_r1.fastq	1	rhizome	2	May 5 2012	24255074	23681032	21420380	PRJNA183625	SAMN02231590
Mxg_may5_rz_b_r2.fastq	2	rhizome	2	May 5 2012	24255074	23681032	21421783	PRJNA183625	SAMN02231590
Mxg_may5_rz_c_r1.fastq	1	rhizome	3	May 5 2012	28520650	27883754	25389140	PRJNA183625	SAMN02231590
Mxg_may5_rz_c_r2.fastq	2	rhizome	3	May 5 2012	28520650	27883754	25378419	PRJNA183625	SAMN02231590
Mxg_jun13_rz_a_r1.fastq	1	rhizome	1	Jun 13 2009	20018422	19673989	17865154	PRJNA575573	SAMN12904713
Mxg_jun13_rz_a_r2.fastq	2	rhizome	1	Jun 13 2009	20018422	19673989	17849317	PRJNA575573	SAMN12904713
Mxg_jun13_rz_b_r1.fastq	1	rhizome	2	Jun 13 2009	20193493	19746883	17986576	PRJNA575573	SAMN12904713
Mxg_jun13_rz_b_r2.fastq	2	rhizome	2	Jun 13 2009	20193493	19746883	17984610	PRJNA575573	SAMN12904713
Mxg_jun13_rz_c_r1.fastq	1	rhizome	3	Jun 13 2009	22364525	21898110	19786920	PRJNA575573	SAMN12904713
Mxg_jun13_rz_c_r2.fastq	2	rhizome	3	Jun 13 2009	22364525	21898110	19771408	PRJNA575573	SAMN12904713
Mxg_aug17_rz_a_r1.fastq	1	rhizome	1	Aug 17 2010	24880605	24473171	22069893	PRJNA575573	SAMN12904714
Mxg_aug17_rz_a_r2.fastq	2	rhizome	1	Aug 17 2010	24880605	24473171	22055238	PRJNA575573	SAMN12904714
Mxg_aug17_rz_b_r1.fastq	1	rhizome	2	Aug 17 2010	27475978	26908393	23538514	PRJNA575573	SAMN12904714
Mxg_aug17_rz_b_r2.fastq	2	rhizome	2	Aug 17 2010	27475978	26908393	23539973	PRJNA575573	SAMN12904714
Mxg_aug17_rz_c_r1.fastq	1	rhizome	3	Aug 17 2010	23620084	23070232	20383624	PRJNA575573	SAMN12904714
Mxg_aug17_rz_c_r2.fastq	2	rhizome	3	Aug 17 2010	23620084	23070232	20373310	PRJNA575573	SAMN12904714
Mxg_aug18_rz_a_r1.fastq	1	rhizome	1	Aug 18 2009	22304263	21912157	19900482	PRJNA575573	SAMN12904715
Mxg_aug18_rz_a_r2.fastq	2	rhizome	1	Aug 18 2009	22304263	21912157	19884022	PRJNA575573	SAMN12904715
Mxg_aug18_rz_b_r1.fastq	1	rhizome	2	Aug 18 2009	20618660	20203708	18327063	PRJNA575573	SAMN12904715
Mxg_aug18_rz_b_r2.fastq	2	rhizome	2	Aug 18 2009	20618660	20203708	18325017	PRJNA575573	SAMN12904715
Mxg_aug18_rz_c_r1.fastq	1	rhizome	3	Aug 18 2009	25111695	24519526	21984617	PRJNA575573	SAMN12904715
Mxg_aug18_rz_c_r2.fastq	2	rhizome	3	Aug 18 2009	25111695	24519526	21970638	PRJNA575573	SAMN12904715
Mxg_sep17_rz_a_r1.fastq	1	rhizome	1	Sep 17 2012	25052607	24634089	22305714	PRJNA575573	SAMN12904716
Mxg_sep17_rz_a_r2.fastq	2	rhizome	1	Sep 17 2012	25052607	24634089	22295512	PRJNA575573	SAMN12904716
Mxg_sep17_rz_b_r1.fastq	1	rhizome	2	Sep 17 2012	24026382	23520391	21349130	PRJNA575573	SAMN12904716
Mxg_sep17_rz_b_r2.fastq	2	rhizome	2	Sep 17 2012	24026382	23520391	21349364	PRJNA575573	SAMN12904716
Mxg_sep17_rz_c_r1.fastq	1	rhizome	3	Sep 17 2012	28890519	28204819	25008851	PRJNA575573	SAMN12904716
Mxg_sep17_rz_c_r2.fastq	2	rhizome	3	Sep 17 2012	28890519	28204819	24998966	PRJNA575573	SAMN12904716
Mxg_sep27_rz_a_r1.fastq	1	rhizome	1	Sep 27 2010	20451019	20141712	17781910	PRJNA575573	SAMN12904717
Mxg_sep27_rz_a_r2.fastq	2	rhizome	1	Sep 27 2010	20451019	20141712	17770762	PRJNA575573	SAMN12904717
Mxg_sep27_rz_b_r1.fastq	1	rhizome	2	Sep 27 2010	19078503	18715792	16748267	PRJNA575573	SAMN12904717
Mxg_sep27_rz_b_r2.fastq	2	rhizome	2	Sep 27 2010	19078503	18715792	16746958	PRJNA575573	SAMN12904717
Mxg_sep27_rz_c_r1.fastq	1	rhizome	3	Sep 27 2010	17296959	16940107	15251916	PRJNA575573	SAMN12904717
Mxg_sep27_rz_c_r2.fastq	2	rhizome	3	Sep 27 2010	17296959	16940107	15240376	PRJNA575573	SAMN12904717
Mxg_oct8_rz_a_r1.fastq	1	rhizome	1	Oct 8 2012	29262658	28792943	26023104	PRJNA575573	SAMN12904718
Mxg_oct8_rz_a_r2.fastq	2	rhizome	1	Oct 8 2012	29262658	28792943	26007378	PRJNA575573	SAMN12904718
Mxg_oct8_rz_b_r1.fastq	1	rhizome	2	Oct 8 2012	26449477	25929237	23416064	PRJNA575573	SAMN12904718
Mxg_oct8_rz_b_r2.fastq	2	rhizome	2	Oct 8 2012	26449477	25929237	23414268	PRJNA575573	SAMN12904718
Mxg_oct8_rz_c_r1.fastq	1	rhizome	3	Oct 8 2012	21482821	21043815	19040446	PRJNA575573	SAMN12904718
Mxg_oct8_rz_c_r2.fastq	2	rhizome	3	Oct 8 2012	21482821	21043815	19023956	PRJNA575573	SAMN12904718
Mxg_oct26_rz_a_r1.fastq	1	rhizome	1	Oct 26 2009	20248824	19904603	18029479	PRJNA575573	SAMN12904719
Mxg_oct26_rz_a_r2.fastq	2	rhizome	1	Oct 26 2009	20248824	19904603	18019912	PRJNA575573	SAMN12904719
Mxg_oct26_rz_b_r1.fastq	1	rhizome	2	Oct 26 2009	31964333	31282604	28253027	PRJNA575573	SAMN12904719
Mxg_oct26_rz_b_r2.fastq	2	rhizome	2	Oct 26 2009	31964333	31282604	28258322	PRJNA575573	SAMN12904719
Mxg_oct26_rz_c_r1.fastq	1	rhizome	3	Oct 26 2009	25190976	24604034	22280711	PRJNA575573	SAMN12904719
Mxg_oct26_rz_c_r2.fastq	2	rhizome	3	Oct 26 2009	25190976	24604034	22272394	PRJNA575573	SAMN12904719
Mxg_oct29_rz_a_r1.fastq	1	rhizome	1	Oct 29 2012	27183827	26729749	24087313	PRJNA183625	SAMN02231591
Mxg_oct29_rz_a_r2.fastq	2	rhizome	1	Oct 29 2012	27183827	26729749	24075144	PRJNA183625	SAMN02231591
Mxg_oct29_rz_b_r1.fastq	1	rhizome	2	Oct 29 2012	26568271	26021868	23379959	PRJNA183625	SAMN02231591
Mxg_oct29_rz_b_r2.fastq	2	rhizome	2	Oct 29 2012	26568271	26021868	23378864	PRJNA183625	SAMN02231591
Mxg_oct29_rz_c_r1.fastq	1	rhizome	3	Oct 29 2012	23680332	23161908	20769054	PRJNA183625	SAMN02231591
Mxg_oct29_rz_c_r2.fastq	2	rhizome	3	Oct 29 2012	23680332	23161908	20757105	PRJNA183625	SAMN02231591
Mxg_jun13_in_a_r1.fastq	1	internode	1	Jun 13 2009	33557880	32874991	30304705	PRJNA575573	SAMN12904720
Mxg_jun13_in_a_r2.fastq	2	internode	1	Jun 13 2009	33557880	32874991	30295074	PRJNA575573	SAMN12904720
Mxg_jun13_in_b_r1.fastq	1	internode	2	Jun 13 2009	22946290	22255608	20333831	PRJNA575573	SAMN12904720
Mxg_jun13_in_b_r2.fastq	2	internode	2	Jun 13 2009	22946290	22255608	20328728	PRJNA575573	SAMN12904720
Mxg_jun13_in_c_r1.fastq	1	internode	3	Jun 13 2009	34257165	33394532	30609229	PRJNA575573	SAMN12904720
Mxg_jun13_in_c_r2.fastq	2	internode	3	Jun 13 2009	34257165	33394532	30584415	PRJNA575573	SAMN12904720
Mxg_aug17_in_a_r1.fastq	1	internode	1	Aug 17 2010	31512657	30842407	28464321	PRJNA575573	SAMN12904721
Mxg_aug17_in_a_r2.fastq	2	internode	1	Aug 17 2010	31512657	30842407	28460742	PRJNA575573	SAMN12904721
Mxg_aug17_in_b_r1.fastq	1	internode	2	Aug 17 2010	39031030	38039544	34230038	PRJNA575573	SAMN12904721
Mxg_aug17_in_b_r2.fastq	2	internode	2	Aug 17 2010	39031030	38039544	34214631	PRJNA575573	SAMN12904721
Mxg_aug17_in_c_r1.fastq	1	internode	3	Aug 17 2010	29403215	28685759	25768598	PRJNA575573	SAMN12904721
Mxg_aug17_in_c_r2.fastq	2	internode	3	Aug 17 2010	29403215	28685759	25740954	PRJNA575573	SAMN12904721
Mxg_aug18_in_a_r1.fastq	1	internode	1	Aug 18 2009	32052962	31444947	28856401	PRJNA575573	SAMN12904722
Mxg_aug18_in_a_r2.fastq	2	internode	1	Aug 18 2009	32052962	31444947	28853339	PRJNA575573	SAMN12904722
Mxg_aug18_in_b_r1.fastq	1	internode	2	Aug 18 2009	34092650	33127689	30425744	PRJNA575573	SAMN12904722
Mxg_aug18_in_b_r2.fastq	2	internode	2	Aug 18 2009	34092650	33127689	30423916	PRJNA575573	SAMN12904722
Mxg_aug18_in_c_r1.fastq	1	internode	3	Aug 18 2009	29188525	28386075	25943804	PRJNA575573	SAMN12904722
Mxg_aug18_in_c_r2.fastq	2	internode	3	Aug 18 2009	29188525	28386075	25928317	PRJNA575573	SAMN12904722
Mxg_sep17_in_a_r1.fastq	1	internode	1	Sep 17 2012	30371069	29645456	27606718	PRJNA575573	SAMN12904723
Mxg_sep17_in_a_r2.fastq	2	internode	1	Sep 17 2012	30371069	29645456	27604259	PRJNA575573	SAMN12904723
Mxg_sep17_in_b_r1.fastq	1	internode	2	Sep 17 2012	36305984	35193869	32364134	PRJNA575573	SAMN12904723
Mxg_sep17_in_b_r2.fastq	2	internode	2	Sep 17 2012	36305984	35193869	32363336	PRJNA575573	SAMN12904723
Mxg_sep17_in_c_r1.fastq	1	internode	3	Sep 17 2012	39323849	38134040	35391108	PRJNA575573	SAMN12904723
Mxg_sep17_in_c_r2.fastq	2	internode	3	Sep 17 2012	39323849	38134040	35375519	PRJNA575573	SAMN12904723
Mxg_sep27_in_a_r1.fastq	1	internode	1	Sep 27 2010	26876178	26350487	24210568	PRJNA575573	SAMN12904724
Mxg_sep27_in_a_r2.fastq	2	internode	1	Sep 27 2010	26876178	26350487	24202958	PRJNA575573	SAMN12904724
Mxg_sep27_in_b_r1.fastq	1	internode	2	Sep 27 2010	40063283	38993015	35197233	PRJNA575573	SAMN12904724
Mxg_sep27_in_b_r2.fastq	2	internode	2	Sep 27 2010	40063283	38993015	35191057	PRJNA575573	SAMN12904724
Mxg_sep27_in_c_r1.fastq	1	internode	3	Sep 27 2010	33915003	32572337	30943289	PRJNA575573	SAMN12904724
Mxg_sep27_in_c_r2.fastq	2	internode	3	Sep 27 2010	33915003	32572337	30932854	PRJNA575573	SAMN12904724
Mxg_oct8_in_a_r1.fastq	1	internode	1	Oct 8 2012	34317541	33694165	31063009	PRJNA575573	SAMN12904725
Mxg_oct8_in_a_r2.fastq	2	internode	1	Oct 8 2012	34317541	33694165	31050110	PRJNA575573	SAMN12904725
Mxg_oct8_in_b_r1.fastq	1	internode	2	Oct 8 2012	31241866	30325801	28068323	PRJNA575573	SAMN12904725
Mxg_oct8_in_b_r2.fastq	2	internode	2	Oct 8 2012	31241866	30325801	28059622	PRJNA575573	SAMN12904725
Mxg_oct8_in_c_r1.fastq	1	internode	3	Oct 8 2012	32681499	31874339	29231320	PRJNA575573	SAMN12904725
Mxg_oct8_in_c_r2.fastq	2	internode	3	Oct 8 2012	32681499	31874339	29211527	PRJNA575573	SAMN12904725
