# Supplementary material for: Genome biology of the paleotetraploid perennial biomass crop Miscanthus
Source: Nat Commun. 2020 Oct 28;11:5442. doi: 10.1038/s41467-020-18923-6 (PMC7595124; doi:10.1038/s41467-020-18923-6)
Supplement: Supplementary file 6 — Supplementary Data 2 [file 41467_2020_18923_MOESM6_ESM.xlsx]

## Sheet: Raw Counts
Raw read counts
gene	Mxg_jun13_lf_r1	Mxg_jun13_lf_r2	Mxg_jun13_lf_r3	Mxg_aug17_lf_r1	Mxg_aug17_lf_r2	Mxg_aug17_lf_r3	Mxg_aug18_lf_r1	Mxg_aug18_lf_r2	Mxg_aug18_lf_r3	Mxg_sep12_lf_r1	Mxg_sep12_lf_r2	Mxg_sep12_lf_r3	Mxg_sep27_lf_r1	Mxg_sep27_lf_r2	Mxg_sep27_lf_r3	Mxg_oct8_lf_r1	Mxg_oct8_lf_r2	Mxg_oct8_lf_r3	Mxg_oct26_lf_r1	Mxg_oct26_lf_r2	Mxg_oct26_lf_r3	Mxg_may5_rz_r1	Mxg_may5_rz_r2	Mxg_may5_rz_r3	Mxg_jun13_rz_r1	Mxg_jun13_rz_r2	Mxg_jun13_rz_r3	Mxg_aug17_rz_r1	Mxg_aug17_rz_r2	Mxg_aug17_rz_r3	Mxg_aug18_rz_r1	Mxg_aug18_rz_r2	Mxg_aug18_rz_r3	Mxg_sep12_rz_r1	Mxg_sep12_rz_r2	Mxg_sep12_rz_r3	Mxg_sep27_rz_r1	Mxg_sep27_rz_r2	Mxg_sep27_rz_r3	Mxg_oct8_rz_r1	Mxg_oct8_rz_r2	Mxg_oct8_rz_r3	Mxg_oct26_rz_r1	Mxg_oct26_rz_r2	Mxg_oct26_rz_r3	Mxg_oct29_rz_r1	Mxg_oct29_rz_r2	Mxg_oct29_rz_r3	Mxg_jun13_in_r1
Misin01G000100	180	204	249	977	508	369	289	181	456	484	535	499	489	491	530	635	931	1039	1081	875	814	837	729	899	492	615	681	672	616	603	592	523	607	797	721	835	583	577	600	1314	1389	926	589	950	726	689	748	774	1166
Misin01G000200	44	41	51	35	65	45	50	23	83	26	47	40	45	29	46	26	28	44	45	25	41	39	38	36	32	47	46	68	73	69	44	45	46	123	100	138	61	66	56	99	38	78	90	172	142	159	144	120	53
Misin01G000300	164	187	217	269	455	330	248	163	326	400	443	432	563	302	512	319	358	518	627	386	391	318	279	284	511	472	564	682	848	666	472	473	506	660	514	547	663	555	508	419	468	355	394	570	391	565	532	433	328
Misin01G000400	149	166	135	464	291	234	229	115	239	226	187	284	203	129	160	133	238	252	212	166	131	391	489	471	310	296	370	394	392	392	379	405	403	335	361	402	379	405	343	442	460	370	241	351	307	364	313	269	1073
Misin01G000500	182	259	316	438	528	302	358	270	603	640	637	634	487	216	408	152	248	202	428	311	286	25	26	28	64	64	59	65	97	107	54	65	50	87	85	82	58	57	48	193	92	98	74	92	85	110	112	106	146
Misin01G000600	13	7	43	324	12	45	32	17	48	37	43	41	16	11	17	4	5	6	6	1	3	405	450	653	1233	1470	1295	1021	931	949	748	1009	1022	517	504	467	515	610	569	261	491	296	96	142	149	83	59	64	966
Misin01G000700	1	0	3	26	1	7	5	4	6	5	5	5	2	1	1	1	2	1	1	2	2	92	108	143	128	170	120	97	64	89	70	72	94	37	30	23	56	31	48	9	28	27	13	13	5	1	3	5	226
Misin01G000800	568	615	453	1163	937	477	460	294	764	943	1048	1017	853	291	601	796	1198	1123	848	655	610	293	312	419	252	315	314	313	349	330	261	260	337	357	339	358	298	295	205	562	458	349	243	405	346	389	357	387	1207
Misin01G000900	21	25	21	41	82	52	40	31	63	18	33	42	32	26	18	5	15	6	33	25	32	111	124	50	48	72	69	62	78	104	45	49	85	61	56	59	49	44	40	40	73	24	25	34	50	13	17	22	70
Misin01G001000	4	5	3	20	37	16	6	0	18	3	1	2	2	9	0	0	1	3	3	3	1	3	8	7	0	4	5	17	7	5	16	12	11	0	5	0	24	8	13	3	23	1	2	1	3	1	0	0	4
Misin01G001100	35	33	67	30	76	67	49	24	81	31	69	37	64	51	65	68	86	98	109	58	62	70	57	50	27	54	68	58	38	37	27	23	46	31	33	18	114	71	61	49	46	29	33	50	45	35	60	58	84
Misin01G001200	1025	966	1059	2046	1923	1320	1116	579	926	1335	1331	1470	1220	782	935	1746	2322	2670	1205	794	914	2844	2392	2975	1597	1864	2333	2304	2020	1918	2001	1996	2146	3323	2565	2973	1309	1512	1366	3139	2326	2443	1405	2370	1613	2327	2225	1891	1611
Misin01G001300	53	57	95	213	215	131	86	48	116	156	153	152	156	107	160	108	145	164	163	114	124	127	144	149	162	213	247	335	291	279	230	183	199	252	240	201	242	181	220	207	334	194	130	209	138	140	141	115	191
Misin01G001400	190	175	215	774	450	318	318	180	369	465	434	484	457	348	402	558	683	750	705	536	518	603	633	480	745	657	706	818	1054	916	709	683	734	972	870	936	602	722	671	1544	1280	1141	802	1272	935	1780	1752	1564	654
Misin01G001500	38	55	52	152	150	69	60	39	70	78	63	71	79	53	64	64	85	101	104	88	69	202	202	178	258	222	181	323	309	315	210	220	267	294	237	246	296	216	245	255	289	202	251	358	274	349	332	246	198
Misin01G001600	104	77	123	150	192	161	83	73	231	52	65	78	74	26	95	41	41	61	36	33	28	205	230	237	211	208	247	343	341	339	253	263	319	301	295	286	365	303	275	380	419	292	331	557	448	465	511	426	188
Misin01G001700	109	87	96	1507	171	138	133	52	135	137	141	161	129	95	119	285	386	378	125	79	66	1151	1096	1432	529	483	662	761	531	549	738	679	705	389	564	339	689	573	533	882	1240	711	466	738	525	339	274	269	2604
Misin01G001800	7	14	13	140	26	25	16	10	47	69	60	70	22	30	39	54	106	79	121	130	80	172	201	217	210	260	210	223	238	228	206	255	379	205	244	314	116	128	146	141	151	138	123	174	189	190	120	113	382
Misin01G001900	42	44	106	39	47	70	53	22	86	69	93	104	163	97	143	85	93	160	237	131	150	51	53	64	36	60	97	74	54	43	80	37	63	61	44	42	208	126	68	23	43	46	73	81	61	52	44	44	119
Misin01G002000	20	19	19	26	53	32	15	17	25	23	30	29	35	10	24	12	20	18	13	4	7	29	44	34	38	34	50	78	99	76	45	46	55	59	69	75	100	85	67	73	76	75	80	137	105	101	122	76	44
Misin01G002100	75	107	92	161	199	122	107	68	139	143	149	172	120	50	133	79	122	156	72	52	64	122	87	139	117	123	119	169	155	179	128	109	136	214	160	211	182	144	143	276	246	160	158	224	175	219	228	200	144
Misin01G002200	19	30	16	28	45	28	17	12	34	41	31	31	30	14	16	9	9	9	5	3	5	34	27	28	28	41	37	44	53	50	56	59	56	83	76	64	42	28	30	34	66	31	53	83	50	42	39	39	42
Misin01G002300	219	187	206	516	388	290	229	137	414	359	392	386	366	159	272	310	405	382	277	200	191	502	482	465	503	403	518	610	568	568	403	432	411	555	486	433	534	462	503	984	818	559	519	756	607	605	529	485	773
Misin01G002400	73	55	65	93	210	89	115	58	121	171	155	152	132	92	91	123	218	211	160	116	80	223	222	172	203	244	243	344	392	336	257	284	250	385	258	281	204	183	182	283	282	165	110	191	139	226	215	164	174
Misin01G002500	6	6	7	33	13	18	9	4	20	8	12	9	14	7	20	6	7	5	3	4	3	14	8	21	22	25	29	43	22	19	42	21	34	28	29	23	42	41	38	28	86	33	24	43	23	6	15	12	34
Misin01G002600	0	0	1	8	2	3	4	1	8	6	6	2	5	0	3	1	1	4	1	1	1	8	15	30	45	26	32	33	16	23	27	25	40	5	13	3	39	15	32	8	48	7	6	17	10	0	3	2	82
Misin01G002700	149	125	160	501	378	206	233	105	206	272	231	232	258	103	209	179	274	243	182	133	116	433	508	346	394	317	406	524	508	414	377	376	407	454	342	350	588	486	426	813	817	535	486	817	599	702	738	654	392
Misin01G002800	210	223	343	314	402	311	263	195	397	388	366	358	368	244	379	214	257	356	389	273	267	425	490	342	461	465	537	615	474	481	472	393	462	532	486	433	578	499	491	450	383	400	384	637	450	541	644	505	390
Misin01G002900	0	0	0	0	0	0	0	0	0	0	0	0	0	0	1	1	0	0	0	0	0	0	1	0	1	1	0	6	1	0	1	0	0	0	0	0	1	1	2	1	1	1	0	1	1	1	1	0	11
Misin01G003000	115	125	161	330	289	150	186	93	273	209	209	228	233	128	148	141	220	210	257	231	207	269	358	369	245	230	226	225	282	195	229	263	292	326	363	395	337	296	279	523	409	376	308	387	331	519	408	428	370
Misin01G003100	70	76	63	81	144	82	83	50	145	43	64	80	35	29	49	34	39	40	15	11	16	134	162	159	131	116	132	144	136	137	133	131	161	193	147	153	160	113	159	258	197	167	140	195	163	202	185	143	161
Misin01G003200	1	0	0	105	0	10	1	0	2	3	5	0	1	1	5	1	3	2	1	0	0	112	109	215	46	67	127	109	74	95	116	117	124	34	96	16	101	128	107	41	167	40	26	58	45	5	5	3	650
Misin01G003300	25	27	25	43	36	27	14	12	47	34	38	41	24	37	54	43	65	59	78	56	50	86	63	87	77	92	80	121	99	92	86	66	106	159	133	160	176	133	106	258	216	156	92	124	90	217	152	131	90
Misin01G003400	85	103	118	576	231	139	138	78	177	211	241	229	270	109	219	245	404	398	295	225	192	265	300	425	241	236	287	291	284	243	300	248	251	354	271	291	251	263	272	582	634	426	237	336	230	336	313	345	720
Misin01G003500	5	7	5	10	3	10	7	6	9	5	8	20	15	9	15	6	8	13	22	14	18	13	10	14	2	9	21	13	13	4	16	8	7	12	12	5	17	15	8	9	8	10	4	21	6	2	7	9	11
Misin01G003600	4	1	13	10	9	18	2	4	22	12	7	8	13	8	24	6	6	9	2	6	8	18	21	21	21	20	18	14	7	19	14	16	14	14	13	16	30	17	20	32	15	20	12	23	12	22	23	7	9
Misin01G003700	16	37	25	27	16	28	26	6	23	20	22	17	24	19	21	4	7	7	9	8	6	99	89	82	291	175	221	170	217	186	78	100	107	62	66	78	105	83	58	116	85	69	38	51	70	17	31	17	344
Misin01G003800	290	448	492	1368	449	425	410	208	426	798	858	949	804	599	915	760	1088	1284	1540	1139	1106	234	170	450	242	286	396	463	250	215	340	289	351	395	316	246	415	318	330	724	431	369	221	333	229	296	254	277	1229
Misin01G003900	80	182	64	97	18	39	15	11	113	135	168	175	51	33	81	51	102	101	343	312	287	45	74	413	15	115	237	483	72	129	375	299	267	43	197	60	302	296	129	84	197	37	17	37	43	12	13	17	874
Misin01G004000	487	527	393	1714	638	525	545	230	597	804	849	957	564	385	531	514	742	702	489	381	333	1977	1910	1937	2857	2449	2838	2730	2635	2901	2423	2478	2621	2482	2365	2351	1790	2034	1894	2156	2778	2070	1451	2459	1922	2717	2764	2389	5615
Misin01G004100	3	5	3	7	11	2	4	2	3	3	10	6	6	0	7	0	10	14	5	4	2	5	2	6	6	5	9	6	8	9	10	7	11	12	14	6	11	9	7	10	10	20	6	4	9	9	13	7	13
Misin01G004200	3	4	2	11	6	2	2	4	16	3	6	5	7	8	11	8	8	16	6	6	6	6	15	11	3	10	4	10	9	19	19	12	14	23	17	26	30	15	19	18	7	20	9	22	12	14	10	4	13
Misin01G004300	694	1164	880	3574	2848	1087	1335	728	1320	2990	3181	3563	2850	1091	1856	2487	4121	3992	3197	3048	2671	41	44	225	130	112	159	367	522	445	215	247	263	536	540	762	306	332	284	584	347	425	431	680	588	754	790	583	2393
Misin01G004400	2	5	8	840	7	16	8	6	8	7	9	13	2	13	12	15	22	30	11	8	10	175	180	317	158	201	202	176	167	198	186	175	235	142	191	167	179	163	154	170	281	150	133	228	165	113	81	97	674
Misin01G004500	22	17	32	60	54	37	41	26	53	30	46	41	40	25	36	41	41	62	48	58	51	121	71	111	105	125	101	132	182	158	98	90	124	145	130	131	142	128	95	133	121	94	95	160	134	188	161	163	75
Misin01G004600	171	257	234	700	427	309	262	164	521	452	499	535	296	432	403	421	750	663	989	814	680	282	405	453	598	555	701	629	791	740	625	598	688	477	594	597	484	531	481	758	649	551	430	628	590	709	608	543	1492
Misin01G004700	14	16	9	17	6	3	18	7	8	19	20	25	16	10	4	10	19	20	23	26	10	3	4	11	5	6	8	3	4	4	8	11	11	8	11	6	8	2	9	11	7	12	7	12	12	2	5	7	2
Misin01G004800	250	247	312	362	441	348	335	150	341	293	323	365	424	194	366	206	299	339	235	165	203	365	417	503	343	395	518	541	504	434	390	408	440	405	401	387	716	610	435	548	614	470	460	713	561	630	613	574	538
Misin01G004900	582	557	710	1656	1221	749	776	326	792	929	874	1044	1044	819	894	1041	1476	1563	2063	1487	1483	1282	1317	1265	1465	1468	1441	1685	1567	1341	1251	1300	1242	1528	1308	1313	1275	1268	1221	1629	1536	1174	927	1340	1024	1325	1327	1033	1731
Misin01G005000	334	474	438	502	726	410	556	300	538	793	826	903	519	335	449	358	486	503	697	670	576	72	121	154	227	208	225	221	233	217	216	204	249	258	291	287	164	216	185	346	206	206	159	262	292	244	192	206	363
Misin01G005100	224	161	221	353	306	214	139	104	280	197	228	236	208	77	258	220	324	361	92	72	77	482	474	630	225	248	321	368	341	315	321	259	326	425	360	360	560	393	421	880	740	553	541	882	645	524	573	453	433
Misin01G005200	0	0	1	3	2	0	1	1	1	1	1	2	0	2	1	1	4	2	1	0	0	3	11	4	0	0	3	0	0	0	0	1	3	1	1	3	3	2	2	7	6	4	2	1	2	2	2	5	4
Misin01G005300	488	488	461	885	1047	563	545	283	666	490	512	567	460	222	404	391	518	618	281	265	260	1176	1461	1536	1834	1692	1624	1799	2260	1941	1893	1738	1964	1917	1698	2153	1857	1798	1401	2103	2007	1782	1757	2443	2257	2505	2469	1878	1598
Misin01G005400	31	32	46	114	66	56	43	29	67	68	66	64	82	25	48	36	26	44	30	29	26	9	7	22	29	40	51	67	36	62	63	62	47	34	35	18	91	67	51	39	71	23	32	36	40	42	32	37	142
Misin01G005500	46	62	73	746	89	56	121	44	69	215	207	245	135	64	87	438	708	697	210	183	151	83	92	62	76	113	106	116	101	120	70	66	82	76	87	68	123	105	92	95	160	77	51	101	68	148	124	117	123
Misin01G005600	598	720	795	806	1837	1000	959	630	1277	1551	1682	1737	923	393	787	493	771	730	805	766	637	53	63	45	228	204	200	311	455	444	170	218	213	498	449	608	144	205	260	387	211	245	272	515	412	457	365	327	304
Misin01G005700	27	10	18	49	61	12	13	12	26	13	9	11	14	9	12	8	7	26	4	6	3	132	110	173	78	40	131	105	85	74	97	55	59	33	49	34	132	87	82	116	123	104	50	91	50	45	57	41	68
Misin01G005800	56	74	109	201	207	105	109	94	239	127	186	176	122	125	136	93	208	175	215	165	157	252	300	258	288	370	351	346	414	424	296	294	384	413	421	450	286	309	286	383	352	331	251	442	360	389	439	348	315
Misin01G005900	0	0	0	0	0	0	0	0	0	0	0	0	0	0	0	1	1	0	0	0	0	1	0	0	0	0	1	0	0	0	0	0	0	0	0	0	0	0	0	0	2	1	0	0	1	0	0	0	0
Misin01G006000	1	4	0	11	6	45	4	0	4	22	18	22	87	5	13	2	1	2	1	0	0	5	3	7	8	6	4	9	5	13	10	6	12	77	37	21	13	16	20	12	14	0	1	1	1	3	0	1	16
Misin01G006100	178	190	219	152	296	272	243	141	236	386	384	470	332	242	340	478	763	841	659	544	585	129	148	134	120	142	138	124	104	131	121	119	171	193	151	173	143	119	128	205	174	152	132	205	158	248	195	227	137
Misin01G006200	0	2	5	13	2	8	4	1	10	2	8	5	6	5	12	4	3	4	2	2	2	8	17	16	19	29	42	14	33	22	30	27	31	28	18	33	12	28	24	13	19	22	16	15	20	21	25	21	52
Misin01G006300	2	0	1	5	2	2	1	0	2	1	1	0	1	0	2	0	0	1	0	0	1	0	0	1	2	1	6	3	4	4	1	1	3	6	3	0	15	0	4	8	4	4	7	2	2	0	1	3	7
Misin01G006400	0	1	0	0	0	0	0	0	1	0	0	1	0	0	0	0	0	0	0	0	0	0	0	0	0	0	0	0	0	0	0	0	0	1	0	0	0	0	0	0	0	0	0	0	0	0	0	0	1
Misin01G006500	37	20	12	277	35	17	3	6	23	22	21	26	6	37	35	74	135	118	85	77	50	595	500	1660	109	160	150	103	111	102	463	306	776	204	622	597	138	89	71	389	232	203	707	926	681	248	140	194	43
Misin01G006600	95	88	124	624	242	196	125	67	148	191	149	165	144	104	191	127	191	184	97	78	63	594	446	544	353	383	537	537	437	429	457	410	424	484	447	381	497	418	455	589	911	625	326	596	389	404	405	326	1011
Misin01G006700	159	95	86	405	86	139	132	35	219	163	124	151	152	221	220	433	579	614	646	488	470	354	474	751	297	188	348	370	397	379	441	436	589	329	453	703	326	361	298	890	498	458	484	743	554	499	394	277	308
Misin01G006800	38	37	44	267	112	91	80	50	141	110	105	93	105	89	96	59	81	59	111	77	69	113	116	152	212	208	220	255	247	252	212	198	257	200	218	178	209	194	191	194	297	159	118	188	136	117	122	77	392
Misin01G006900	200	169	154	256	202	163	158	102	199	196	208	246	211	169	196	313	448	525	335	222	271	254	251	299	205	211	246	270	205	208	247	221	227	241	239	244	302	323	279	323	327	286	219	309	251	303	278	269	514
Misin01G007000	54	75	104	144	229	155	115	61	149	137	125	162	155	61	128	67	87	108	98	73	70	194	186	149	178	215	227	293	314	319	205	195	200	332	318	271	254	225	183	280	381	227	218	312	221	280	352	263	124
Misin01G007100	10	6	9	9	20	18	22	3	9	10	22	34	15	8	1	19	11	20	17	12	13	6	5	10	2	5	11	9	5	6	10	10	9	12	7	8	1	6	3	13	11	5	5	6	6	16	10	23	10
Misin01G007200	37	77	75	128	113	101	70	40	85	78	101	103	82	56	100	58	80	91	86	57	96	66	91	82	101	125	112	118	136	140	92	96	123	181	133	123	136	140	118	134	181	108	115	151	123	128	132	115	135
Misin01G007300	1	6	2	101	14	5	5	5	21	9	8	5	2	8	14	8	17	16	20	19	22	90	89	115	18	41	55	53	74	63	55	56	75	86	78	99	96	52	43	65	94	64	67	114	103	95	92	51	123
Misin01G007400	3	4	8	31	32	19	5	11	29	21	12	11	18	9	20	10	7	15	20	12	11	24	24	17	7	33	42	40	43	27	27	22	59	47	27	53	46	53	31	62	56	60	60	83	59	82	64	74	22
Misin01G007500	2	9	9	333	4	14	5	4	18	8	10	14	33	10	21	5	7	7	20	30	17	45	66	74	64	70	90	87	95	89	60	60	89	42	53	26	82	73	74	52	161	41	17	37	40	4	7	4	245
Misin01G007600	1	3	4	7	3	3	1	7	8	16	8	16	3	3	7	13	28	19	18	6	18	12	10	10	6	6	5	7	11	5	9	5	14	14	8	9	1	4	8	15	10	10	4	8	9	15	10	11	15
Misin01G007700	89	61	96	217	195	128	113	81	132	206	179	178	187	99	135	220	264	347	220	154	135	331	292	381	141	177	185	244	281	235	201	194	245	260	240	264	186	155	157	264	246	172	197	296	190	165	166	132	252
Misin01G007800	1	0	4	2	7	1	6	2	5	2	1	1	2	0	3	0	0	0	1	0	1	0	0	1	0	0	1	3	0	0	0	0	1	1	0	0	3	2	7	0	1	1	3	2	1	0	1	1	4
Misin01G007900	234	197	241	1011	335	245	257	140	237	329	351	346	301	192	275	303	369	475	399	301	283	763	558	1267	242	294	450	374	309	277	275	269	299	347	367	245	384	366	222	432	450	329	235	354	223	314	314	326	638
Misin01G008000	171	179	159	298	310	239	203	104	294	237	244	265	214	155	216	161	244	240	341	278	212	223	281	374	416	338	391	458	434	400	314	348	363	371	362	391	401	359	339	525	463	369	310	566	442	570	535	483	441
Misin01G008100	0	1	7	0	1	1	0	1	2	2	3	5	2	2	6	6	9	9	4	5	5	4	9	17	2	2	2	3	4	3	8	0	7	2	6	3	1	2	5	6	10	4	4	9	11	8	6	14	1
Misin01G008200	4	3	2	12	1	3	1	4	5	8	4	5	11	9	10	9	5	11	8	7	11	4	0	12	3	7	9	11	9	5	7	6	7	3	10	5	25	16	10	0	7	7	6	9	2	0	1	2	8
Misin01G008300	517	447	558	905	716	600	488	261	604	646	621	678	697	486	605	536	729	815	746	554	567	987	887	1075	752	847	884	930	827	717	850	830	899	785	831	795	783	811	672	947	988	792	615	986	703	803	740	672	1353
Misin01G008400	0	0	1	4	0	0	0	0	0	1	0	0	1	1	0	1	0	0	2	0	0	2	2	10	1	2	7	7	3	3	4	7	5	0	4	0	9	7	3	4	13	2	2	5	1	0	1	0	5
Misin01G008500	397	408	569	978	1171	856	544	433	943	998	1101	1084	1292	458	868	710	930	1100	832	584	598	245	181	283	95	149	154	223	232	236	189	151	198	254	196	260	240	205	142	457	247	288	220	328	217	393	367	341	314
Misin01G008600	74	74	71	92	113	72	66	47	82	164	154	174	196	57	115	146	245	278	113	77	73	243	203	77	131	215	194	251	521	451	193	180	185	466	356	499	76	156	145	822	177	367	200	366	293	779	720	415	283
Misin01G008700	181	245	236	371	165	223	275	70	256	876	868	1003	548	317	839	247	363	316	750	678	623	884	820	4393	438	479	490	404	813	416	1409	1224	1907	1002	1627	1917	227	241	162	201	230	174	1318	2167	1657	129	113	102	918
Misin01G008800	244	337	386	510	473	384	455	208	279	1513	1392	1512	1039	449	1013	641	894	870	650	520	464	44	15	64	48	34	40	52	44	40	30	32	31	73	57	68	80	64	44	214	139	101	74	126	80	112	85	84	132
Misin01G008900	230	199	371	556	432	332	231	170	420	301	300	331	391	185	431	229	302	407	213	172	193	575	479	641	280	428	547	531	428	407	394	397	452	577	451	426	961	714	616	837	692	589	674	983	652	644	801	571	537
Misin01G009000	48	31	55	132	132	78	29	36	148	108	101	88	218	348	248	139	213	258	200	177	168	412	332	665	53	57	83	82	50	81	50	49	65	99	65	61	96	104	75	107	102	96	58	103	68	102	107	55	46
Misin01G009100	63	38	73	138	115	87	57	26	123	100	114	135	198	393	231	248	291	369	402	270	263	567	443	939	41	64	79	83	46	63	80	57	75	102	83	102	101	104	63	151	92	101	81	100	77	99	111	111	68
Misin01G009200	0	0	0	0	0	0	0	0	0	1	1	0	0	0	0	1	2	0	0	1	1	0	0	1	0	0	0	0	0	0	0	0	0	0	2	0	0	0	0	0	0	0	1	0	0	1	2	0	0
Misin01G009300	0	2	0	354	0	0	0	0	0	2	2	1	0	0	1	1	1	0	0	0	0	18	24	62	0	28	42	53	11	37	42	49	48	4	24	1	59	53	42	14	70	4	16	23	10	1	0	0	57
Misin01G009400	134	107	167	554	267	209	177	99	217	350	272	315	293	218	289	314	438	442	299	242	191	811	674	972	517	476	627	526	556	505	578	555	587	612	654	788	335	392	406	903	652	496	341	545	362	397	329	259	684
Misin01G009500	0	0	0	0	0	0	0	0	0	0	0	0	0	0	0	0	0	0	0	0	0	0	0	0	0	0	0	0	0	0	0	0	0	0	0	0	0	0	0	0	0	0	0	0	0	0	0	0	0
Misin01G009600	110	102	130	302	227	143	118	84	178	206	193	229	220	123	206	256	320	327	231	159	159	263	256	320	162	174	236	186	283	238	210	182	240	254	245	251	237	192	167	388	294	313	154	312	195	244	277	236	214
Misin01G009700	19	44	41	28	37	30	77	33	43	149	180	176	81	33	51	64	76	84	68	51	63	1	3	1	1	2	2	0	6	7	5	0	1	7	5	20	2	3	2	3	3	3	0	3	0	5	3	3	2
Misin01G009800	99	157	181	236	273	185	236	125	317	389	332	384	329	132	266	184	255	261	346	244	189	29	13	19	29	35	23	56	80	54	60	37	80	105	92	144	44	45	40	139	63	64	60	114	73	139	108	85	98
Misin01G009900	0	1	1	12	0	1	1	0	1	3	0	2	2	1	2	2	7	6	1	4	1	14	4	36	16	18	15	37	14	14	28	30	22	27	30	17	66	40	27	57	90	39	33	39	33	37	24	13	38
Misin01G010000	458	558	407	1261	840	502	448	206	612	477	463	514	568	352	540	473	699	677	472	373	315	1070	1251	1201	1219	923	1124	1256	1154	1215	1286	1272	1408	1109	1158	1151	1345	1341	1076	2232	1801	1414	1390	2048	1890	1609	1481	1364	1143
Misin01G010100	133	112	200	422	329	188	169	109	264	335	332	377	361	289	315	306	437	449	769	623	543	290	259	228	224	233	304	360	417	378	281	268	317	489	378	461	236	263	223	573	373	356	308	516	330	380	398	335	211
Misin01G010200	3	2	1	5	11	6	2	1	2	2	3	5	5	1	6	4	7	8	4	8	2	9	10	16	23	13	30	15	20	10	6	18	22	18	12	15	18	14	11	19	17	17	6	14	4	19	15	17	6
Misin01G010300	562	588	804	1064	1155	1024	733	575	1327	784	981	1003	1346	713	1317	939	1278	1606	1173	822	875	1442	1193	1419	1218	1370	1567	1896	1919	1637	1315	1240	1562	1646	1419	1511	1845	1677	1433	2089	1891	1547	1210	1856	1313	2191	2316	1848	1128
Misin01G010400	43	126	176	1277	277	166	136	129	517	441	555	594	475	276	693	690	1170	1024	965	973	833	56	70	138	15	17	22	24	40	26	27	39	45	48	54	51	49	58	26	99	75	45	43	126	95	108	87	91	232
Misin01G010500	287	201	272	2536	709	486	352	177	501	427	422	492	298	211	336	1193	2007	1704	249	189	170	3283	3340	8420	881	795	883	1512	1936	1662	1444	1400	1770	846	1219	1367	838	831	640	1553	1279	899	1222	1851	1494	962	810	907	2391
Misin01G010600	333	361	412	719	1008	478	527	273	408	514	438	489	498	287	362	361	483	536	446	342	316	1020	958	894	1166	1116	1067	1393	1624	1287	1139	1080	1324	1639	1538	1666	1268	1250	1134	1202	1246	1239	1347	2047	1525	2497	2373	2030	1064
Misin01G010700	6	9	11	10	14	5	8	6	11	6	15	9	2	6	6	8	19	13	7	6	13	15	19	11	9	10	5	16	14	10	11	14	20	18	12	23	17	11	9	22	15	12	9	15	9	11	5	8	12
Misin01G010800	150	146	86	183	149	125	140	72	77	261	236	335	251	110	260	205	299	386	229	181	187	113	78	158	93	138	178	191	143	124	159	132	170	205	151	164	280	224	189	123	134	118	149	239	153	170	216	157	130
Misin01G010900	24	21	21	14	21	18	35	8	13	61	77	83	30	60	39	59	112	106	40	34	48	19	39	60	0	3	2	4	18	2	4	1	2	5	11	27	1	2	1	16	1	4	5	8	8	8	3	6	5
Misin01G011000	0	0	0	4	0	0	0	0	1	1	1	1	1	4	3	19	39	36	14	31	12	20	13	4	0	3	2	3	17	6	3	1	7	6	1	0	21	20	4	23	39	23	39	85	43	74	46	78	0
Misin01G011100	69	64	100	114	119	99	70	50	180	74	91	91	109	46	113	44	56	68	84	55	61	81	67	107	93	90	123	141	116	134	96	110	126	127	107	128	147	130	109	112	113	91	97	157	144	127	111	113	110
Misin01G011200	243	280	308	351	526	360	321	201	455	304	356	373	346	171	348	204	234	277	324	211	227	641	696	643	531	601	630	763	825	615	579	524	645	1089	817	982	790	772	688	1216	1077	954	841	1231	965	1436	1348	977	379
Misin01G011300	130	118	201	199	251	229	166	104	316	141	162	186	219	123	199	111	139	165	206	99	110	195	149	258	186	243	322	329	369	273	239	252	255	351	260	244	264	314	186	246	238	245	245	371	261	338	305	339	165
Misin01G011400	24	30	36	47	48	43	37	13	41	50	62	59	55	21	44	28	36	35	56	19	34	27	41	32	36	49	57	55	52	47	31	36	52	52	45	40	71	62	48	61	53	37	56	94	41	87	82	55	27
Misin01G011500	28	48	13	25	10	9	11	6	8	70	75	77	63	15	66	155	175	210	57	48	34	5	4	2	4	9	1	7	6	6	2	7	6	4	4	3	12	8	18	21	14	6	5	16	14	12	13	7	18
Misin01G011600	1	3	1	2	4	1	0	0	1	1	1	4	6	0	1	7	6	2	0	0	3	3	1	3	3	6	8	5	10	6	0	5	5	7	6	9	5	4	10	10	8	6	4	7	10	2	4	3	3
Misin01G011700	0	0	0	0	0	0	0	2	0	0	0	0	0	1	0	0	0	0	0	0	0	0	0	0	0	0	0	0	0	0	2	0	0	0	0	0	1	0	0	2	0	0	0	0	0	0	0	0	0
Misin01G011800	140	160	174	234	171	488	185	117	338	815	834	873	335	543	808	319	587	582	423	373	322	478	494	238	62	125	147	132	130	211	92	92	157	290	279	499	30	68	85	529	156	199	27	32	35	91	58	61	5
Misin01G011900	1	0	0	2	0	1	0	0	0	0	0	1	0	2	3	0	0	0	2	2	0	3	0	0	0	0	0	0	0	0	2	0	0	1	1	0	0	0	0	0	0	3	0	3	1	0	1	3	0
Misin01G012000	208	161	128	798	355	213	218	134	345	360	328	369	231	309	308	315	756	730	579	511	473	1493	1304	2272	720	820	715	452	720	601	1194	883	1707	1199	1433	1912	174	295	231	1477	936	698	1342	2050	1467	435	379	360	282
Misin01G012100	110	118	176	154	309	238	279	164	94	666	737	710	317	97	205	211	295	329	294	185	222	56	48	73	48	51	52	98	76	71	74	71	79	84	71	78	100	81	58	143	179	86	65	74	80	100	126	112	78
Misin01G012200	19	21	33	41	37	26	21	18	19	42	37	45	48	19	34	34	25	33	33	15	22	24	31	40	35	40	50	54	49	39	51	35	39	52	54	53	34	31	41	68	44	37	30	60	48	41	50	34	44
Misin01G012300	0	0	0	5	1	0	0	0	0	0	0	0	0	0	0	0	0	0	1	1	0	5	3	42	0	0	1	0	0	0	0	0	0	0	0	2	0	0	1	0	1	0	0	2	0	0	0	0	0
Misin01G012400	13	10	20	48	7	8	14	11	23	10	18	15	19	9	20	54	75	86	32	23	24	133	122	448	9	7	10	11	24	7	25	13	32	13	23	30	14	13	6	20	5	14	44	48	42	11	12	12	7
Misin01G012500	0	0	1	5	0	4	2	1	2	0	2	2	1	3	1	0	3	0	1	1	0	1	2	1	1	0	1	3	4	1	1	2	2	0	0	1	1	1	1	0	2	2	1	2	2	0	0	2	2
Misin01G012600	0	0	0	26	1	0	0	0	1	0	2	2	2	9	4	1	6	5	29	22	26	28	25	45	11	8	5	8	31	12	13	9	10	20	18	24	6	4	4	5	6	7	55	101	74	1	0	1	2
Misin01G012700	180	164	102	411	107	78	151	62	68	530	468	566	379	126	329	787	1118	1164	937	693	724	427	476	680	209	227	292	261	312	203	336	291	378	401	393	515	316	317	271	461	362	331	351	479	375	350	377	359	241
Misin01G012800	276	297	278	811	422	341	370	219	433	423	377	447	369	295	318	454	649	605	486	385	297	1517	1972	2039	717	590	619	771	708	712	807	693	842	720	731	790	618	587	628	987	793	816	490	748	641	664	653	690	908
Misin01G012900	104	94	119	212	176	169	143	59	126	192	180	216	193	102	231	297	374	429	268	160	161	190	173	175	205	182	267	284	284	260	212	196	240	307	275	225	241	218	188	385	306	292	260	390	272	426	380	374	138
Misin01G013000	17	12	26	17	26	29	30	30	28	18	20	21	10	2	4	2	13	7	11	4	1	14	8	16	13	10	8	12	15	11	5	3	12	11	9	10	2	1	3	9	0	7	6	5	1	1	3	3	5
Misin01G013100	38	31	36	295	31	13	13	4	7	8	8	10	5	13	24	64	153	142	82	111	105	984	1795	1730	5	13	7	5	122	11	120	104	274	73	181	782	2	3	6	128	9	15	212	450	408	18	10	11	23
Misin01G013200	120	85	119	355	193	142	115	68	138	278	269	255	200	143	216	174	243	295	195	156	161	226	176	445	117	167	184	145	139	136	202	193	260	225	179	207	162	108	146	356	243	140	99	181	129	136	109	87	175
Misin01G013300	958	1354	2369	1267	5372	2236	2296	2331	1970	2747	2891	2702	1706	551	806	140	307	245	489	414	349	413	391	513	1440	1261	930	1328	1824	1821	708	789	1009	982	765	811	361	443	488	843	718	665	880	1419	1242	1206	1072	1474	888
Misin01G013400	1162	1000	953	2779	1954	1109	983	488	1212	1017	979	1188	998	552	941	807	1261	1256	662	466	462	2643	3002	3594	2529	1756	2257	3005	3428	3060	2837	2590	2771	2705	2542	2742	4550	3458	3073	7492	7503	4691	4632	6847	5464	5892	6105	4391	3708
Misin01G013500	0	0	0	0	0	0	0	0	0	0	0	0	0	0	0	0	0	1	0	0	0	0	2	0	0	0	0	0	0	0	0	0	0	0	0	0	0	0	0	0	0	0	0	0	0	0	0	0	0
Misin01G013600	139	169	145	539	277	172	165	139	291	276	259	236	221	159	203	268	431	385	333	284	261	455	535	607	529	355	455	512	511	473	456	505	564	495	534	464	553	548	496	929	778	631	528	904	800	740	688	648	1411
Misin01G013700	0	0	0	2	0	0	0	0	0	0	1	0	0	1	0	0	1	0	0	0	0	0	2	5	0	0	2	0	0	1	1	1	1	0	0	0	0	1	0	0	2	0	0	0	0	0	0	0	0
Misin01G013800	0	0	0	0	0	0	0	0	0	0	0	0	0	0	0	0	0	0	0	0	0	0	0	0	0	0	0	0	0	0	0	0	0	0	0	0	0	0	0	0	0	0	0	0	0	0	0	0	0
Misin01G013900	8	14	18	6	25	22	17	16	33	12	21	15	22	24	17	6	5	9	18	10	13	18	26	37	14	23	33	29	20	18	20	25	29	18	20	29	46	41	31	11	17	15	24	37	27	20	26	20	26
Misin01G014000	0	1	0	1	0	1	0	0	1	1	2	0	0	0	1	0	0	0	1	1	2	0	0	6	0	0	0	0	0	0	0	0	2	0	0	1	3	0	0	1	2	0	0	0	1	0	0	0	0
Misin01G014100	0	0	0	0	0	0	0	0	0	0	0	0	0	0	0	0	0	0	0	0	0	0	0	0	0	0	0	0	0	0	0	0	0	0	0	0	0	0	0	0	0	0	0	0	0	0	0	0	0
Misin01G014200	29	38	25	39	62	26	33	28	44	22	28	23	24	15	30	14	23	26	21	32	36	40	44	40	55	45	35	53	71	69	55	54	53	54	60	63	58	42	44	82	44	40	52	82	80	77	104	66	26
Misin01G014300	0	0	0	6	0	0	0	0	1	1	0	0	0	8	1	1	1	1	30	25	27	3	0	3	0	2	1	5	0	1	6	4	6	2	6	1	0	0	2	1	0	1	1	3	0	1	0	0	22
Misin01G014400	347	328	278	270	518	353	378	202	364	349	356	358	306	264	289	334	528	527	503	416	370	628	695	931	466	495	438	517	683	596	474	450	644	548	545	680	334	430	341	469	415	366	299	442	363	448	431	371	422
Misin01G014500	6	6	8	51	17	20	12	14	31	6	15	15	8	3	7	1	0	1	0	1	0	48	23	90	78	112	163	201	245	166	147	123	165	164	129	150	185	159	102	50	162	88	119	149	113	58	96	72	191
Misin01G014600	190	202	270	7638	450	324	259	137	364	469	423	477	437	154	356	301	410	441	186	157	150	2044	1425	4555	1274	1631	2193	2516	1187	1440	3263	2583	3432	1357	2396	1665	2003	1547	1857	1448	3980	1620	1435	2288	1399	556	589	466	4995
Misin01G014700	694	640	649	2041	1363	831	690	307	803	1185	977	1145	1146	550	1007	758	1106	1143	611	436	404	1779	1723	1867	1541	1507	1679	2027	1930	1989	1582	1472	1636	1714	1414	1564	1661	1460	1385	3512	3218	2234	1685	2488	1631	2026	2016	1553	1991
Misin01G014800	4	2	3	4	8	3	5	2	6	12	4	6	4	8	5	4	3	9	19	6	5	9	9	5	10	19	15	14	27	22	13	11	14	28	31	27	15	13	13	21	14	15	19	25	14	22	17	22	4
Misin01G014900	129	128	217	198	302	202	229	110	249	332	378	358	469	375	395	546	679	873	821	569	520	228	188	211	355	350	428	527	809	611	331	356	391	593	548	606	375	513	441	504	335	445	483	827	588	877	998	775	182
Misin01G015000	0	0	0	1	0	0	0	1	0	0	0	0	0	0	0	1	3	2	1	0	1	0	0	1	1	0	1	1	1	0	1	1	3	0	1	0	1	0	2	1	0	2	0	0	0	2	2	0	1
Misin01G015100	19	18	21	29	9	16	18	34	91	31	47	29	25	56	43	32	49	56	174	156	137	21	10	18	8	16	4	6	7	9	2	7	10	10	8	13	6	2	6	4	2	4	1	4	3	13	8	12	2
Misin01G015200	1036	983	955	923	1458	1118	690	403	1059	1118	1119	1249	1041	681	1055	1313	1933	1900	1370	1071	1119	1079	1238	1523	1159	1272	1410	1464	1614	1562	962	1026	1176	1425	1397	1364	1365	1398	1602	3640	2536	2143	1260	1887	1510	2905	2513	2042	1552
Misin01G015300	260	281	345	692	746	412	314	191	420	481	488	571	539	213	532	314	454	447	460	273	303	308	258	357	411	587	498	749	876	624	519	524	547	877	688	881	523	564	526	498	430	544	547	938	623	1098	1109	794	415
Misin01G015400	32	24	34	396	79	75	44	17	96	33	34	34	30	25	32	24	34	40	35	25	14	667	714	1116	88	87	126	177	154	135	444	342	684	219	478	736	97	85	102	193	193	130	167	255	213	23	18	15	321
Misin01G015500	1	2	2	5	0	4	0	1	0	1	0	1	4	3	3	2	1	1	1	3	2	3	7	8	4	4	13	8	4	5	3	7	3	10	5	10	5	4	4	2	4	5	9	8	6	5	10	6	7
Misin01G015600	212	194	218	634	498	423	306	161	370	459	469	555	368	320	352	324	531	491	585	524	403	955	1079	1051	1704	1706	1796	1997	1769	1645	1854	2093	1968	1571	1602	1596	819	1087	1072	1180	1240	957	859	1382	1129	1721	1195	1116	4530
Misin01G015700	415	420	463	912	690	502	623	235	584	632	579	701	406	495	494	294	487	423	865	690	591	2326	3022	1948	1882	1987	2072	2227	2734	2685	1985	2293	2229	2287	2297	2899	1060	1599	1342	2332	1824	1594	1216	1876	1699	2122	1732	1421	1498
Misin01G015800	197	154	197	369	359	300	191	123	369	222	266	250	311	192	271	274	316	412	273	206	215	438	347	500	308	321	473	512	474	414	353	414	389	486	409	469	454	431	313	497	522	451	369	670	423	542	510	457	433
Misin01G015900	186	186	241	1040	466	308	210	115	305	372	335	382	430	288	349	512	659	798	416	312	321	1293	1015	1193	568	592	732	819	839	691	703	614	713	860	765	856	715	679	632	1387	1262	1069	625	973	712	985	901	677	1587
Misin01G016000	1	5	5	11	5	8	2	3	9	1	5	5	3	0	9	6	17	9	4	3	3	15	10	14	38	32	30	25	12	11	15	15	26	16	9	7	9	18	8	23	13	10	3	9	14	6	10	16	65
Misin01G016100	0	0	1	1	0	0	0	1	0	0	1	0	1	0	0	0	0	0	1	0	0	1	1	0	0	0	0	0	1	0	2	0	1	0	0	0	0	1	0	1	1	0	0	0	0	0	1	0	3
Misin01G016200	71	68	88	219	202	89	72	63	136	119	115	141	155	63	173	98	135	130	96	79	81	85	78	78	97	71	109	136	151	111	130	113	110	200	138	156	120	94	113	212	165	105	115	200	141	184	169	153	128
Misin01G016300	0	1	0	3	5	2	0	5	2	0	4	0	3	1	4	3	1	2	1	4	2	1	0	0	1	0	2	0	0	2	0	0	0	2	0	0	2	6	0	0	0	0	1	2	3	1	0	2	1
Misin01G016400	4	2	13	26	17	2	7	2	10	13	10	11	16	35	19	21	39	38	72	66	58	18	12	9	4	4	6	10	7	4	7	5	7	6	9	7	9	7	11	19	13	11	14	24	24	26	24	18	20
Misin01G016500	118	230	415	550	707	374	245	482	1082	292	259	263	382	470	443	142	188	211	489	440	359	507	682	221	808	635	561	328	379	457	172	260	296	331	260	139	620	645	546	1576	937	1003	90	135	147	302	279	256	946
Misin01G016600	16	20	22	44	46	15	32	16	26	58	54	65	49	10	56	14	23	34	26	22	17	20	22	20	38	35	42	89	56	46	43	48	46	57	33	42	58	46	27	44	53	40	20	49	29	22	23	22	38
Misin01G016700	1	6	4	963	4	5	0	0	9	7	9	6	4	1	6	3	2	3	3	1	2	40	42	143	120	149	224	259	90	130	301	224	238	102	163	84	284	204	257	44	206	94	67	104	61	1	12	7	304
Misin01G016800	22	24	22	65	63	38	45	20	48	29	46	34	28	31	22	32	39	38	41	37	22	57	87	85	67	70	87	135	88	87	83	61	98	74	63	73	109	86	66	68	100	60	63	118	83	100	97	77	152
Misin01G016900	8	18	5	11	3	2	5	6	10	12	15	24	3	2	6	10	8	19	26	37	18	15	10	8	44	25	45	18	9	30	27	25	28	20	36	15	50	42	37	17	44	20	19	34	29	23	27	16	17
Misin01G017000	95	87	99	210	207	94	120	78	150	111	149	115	122	62	156	199	259	325	89	73	86	323	277	332	166	226	236	247	252	269	251	218	238	228	224	210	376	252	192	332	306	287	224	397	257	257	265	235	233
Misin01G017100	174	183	132	444	267	176	141	87	239	166	183	198	121	95	90	178	316	284	70	64	55	1199	1410	989	768	803	859	905	947	1004	910	775	1020	876	742	683	971	864	826	1271	1933	1069	535	949	826	769	802	694	1252
Misin01G017200	120	93	131	201	206	144	90	59	177	101	125	111	99	33	141	69	80	118	45	18	24	298	234	361	210	237	300	322	436	322	312	257	325	460	402	399	416	420	317	601	660	460	460	765	510	552	624	462	151
Misin01G017300	0	0	0	3	2	0	1	0	2	2	0	1	2	2	0	0	1	3	2	1	1	3	1	2	0	2	0	1	5	3	2	0	2	1	2	0	5	6	2	1	5	2	2	1	6	5	4	2	0
Misin01G017400	2	3	5	6	19	5	6	6	5	0	5	4	7	2	4	2	5	1	4	0	2	5	3	4	6	1	3	9	6	3	2	2	5	3	5	5	8	8	2	3	12	3	3	4	2	1	2	1	9
Misin01G017500	1	0	0	1	5	2	0	2	2	0	1	0	0	0	0	0	0	0	0	0	0	0	0	0	0	0	0	0	0	0	0	0	0	0	0	1	0	0	0	0	0	0	0	0	0	0	0	0	0
Misin01G017600	0	1	1	5	0	0	2	2	4	1	7	2	2	0	1	8	11	8	6	5	5	1	3	5	0	0	0	3	1	2	1	3	4	1	0	1	3	1	1	4	1	3	1	1	3	2	0	0	2
Misin01G017700	0	0	0	0	0	0	0	0	0	0	1	0	0	0	0	0	0	0	0	0	0	0	0	0	0	0	0	0	0	0	0	0	0	0	0	0	0	0	0	0	0	0	0	0	0	0	0	0	0
Misin01G017800	397	457	621	1299	854	519	616	307	857	1155	1118	1201	966	582	785	540	721	804	1622	1237	1111	408	444	489	381	344	383	491	439	370	348	351	402	360	341	350	381	399	278	574	443	372	444	694	576	485	497	470	794
Misin01G017900	100	72	186	540	294	151	284	118	188	310	326	366	146	69	95	43	62	74	49	25	31	494	466	631	383	418	512	872	751	845	527	469	535	431	505	360	501	430	562	361	936	427	438	688	502	144	219	123	1241
Misin01G018000	4	1	6	2	5	1	3	3	3	3	1	1	0	6	7	1	1	5	3	3	4	6	10	7	1	7	11	9	7	0	6	11	6	4	6	2	10	9	7	4	3	6	4	13	5	6	7	11	12
Misin01G018100	11	10	22	65	35	34	30	21	31	47	57	64	35	11	15	7	9	24	11	11	8	41	25	59	26	31	49	69	47	91	42	34	40	44	53	27	52	44	65	32	109	27	45	79	45	35	23	22	94
Misin01G018200	179	308	233	468	470	324	263	202	452	286	335	375	287	199	288	215	443	372	232	234	216	433	673	661	517	662	661	561	596	627	500	628	635	568	558	611	619	688	576	676	625	508	457	803	707	636	702	526	701
Misin01G018300	51	48	74	264	106	73	76	42	125	105	124	111	140	70	139	106	173	170	145	101	115	220	175	450	192	182	209	188	168	178	205	180	253	214	231	229	285	263	172	267	358	218	229	364	272	206	240	223	340
Misin01G018400	37	48	94	157	104	93	51	76	74	96	121	131	115	53	114	79	85	92	113	59	78	91	58	83	57	70	90	88	65	55	56	42	76	102	65	85	101	70	68	125	147	69	62	121	87	99	98	108	79
Misin01G018500	296	245	293	485	520	332	215	172	471	244	288	244	366	379	369	249	371	371	570	478	439	328	279	373	548	610	565	890	897	807	517	552	481	826	722	804	612	638	650	1289	1033	808	722	1185	841	988	1114	1027	673
Misin01G018600	3	8	11	26	6	5	3	12	30	10	16	6	6	5	6	3	7	5	3	8	2	4	0	3	1	12	3	2	0	3	0	8	1	1	0	0	3	8	2	1	2	2	1	2	2	0	1	0	3
Misin01G018700	142	130	145	442	250	175	183	87	197	279	262	266	284	231	237	253	349	400	309	219	197	338	308	383	242	295	333	449	372	353	345	364	384	456	416	470	318	291	292	667	705	459	356	536	355	497	507	450	449
Misin01G018800	10	29	42	57	41	39	26	25	55	44	44	46	44	33	40	30	32	34	59	37	39	44	30	47	30	64	62	63	57	39	50	42	63	53	37	37	70	69	49	33	58	38	42	70	53	39	37	35	90
Misin01G018900	0	0	0	0	0	0	0	0	0	0	0	0	0	0	0	0	0	0	1	0	1	0	2	2	0	0	0	0	0	0	0	0	0	0	0	1	0	0	0	0	3	3	0	1	0	0	0	0	0
Misin01G019000	39	48	59	46	130	94	71	53	129	74	80	101	87	54	127	39	46	44	62	43	53	89	82	85	66	108	117	119	171	111	106	88	131	117	114	139	135	119	97	120	130	78	107	156	95	106	117	90	61
Misin01G019100	420	374	518	1590	905	651	476	316	727	1007	938	989	852	592	846	762	1106	1109	886	580	542	1184	982	1414	877	1056	1159	1240	1181	1197	1190	1114	1288	1550	1249	1383	814	841	754	2005	1905	1211	783	1400	874	1139	1066	855	1769
Misin01G019200	0	0	0	1	0	0	0	0	1	0	0	0	2	0	0	0	0	1	2	0	0	0	0	0	1	4	3	2	1	0	0	2	1	1	4	1	2	1	0	0	1	2	1	0	2	2	1	0	0
Misin01G019300	3	2	1	0	4	3	2	5	6	4	4	6	5	2	1	2	0	2	0	0	0	1	0	0	0	0	0	0	3	1	0	0	0	0	0	0	0	1	0	0	0	0	1	0	0	0	0	1	2
Misin01G019400	17	20	32	62	64	47	26	19	32	30	42	39	55	14	25	4	2	9	5	8	11	1	3	3	19	40	36	45	15	13	41	29	20	6	9	19	13	22	8	2	11	1	5	13	10	1	7	4	15
Misin01G019500	2	5	9	83	58	9	15	3	87	92	58	75	14	401	129	148	248	262	2099	1818	1777	21	19	26	12	20	22	52	34	29	19	17	20	11	14	8	47	38	13	17	40	9	8	9	7	21	15	20	90
Misin01G019600	1	1	1	10	6	0	1	1	0	0	2	2	1	0	1	2	17	6	10	6	3	10	10	8	13	10	6	12	3	4	6	9	19	10	6	9	22	10	5	20	21	13	7	14	19	30	18	23	5
Misin01G019700	193	310	403	3360	1187	771	484	433	1529	735	728	797	994	396	866	586	909	762	1290	1003	987	58	74	111	127	131	146	171	223	196	207	194	236	260	264	324	247	193	199	415	251	247	252	386	363	384	408	327	918
Misin01G019800	3	31	13	3	2	4	4	0	12	14	19	29	5	2	23	2	3	8	59	38	41	2	2	1	0	1	1	0	1	1	0	4	1	1	2	0	2	3	4	8	4	2	1	1	2	1	1	4	2
Misin01G019900	0	7	3	0	0	0	0	2	0	4	4	2	0	0	2	0	0	1	5	8	3	0	0	0	0	0	0	0	0	0	0	0	0	1	0	0	0	0	0	1	0	0	0	0	0	0	0	0	0
Misin01G020000	72	83	154	248	202	217	130	100	319	143	133	155	220	100	263	109	108	175	124	87	89	103	88	99	125	147	185	182	187	152	158	133	187	252	177	178	156	176	141	150	108	130	131	191	139	188	159	128	87
Misin01G020100	80	73	105	708	54	70	74	24	149	269	223	327	449	615	542	1658	2406	2423	2831	2174	1925	381	453	853	157	200	231	166	88	90	328	273	258	192	251	175	392	327	289	667	674	384	188	250	205	150	123	96	456
Misin01G020200	47	39	52	137	41	54	38	22	52	98	128	129	204	67	171	425	521	699	314	242	187	157	121	320	338	374	504	607	411	395	528	507	564	410	455	361	547	454	452	229	520	262	292	515	336	173	211	150	977
Misin01G020300	6	3	3	59	24	7	9	10	6	21	22	34	6	8	10	4	1	3	7	4	5	28	27	11	67	69	82	67	119	97	50	58	56	119	71	67	19	57	49	57	81	35	39	38	20	5	9	4	204
Misin01G020400	1	1	9	4	2	1	0	0	4	5	6	13	14	7	16	5	7	4	5	3	1	23	10	21	7	18	4	12	54	52	2	3	6	94	72	180	8	13	14	239	17	55	48	95	70	185	134	126	0
Misin01G020500	32	22	38	69	54	33	41	24	62	83	94	74	64	39	53	39	44	73	42	30	31	42	48	39	79	79	86	118	96	99	94	68	86	138	83	97	53	52	45	131	101	83	35	59	65	94	64	33	90
Misin01G020600	339	326	529	702	742	548	457	248	740	504	465	548	763	420	637	364	459	597	757	557	548	494	521	523	661	587	688	696	756	661	559	603	624	708	657	752	538	563	468	549	446	444	435	627	514	656	623	572	603
Misin01G020700	12	19	12	47	36	22	19	8	37	43	44	51	34	38	48	136	262	212	166	140	152	67	73	74	133	90	89	119	112	113	112	92	143	210	200	189	55	121	69	274	230	137	209	411	331	350	271	221	22
Misin01G020800	5	10	19	7	29	15	22	17	21	11	12	24	12	5	12	15	9	10	11	10	11	1	1	0	2	2	6	5	6	6	10	3	2	16	12	13	8	9	9	13	5	6	8	12	8	16	19	6	1
Misin01G020900	1299	1605	2035	4867	4990	2744	1774	1275	2223	3544	3453	3752	4718	1086	3698	4076	5410	5719	2288	1750	1658	461	319	427	1197	1219	1292	1953	2463	1961	1442	1390	1424	2933	2125	2397	1204	1497	1303	2296	1844	2073	1692	2916	1958	3372	3507	2749	1328
Misin01G021000	8	2	13	16	22	9	4	3	14	3	3	7	10	2	6	10	8	2	5	4	6	21	27	21	41	54	27	52	46	42	42	51	44	36	38	31	27	32	31	39	22	20	28	56	40	46	46	28	12
Misin01G021100	113	97	104	525	304	171	165	68	126	188	156	179	138	118	154	315	450	420	229	142	173	429	453	613	547	495	483	575	503	492	608	573	562	427	507	342	510	470	458	513	686	474	288	452	307	413	369	349	1006
Misin01G021200	216	220	220	594	623	253	302	217	252	400	399	412	312	213	244	297	440	451	644	554	537	444	487	277	492	527	491	524	608	506	477	467	470	538	435	461	314	363	285	475	410	331	326	494	410	642	646	656	411
Misin01G021300	61	54	58	95	102	85	46	52	101	54	71	81	58	50	68	46	49	49	54	30	26	129	141	138	101	86	91	90	104	93	97	101	93	124	113	115	88	114	76	179	156	163	141	232	160	341	346	584	94
Misin01G021400	158	176	187	580	1835	349	272	230	141	173	221	251	84	99	69	71	109	104	84	67	69	1515	1973	665	4098	3589	2536	3080	3245	2492	2139	2692	3174	2566	2394	3112	824	881	964	3351	2207	2863	3169	5053	4374	7774	6723	7603	3522
Misin01G021500	6	16	32	45	53	25	24	14	39	22	24	34	41	16	40	16	45	47	20	22	23	44	49	31	46	65	65	85	88	73	52	44	78	84	51	59	139	94	73	64	73	62	76	108	80	65	58	68	77
Misin01G021600	0	0	0	108	0	0	0	0	0	0	0	0	0	0	0	0	0	0	0	0	0	3	7	12	0	10	21	25	12	31	19	19	27	7	13	0	61	39	27	19	131	2	9	15	17	5	1	0	15
Misin01G021700	0	3	4	3	8	13	7	5	16	7	7	13	10	4	12	6	7	10	17	9	11	5	5	4	7	16	13	13	11	12	10	7	9	13	8	17	12	4	5	20	4	11	14	7	15	15	10	6	5
Misin01G021800	195	341	202	597	447	189	513	169	319	1208	1323	1363	610	500	529	355	528	462	1003	905	801	20	31	15	48	54	39	130	157	171	56	61	71	116	84	138	74	76	59	98	54	55	52	85	115	50	74	43	133
Misin01G021900	1458	1646	1749	2708	3796	2310	2542	1272	2488	5927	5036	5460	3373	3132	3784	2092	3024	2979	7000	5140	4626	736	635	891	1594	1528	1780	1824	1149	1578	1292	1217	1207	1197	1136	881	771	891	897	1347	1218	835	402	621	476	480	432	425	2631
Misin01G022000	49	59	64	221	208	92	111	61	102	218	219	249	258	57	194	192	287	305	380	266	261	47	36	82	37	52	30	90	48	48	56	41	62	150	115	165	197	106	102	277	221	199	150	248	160	168	177	208	80
Misin01G022100	37	43	50	123	122	108	86	50	101	76	79	96	84	75	95	78	114	118	120	99	98	94	99	103	118	80	124	130	175	162	129	139	141	134	121	121	125	110	130	143	169	124	131	184	150	150	124	93	141
Misin01G022200	0	0	0	1	0	0	0	1	0	0	0	0	0	0	0	0	2	0	0	0	0	0	0	0	0	0	0	1	0	0	2	0	2	0	0	0	3	0	0	0	0	1	0	0	0	0	0	0	0
Misin01G022300	691	1259	555	443	296	304	426	183	534	1713	2581	2569	989	456	1347	2482	5908	4767	1355	1780	1443	9	13	7	1	3	4	7	7	7	2	5	6	2	5	6	5	10	19	3	18	3	7	6	4	5	10	6	16
Misin01G022400	0	0	0	1	0	0	0	1	0	0	0	1	0	0	1	2	2	1	0	0	0	0	0	1	0	1	0	0	0	0	0	0	0	0	0	0	0	0	0	0	0	0	0	1	1	0	0	0	1
Misin01G022500	0	0	1	6	0	1	0	0	0	1	0	0	0	0	0	0	1	1	1	0	1	2	1	8	2	0	5	17	0	3	5	2	2	0	1	0	16	11	4	2	8	2	3	1	4	1	0	3	10
Misin01G022600	77	71	58	81	155	93	79	66	146	106	100	82	81	41	68	17	34	33	60	48	56	126	108	77	133	180	135	135	187	205	112	135	139	190	134	187	57	90	65	71	95	81	53	82	57	83	72	71	54
Misin01G022700	201	139	162	649	545	275	199	113	222	306	311	321	334	140	249	159	179	204	126	82	96	614	432	477	422	409	499	635	581	601	553	435	531	602	441	464	532	463	496	689	876	561	545	933	587	539	556	440	650
Misin01G022800	14	14	10	31	8	10	22	11	39	46	59	57	16	8	40	38	102	72	33	19	34	11	4	22	6	16	28	50	21	27	25	20	44	15	13	12	39	37	28	19	73	8	13	11	13	8	6	6	43
Misin01G022900	17	17	37	74	58	62	29	19	81	25	31	41	82	33	64	14	26	25	36	18	36	4	4	4	6	0	14	7	12	8	11	9	11	9	19	11	12	21	14	7	11	3	16	20	11	11	14	10	9
Misin01G023000	105	123	103	240	189	121	107	64	163	115	118	158	104	77	114	123	180	183	146	135	124	209	280	253	113	98	133	133	147	123	119	102	145	150	133	175	208	196	123	344	261	222	210	322	260	272	319	305	180
Misin01G023100	2	10	12	121	24	30	16	15	36	36	28	28	19	12	43	60	63	70	46	18	11	179	195	401	144	196	287	314	216	247	326	277	329	207	212	85	346	280	336	265	615	194	195	344	205	82	137	103	843
Misin01G023200	0	0	3	0	0	7	0	1	6	2	1	2	1	3	1	9	14	12	2	2	2	2	1	0	3	0	0	1	3	4	6	1	3	3	3	5	0	5	3	0	2	1	1	1	0	4	0	2	0
Misin01G023300	96	71	86	220	95	77	116	105	213	242	317	309	301	165	284	1619	2767	2792	506	439	512	176	186	23	4	8	15	19	30	29	17	10	32	13	17	17	35	35	13	258	122	122	61	84	71	319	208	338	17
Misin01G023400	0	2	2	1	3	3	2	0	1	3	5	7	3	0	1	1	0	0	2	0	2	1	0	1	0	0	0	1	0	0	2	0	0	0	0	0	0	1	2	0	0	2	2	0	0	0	0	0	3
Misin01G023500	268	328	273	350	467	316	299	177	478	291	332	330	294	146	273	243	404	410	320	253	260	420	543	471	538	431	471	469	538	458	449	451	499	506	520	613	536	566	454	690	523	594	545	890	803	844	774	680	519
Misin01G023600	3	1	0	5	2	4	5	1	2	1	1	1	0	0	4	1	0	4	0	2	2	0	6	5	1	3	1	2	2	4	8	3	3	3	3	2	1	3	6	1	2	4	5	1	1	0	2	1	8
Misin01G023700	0	0	0	0	0	1	0	0	0	1	0	2	2	0	0	0	0	0	2	1	0	0	0	0	0	0	0	0	0	0	0	0	0	0	0	0	0	0	0	0	0	0	0	0	0	1	0	0	1
Misin01G023800	147	147	157	201	348	220	151	87	174	202	166	216	174	127	144	112	183	151	145	120	100	318	374	345	376	314	384	433	444	409	430	381	432	407	450	405	418	418	450	418	496	407	404	610	487	702	666	527	574
Misin01G023900	106	149	122	338	283	152	167	97	213	165	160	153	195	166	151	106	135	165	429	299	299	198	223	156	263	249	244	293	305	280	264	268	259	295	252	236	259	250	260	294	368	229	197	316	236	287	341	249	439
Misin01G024000	283	337	576	1005	1229	550	447	410	637	601	536	574	663	206	574	238	310	338	352	270	248	278	172	147	470	466	438	598	860	669	452	410	485	989	674	844	486	524	417	1062	858	890	654	1121	743	1410	1511	1415	463
Misin01G024100	9	28	15	39	26	18	17	7	27	18	17	17	15	4	23	9	17	11	17	23	24	31	37	47	51	43	46	65	52	68	62	40	81	42	37	37	74	70	52	38	54	42	36	56	71	43	29	29	153
Misin01G024200	106	92	117	359	196	160	115	74	182	214	178	201	181	126	183	193	240	296	207	139	141	345	316	635	263	271	348	360	333	330	336	293	376	381	326	355	264	238	242	256	245	246	263	436	280	298	273	232	505
Misin01G024300	0	0	0	1	0	0	0	0	0	0	0	0	0	0	0	0	0	0	0	0	0	28	24	469	0	5	8	37	12	9	37	27	45	6	31	4	25	29	22	7	61	2	35	45	18	1	1	0	16
Misin01G024400	0	0	0	19	0	0	0	0	0	0	0	1	0	0	0	0	0	6	0	0	0	113	101	2001	0	10	64	86	14	36	180	93	246	6	128	13	113	63	60	21	163	17	140	197	110	5	5	2	39
Misin01G024500	146	201	215	308	392	222	183	140	392	224	215	237	190	148	218	137	239	210	160	199	170	264	336	347	354	332	360	384	375	382	321	361	417	360	313	381	465	393	295	502	419	362	309	485	473	440	457	393	414
Misin01G024600	0	0	0	6	0	0	0	0	0	0	0	0	0	0	1	0	0	0	0	0	0	0	4	3	7	7	13	7	1	1	5	4	4	3	6	0	5	11	13	1	11	4	1	0	1	0	0	0	1
Misin01G024700	3	1	17	342	18	45	20	13	23	62	66	86	43	18	18	19	28	20	31	24	37	328	290	195	214	213	178	375	134	249	99	127	225	277	138	36	44	88	53	151	70	104	13	16	26	5	17	17	151
Misin01G024800	4	5	10	15	9	16	10	4	12	4	12	8	15	13	9	3	10	5	11	3	1	4	0	8	4	6	13	20	16	16	20	13	20	29	16	18	20	14	21	24	23	17	13	22	18	20	7	10	11
Misin01G024900	4	1	8	3	14	14	6	5	18	7	4	6	7	5	9	6	5	5	7	8	2	0	0	2	2	4	5	7	7	11	14	5	10	21	6	16	2	10	5	21	17	8	4	9	4	4	8	3	6
Misin01G025000	70	96	148	94	120	112	128	56	201	211	204	242	200	144	138	122	195	195	249	216	219	18	25	14	14	14	21	20	22	16	8	11	15	14	16	25	38	29	23	70	38	24	23	47	31	65	51	49	21
Misin01G025100	177	194	160	369	367	206	240	101	290	304	266	375	285	193	279	432	733	642	385	310	278	427	504	459	671	575	666	816	973	831	679	673	689	798	739	809	611	612	672	1104	780	640	661	929	744	1066	926	785	694
Misin01G025200	50	67	57	41	78	57	54	36	92	44	41	55	47	16	47	61	68	49	14	23	16	106	96	90	102	79	124	116	140	114	107	79	82	98	121	105	129	113	124	178	139	141	114	157	112	164	173	130	70
Misin01G025300	110	133	178	1261	191	190	286	143	314	386	401	501	504	226	613	447	629	709	619	461	406	101	123	214	477	410	540	597	605	532	394	422	357	548	498	482	407	380	390	585	433	356	344	471	362	356	370	233	1182
Misin01G025400	86	64	110	144	152	138	82	59	149	146	123	125	119	105	150	175	267	246	117	99	89	259	226	384	122	149	203	247	234	200	274	241	346	302	333	484	182	169	143	338	368	252	344	550	371	344	238	225	175
Misin01G025500	0	1	0	3	2	4	1	0	4	0	0	0	3	1	2	1	1	2	0	1	2	3	0	5	4	2	2	1	0	3	1	1	0	0	0	2	0	1	0	7	3	0	1	0	0	2	2	2	2
Misin01G025600	0	0	1	342	3	4	5	2	4	8	5	6	4	2	3	4	5	1	0	2	3	157	120	605	10	85	176	196	46	136	407	284	387	42	270	15	346	222	292	56	279	70	103	111	95	1	2	2	82
Misin01G025700	25	33	37	91	55	53	40	25	57	80	83	82	95	70	112	94	146	177	138	111	86	41	28	31	113	113	113	88	81	80	75	64	73	79	69	73	81	87	66	106	99	92	61	58	50	82	65	58	163
Misin01G025800	142	157	210	555	269	199	147	85	265	164	184	260	223	147	253	210	343	347	247	183	170	526	505	493	188	201	260	288	249	232	264	216	220	298	289	251	414	366	298	715	640	482	328	545	388	482	529	483	389
Misin01G025900	21	23	34	32	28	32	14	19	30	29	24	31	29	22	26	15	33	34	22	27	25	45	61	28	29	14	25	32	21	21	22	16	32	26	21	26	48	35	32	85	63	47	39	60	44	42	45	59	46
Misin01G026000	183	151	175	455	392	248	186	122	330	247	299	309	299	187	305	281	411	382	248	191	194	384	376	477	298	376	433	486	428	367	346	358	361	443	355	383	426	359	332	649	602	422	305	509	354	442	421	370	593
Misin01G026100	0	4	1	170	8	11	3	0	0	4	1	4	1	2	13	88	149	125	48	74	62	864	1359	1510	1	13	6	24	626	74	819	928	1158	745	2077	3016	3	6	7	5	10	1	4556	7820	7182	22	1	4	28
Misin01G026200	4	0	2	188	3	4	2	0	0	2	0	1	0	2	1	11	17	8	60	85	64	742	1193	1859	1	6	6	6	263	49	1088	1268	2044	396	2176	3801	0	2	1	2	3	2	3617	6612	5869	4	3	3	10
Misin01G026300	0	0	1	8	2	1	0	0	2	2	1	1	4	2	2	51	110	82	2	2	2	28	21	29	2	2	1	1	10	5	8	3	2	11	21	36	11	4	6	88	9	34	315	522	442	302	194	279	11
Misin01G026400	1890	2234	2022	6059	2743	2255	2309	1234	3223	3523	3558	3824	2643	2833	2928	4221	6162	6142	5950	4837	4632	5145	6763	8535	5599	5280	6751	5779	4966	5109	5385	5460	5951	4849	5621	4970	4972	5598	5091	7677	7171	5662	4032	6134	5586	6621	5316	5147	15965
Misin01G026500	66	54	60	227	133	84	83	51	90	85	67	113	87	61	112	189	278	260	115	87	93	354	447	339	203	164	219	218	252	246	256	216	289	307	247	228	332	300	290	652	599	444	243	364	344	512	416	365	367
Misin01G026600	148	117	132	672	241	209	202	86	207	399	304	371	267	264	283	445	638	690	679	444	447	998	924	862	708	732	815	1151	1320	1148	919	923	969	1427	1171	1441	751	911	803	1213	1013	753	629	946	746	994	899	739	878
Misin01G026700	16	31	15	43	36	25	20	20	41	53	52	54	50	27	45	36	56	54	70	39	36	32	52	39	28	46	52	77	65	67	44	51	47	71	53	88	79	69	64	92	81	91	64	74	75	112	110	106	36
Misin01G026800	0	1	1	0	2	0	2	1	3	0	1	0	1	1	0	1	1	0	1	0	1	1	0	0	0	0	1	0	3	0	0	2	1	0	0	0	3	2	1	0	0	0	1	0	3	0	1	0	6
Misin01G026900	0	4	11	17	7	6	4	2	6	10	14	7	6	2	4	9	8	9	14	6	7	15	14	25	6	7	8	1	10	10	26	17	25	5	11	19	5	6	8	10	12	7	8	21	15	9	12	2	7
Misin01G027000	17	38	32	58	44	41	46	24	51	64	68	46	32	66	44	70	85	90	198	137	148	88	91	79	167	202	230	147	158	148	173	157	198	258	176	125	97	106	110	114	234	68	36	76	49	35	55	22	55
Misin01G027100	0	0	0	1	1	1	0	0	1	2	2	1	4	0	3	5	3	5	3	1	3	1	1	4	0	1	4	0	2	0	2	0	2	0	2	0	10	1	4	1	1	2	0	3	6	0	0	0	3
Misin01G027200	120	96	65	564	80	70	47	32	103	143	138	139	86	49	96	491	724	777	228	223	226	425	402	1140	24	90	179	154	465	264	647	453	1029	351	986	1901	64	107	91	320	197	125	876	1320	1034	169	82	79	102
Misin01G027300	2	4	7	1	2	0	1	0	1	1	2	2	3	2	3	9	0	1	2	1	1	3	3	1	3	4	4	1	0	2	5	0	0	0	3	2	13	2	5	4	2	2	0	1	2	0	7	2	1
Misin01G027400	3	4	7	10	9	9	7	0	17	18	14	10	11	8	9	6	19	16	12	9	7	18	21	21	15	9	19	19	20	19	17	12	12	17	16	25	22	16	8	30	38	12	18	30	24	17	18	8	15
Misin01G027500	0	0	0	0	0	0	1	0	0	0	0	0	0	0	0	0	1	0	0	0	0	0	0	1	0	0	0	0	2	0	0	0	0	1	0	2	0	0	0	1	0	0	0	0	0	1	0	0	0
Misin01G027600	77	103	140	307	192	144	116	63	148	134	131	151	120	115	144	132	177	180	237	176	185	240	288	354	278	287	375	422	388	322	307	340	329	298	330	289	373	329	311	287	308	267	271	426	292	421	335	277	847
Misin01G027700	138	141	100	286	248	204	191	88	252	198	177	181	147	172	169	192	217	260	236	187	175	394	336	674	634	483	525	620	706	566	568	558	587	828	798	1024	326	386	366	786	669	624	732	1156	762	1179	1199	827	500
Misin01G027800	74	99	81	1914	75	76	45	52	220	92	78	97	58	48	88	127	264	255	184	150	157	419	493	1069	608	1139	860	917	427	861	572	516	638	304	597	508	1109	1001	712	737	1456	987	437	664	549	378	369	391	2459
Misin01G027900	226	328	622	1247	571	529	487	377	1621	497	519	606	518	274	447	619	1001	981	483	442	375	94	104	128	140	142	148	281	291	285	153	111	161	271	234	339	389	313	274	358	332	230	212	316	258	496	560	349	283
Misin01G028000	154	158	238	200	215	206	176	108	277	232	208	264	298	90	234	109	110	157	186	122	115	145	120	120	117	152	205	284	215	161	165	179	197	215	190	176	345	250	205	144	188	159	207	281	224	219	238	122	287
Misin01G028100	35	33	61	123	121	110	85	45	122	103	98	100	132	86	151	52	67	109	110	85	74	61	52	65	74	121	130	126	115	110	98	100	91	124	92	118	159	130	122	80	68	82	109	177	118	84	112	100	106
Misin01G028200	1	1	0	0	0	0	0	0	1	0	0	0	0	0	0	0	0	1	0	1	0	0	0	0	0	0	0	0	0	0	0	0	0	0	0	0	0	0	0	0	0	0	0	0	0	0	0	1	0
Misin01G028300	0	0	0	0	0	0	2	1	1	0	1	0	1	0	0	0	0	1	2	0	0	0	1	0	1	0	0	0	2	0	0	0	1	0	0	0	1	0	0	0	2	0	0	1	1	0	0	0	1
Misin01G028400	0	0	0	0	1	0	0	0	0	0	0	2	1	0	0	0	0	0	0	0	0	0	0	0	0	0	0	0	1	0	0	0	0	0	1	0	0	2	0	1	0	0	0	0	0	0	0	1	0
Misin01G028500	0	1	0	1	0	0	0	0	0	1	0	4	0	0	1	0	0	0	0	0	0	0	0	0	0	0	0	1	0	1	0	1	0	0	0	0	0	0	0	0	0	0	0	0	0	0	0	0	0
Misin01G028600	49	57	79	213	209	177	105	90	240	160	135	139	128	55	121	71	85	79	92	52	48	294	287	353	329	384	439	465	555	550	343	334	402	507	371	380	396	289	267	475	559	318	314	538	362	368	302	274	389
Misin01G028700	0	0	0	0	0	0	0	0	0	0	0	0	0	0	0	0	0	0	0	0	0	0	0	0	0	0	0	0	0	0	0	0	0	0	0	0	0	0	0	0	0	0	0	0	0	0	0	0	0
Misin01G028800	38	19	36	38	55	46	34	32	56	55	40	57	52	30	59	51	67	72	73	54	45	47	29	33	26	38	42	61	47	42	36	39	41	64	47	45	69	61	41	58	45	48	45	69	51	82	69	76	37
Misin01G028900	0	2	1	1	0	2	1	0	0	0	0	2	0	0	0	1	1	0	1	0	1	0	1	0	0	0	2	2	3	6	1	1	1	2	6	4	5	1	4	1	0	2	1	4	2	5	4	0	0
Misin01G029000	0	0	0	0	0	0	0	0	0	0	0	0	0	0	0	0	0	0	0	0	0	0	0	0	0	0	0	0	0	0	0	0	0	0	0	0	0	0	0	0	0	0	0	1	0	0	0	0	2
Misin01G029100	14	15	17	37	50	34	50	20	59	92	107	89	91	59	62	106	155	165	158	113	109	112	94	65	135	89	113	167	196	185	132	115	144	202	170	173	98	122	131	321	194	212	155	212	171	305	288	235	91
Misin01G029200	211	285	393	439	419	443	332	242	598	260	348	304	477	179	393	117	150	144	362	219	259	111	73	126	70	122	205	174	111	120	113	105	167	168	112	133	187	134	114	114	126	115	107	145	87	136	155	116	373
Misin01G029300	35	34	36	56	73	49	37	15	53	38	33	50	40	28	52	24	31	38	20	15	19	96	133	97	111	88	135	101	149	126	106	137	109	102	71	95	135	136	99	136	145	146	142	200	172	123	164	130	146
Misin01G029400	0	2	0	5	1	0	1	0	0	1	4	2	1	2	2	2	4	4	3	4	2	5	9	6	0	0	0	0	0	0	0	0	0	0	0	0	0	0	0	0	0	1	1	0	0	0	1	0	55
Misin01G029500	21	16	37	53	68	56	33	25	38	29	34	21	67	27	48	12	28	21	28	24	18	27	14	18	13	21	47	48	36	34	24	28	30	39	21	31	83	60	53	27	34	47	38	69	39	24	56	15	29
Misin01G029600	411	407	714	1154	1078	849	620	480	911	1046	1024	938	1588	737	1203	616	815	1015	970	727	709	870	556	931	368	650	851	1030	780	615	772	650	893	1232	849	1207	1382	1005	787	996	1040	927	1039	1614	969	901	1201	1042	860
Misin01G029700	12	21	34	369	86	51	33	27	60	91	87	104	53	46	54	17	28	37	44	44	46	70	54	288	92	182	219	274	109	180	313	245	340	144	284	25	297	279	379	132	478	148	124	246	160	57	71	63	1162
Misin01G029800	205	293	274	156	559	310	308	246	341	241	324	368	206	131	214	66	121	112	227	191	220	83	98	93	102	107	82	229	325	300	115	93	178	247	211	283	105	155	118	231	162	168	169	288	221	292	293	257	236
Misin01G029900	48	41	59	390	158	95	61	40	91	150	110	147	169	85	138	275	378	457	175	156	123	368	308	292	168	146	171	249	314	288	187	170	188	363	301	319	262	228	246	798	706	522	576	971	671	934	928	956	217
Misin01G030000	4	3	2	8	15	8	7	3	12	4	9	2	4	10	13	2	0	3	5	6	6	10	4	5	3	6	4	1	4	1	3	4	11	8	17	5	7	5	7	4	2	7	4	10	8	3	2	8	24
Misin01G030100	1	0	3	3	1	0	0	0	0	0	1	0	1	3	0	7	13	12	7	2	3	7	10	12	0	1	2	0	1	0	0	0	0	1	0	3	0	0	0	1	0	1	0	0	3	0	3	0	0
Misin01G030200	0	1	4	3384	2	118	2	1	3	9	3	7	7	7	7	6	12	16	2	2	1	902	795	3210	2213	2546	3348	2460	1171	1850	2520	1816	2482	791	1906	85	2803	2173	2630	691	3279	1875	782	1193	915	26	98	18	16475
Misin01G030300	0	1	0	6	0	1	0	0	4	0	0	1	0	0	0	0	0	0	0	0	0	5	3	1	0	2	0	6	1	3	3	3	4	3	1	0	5	3	8	0	0	1	0	2	1	0	3	0	10
Misin01G030400	6	0	3	39	7	4	1	1	4	1	5	0	13	5	5	3	7	6	13	4	11	20	23	8	10	7	12	15	9	6	7	3	6	7	5	3	28	10	10	5	7	9	6	9	8	8	4	3	34
Misin01G030500	10	11	15	691	36	30	12	8	39	33	33	31	26	45	41	87	103	92	200	150	156	699	793	853	560	450	742	683	381	529	862	687	693	339	489	204	779	683	590	485	1063	561	356	507	361	249	208	230	2066
Misin01G030600	0	0	1	1	3	0	0	0	1	0	0	1	0	1	4	0	0	2	0	1	0	4	5	7	2	8	7	11	6	5	3	4	5	5	6	13	7	9	8	3	1	0	0	1	4	0	0	0	1
Misin01G030700	0	1	0	1	2	2	0	0	2	1	0	1	1	0	1	0	5	5	11	5	4	2	3	1	0	0	1	0	0	0	1	0	0	0	0	0	1	1	0	0	0	0	0	0	1	1	0	0	2
Misin01G030800	37	30	16	20	11	7	7	12	11	13	12	15	7	3	3	121	172	176	5	7	5	49	71	105	1	0	0	0	2	0	0	0	2	1	4	7	0	2	0	4	1	2	3	0	4	0	0	0	0
Misin01G030900	31	30	20	124	49	22	22	15	37	14	18	18	16	24	19	120	198	144	28	29	29	558	681	582	13	54	44	52	56	69	51	39	68	35	63	128	58	52	20	346	120	151	63	107	77	71	61	63	62
Misin01G031000	125	110	138	629	492	244	174	101	188	204	193	159	183	166	156	99	122	161	156	83	79	487	340	549	205	360	378	514	327	377	340	275	326	381	318	283	388	278	287	506	642	398	257	445	238	206	301	222	433
Misin01G031100	17	24	35	59	77	54	28	14	68	38	31	40	98	26	94	36	40	54	25	25	25	90	78	104	83	80	140	126	125	105	103	92	120	190	121	155	176	133	140	243	222	172	124	177	104	150	144	97	56
Misin01G031200	0	1	1	7	0	1	2	0	7	0	3	2	1	2	4	1	2	2	0	0	2	1	1	3	4	10	5	12	5	3	4	2	9	14	7	10	11	6	6	5	4	6	3	8	2	2	6	3	10
Misin01G031300	526	594	469	1051	968	617	557	247	690	495	517	586	471	248	448	391	555	567	244	215	184	1025	1227	1241	1217	986	1090	1425	1416	1479	1346	1256	1394	1369	1245	1526	1752	1588	1249	1939	1818	1489	1372	2075	1800	1832	1840	1423	1365
Misin01G031400	295	286	349	1096	481	395	327	172	522	566	577	542	737	323	667	576	783	894	611	447	464	919	850	1362	1629	1551	1647	1425	1397	1387	1033	1057	1217	1804	1529	1626	1227	1219	1199	2710	2113	1914	916	1505	985	818	903	805	1458
Misin01G031500	99	105	126	195	202	121	139	80	210	183	190	229	235	175	191	105	152	197	306	247	274	245	192	269	269	311	375	406	477	387	334	284	345	407	331	398	299	284	227	236	239	217	306	467	344	366	328	353	271
Misin01G031600	265	296	271	395	595	393	473	178	373	548	464	547	362	321	405	647	939	952	576	444	436	597	692	487	1938	1655	1701	2014	2495	2125	1700	1720	1871	1787	1551	1714	943	1232	1284	1183	1310	889	910	1376	1175	1489	1452	1067	959
Misin01G031700	146	219	189	292	339	260	302	135	377	356	381	359	225	211	269	292	435	431	468	357	321	826	932	907	730	627	794	804	783	911	730	644	838	996	870	862	744	761	786	1312	1108	782	569	926	759	1177	945	883	870
Misin01G031800	32	38	37	87	49	49	81	31	58	132	133	132	145	103	120	91	134	169	186	119	115	32	27	81	29	56	73	78	45	49	66	59	49	68	80	61	96	87	76	105	100	50	36	90	74	62	41	39	125
Misin01G031900	375	572	694	3113	1849	1057	817	691	1994	1655	1620	1698	1547	653	1471	1070	1612	1509	1787	1582	1418	94	106	143	384	341	428	453	747	683	464	652	686	698	712	959	357	501	459	778	425	512	536	934	841	920	791	742	907
Misin01G032000	34	51	51	1564	142	138	77	36	83	119	95	124	140	92	113	109	149	181	85	56	57	1027	872	1169	1247	1446	1533	1782	913	1101	1350	1363	1180	693	907	739	1093	1028	849	891	1077	718	374	548	448	376	333	284	3483
Misin01G032100	360	416	209	1851	225	235	383	105	416	692	752	795	579	616	662	1790	2736	2562	2264	1921	1780	5954	6421	7096	167	177	160	543	1968	960	576	533	678	2622	3267	4838	290	426	255	4527	1773	2274	5799	9191	7393	9443	5098	5499	109
Misin01G032200	0	0	2	0	0	0	0	0	0	1	0	0	0	0	1	0	0	0	0	0	0	0	0	0	0	0	0	0	0	1	0	0	0	0	0	0	0	0	0	0	0	0	0	1	1	0	0	0	2
Misin01G032300	81	91	106	413	134	132	112	62	181	119	142	117	95	45	95	77	135	122	62	69	47	276	299	345	364	409	464	626	586	643	449	415	532	450	477	466	551	517	395	463	724	473	491	725	567	730	627	551	525
Misin01G032400	57	39	57	113	112	98	84	27	75	128	108	95	106	59	85	67	108	103	65	50	60	172	143	168	132	124	155	167	180	167	171	148	188	201	155	177	158	123	135	208	198	178	150	234	137	164	168	145	202
Misin01G032500	2	4	6	3	7	6	3	1	5	6	6	4	5	2	5	0	2	1	1	2	0	1	5	13	4	3	6	6	3	24	5	2	1	2	10	3	5	4	1	1	7	0	0	0	1	4	0	0	6
Misin01G032600	394	403	432	1382	818	562	627	343	693	1039	918	988	829	703	835	1313	1826	1868	1592	1211	1033	3350	3069	3180	2686	2427	2657	3017	3181	2889	2604	2335	2741	3825	3387	3916	2365	2531	2474	7095	5960	4843	3682	5985	4210	6605	5894	5148	1954
Misin01G032700	0	1	0	0	0	0	1	0	2	0	0	0	2	2	1	1	1	1	0	1	3	0	2	0	0	0	0	1	0	1	0	0	0	0	0	0	0	0	1	0	2	2	0	0	0	0	0	0	1
Misin01G032800	75	77	168	480	253	240	86	112	345	145	132	117	172	63	239	185	206	234	67	33	40	157	113	255	159	223	311	295	262	240	233	233	246	357	280	280	298	257	267	592	531	349	248	461	285	294	282	220	143
Misin01G032900	1078	1078	963	2787	1180	971	1161	422	1211	1933	1776	2232	1455	1215	1305	2109	3288	3330	2770	2159	1940	4086	4695	5295	2127	2006	2531	2456	2599	2315	2876	2879	3200	2663	3073	3299	2186	2269	2200	3882	3330	2578	2169	3300	2705	2509	2088	1751	6900
Misin01G033000	203	264	173	522	424	278	226	159	341	258	234	327	279	193	261	290	471	463	452	360	361	448	570	529	378	375	424	503	539	468	423	380	502	455	434	491	555	440	400	635	544	482	497	685	625	702	721	654	488
Misin01G033100	238	293	150	376	371	224	288	141	356	336	311	313	229	299	242	453	789	611	561	453	467	662	985	643	362	412	451	528	446	451	464	450	498	500	456	410	621	513	406	794	677	515	376	536	485	635	519	543	698
Misin01G033200	172	169	185	315	453	249	307	151	206	274	278	332	213	99	179	293	447	433	167	130	115	355	391	414	387	364	408	637	651	605	428	467	536	534	478	513	502	451	425	706	559	449	501	689	622	640	568	556	262
Misin01G033300	0	0	0	0	0	0	0	0	0	0	1	0	0	0	0	0	0	0	1	0	1	0	0	0	0	0	0	0	0	0	0	0	0	0	0	0	0	0	0	3	0	0	0	0	1	0	0	0	1
Misin01G033400	82	90	133	211	212	141	116	77	194	187	243	215	245	140	213	231	316	395	323	239	238	194	203	259	177	214	209	266	394	328	259	229	287	369	308	359	201	209	183	349	305	267	188	309	193	307	356	341	151
Misin01G033500	0	0	0	4	2	2	1	3	2	3	0	0	0	7	4	5	5	4	2	3	1	65	46	106	6	11	12	10	12	15	8	15	28	2	8	17	25	16	17	16	18	24	8	23	14	16	17	19	13
Misin01G033600	12	9	10	125	13	10	5	9	24	24	22	25	23	25	53	186	296	275	69	63	65	44	70	38	15	20	20	10	17	21	10	8	12	15	12	7	21	22	12	36	35	11	4	9	7	3	3	2	21
Misin01G033700	1	1	0	1	0	1	0	0	0	2	1	3	1	1	1	1	0	5	2	0	1	1	0	1	0	1	2	3	1	1	2	0	1	1	2	0	3	5	2	0	2	5	1	1	2	0	0	0	11
Misin01G033800	84	95	113	130	210	151	124	65	153	146	144	161	161	75	139	58	61	77	98	65	90	135	118	123	84	111	143	184	119	111	186	135	176	226	164	183	253	228	167	165	228	141	167	277	161	172	200	153	155
Misin01G033900	10	7	17	8	18	19	8	2	11	18	11	13	19	11	13	4	0	6	4	5	2	9	6	7	5	9	14	9	4	10	16	18	15	18	10	15	28	15	11	14	26	20	16	36	11	6	39	20	6
Misin01G034000	1	2	2	7	11	9	4	3	12	5	5	2	6	2	7	2	2	6	3	1	5	7	8	5	12	18	16	15	16	11	14	15	24	19	23	10	12	23	13	12	11	15	7	14	21	21	28	14	8
Misin01G034100	66	44	62	458	199	136	127	111	168	156	173	224	171	36	159	72	115	120	78	77	83	8	13	41	41	31	60	62	50	42	78	47	49	103	71	68	65	62	47	115	79	69	71	112	70	116	81	63	208
Misin01G034200	41	68	83	366	228	144	86	84	145	162	157	182	185	49	146	59	73	78	49	31	42	10	13	25	24	39	48	64	46	54	51	40	33	62	46	59	70	59	42	72	88	57	62	106	69	57	73	59	167
Misin01G034300	214	209	241	336	388	247	216	135	268	336	342	309	359	172	232	273	340	470	461	356	332	255	230	239	145	178	195	235	162	181	185	175	211	226	178	179	185	186	141	274	262	199	128	227	125	168	201	145	407
Misin01G034400	237	314	678	671	1552	698	660	336	424	788	777	937	869	588	385	1117	1809	1672	374	353	321	1936	2280	1661	2038	2197	1761	2439	4047	3338	1463	1444	1754	2864	2512	3541	1504	1936	1657	1868	1234	1538	1401	1969	1856	2773	2516	2135	1447
Misin01G034500	449	463	502	1393	1003	637	550	295	637	689	645	708	724	252	570	564	960	998	453	334	322	1812	1604	1898	1441	1486	1649	2257	2409	2151	1693	1603	1793	2508	2090	2380	1896	1786	1803	3321	3216	2640	2512	3946	2787	4278	4049	3521	1756
Misin01G034600	7	30	45	50	22	18	28	38	43	40	39	60	17	12	37	34	49	35	51	52	52	6	0	0	3	0	0	0	0	0	2	0	0	0	0	0	0	0	1	0	1	0	0	0	0	0	0	0	0
Misin01G034700	0	1	1	127	1	4	3	1	2	7	3	2	2	1	6	2	1	4	3	2	0	58	97	274	8	31	60	126	45	46	211	168	215	39	168	22	87	96	100	36	142	20	84	126	105	7	4	1	379
Misin01G034800	0	0	0	0	0	0	0	0	0	0	0	0	0	0	0	0	0	0	0	1	0	0	0	0	0	0	0	0	0	0	0	0	0	0	1	0	0	0	0	0	0	0	0	0	0	0	0	0	0
Misin01G034900	14	35	36	41	51	32	56	22	40	62	68	96	123	64	78	122	179	181	133	135	124	17	12	22	11	13	36	25	13	20	26	11	30	11	20	2	41	32	37	19	43	11	11	17	16	10	10	6	14
Misin01G035000	2	0	1	2	5	0	0	0	4	7	4	2	5	7	2	1	1	1	0	0	2	56	74	10	24	45	58	60	42	40	18	22	34	150	44	66	8	20	7	29	16	30	3	12	10	17	15	13	14
Misin01G035100	0	0	0	1	0	0	0	0	0	0	0	0	0	0	0	1	0	0	0	0	0	0	0	2	0	0	0	0	0	1	0	0	0	0	0	0	2	0	0	0	0	0	0	0	0	0	0	0	0
Misin01G035200	103	96	163	299	249	175	132	102	263	196	252	219	286	165	238	280	332	451	350	251	289	325	245	422	165	240	270	285	214	193	228	186	266	309	218	234	502	391	313	491	579	437	381	598	393	385	497	379	271
Misin01G035300	26	30	57	118	62	56	44	17	76	83	67	69	66	29	62	46	40	58	44	19	21	113	94	70	69	59	79	106	102	96	92	87	77	114	72	69	122	63	73	105	125	87	66	86	85	56	61	71	123
Misin01G035400	269	341	542	124	536	484	386	237	509	486	572	582	587	254	524	205	222	282	425	289	347	117	101	89	98	143	178	161	145	142	128	111	144	168	149	133	178	139	151	90	90	75	112	189	140	129	135	85	199
Misin01G035500	0	0	0	0	1	0	2	0	9	4	0	1	4	2	2	0	2	0	1	4	0	1	0	4	0	3	10	6	1	0	6	6	5	1	14	2	22	9	10	2	6	4	0	1	1	0	0	1	4
Misin01G035600	93	110	173	549	267	229	156	112	286	241	207	252	338	147	291	197	291	288	240	200	171	233	205	270	158	187	249	303	292	233	240	261	250	303	308	311	287	243	277	560	435	376	252	423	275	421	400	411	442
Misin01G035700	7	12	8	4	17	9	6	3	23	6	9	3	9	5	6	3	3	3	3	0	6	13	13	15	12	15	13	20	21	23	11	14	21	33	23	10	24	25	27	35	22	34	52	69	42	77	62	61	21
Misin01G035800	18	12	20	14	30	22	23	4	21	32	19	23	27	22	24	26	47	37	25	30	16	32	28	16	59	49	39	72	112	110	42	39	50	68	59	47	40	58	41	55	61	49	57	63	66	80	82	65	37
Misin01G035900	23	30	52	169	108	101	42	24	42	39	36	29	27	17	26	31	33	74	61	53	51	502	557	762	49	56	39	52	78	70	39	28	45	38	35	45	20	28	31	93	51	46	53	92	101	43	42	52	44
Misin01G036000	8	3	4	32	15	10	7	2	13	4	11	6	6	3	1	8	2	7	3	2	0	44	17	32	44	33	48	69	66	72	45	41	45	55	49	28	79	66	53	68	96	86	39	72	55	66	74	47	34
Misin01G036100	0	0	0	0	0	0	0	0	0	0	0	0	0	0	0	0	0	0	0	0	0	0	1	2	0	0	0	0	2	0	2	0	0	1	2	2	0	1	3	0	0	3	1	0	1	0	1	1	0
Misin01G036200	13	2	9	35	14	15	12	4	13	7	12	16	7	5	11	6	6	10	1	0	2	73	56	118	58	57	55	110	74	69	83	58	79	93	63	82	83	51	70	84	120	93	48	90	60	62	74	53	47
Misin01G036300	276	310	382	713	682	514	426	214	610	883	794	862	751	391	577	497	807	807	868	613	532	538	594	507	399	440	424	465	509	484	387	411	479	588	507	599	378	406	368	777	624	518	335	496	449	516	397	364	809
Misin01G036400	3	0	5	0	0	2	0	0	3	0	2	0	0	0	2	0	0	2	2	2	2	0	0	0	0	2	0	2	0	1	0	0	0	3	1	0	9	0	0	2	0	0	1	1	2	2	3	1	0
Misin01G036500	0	2	4	1	6	4	4	4	11	2	3	2	8	0	2	2	5	1	5	8	5	1	0	1	1	9	4	2	3	1	2	5	4	4	2	2	1	1	4	4	4	4	2	2	4	8	3	5	1
Misin01G036600	54	70	92	140	271	105	119	40	188	213	193	217	116	526	194	217	371	298	1484	1379	1104	131	151	86	152	144	159	156	154	205	81	105	120	130	141	118	89	114	131	208	182	121	80	113	150	135	99	68	275
Misin01G036700	5	5	3	2	22	5	21	7	11	11	10	21	3	23	17	17	28	25	140	121	103	9	7	4	2	3	2	3	7	1	1	0	1	4	2	15	2	4	0	19	7	9	7	18	14	29	26	10	0
Misin01G036800	5	2	1	18	1	6	2	1	4	7	7	2	5	9	16	171	241	269	64	36	36	35	32	56	12	8	34	57	113	74	39	16	53	199	175	270	196	153	111	531	523	332	356	526	430	869	719	612	25
Misin01G036900	0	0	0	0	0	1	0	0	0	0	1	0	0	0	0	0	1	4	0	2	0	0	0	0	0	0	0	0	0	0	0	0	0	1	0	0	0	0	0	0	0	0	1	3	1	0	0	0	0
Misin01G037000	301	324	463	18	200	307	202	203	540	198	198	233	146	54	184	82	148	157	90	83	64	11	6	8	3	1	6	45	98	136	16	7	35	455	406	461	16	84	103	603	72	180	529	854	650	998	714	456	5
Misin01G037100	26	26	31	129	24	40	29	14	57	52	54	58	57	33	62	42	54	60	80	50	44	23	21	34	10	26	31	25	34	21	33	20	25	49	40	37	50	41	34	73	50	59	29	60	33	55	31	41	101
Misin01G037200	376	327	352	694	715	595	388	283	612	647	668	717	505	562	695	567	836	887	1572	1223	1083	552	465	695	785	725	747	874	885	906	604	658	783	950	845	922	376	586	548	1390	1028	887	535	861	631	764	654	496	1421
Misin01G037300	0	0	0	4	0	0	0	1	0	0	0	0	0	0	0	0	2	0	1	0	0	0	0	0	1	1	1	0	0	1	0	0	1	0	0	0	1	0	0	0	0	0	2	1	2	0	0	0	19
Misin01G037400	52	92	95	327	179	105	102	51	164	121	123	139	151	77	124	145	229	241	172	155	140	89	112	140	146	107	119	127	154	112	130	104	125	150	128	166	101	116	106	160	155	127	148	208	140	196	175	158	196
Misin01G037500	1	0	0	5	2	1	2	0	0	2	1	4	0	3	1	5	4	6	8	5	10	0	8	8	0	1	4	10	0	4	12	1	6	8	10	1	2	6	9	1	8	0	1	3	1	1	0	0	16
Misin01G037600	0	0	0	0	0	0	0	0	0	0	0	0	0	0	0	0	0	0	0	0	0	0	0	0	0	0	0	0	0	0	0	0	0	0	0	0	1	0	0	1	0	0	0	0	0	0	0	0	0
Misin01G037700	0	0	0	1	0	0	1	0	2	0	0	0	0	0	0	0	2	0	1	0	0	0	3	0	0	0	0	0	1	2	0	0	0	7	2	1	0	1	0	7	6	2	7	4	6	5	7	6	0
Misin01G037800	645	868	995	2900	2106	1102	1540	815	2850	1960	2074	2282	1281	989	1418	3450	5562	4978	2784	2552	2333	4641	5735	3939	2528	2420	2020	2474	5022	3655	1980	1948	2836	5801	6140	9871	2640	3056	2110	13256	7453	6992	6194	10115	8767	6652	5972	6034	1049
Misin01G037900	8	4	13	22	25	21	13	3	17	12	4	10	10	4	7	9	9	8	11	6	1	30	30	61	15	29	38	34	27	24	37	44	38	27	30	22	40	51	32	25	28	30	16	24	14	16	24	11	29
Misin01G038000	0	1	1	0	0	0	0	0	0	2	3	3	1	0	1	1	0	0	0	0	0	0	0	0	0	0	0	0	0	0	0	0	0	0	0	0	0	0	0	0	0	0	0	0	0	0	0	0	0
Misin01G038100	213	176	262	1632	617	428	324	173	344	470	480	463	436	148	383	425	539	632	183	123	131	1971	1479	2350	781	1068	1155	1414	1227	1249	1402	1236	1426	1414	1246	1200	1503	1166	1242	1707	3046	1297	1109	1706	1067	980	923	727	1176
Misin01G038200	0	0	0	0	0	0	0	0	0	0	0	0	0	0	0	0	0	0	0	0	0	0	0	0	0	0	0	1	0	0	0	0	0	0	0	0	0	0	1	0	0	1	0	0	0	0	0	0	0
Misin01G038300	0	0	0	0	0	0	0	0	0	0	0	0	0	0	0	0	1	0	0	1	0	0	0	0	0	0	0	0	0	0	0	0	0	0	0	0	0	0	0	0	0	0	0	0	0	0	0	0	0
Misin01G038400	459	540	259	344	178	118	687	144	84	2741	2623	2956	1614	975	1138	4308	6361	6574	4174	3186	2975	46	56	59	23	26	38	40	30	34	35	26	47	76	54	74	56	34	23	345	88	65	103	173	144	468	333	447	63
Misin01G038500	679	653	499	1668	1157	669	645	289	876	899	799	922	661	391	691	754	1095	1137	464	344	386	2012	2355	2200	2409	1261	1921	2305	2867	2532	2288	2185	2409	2527	2337	2917	2884	2687	2272	4848	4427	3571	4175	6132	5249	5325	4670	3613	2448
Misin01G038600	0	0	0	40	0	0	0	0	1	0	0	0	0	1	0	0	0	1	0	0	0	12	6	137	0	30	77	105	19	44	83	91	78	7	50	0	177	114	108	29	216	8	14	15	14	0	0	1	623
Misin01G038700	7	14	18	133	6	10	8	12	33	31	29	30	18	5	25	36	37	46	21	23	17	8	14	11	3	11	12	9	3	8	4	4	5	1	5	5	19	15	4	4	10	9	6	5	1	3	5	3	27
Misin01G038800	0	0	0	0	0	0	0	0	0	0	0	0	0	0	0	0	0	0	0	0	0	0	0	0	0	0	0	0	0	0	0	0	0	0	0	0	0	0	0	0	0	0	0	0	0	0	0	0	0
Misin01G038900	48	66	86	1153	34	51	64	52	164	145	184	180	103	63	166	171	210	234	115	91	120	17	19	42	11	56	24	82	34	67	32	46	55	32	52	15	144	149	55	18	135	17	16	26	21	24	27	19	55
Misin01G039000	3	9	6	263	18	12	15	5	14	9	13	10	5	3	6	4	4	4	5	10	3	55	53	216	49	91	161	144	35	122	106	103	146	78	147	14	141	158	175	87	224	85	52	65	48	34	14	11	431
Misin01G039100	15264	17874	12716	12790	30587	13893	23923	17974	30000	25962	27549	29685	10041	5606	9356	2838	4367	3843	14460	12737	11215	21	53	67	89	58	50	232	223	253	127	96	167	143	140	219	98	84	43	325	74	91	70	111	147	213	279	232	15326
Misin01G039200	114	102	124	291	246	149	146	81	202	171	159	172	169	216	197	286	444	470	699	496	451	324	362	304	247	205	279	294	285	259	360	330	455	307	346	455	337	333	257	418	339	279	284	382	281	308	252	223	367
Misin01G039300	70	75	60	163	141	121	102	47	188	109	112	104	119	92	85	129	186	231	129	93	78	217	241	164	177	158	137	237	196	199	183	169	220	222	201	209	235	240	222	277	287	218	221	296	276	347	301	256	283
Misin01G039400	152	204	383	762	294	322	289	150	401	282	384	430	456	164	371	108	164	215	317	291	299	247	224	383	250	313	517	478	355	360	514	383	438	319	351	230	747	560	494	332	866	340	312	503	332	288	281	280	1142
Misin01G039500	243	242	250	661	422	347	347	127	411	458	408	499	362	374	385	421	581	598	781	587	532	592	659	784	877	800	881	776	728	674	703	844	738	770	747	859	603	649	620	974	928	731	499	775	603	897	809	644	1498
Misin01G039600	133	129	142	390	275	187	142	73	219	178	184	222	232	132	242	193	239	314	237	172	160	321	252	333	159	220	273	286	255	220	269	230	224	280	252	283	351	276	271	501	424	426	363	574	410	431	537	462	393
Misin01G039700	126	193	196	270	294	165	165	136	214	182	183	224	169	251	162	243	425	414	510	483	470	127	186	133	249	194	197	173	188	194	133	127	166	159	140	175	97	150	151	243	197	176	111	135	163	284	233	227	369
Misin01G039800	7	5	12	39	13	11	13	10	19	15	17	19	8	6	16	9	27	28	24	13	25	17	34	41	10	9	22	12	16	21	20	17	27	17	19	18	25	27	14	42	33	37	13	26	27	23	23	22	73
Misin01G039900	154	158	155	569	253	188	159	100	268	224	249	285	185	169	196	156	280	233	308	332	247	340	443	431	241	244	302	381	315	364	315	331	346	302	340	291	371	328	313	556	406	368	353	490	444	415	406	303	1123
Misin01G040000	0	2	3	12	10	10	6	8	16	11	11	17	11	5	7	3	5	3	16	17	10	5	15	6	7	3	15	8	1	11	5	14	7	12	6	2	12	13	5	8	20	11	3	12	12	6	3	1	9
Misin01G040100	28	52	60	135	72	64	52	43	85	52	45	46	19	19	15	2	11	13	20	11	10	21	15	36	22	44	50	63	18	56	78	52	61	43	63	41	71	65	82	39	131	42	30	59	39	24	15	8	192
Misin01G040200	9	2	7	630	14	20	16	8	13	13	19	19	11	13	5	5	9	12	22	14	25	40	29	117	67	104	155	218	121	125	201	167	214	117	136	29	280	227	243	89	314	131	53	90	79	37	41	32	442
Misin01G040300	110	86	144	162	221	163	103	73	225	161	151	177	232	141	228	234	308	352	298	203	187	178	176	139	167	172	239	193	203	188	161	188	197	234	210	246	218	206	157	225	237	187	155	239	207	230	268	206	192
Misin01G040400	5	7	19	7	12	7	8	9	22	5	5	8	13	5	15	13	8	8	10	16	4	4	2	9	7	3	8	6	3	1	6	2	7	3	2	2	26	14	9	0	4	7	9	16	12	5	7	8	16
Misin01G040500	551	534	849	51	1836	817	965	466	398	669	613	729	478	398	337	402	566	595	1473	1058	992	8	13	7	101	55	52	139	269	242	54	102	75	234	188	149	55	112	91	390	198	273	376	610	440	953	716	618	21
Misin01G040600	421	359	370	701	863	591	558	303	543	672	640	735	541	320	516	773	1188	1190	731	592	496	672	663	823	494	447	482	680	705	672	561	544	690	897	965	995	565	642	648	1901	1603	1278	1025	1553	1128	2190	2017	1859	498
Misin01G040700	80	93	94	148	120	86	96	44	129	95	105	125	97	67	95	107	135	133	105	90	73	122	123	137	106	112	146	146	144	120	137	134	145	174	200	199	184	218	155	167	178	133	174	284	197	150	213	166	143
Misin01G040800	881	998	856	757	1270	639	1316	579	573	3479	3350	3718	1851	833	1450	1238	1864	1966	2029	1637	1579	3	2	12	6	5	3	11	4	1	11	7	22	5	6	2	33	17	7	43	15	3	5	5	6	3	11	5	310
Misin01G040900	0	0	0	0	0	0	0	0	0	0	1	0	0	0	0	0	0	0	0	0	0	0	0	0	0	0	0	0	0	0	1	0	0	0	0	0	0	0	0	0	0	0	0	0	0	0	0	0	0
Misin01G041000	51	29	36	151	35	28	29	21	37	53	51	56	71	38	85	124	155	209	165	124	91	103	97	255	35	38	64	60	48	42	71	51	78	80	91	92	90	81	79	155	104	106	67	104	81	85	80	91	109
Misin01G041100	588	723	588	544	922	528	472	259	895	681	700	769	723	1203	809	404	594	665	2507	2024	1810	102	114	109	72	85	79	89	101	86	66	81	53	98	82	131	83	103	72	160	114	90	66	107	96	119	105	77	244
Misin01G041200	85	108	126	310	163	126	108	89	196	182	193	177	198	215	151	139	240	231	629	496	447	168	234	313	156	204	248	203	174	184	176	206	222	196	220	244	148	170	147	368	264	219	170	261	244	214	194	197	685
Misin01G041300	0	0	0	2	0	0	0	0	0	0	0	0	0	0	0	0	0	0	0	0	0	0	1	0	0	0	1	0	0	0	0	1	0	0	0	0	1	0	2	0	1	0	0	0	0	0	0	0	0
Misin01G041400	0	0	0	7	0	0	0	0	0	0	0	0	0	1	0	0	0	0	1	0	0	1	1	5	3	1	5	1	1	1	6	1	0	4	6	1	7	4	8	2	5	8	2	8	3	1	2	0	7
Misin01G041500	0	0	0	0	0	0	0	0	0	0	0	0	0	0	0	0	0	0	0	0	0	0	0	0	0	0	0	0	0	0	0	0	0	0	0	0	0	0	0	0	0	0	0	0	0	0	0	0	0
Misin01G041600	97	72	82	457	168	201	116	56	183	158	163	183	214	101	232	162	240	236	135	106	100	109	99	150	217	273	304	454	436	419	263	268	282	411	300	349	279	287	240	383	379	358	457	663	473	637	596	517	244
Misin01G041700	100	91	67	192	206	122	109	45	127	233	232	211	183	133	152	148	233	227	179	177	134	139	117	279	78	121	157	213	232	231	179	179	188	167	205	301	119	140	131	366	302	179	169	261	178	178	141	110	239
Misin01G041800	0	0	0	1	0	0	0	0	2	0	0	0	0	0	0	0	0	1	0	1	0	0	0	0	0	0	2	0	1	0	0	0	0	0	0	1	0	0	0	0	0	0	0	0	0	0	0	0	1
Misin01G041900	329	316	358	722	533	374	363	182	383	608	597	680	710	501	629	1061	1463	1625	1125	864	802	1061	866	1135	421	706	852	701	709	530	735	692	816	805	807	862	799	698	657	802	837	617	523	807	493	511	474	509	1108
Misin01G042000	255	225	293	501	530	350	313	156	364	677	652	691	627	401	493	620	873	974	868	695	604	630	590	685	290	355	471	353	396	327	402	363	415	559	515	619	345	330	336	813	808	516	371	598	352	467	481	345	644
Misin01G042100	54	43	60	365	114	72	70	20	60	116	113	142	168	68	79	270	402	455	127	118	105	703	646	628	204	234	304	484	749	515	338	293	347	634	544	846	562	588	453	1144	945	799	698	1116	803	1412	1507	1251	356
Misin01G042200	0	0	0	0	0	0	2	0	0	3	1	0	0	0	1	0	1	1	2	0	1	77	80	165	64	56	39	74	61	82	22	22	22	24	14	24	27	27	32	21	61	42	11	20	22	7	8	4	3
Misin01G042300	124	140	239	221	379	352	167	139	391	189	190	206	238	66	248	64	92	120	45	30	34	243	151	278	237	334	392	418	425	409	338	319	289	668	428	568	373	342	293	647	601	378	352	619	370	371	446	330	181
Misin01G042400	0	0	0	0	0	0	0	1	0	0	1	0	0	0	0	0	0	2	0	0	0	2	2	0	1	0	2	3	5	2	0	0	0	0	1	1	0	1	1	0	1	2	0	1	0	0	0	0	1
Misin01G042500	64	41	76	144	74	78	38	23	101	68	85	76	83	32	88	81	163	132	39	46	51	243	291	283	12	18	24	20	63	73	12	19	11	64	77	78	8	14	35	51	45	9	15	20	22	24	15	19	8
Misin01G042600	257	245	287	607	688	463	378	187	505	604	532	564	576	495	584	836	1135	1200	809	614	577	505	441	581	516	528	570	686	870	718	479	486	558	857	673	781	371	441	419	733	570	439	465	681	509	627	691	550	454
Misin01G042700	1	5	4	2299	8	10	5	4	26	12	20	31	5	12	32	28	42	37	13	5	7	60	51	200	0	39	37	68	7	38	34	19	70	11	27	2	49	74	45	28	140	7	12	17	4	4	2	2	25
Misin01G042800	39	50	77	66	91	75	81	46	92	77	74	78	85	41	62	42	60	67	57	33	36	88	106	90	54	66	65	99	82	87	80	68	72	79	61	80	100	90	63	79	114	62	50	99	54	62	92	67	88
Misin01G042900	39	40	44	239	93	57	48	32	72	113	129	140	138	50	95	129	143	210	127	87	87	301	211	367	70	118	126	156	128	123	149	115	183	182	144	138	149	121	131	224	276	188	123	166	109	126	125	123	111
Misin01G043000	119	119	175	426	379	279	197	103	290	463	378	407	490	286	391	271	331	368	430	267	274	286	170	211	116	186	248	307	182	192	228	207	240	395	272	371	303	230	207	373	391	292	262	433	235	273	298	223	244
Misin01G043100	57	33	56	162	132	79	38	31	113	68	102	77	109	51	100	69	121	96	103	67	79	128	135	201	115	156	219	211	148	198	197	185	167	137	172	114	344	251	156	212	256	167	198	248	219	196	187	149	192
Misin01G043200	1	0	0	23	2	1	0	0	5	1	2	2	2	1	1	5	6	13	2	4	0	279	255	890	6	16	22	14	12	11	98	105	227	27	168	179	33	32	18	45	86	31	243	380	262	17	28	69	15
Misin01G043300	0	0	0	0	0	0	0	2	0	0	0	0	0	0	0	0	0	0	0	0	0	5	2	12	1	3	8	5	0	0	16	9	11	0	5	0	3	2	0	1	4	2	2	2	1	1	0	0	2
Misin01G043400	0	0	0	3	0	0	2	0	2	0	0	1	0	0	0	0	1	1	4	1	1	2	0	8	0	8	5	3	4	6	4	4	9	2	4	0	8	8	9	4	7	1	2	1	0	0	0	0	4
Misin01G043500	0	0	0	0	0	0	0	0	1	1	0	0	0	0	0	0	1	0	1	0	0	0	1	0	0	1	3	2	0	1	0	2	4	0	0	0	13	4	6	1	3	0	1	0	1	0	0	0	8
Misin01G043600	0	0	0	0	0	0	0	1	0	0	0	0	1	2	0	0	3	2	0	0	0	0	0	0	0	0	0	1	4	3	1	0	1	2	0	0	1	4	0	0	6	3	0	3	3	1	2	1	0
Misin01G043700	6	5	9	8	6	2	2	2	7	5	12	3	6	3	6	2	5	16	4	5	1	0	2	1	2	4	8	2	5	5	2	6	3	6	7	1	6	5	3	4	5	5	2	5	0	3	5	6	2
Misin01G043800	26	13	39	28	32	47	28	18	43	35	25	44	62	16	39	34	39	55	40	28	35	10	15	32	7	10	20	20	7	9	14	5	13	6	6	11	40	36	16	17	17	15	22	40	22	31	31	25	26
Misin01G043900	1	1	2	0	6	3	2	3	1	0	1	2	1	3	4	2	8	4	3	1	5	0	4	0	6	0	1	1	4	6	1	4	5	5	4	4	0	7	2	1	2	3	3	3	2	5	3	2	0
Misin01G044000	3	5	2	1	4	0	4	1	5	1	4	4	6	3	3	4	1	8	3	2	0	4	3	1	0	3	3	4	1	0	2	0	4	0	3	0	7	2	4	4	4	2	4	3	3	3	2	0	0
Misin01G044100	0	0	0	0	0	0	0	0	0	0	0	0	0	0	0	0	0	0	0	0	0	0	0	0	0	0	0	0	0	0	0	0	0	0	0	0	0	0	0	0	0	0	0	0	0	0	0	0	0
Misin01G044200	3	1	1	173	7	1	1	0	5	1	4	3	0	2	2	26	37	33	30	36	28	822	1041	1306	0	6	2	21	53	27	337	258	486	61	256	480	4	3	4	45	8	23	196	311	247	0	0	0	11
Misin01G044300	451	412	436	972	780	504	524	264	579	547	527	641	450	511	533	541	765	788	842	655	640	1128	1171	1073	1376	1238	1286	1144	1153	1089	1035	1061	1094	1166	1014	894	787	852	796	1140	1103	939	661	965	769	1028	1094	1022	1719
Misin01G044400	10	12	14	111	52	40	19	7	25	17	26	29	19	13	18	3	3	8	9	5	4	67	92	148	94	96	108	144	113	144	144	139	147	116	108	113	104	109	88	100	147	100	88	140	121	60	83	66	242
Misin01G044500	73	52	95	191	155	109	71	53	148	88	89	103	91	47	90	47	48	78	41	39	28	89	84	193	164	229	281	280	213	243	213	163	231	242	222	182	268	229	191	222	316	184	167	282	177	132	158	131	228
Misin01G044600	145	109	93	152	168	132	95	57	187	145	135	134	125	70	167	133	171	227	62	35	31	278	257	297	131	128	124	182	214	181	167	155	158	260	205	194	271	286	184	618	542	349	241	416	275	377	410	304	189
Misin01G044700	14	11	15	564	31	29	24	1	9	23	26	34	31	20	28	209	268	288	122	96	77	798	668	1880	43	92	71	253	1448	389	1986	1778	2538	2876	3238	5294	71	122	130	771	199	195	1679	2495	1959	217	109	93	154
Misin01G044800	184	171	213	642	688	374	256	179	372	428	393	410	449	229	373	337	499	477	440	281	255	531	414	545	639	562	705	888	907	829	575	576	682	764	624	724	552	538	502	859	854	653	466	775	517	782	762	679	537
Misin01G044900	0	0	0	0	1	0	0	0	0	0	0	0	0	0	0	0	4	6	1	2	0	0	2	0	0	1	3	0	1	1	0	0	0	3	3	3	4	0	1	4	2	1	3	1	5	12	11	9	0
Misin01G045000	21	9	2	488	24	19	6	1	7	12	11	21	24	11	23	136	200	198	101	72	75	491	492	1456	19	49	68	159	859	306	1277	1079	1791	1619	2251	3888	81	110	144	1003	244	323	875	1544	1239	168	99	108	96
Misin01G045100	0	0	0	0	0	0	0	0	0	0	0	0	0	0	0	0	0	0	0	0	0	0	0	0	0	0	0	0	0	0	0	0	0	0	0	0	0	0	0	0	0	0	0	0	0	0	0	0	0
Misin01G045200	72	55	70	552	119	80	46	37	138	61	63	84	42	58	75	163	236	222	189	156	136	1197	1362	2415	158	150	139	171	296	182	1322	943	2407	338	1646	3597	125	149	111	518	362	271	2767	4316	3261	529	370	327	400
Misin01G045300	238	260	480	452	607	580	320	255	688	291	373	335	618	256	586	240	305	409	225	163	179	557	393	570	353	468	644	645	631	442	502	461	543	643	481	569	1068	763	666	708	665	592	761	1109	735	700	812	594	417
Misin01G045400	7	4	8	10	13	6	6	7	8	9	7	13	8	6	6	12	18	13	25	10	18	8	1	4	13	11	6	13	13	7	10	4	7	3	4	9	22	8	6	8	5	8	9	11	8	5	12	17	14
Misin01G045500	1	0	0	0	0	1	1	1	1	0	1	0	3	0	2	0	0	2	0	1	0	0	0	1	0	0	1	0	2	0	0	0	0	0	0	0	3	1	0	0	0	0	2	1	1	0	1	0	0
Misin01G045600	61	52	50	147	149	73	70	54	115	98	112	111	86	73	108	54	91	74	103	105	99	77	91	80	114	99	119	125	126	109	130	109	160	157	133	130	118	123	124	138	123	118	120	177	135	187	133	153	146
Misin01G045700	169	204	213	860	346	300	232	139	434	321	277	374	257	281	291	277	420	409	676	562	528	605	805	1011	850	826	893	984	846	881	762	834	951	706	821	779	935	884	765	922	1063	902	854	1317	1219	869	763	766	2198
Misin01G045800	86	83	147	175	292	235	153	89	192	181	170	159	161	66	194	95	129	139	80	52	49	224	164	194	314	361	355	473	528	483	329	274	347	504	426	439	312	312	377	383	446	311	246	452	297	363	352	248	195
Misin01G045900	304	229	353	746	620	473	359	193	465	523	449	506	588	335	546	305	423	546	481	377	379	581	514	661	472	642	828	831	606	614	677	634	706	817	693	679	903	778	686	825	979	764	640	1005	644	630	655	586	1416
Misin01G046000	102	92	153	204	188	168	108	60	179	188	172	181	296	99	211	248	304	413	204	181	164	118	117	145	209	204	238	305	323	256	256	205	221	384	317	284	311	331	322	332	376	365	334	504	328	721	648	535	171
Misin01G046100	0	1	6	5	6	2	2	2	10	5	8	8	13	1	5	0	8	7	1	1	3	5	2	1	3	3	9	7	1	0	2	4	6	2	1	1	16	11	9	3	5	2	5	3	9	0	5	2	2
Misin01G046200	1	1	3	108	3	5	2	1	2	6	7	7	0	0	1	7	9	4	0	0	0	239	229	222	3	2	0	26	37	25	98	90	119	21	57	36	8	13	6	15	10	7	28	57	24	0	2	0	68
Misin01G046300	0	0	0	0	0	0	0	0	0	0	0	0	0	0	0	0	0	0	0	0	0	1	0	0	0	0	0	1	0	0	0	0	0	0	0	2	1	0	0	0	0	1	1	0	2	0	0	1	0
Misin01G046400	3	1	8	9	17	5	10	6	22	6	7	2	2	7	1	2	3	0	1	1	5	22	24	12	18	25	27	15	15	13	31	21	38	21	32	18	15	13	11	24	47	15	6	17	11	5	8	9	19
Misin01G046500	3	2	5	3	6	6	2	4	7	6	5	11	10	5	12	7	6	16	5	4	6	2	2	5	2	2	6	2	7	3	2	1	7	3	1	6	5	2	2	1	2	2	3	9	4	2	0	1	5
Misin01G046600	4	4	3	10	6	0	1	2	8	2	3	4	2	2	4	12	18	19	5	5	4	6	4	12	2	9	8	10	8	6	3	7	9	7	12	3	13	6	8	15	16	15	9	19	16	24	24	21	11
Misin01G046700	209	186	221	586	684	431	331	187	352	507	474	513	491	313	435	408	558	679	423	336	312	645	563	503	571	472	698	892	886	850	654	632	642	873	671	704	528	549	507	974	864	699	727	1096	768	866	979	728	520
Misin01G046800	259	458	485	524	921	415	514	382	672	612	591	555	335	460	560	511	829	753	598	580	508	1054	1021	360	489	344	213	322	279	294	222	217	235	248	133	137	153	140	88	625	469	456	85	110	76	137	124	150	22
Misin01G046900	21	35	38	24	47	47	33	25	48	126	137	145	88	82	132	33	46	63	96	75	86	0	5	1	2	0	0	1	1	3	3	1	2	1	4	4	0	1	4	3	4	3	1	3	1	3	8	3	0
Misin01G047000	98	120	240	434	350	276	181	168	378	421	397	429	505	189	501	286	359	416	374	307	257	53	38	29	72	123	108	146	215	195	115	118	116	196	134	170	86	67	81	136	91	74	105	149	110	140	143	100	74
Misin01G047100	96	157	132	245	338	179	169	92	214	194	202	228	181	170	162	257	401	433	357	299	234	498	624	494	445	323	395	449	495	406	405	405	443	545	526	640	425	462	507	799	602	596	356	625	530	1078	853	698	630
Misin01G047200	0	0	0	2	37	3	4	0	14	33	30	39	0	427	49	10	12	9	702	586	473	12	31	0	0	0	1	0	0	1	0	0	0	1	0	1	1	1	0	0	3	0	0	3	0	0	0	0	1
Misin01G047300	3	0	7	246	2	41	2	2	1	3	2	2	3	4	3	1	2	0	4	2	4	169	157	357	712	472	694	813	322	530	859	774	682	308	393	142	512	461	401	98	417	233	157	246	155	77	56	54	1895
Misin01G047400	30	33	39	1296	69	67	33	21	59	72	62	71	59	21	49	64	89	102	27	33	19	548	481	1106	514	508	774	1017	706	755	850	745	866	490	686	392	1261	1019	914	984	2339	1035	687	1160	817	640	674	542	1835
Misin01G047500	1877	2206	918	1826	1719	1161	1058	1067	8918	3357	3269	3440	1842	2032	1576	951	1643	1542	2358	2282	1951	758	1010	1355	608	1033	2371	2753	1703	2087	1911	1821	2154	2231	2282	2511	1420	2125	1646	1298	1617	1012	1119	1854	1709	1547	1489	960	3983
Misin01G047600	4	1	1	4	2	1	2	0	3	0	3	6	3	10	3	2	0	1	12	4	5	2	2	10	3	2	9	9	1	1	4	7	5	1	4	2	16	11	8	4	15	3	7	3	3	0	5	1	4
Misin01G047700	948	945	847	2074	1691	996	938	428	1314	914	920	1140	1080	585	999	884	1371	1348	601	503	489	2624	3279	2796	2296	1878	2261	2863	3927	3205	2795	2688	3274	2818	2790	3206	3387	3195	2605	4524	4189	3372	3452	5074	4459	5216	4960	4171	2661
Misin01G047800	0	0	0	0	0	0	0	0	0	0	0	0	0	0	0	0	0	0	0	0	0	0	0	0	0	0	0	0	0	0	0	0	0	0	0	0	0	0	0	0	0	0	0	0	0	0	0	0	0
Misin01G047900	0	1	1	0	1	0	2	0	0	2	4	0	0	2	1	0	2	3	0	1	0	0	0	0	3	2	5	3	17	8	2	1	3	4	9	6	1	1	1	2	2	0	0	1	0	1	0	0	2
Misin01G048000	37	79	78	105	112	82	79	45	127	93	105	110	60	77	84	131	209	160	135	153	126	179	219	318	130	153	151	125	156	173	90	102	177	120	127	151	60	84	117	113	118	83	48	88	89	102	70	68	183
Misin01G048100	0	0	2	3	2	0	1	1	1	0	0	0	0	1	1	0	1	0	0	0	0	4	5	34	1	2	9	12	2	2	13	13	12	2	8	4	23	6	2	5	16	1	3	1	1	0	7	0	11
Misin01G048200	0	0	0	0	0	0	0	0	0	1	0	0	0	0	0	0	1	0	0	0	2	1	1	0	0	0	0	0	0	0	0	0	0	0	0	0	0	0	0	0	1	0	0	0	0	0	0	0	0
Misin01G048300	1	1	3	6	5	4	0	0	3	4	2	1	7	0	0	0	3	3	1	0	0	15	13	22	14	12	34	24	49	26	30	22	24	25	27	15	29	28	21	12	31	17	20	29	25	16	28	26	10
Misin01G048400	131	145	146	240	275	186	137	75	220	193	194	204	203	160	242	147	214	300	212	158	166	261	252	223	324	299	397	409	424	401	301	306	262	398	317	308	335	357	303	387	316	276	254	453	292	453	429	335	360
Misin01G048500	36	28	26	70	48	44	36	22	62	51	55	49	40	32	49	44	85	85	50	61	53	76	70	72	63	46	63	53	67	55	70	60	61	61	57	77	54	44	66	103	68	75	42	60	63	92	73	78	74
Misin01G048600	0	0	0	0	0	0	0	3	0	0	0	0	0	0	0	0	0	0	0	0	0	1	4	1	0	3	2	0	4	3	2	3	2	2	2	1	2	3	5	2	1	0	1	0	1	2	3	1	0
Misin01G048700	5	7	11	6	11	12	6	10	12	21	23	17	8	5	15	12	21	20	25	7	12	1	5	6	6	3	7	5	5	10	3	5	3	22	5	20	6	5	9	13	5	8	10	13	13	23	34	14	5
Misin01G048800	18	27	26	82	5	11	16	4	19	59	72	80	19	30	42	86	107	119	611	494	449	1	1	6	1	1	0	3	0	2	7	9	2	2	5	0	8	9	6	5	19	1	5	3	4	0	0	1	108
Misin01G048900	234	234	216	586	588	269	247	151	343	376	322	382	330	378	382	540	749	804	1030	802	790	1226	1342	1084	1674	1229	1277	1606	1917	1440	1226	1261	1293	1612	1475	1550	1669	1677	1351	2135	1769	1798	1714	2740	2244	3633	3421	2718	817
Misin01G049000	1	0	0	0	0	0	0	0	0	3	5	1	1	3	0	3	8	10	18	15	10	0	0	0	0	0	0	0	0	0	0	0	0	0	0	0	0	0	0	0	0	0	0	0	0	0	0	0	0
Misin01G049100	46	50	71	140	136	124	65	44	124	91	97	105	103	57	94	34	33	49	27	21	24	187	174	426	278	352	413	324	536	491	189	235	247	465	343	250	140	195	261	161	209	149	126	193	149	127	141	97	166
Misin01G049200	1	2	1	3	3	4	2	2	0	5	1	5	4	1	2	2	5	2	5	1	4	1	4	1	1	4	3	3	5	4	5	2	2	3	4	2	4	4	2	1	6	8	2	2	0	2	0	2	2
Misin01G049300	2	4	5	7	0	4	2	0	9	3	6	3	10	7	5	5	7	6	13	13	9	1	1	6	6	4	8	2	5	0	14	4	1	6	2	0	17	7	0	5	3	2	0	6	3	7	2	4	8
Misin01G049400	0	6	0	979	66	68	3	1	3	1	0	2	10	0	5	0	1	2	3	2	2	4359	4381	11640	1	4	6	4	3	19	11	7	22	6	25	71	5	4	7	25	5	16	15	17	17	1	0	1	9
Misin01G049500	166	253	308	334	560	449	294	187	297	254	234	274	196	131	198	53	57	84	187	141	134	278	300	333	362	308	372	424	375	417	258	317	312	358	394	387	327	326	315	325	309	290	296	371	308	522	521	468	523
Misin01G049600	288	339	567	1091	597	558	484	267	635	375	416	441	552	378	499	238	371	392	613	489	524	1521	1252	2719	664	745	915	775	756	665	684	625	712	640	607	618	753	684	517	474	514	428	427	688	536	492	498	522	839
Misin01G049700	51	31	90	268	107	117	86	48	102	112	111	140	134	88	143	160	160	215	154	100	84	146	107	225	58	72	102	111	89	82	118	100	167	98	125	91	214	115	115	153	290	112	80	144	81	80	93	70	326
Misin01G049800	26	20	31	93	66	44	29	22	61	53	46	45	95	38	68	44	63	73	67	36	47	50	45	71	17	42	32	51	44	33	35	44	59	39	52	36	107	78	72	61	117	33	31	87	39	29	53	23	128
Misin01G049900	188	214	213	807	456	502	522	213	1014	532	540	521	294	433	439	2108	3379	3325	588	546	483	1014	862	1279	1716	1229	1046	1100	708	1118	734	718	899	804	721	491	747	643	528	2929	2097	1750	1114	1851	1387	3936	3484	5339	1268
Misin01G050000	64	60	85	189	164	112	88	57	191	102	123	135	116	99	143	92	72	85	102	72	65	108	92	131	159	167	221	170	191	181	151	178	174	219	193	174	125	133	153	157	153	111	98	150	96	134	105	85	207
Misin01G050100	600	572	627	1811	1243	727	675	392	900	886	801	896	629	322	599	505	725	633	300	249	253	1772	1539	1958	3321	2320	2698	2989	3288	3527	2980	2619	3174	2728	2510	2799	2187	2111	2209	4042	3650	2554	2577	3729	3084	3561	2948	2102	2810
Misin01G050200	26	37	63	72	88	82	92	41	102	85	92	99	66	66	62	58	79	83	84	64	61	72	52	58	146	141	149	167	130	184	143	161	184	226	182	208	54	76	85	76	55	60	37	64	46	58	46	37	188
Misin01G050300	3	5	2	14	10	14	5	0	9	5	2	8	12	6	6	3	9	4	9	6	8	5	6	18	3	4	11	4	7	7	5	5	6	5	7	7	11	12	4	7	8	7	6	9	7	9	20	7	3
Misin01G050400	42	37	86	77	81	62	35	53	81	57	57	51	89	37	93	45	42	41	41	24	29	49	43	66	18	36	45	45	28	29	29	37	37	36	46	26	143	65	72	40	80	41	71	80	47	75	82	58	61
Misin01G050500	0	0	0	0	0	0	0	0	0	0	0	0	0	0	0	1	4	1	0	0	0	0	0	0	0	0	0	0	0	0	0	0	0	0	0	1	0	0	0	5	2	2	7	11	12	32	8	7	0
Misin01G050600	1	2	1	2	3	0	4	0	2	0	0	0	1	0	0	3	4	3	3	1	0	0	0	0	0	0	0	0	3	5	1	1	4	0	0	0	0	2	1	0	0	1	0	0	0	0	0	4	1
Misin01G050700	15	19	11	52	34	12	16	6	17	21	20	17	28	16	17	70	107	103	28	25	15	158	225	161	42	52	38	250	460	309	136	85	194	582	680	917	259	211	262	739	468	441	1125	1722	1300	1180	1025	963	55
Misin01G050800	178	182	270	506	475	386	448	137	297	863	760	771	813	404	564	1243	1813	1886	968	674	627	577	633	377	689	602	573	849	844	825	721	611	808	1197	899	1121	496	608	648	2004	1315	1150	951	1468	1152	2338	1814	1967	732
Misin01G050900	266	230	271	1059	663	384	314	157	539	646	548	645	548	839	685	952	1440	1320	2757	2109	1892	712	747	699	491	452	431	550	489	496	422	418	484	522	584	606	426	453	480	1045	818	594	485	745	585	732	564	548	954
Misin01G051000	0	0	0	0	0	0	0	1	0	1	4	1	0	1	0	1	3	3	0	1	3	0	0	0	0	3	0	0	0	3	0	2	0	4	1	1	0	2	1	6	0	0	0	0	0	0	0	0	4
Misin01G051100	153	219	196	326	346	216	259	138	275	270	275	319	200	210	233	239	334	369	304	232	242	237	282	344	477	434	507	394	467	423	332	350	381	380	391	422	267	345	292	422	350	327	235	381	281	355	273	265	664
Misin01G051200	23	22	24	56	50	50	28	10	52	44	37	50	64	24	71	27	32	42	36	21	21	69	37	42	41	30	50	59	29	51	47	43	52	89	57	67	78	55	61	73	96	92	60	139	53	64	64	56	45
Misin01G051300	0	1	0	2	0	1	0	0	0	0	0	0	0	0	2	0	1	2	1	1	0	0	0	2	0	1	0	0	0	0	0	0	1	0	2	0	5	1	3	1	3	2	2	3	1	0	1	0	3
Misin01G051400	1	3	9	725	7	5	4	4	12	6	17	10	7	7	15	7	15	15	13	14	15	241	254	332	72	87	84	70	60	56	71	52	71	32	96	119	76	65	60	95	150	96	100	144	99	48	22	20	107
Misin01G051500	27	35	41	131	96	59	38	27	89	84	78	80	91	112	102	112	177	176	191	193	162	71	62	115	41	30	19	52	61	59	65	61	109	85	100	152	28	31	25	105	52	37	91	136	148	74	45	35	38
Misin01G051600	5	3	7	31	12	13	9	6	24	9	12	11	8	25	18	13	24	12	68	53	49	68	58	134	68	56	58	76	49	53	70	56	107	32	45	29	64	48	70	36	108	36	39	55	43	40	25	16	123
Misin01G051700	189	232	291	684	462	302	267	152	502	818	778	782	976	564	864	870	1186	1248	1325	1062	933	239	200	239	136	139	114	153	136	126	109	97	124	218	214	271	162	189	180	578	346	329	292	446	336	520	459	439	92
Misin01G051800	272	217	338	893	588	402	292	227	458	534	483	540	617	410	599	573	775	920	871	655	656	886	664	820	597	758	833	1003	1039	863	781	746	802	1092	923	1144	943	786	661	1091	1131	1039	804	1310	919	1215	1322	1116	760
Misin01G051900	2	1	1	4	3	1	2	3	16	0	3	2	7	12	6	6	9	6	76	59	91	4	2	5	3	1	3	7	5	6	8	1	3	4	3	5	11	2	7	9	9	6	5	9	2	7	7	4	6
Misin01G052000	0	0	0	0	0	0	0	0	0	0	0	0	0	0	0	0	0	0	0	0	0	0	2	0	0	0	0	0	0	0	0	0	0	0	0	0	0	0	0	0	0	0	1	0	0	0	0	0	0
Misin01G052100	50	46	59	72	79	57	63	69	118	88	54	97	83	62	65	71	106	78	93	72	63	104	136	170	112	102	146	151	152	128	102	119	144	163	160	178	144	124	140	191	175	144	113	202	150	189	178	160	136
Misin01G052200	882	865	882	1945	1849	1002	801	436	1234	900	916	984	786	455	832	556	868	820	388	342	312	1820	2218	2231	2180	1359	1837	2648	3962	3084	2475	2386	2702	2121	2151	2437	3470	2786	2580	5639	4016	3546	3796	5395	4794	4609	4587	3323	2657
Misin01G052300	130	158	169	412	330	292	229	130	443	336	295	351	417	473	349	256	328	407	1085	822	751	722	722	716	155	253	377	406	302	364	264	203	293	328	279	193	314	271	275	364	321	224	181	289	197	199	160	143	515
Misin01G052400	18	33	27	50	53	33	35	13	53	28	24	29	9	32	23	4	16	14	41	49	43	26	43	36	118	97	57	55	115	121	59	47	94	74	88	77	52	60	67	90	97	109	71	121	96	170	194	183	76
Misin01G052500	70	63	28	375	59	89	26	22	74	12	21	15	11	50	21	36	55	46	145	149	139	140	150	376	60	85	89	45	119	72	58	73	130	140	199	398	76	89	52	411	142	149	305	543	473	219	129	131	42
Misin01G052600	0	0	0	181	0	0	1	0	2	1	1	2	1	1	1	0	0	0	0	3	1	32	25	123	87	130	147	59	18	55	51	24	50	29	107	9	126	134	168	33	124	78	24	38	36	7	15	2	81
Misin01G052700	0	4	3	273	21	1	5	1	12	2	7	10	6	28	11	5	4	8	21	30	17	68	63	145	196	182	213	119	24	83	75	59	104	60	133	12	190	206	209	87	296	186	48	59	55	7	10	2	116
Misin01G052800	1	6	6	488	21	8	2	2	8	12	9	8	8	33	10	8	7	6	10	16	8	115	124	529	319	500	529	410	66	240	161	127	176	124	279	20	505	530	677	155	671	493	95	149	95	4	21	4	397
Misin01G052900	0	0	0	0	0	0	0	0	0	0	0	0	0	0	0	0	0	0	0	0	0	0	0	0	0	0	0	0	0	0	0	0	0	0	0	0	0	0	0	0	0	0	0	0	0	0	0	0	0
Misin01G053000	0	0	0	4	0	0	0	0	0	0	0	0	0	0	0	2	0	2	0	0	0	9	0	10	0	2	9	12	3	7	32	6	16	3	3	0	29	21	6	8	39	3	14	17	10	1	1	5	7
Misin01G053100	4	5	16	1	9	17	6	10	27	8	8	8	11	6	15	5	3	15	0	1	0	10	2	7	5	13	15	11	3	9	12	6	20	22	10	3	16	9	11	5	5	4	3	6	6	3	8	8	11
Misin01G053200	76	88	81	164	204	101	57	58	173	104	130	161	98	61	98	73	108	123	50	34	34	241	285	226	116	143	174	234	244	269	155	163	203	223	185	236	167	184	186	306	301	216	121	292	215	245	215	200	201
Misin01G053300	2	8	6	17	8	6	1	2	14	4	7	5	11	4	16	3	10	3	9	5	4	4	3	2	1	8	8	9	1	9	2	2	3	5	5	1	18	5	4	6	10	2	3	17	1	4	4	10	8
Misin01G053400	4	4	5	4	3	1	2	1	5	1	0	5	10	3	2	1	4	1	1	5	3	3	1	1	1	4	7	2	3	2	2	2	3	2	2	1	9	3	3	1	5	4	1	4	1	4	6	2	3
Misin01G053500	0	0	1	1	2	2	4	3	2	0	3	1	2	0	2	0	1	3	2	3	1	1	3	1	1	0	0	0	1	1	1	0	0	1	1	0	1	1	0	2	1	5	1	0	0	1	1	1	1
Misin01G053600	422	328	389	293	453	371	319	147	489	456	438	462	412	130	506	374	510	616	156	106	107	515	394	746	255	307	433	333	248	228	343	307	325	435	322	338	454	354	304	760	778	506	274	431	293	282	329	189	368
Misin01G053700	143	121	152	143	239	213	158	87	216	176	155	186	209	85	248	151	176	172	100	68	62	236	253	230	292	330	369	419	536	465	272	285	326	392	298	331	356	295	292	601	438	312	264	344	301	386	387	311	217
Misin01G053800	178	220	238	1017	450	270	258	168	452	450	463	538	457	488	551	1316	2007	2000	1357	1095	896	1522	1964	1203	642	721	773	773	882	675	594	654	828	815	845	992	716	731	658	2141	1574	1206	696	1169	914	1550	1310	1514	858
Misin01G053900	55	108	243	598	412	311	105	133	548	115	139	138	366	108	385	189	260	316	188	126	143	123	92	138	128	163	215	254	337	243	177	139	223	346	233	324	350	267	241	326	320	342	251	443	291	520	590	467	241
Misin01G054000	1042	1022	1027	3538	1509	1068	1101	493	1700	1495	1351	1640	1462	1274	1525	2664	3769	3868	2723	2205	2007	5047	6164	6311	6713	6034	6065	5801	7552	6406	5109	5670	6490	6675	6131	6692	4113	5082	4362	6394	5662	5634	3693	5300	4758	6622	6160	5814	4727
Misin01G054100	0	0	0	139	0	0	0	0	0	0	1	1	0	0	1	0	5	2	0	1	1	6	4	56	13	53	88	139	39	96	83	57	92	37	62	3	148	130	92	55	300	26	48	80	38	13	5	9	224
Misin01G054200	1	0	6	2	1	2	1	1	1	1	3	2	0	0	1	0	3	2	0	2	2	2	0	0	2	0	0	1	0	0	1	0	2	1	2	0	3	0	2	1	0	0	2	0	0	1	0	0	1
Misin01G054300	155	119	154	387	228	179	179	70	188	161	193	192	235	158	209	295	376	461	275	209	205	403	468	393	303	319	410	402	470	361	353	389	351	491	480	456	508	491	399	603	646	489	372	663	513	564	483	487	666
Misin01G054400	0	2	0	1	0	0	0	0	2	0	0	0	0	0	0	0	1	3	0	0	0	6	12	8	0	0	0	1	1	6	2	0	0	2	1	2	0	1	0	3	1	0	2	2	0	0	0	0	0
Misin01G054500	0	0	0	0	0	0	0	0	0	0	0	0	0	0	0	0	0	0	0	0	0	0	0	3	0	0	0	0	3	4	0	0	0	0	0	2	0	0	0	0	0	0	1	0	0	0	0	0	0
Misin01G054600	0	0	0	0	0	0	0	0	0	0	0	0	0	0	0	0	0	0	0	0	0	0	0	0	0	0	0	0	1	1	0	0	0	0	0	0	0	0	0	0	0	0	0	0	0	0	0	0	0
Misin01G054700	0	0	0	0	0	0	0	0	0	0	0	0	0	0	0	0	0	0	0	1	0	0	0	0	0	0	0	0	1	0	0	0	0	0	0	3	0	1	0	0	0	0	0	0	2	0	0	0	0
Misin01G054800	2	2	2	3	3	5	0	1	5	2	2	2	1	1	4	1	3	2	1	2	2	1	3	7	0	5	2	1	2	7	3	5	9	3	2	10	12	0	1	8	7	2	3	15	7	5	2	0	9
Misin01G054900	0	0	2	104	1	1	1	0	1	1	1	4	1	0	3	2	2	2	0	0	2	25	27	84	0	11	25	29	15	52	67	55	82	17	41	9	73	46	70	17	78	4	27	46	33	1	0	0	199
Misin01G055000	0	0	0	0	0	0	0	1	0	0	0	0	0	0	0	0	0	1	0	0	0	0	0	2	0	0	0	0	0	0	0	0	0	0	0	0	1	0	1	0	1	0	0	0	1	0	0	0	2
Misin01G055100	1	0	0	0	0	0	0	0	0	0	1	3	0	1	1	0	0	0	2	2	1	1	3	1	1	0	0	0	0	0	0	1	1	0	0	3	0	1	1	1	0	2	2	1	1	1	1	2	1
Misin01G055200	58	61	96	113	109	188	143	101	244	129	154	171	136	45	143	84	134	146	55	55	37	18	16	28	64	59	75	45	35	61	33	43	38	54	49	62	23	35	31	31	29	25	20	25	25	45	20	21	24
Misin01G055300	0	0	0	0	1	0	0	0	0	0	0	0	0	0	0	0	0	0	0	1	0	0	0	0	0	0	0	0	0	0	0	0	0	0	0	0	0	0	0	0	0	0	0	0	0	0	0	0	0
Misin01G055400	5	7	12	9	19	12	11	19	26	5	13	14	14	9	23	10	10	11	15	12	13	11	6	12	3	10	18	19	12	15	14	3	15	13	8	8	13	21	15	8	18	11	13	15	14	8	12	10	20
Misin01G055500	15	16	11	82	19	9	11	7	17	20	23	31	15	16	20	424	726	621	106	88	87	90	120	63	4	1	4	9	16	8	3	5	8	20	26	65	5	5	3	350	32	57	62	143	123	215	96	87	25
Misin01G055600	80	83	65	308	127	97	84	37	113	132	107	134	46	30	64	79	128	162	75	75	59	258	239	402	496	442	502	457	437	503	434	407	543	526	466	454	296	309	322	490	636	423	295	460	392	392	440	318	1038
Misin01G055700	8	18	5	27	12	22	18	11	33	23	25	20	7	11	17	100	124	111	20	21	22	55	114	18	6	2	6	4	14	8	2	1	1	7	3	19	3	4	3	51	17	8	1	3	5	6	6	5	3
Misin01G055800	9	5	8	18	16	17	16	4	35	43	30	30	38	6	12	23	17	18	11	6	2	4	5	32	0	0	4	8	1	3	4	1	3	1	4	1	12	1	10	5	6	4	2	1	0	0	0	1	28
Misin01G055900	188	157	151	254	304	242	283	153	340	285	274	332	253	267	227	222	337	411	610	409	440	187	158	135	255	290	349	230	227	205	211	239	220	228	195	191	87	133	129	273	157	207	129	183	138	205	250	305	339
Misin01G056000	4	4	8	3500	6	84	2	5	3	17	21	34	6	4	10	14	29	33	5	2	4	533	349	3233	940	890	1184	987	587	691	1559	1393	1960	381	1315	679	704	678	609	327	1369	577	688	1246	801	7	58	17	5815
Misin01G056100	48	45	39	1175	34	43	22	13	57	58	43	50	25	29	58	424	665	642	71	44	53	2907	2741	7914	202	207	127	115	127	110	1026	626	2244	108	661	2087	45	75	79	1463	210	286	488	731	470	30	25	17	205
Misin01G056200	182	174	226	334	388	301	210	125	272	394	374	351	432	182	326	318	434	560	305	213	231	482	342	492	227	327	476	452	431	342	313	251	287	509	349	345	490	330	279	612	621	454	331	571	305	350	466	318	318
Misin01G056300	70	81	82	311	211	137	134	77	160	116	116	124	105	50	60	20	28	36	44	39	34	185	257	287	373	340	417	457	460	398	352	386	440	330	338	385	376	403	320	325	407	374	398	671	603	451	481	435	590
Misin01G056400	0	0	0	3	0	0	0	0	0	0	1	2	1	2	1	0	0	0	10	5	5	2	2	2	4	0	4	3	3	5	3	5	1	0	1	0	1	0	0	2	1	0	0	0	0	0	0	0	7
Misin01G056500	5	1	1	13	1	0	0	0	7	1	4	8	2	4	1	4	3	3	12	16	10	18	12	10	47	37	48	28	16	38	26	26	29	9	17	6	13	11	10	7	22	17	3	4	2	0	2	2	75
Misin01G056600	0	0	0	7	0	1	0	0	0	0	0	0	0	0	0	0	0	0	0	0	1	4	3	7	0	3	4	22	6	3	18	10	5	0	7	0	26	14	13	3	31	6	5	6	7	0	2	1	20
Misin01G056700	998	1089	812	1583	1361	873	1525	417	1092	2503	2254	2496	1738	1381	1496	3949	6117	5855	2826	2254	1918	3605	4014	4556	3204	3349	2878	5542	8367	6851	3125	3294	3587	5838	6401	8227	2236	2794	3010	6899	3093	2905	5404	7819	6128	3799	3709	2865	1705
Misin01G056800	2	3	0	37	3	18	13	7	12	5	20	18	7	11	25	13	19	26	15	13	15	232	149	415	98	220	438	497	190	290	409	319	415	244	307	126	952	646	507	215	758	187	301	461	334	120	133	117	295
Misin01G056900	0	0	0	0	0	0	1	1	1	0	1	1	2	0	2	3	2	2	0	1	2	5	0	1	0	0	0	0	0	0	0	0	0	0	1	2	0	1	0	5	0	0	0	2	0	1	0	0	3
Misin01G057000	0	0	0	0	0	0	1	0	0	0	0	1	0	0	0	0	1	1	0	0	1	0	0	0	0	0	0	0	0	0	0	0	0	0	0	0	0	0	0	0	0	0	0	0	0	0	0	0	0
Misin01G057100	0	0	0	0	0	2	1	0	0	3	1	0	5	0	2	10	14	12	0	2	1	0	0	1	0	0	0	0	0	0	0	0	1	0	0	0	0	0	0	0	0	0	0	1	0	0	0	0	0
Misin01G057200	105	117	136	714	330	165	132	74	283	202	224	232	165	235	206	424	706	603	572	515	430	797	891	608	149	173	163	261	220	237	197	209	258	168	276	244	226	225	209	718	488	395	232	333	316	315	229	257	441
Misin01G057300	85	70	46	470	70	124	83	28	81	55	57	70	36	69	58	170	322	337	738	671	570	790	793	1081	73	98	67	71	383	166	718	566	1321	739	1244	2744	31	52	60	256	130	123	1892	2983	2619	337	208	286	51
Misin01G057400	301	251	367	860	603	481	320	222	444	374	570	435	623	330	484	417	561	635	460	337	350	964	717	802	576	693	872	958	822	751	774	699	863	1281	949	1124	1010	845	726	1645	1658	1451	971	1711	946	1427	1553	1245	918
Misin01G057500	172	158	201	602	348	255	196	97	301	461	434	430	574	293	543	455	653	773	452	354	361	346	243	409	283	348	459	513	494	384	382	341	331	527	465	503	445	415	350	867	725	532	424	749	563	699	648	520	492
Misin01G057600	3	4	3	6	9	3	4	3	8	4	7	4	6	9	9	9	16	11	28	28	33	3	4	0	5	2	5	5	3	3	2	9	5	2	3	4	2	2	3	3	7	1	2	4	2	4	6	2	4
Misin01G057700	33	31	74	86	95	97	61	47	101	91	53	59	120	39	102	31	39	51	68	41	33	27	26	32	22	24	56	49	37	35	49	32	41	50	45	45	111	76	43	28	52	23	39	79	47	68	71	58	51
Misin01G057800	3	1	7	11	10	5	13	7	14	6	11	8	16	8	16	7	10	15	12	6	4	21	6	20	19	7	20	11	25	14	18	17	28	16	13	21	15	14	16	23	13	14	12	23	15	21	15	15	20
Misin01G057900	0	0	0	0	0	0	0	0	0	0	0	0	0	0	0	0	0	0	0	0	0	0	0	0	0	0	0	0	0	0	0	0	0	0	0	0	0	0	0	0	0	0	0	0	0	0	0	0	0
Misin01G058000	27	32	32	271	105	70	32	35	87	34	66	46	10	8	11	22	58	33	1	11	7	50	76	56	328	464	308	152	326	282	91	164	222	168	159	124	100	142	155	94	186	93	37	95	79	35	42	53	248
Misin01G058100	7	4	4	73	24	8	8	3	14	10	9	8	6	1	2	9	15	16	1	4	1	17	16	25	85	70	71	41	70	43	34	38	45	50	38	25	26	23	23	20	36	18	4	17	14	10	5	17	111
Misin01G058200	656	907	1075	671	1833	915	956	624	1297	1646	1936	1978	1696	1103	1538	846	1234	1303	2952	2561	2305	663	628	819	288	307	321	483	521	471	339	330	452	506	450	501	303	301	263	701	494	518	500	829	641	791	698	838	378
Misin01G058300	1	0	2	5	0	2	1	1	10	0	2	0	5	0	3	6	2	3	6	3	3	3	5	10	3	0	7	1	0	6	1	3	1	0	0	2	0	0	1	3	1	2	3	1	0	1	1	2	1
Misin01G058400	375	331	273	778	710	415	498	201	411	448	402	486	427	348	273	667	876	923	727	511	470	1250	1344	1832	754	596	769	1062	1084	995	879	854	1199	1132	1174	1577	868	947	819	1736	1235	1297	1327	1926	1457	1943	1850	1827	1074
Misin01G058500	3	2	2	4	6	2	1	0	2	3	9	5	1	2	5	22	31	36	9	7	7	35	42	39	6	2	3	13	38	38	19	12	19	113	162	273	3	31	33	968	184	245	2131	3076	2696	1661	1187	1495	0
Misin01G058600	3	7	4	106	22	7	14	7	25	22	21	17	11	6	10	7	7	8	10	11	14	13	10	34	3	8	16	19	19	24	9	5	21	5	7	7	44	24	8	9	58	3	10	17	10	8	8	5	17
Misin01G058700	38	59	57	98	127	97	78	46	91	84	87	69	76	54	72	36	43	52	115	69	54	104	98	101	171	161	200	226	204	286	222	227	244	177	183	172	267	208	185	179	251	188	201	307	242	225	218	206	185
Misin01G058800	145	137	231	461	342	277	234	135	313	440	377	426	432	249	380	206	296	406	497	331	359	220	163	203	160	273	321	278	176	241	228	208	248	259	206	174	273	240	175	211	278	151	123	218	155	173	184	182	188
Misin01G058900	107	171	236	196	921	453	654	544	535	456	487	474	115	36	90	13	9	8	44	31	46	11	7	12	38	26	33	25	28	27	27	35	26	21	14	14	15	7	10	10	11	15	14	25	20	4	22	5	287
Misin01G059000	116	139	129	185	252	180	149	93	220	165	155	181	152	145	163	255	369	399	263	237	188	363	486	405	433	435	434	566	717	728	364	450	534	474	397	505	437	480	369	570	428	422	400	611	594	832	674	666	311
Misin01G059100	0	0	0	0	1	0	0	0	0	0	1	0	0	0	1	0	0	0	1	3	1	0	0	0	0	0	0	0	0	0	0	0	0	0	0	0	0	2	0	0	0	0	0	0	0	0	0	0	0
Misin01G059200	0	0	0	73	2	0	2	0	1	0	2	0	0	1	1	0	0	0	7	8	0	6	6	25	0	9	5	16	1	6	5	5	6	1	3	2	21	13	8	3	19	10	3	3	1	0	0	0	82
Misin01G059300	13	10	9	25	32	27	11	8	16	11	15	14	20	14	30	16	10	22	9	11	17	29	34	44	101	70	91	135	144	113	104	97	122	201	157	212	100	90	83	147	106	135	162	247	167	187	142	102	33
Misin01G059400	88	73	81	337	157	78	62	43	192	111	95	97	105	68	111	117	184	183	100	75	81	288	329	349	145	195	244	198	208	166	172	177	165	166	190	180	121	138	105	252	165	146	83	116	97	79	78	69	317
Misin01G059500	165	155	268	564	575	385	256	178	548	282	268	303	412	172	390	180	271	319	274	204	197	271	255	361	262	334	423	422	492	419	307	380	386	446	414	480	397	412	354	633	487	440	404	664	492	548	579	506	319
Misin01G059600	60	57	78	78	111	91	65	36	130	67	83	75	144	39	101	43	55	78	64	39	59	137	106	124	107	134	150	161	192	161	139	144	137	183	155	172	210	169	130	236	232	179	159	275	225	257	244	175	112
Misin01G059700	0	0	0	9	0	0	1	0	0	0	1	0	0	0	0	0	2	0	0	0	1	7	6	10	13	5	11	18	17	14	25	5	14	13	9	8	7	7	6	1	5	6	4	6	3	1	4	0	36
Misin01G059800	40	64	59	107	125	83	60	51	116	89	97	110	81	146	89	200	316	281	392	449	374	208	265	205	94	134	99	83	156	116	117	135	188	159	151	204	91	111	115	175	157	106	78	156	146	157	106	102	142
Misin01G059900	0	0	0	0	0	0	1	0	0	3	1	2	0	0	2	0	0	1	4	1	1	1	1	1	0	0	1	0	0	1	2	0	1	0	1	0	0	0	0	0	1	0	1	0	1	0	0	0	0
Misin01G060000	7	18	27	83	9	11	16	6	14	69	52	68	51	37	83	83	119	141	109	97	75	6	1	9	4	0	2	6	8	1	3	1	4	7	3	6	7	1	6	18	1	7	3	0	2	4	0	3	6
Misin01G060100	4	1	7	11	9	11	18	8	8	49	40	39	84	48	39	160	212	272	80	79	70	3	0	2	0	1	0	2	0	1	1	1	2	2	2	1	2	3	2	1	7	1	2	4	5	1	4	2	33
Misin01G060200	121	146	143	563	207	168	127	71	282	213	191	221	286	218	297	279	490	474	345	309	291	293	334	399	129	123	174	169	152	135	174	175	121	191	173	194	211	218	169	457	329	231	141	219	145	233	163	159	534
Misin01G060300	48	32	45	5220	143	197	64	29	86	90	90	111	67	42	83	86	120	98	31	33	25	3177	2614	6439	2872	2128	2860	2904	1945	1765	3439	3334	3465	1257	2068	1259	2600	2297	2175	1162	4191	1777	1365	2153	1507	446	650	631	6741
Misin01G060400	1	0	0	8	0	0	0	0	0	0	0	1	0	0	0	1	0	0	0	0	0	1	0	2	0	3	5	1	0	2	1	6	2	0	4	2	2	2	0	3	1	0	0	2	0	0	0	1	22
Misin01G060500	40	44	54	222	101	71	76	23	116	118	92	120	108	149	132	328	500	478	391	322	282	263	278	310	84	97	107	110	91	118	116	130	129	156	178	173	167	115	128	263	180	174	103	201	127	195	173	185	205
Misin01G060600	65	61	93	121	144	120	86	57	141	89	104	109	127	65	130	64	94	101	78	59	47	99	65	128	99	154	212	183	201	159	167	140	171	231	158	176	220	186	137	193	153	174	173	256	194	180	177	139	138
Misin01G060700	72	47	86	268	139	119	74	61	130	140	151	182	216	133	202	166	253	275	175	140	137	483	342	554	160	170	285	291	257	225	248	240	286	301	245	258	410	277	257	506	634	391	276	405	264	390	404	328	342
Misin01G060800	143	160	178	474	400	260	251	137	301	489	542	636	507	491	627	593	821	1011	796	579	565	360	272	302	186	205	241	243	200	205	252	233	292	374	262	306	156	213	183	492	250	217	153	238	143	252	239	177	331
Misin01G060900	3	0	1	5	10	1	6	0	3	4	4	4	9	1	1	5	3	7	19	3	5	1	1	1	0	0	3	1	6	1	2	1	1	0	0	0	0	0	0	4	0	0	0	1	0	0	2	0	1
Misin01G061000	0	0	0	0	0	0	0	0	0	0	0	0	0	0	0	1	0	0	0	0	0	0	0	0	0	0	0	0	0	0	0	0	0	0	0	0	0	0	0	1	0	0	1	0	0	0	0	0	0
Misin01G061100	956	930	769	2051	1605	825	730	402	1174	751	793	926	791	451	745	908	1489	1247	458	391	331	2583	3425	3021	2525	1576	2001	2292	2809	2503	2200	2012	2319	2113	2044	2307	3480	3065	2526	5421	5247	3827	3452	5050	4364	4848	4323	3468	3431
Misin01G061200	78	75	107	221	183	112	136	64	132	149	166	185	132	127	125	193	289	266	408	319	288	246	188	290	144	122	153	193	154	139	147	114	184	179	172	129	99	97	121	283	207	162	79	125	99	139	108	124	230
Misin01G061300	89	96	158	246	298	170	115	64	148	218	166	173	157	165	155	88	133	175	244	160	153	241	171	255	153	176	197	256	220	221	169	172	124	242	145	173	156	114	146	242	243	165	105	198	106	106	123	68	182
Misin01G061400	1	0	0	5	4	1	1	0	2	1	0	2	1	6	0	2	2	1	0	6	1	23	13	39	12	19	28	48	5	20	30	14	14	2	16	1	29	27	26	9	37	13	7	8	5	7	7	4	26
Misin01G061500	0	0	1	0	1	0	0	0	0	0	0	1	0	0	1	3	4	2	1	1	1	0	0	0	0	0	0	0	1	0	0	0	0	0	0	0	0	0	0	1	0	0	0	0	0	0	1	0	0
Misin01G061600	224	272	300	473	420	385	287	171	416	474	530	644	534	417	523	530	718	759	911	738	746	280	284	449	475	560	617	408	446	410	337	355	417	549	502	471	390	431	498	591	505	387	290	470	349	475	384	348	592
Misin01G061700	40	35	50	39	81	81	47	22	101	58	66	45	50	30	50	53	55	55	8	6	9	130	96	199	36	57	80	86	57	63	63	52	51	62	55	48	83	65	55	113	104	74	39	63	45	43	45	46	27
Misin01G061800	200	203	212	277	368	243	293	210	414	226	210	287	237	214	229	159	229	205	326	292	254	261	398	477	205	195	235	217	208	211	204	252	244	192	218	192	240	180	188	186	183	210	143	202	138	115	122	112	684
Misin01G061900	0	0	0	1	0	0	1	0	1	0	1	0	1	1	0	0	0	1	0	10	0	2	0	2	1	1	0	3	1	0	0	0	0	3	2	0	0	0	2	2	0	0	0	1	0	0	1	1	2
Misin01G062000	1584	1417	1178	441	3560	1476	2917	1594	1396	3293	3440	3822	2165	1274	850	537	774	829	3226	2505	2361	481	459	354	55	76	67	146	197	140	62	61	100	142	116	356	77	105	67	261	79	75	86	123	109	170	212	154	27
Misin01G062100	1	0	0	14	0	0	0	0	0	1	0	0	3	0	0	1	1	4	1	3	1	0	0	2	0	0	0	0	0	0	0	0	0	0	0	0	0	0	0	0	0	0	0	0	0	0	0	0	0
Misin01G062200	5	9	35	20	26	33	53	50	28	48	56	75	18	0	4	2	1	4	8	5	12	18	30	9	6	7	7	7	1	12	3	2	10	2	10	5	4	2	6	2	4	1	0	0	2	0	0	0	18
Misin01G062300	1	1	1	1	3	2	1	4	3	5	2	4	2	1	1	0	1	0	1	4	0	0	1	0	0	0	0	0	0	0	0	0	0	1	0	4	0	2	0	0	0	0	0	0	0	0	1	0	0
Misin01G062400	2	7	2	0	3	4	2	0	6	6	7	7	10	3	4	4	5	9	14	6	6	0	0	0	0	0	1	0	0	0	0	0	0	0	0	0	0	1	0	0	0	0	0	0	0	0	0	0	0
Misin01G062500	6	14	18	46	32	15	14	9	24	14	14	16	33	19	29	10	13	17	32	23	20	16	16	25	7	9	15	20	14	9	10	6	19	5	5	5	40	31	18	8	10	4	22	35	19	14	15	29	32
Misin01G062600	70	120	226	59	664	202	260	237	154	247	261	266	202	171	140	69	113	101	566	421	396	10	10	6	0	0	0	2	1	4	1	0	1	0	2	5	4	3	1	5	6	3	2	2	0	5	0	0	7
Misin01G062700	0	0	0	0	0	0	0	0	1	1	0	0	1	1	1	0	1	3	0	0	1	0	0	5	0	0	0	1	2	0	2	0	0	0	0	0	2	0	0	0	1	0	0	0	0	0	0	0	1
Misin01G062800	102	156	327	127	421	155	189	161	137	138	155	161	118	118	110	34	46	50	327	227	229	32	45	41	68	49	62	63	68	79	57	54	77	74	64	100	28	36	44	74	40	90	32	52	58	41	70	50	158
Misin01G062900	1	1	2	54	3	4	3	1	6	2	3	2	3	3	3	1	1	1	5	5	3	30	40	41	6	6	17	12	3	4	9	9	16	6	5	8	40	20	13	7	10	9	13	11	13	6	11	3	31
Misin01G063000	937	723	676	27674	1328	1129	758	381	1647	981	1007	1114	1000	1067	1185	3649	5353	5214	2314	1722	1538	22865	20853	60448	1976	2361	3696	4982	4025	3546	11482	8580	13406	4770	9914	19770	4099	3849	3879	9195	9633	4078	8580	13172	9679	1644	1169	1002	48892
Misin01G063100	50	67	55	344	19	48	26	17	50	88	85	95	68	34	110	353	581	524	192	180	163	1419	1558	2413	29	55	33	29	173	92	345	238	574	224	445	998	25	19	20	493	56	152	278	474	393	41	20	18	19
Misin01G063200	23	30	45	145	134	152	39	31	157	182	127	132	194	37	117	88	119	115	55	31	32	591	461	874	396	932	1375	3326	7533	5516	4677	5405	4896	18011	14026	23572	3342	5133	5705	9081	2550	7787	7189	11958	7962	15551	13059	9049	184
Misin01G063300	34	56	104	603	68	43	55	27	101	93	116	92	92	45	103	76	132	159	33	35	29	188	183	573	15	71	57	116	112	90	90	72	92	66	126	91	235	135	120	169	300	74	101	182	150	133	76	75	641
Misin01G063400	107	100	124	161	240	174	131	69	219	136	104	130	145	87	163	106	152	157	114	88	109	234	255	217	198	201	212	285	345	276	220	239	249	310	303	361	255	264	281	396	359	271	259	442	345	396	405	323	194
Misin01G063500	3	4	6	0	6	2	5	2	3	3	0	1	1	2	1	1	2	3	6	2	4	4	1	1	1	3	2	2	1	3	0	0	3	3	2	0	0	0	1	0	2	0	0	2	4	0	0	0	11
Misin01G063600	3	5	6	56	4	6	0	4	35	9	2	7	10	4	9	4	4	2	3	1	5	30	32	208	8	22	43	62	10	18	108	101	129	8	75	16	80	52	48	17	89	24	19	29	29	6	9	9	246
Misin01G063700	2	1	1	2	4	1	1	1	5	2	2	1	9	0	4	5	3	3	5	2	1	2	3	8	0	2	5	1	4	1	5	0	3	1	1	3	14	9	6	4	7	3	8	8	3	4	5	2	10
Misin01G063800	207	196	234	1016	511	344	320	186	425	448	469	451	355	268	310	303	378	466	343	250	236	699	605	1049	517	561	660	595	629	545	700	601	714	728	685	787	436	449	427	920	935	715	477	779	558	397	424	400	1087
Misin01G063900	9	0	6	19	10	7	7	12	18	9	6	5	10	7	9	10	15	14	8	4	6	21	11	32	8	11	15	19	9	4	19	15	27	9	11	9	65	27	19	30	52	24	18	26	22	11	18	11	24
Misin01G064000	18	15	34	13	84	17	23	12	35	10	16	22	16	17	14	12	20	23	16	16	22	16	18	19	61	52	43	66	234	69	23	18	34	43	23	41	42	37	29	36	26	35	20	54	31	73	61	33	20
Misin01G064100	119	162	287	508	574	375	195	169	428	385	401	462	445	271	570	435	633	707	373	294	270	96	96	134	142	146	157	175	302	239	133	178	171	317	275	376	130	185	182	369	234	248	155	287	182	352	322	282	150
Misin01G064200	0	0	0	0	0	0	0	0	0	0	0	0	0	0	0	0	0	0	0	0	0	0	0	0	0	0	0	0	0	0	0	0	0	0	0	0	0	0	0	0	0	0	0	0	0	0	0	0	0
Misin01G064300	0	0	1	0	1	0	0	0	0	0	0	0	1	0	0	0	2	0	0	0	0	2	5	1	0	2	1	0	1	4	0	0	1	2	2	8	0	0	0	1	1	0	0	0	0	2	0	1	0
Misin01G064400	3	1	4	25	8	4	12	0	9	4	4	7	2	2	3	2	2	5	8	6	3	250	237	440	3	13	5	25	19	18	96	84	214	13	120	53	27	28	18	6	23	10	96	141	98	2	3	5	24
Misin01G064500	0	0	0	2	2	2	0	0	0	2	2	1	0	0	5	1	4	4	0	0	0	6	10	7	4	2	3	3	4	4	8	5	4	6	6	10	17	6	7	28	23	16	9	14	2	8	9	1	12
Misin01G064600	0	2	1	2	1	1	0	0	2	3	0	0	0	0	4	0	3	0	2	2	0	1	0	0	0	0	1	1	0	0	0	0	2	2	1	0	2	3	0	0	1	3	1	1	2	2	2	1	1
Misin01G064700	0	0	0	1	0	0	0	0	1	0	0	1	0	0	1	1	0	0	0	0	0	1	0	1	0	1	0	2	0	0	2	0	2	0	1	1	5	2	3	0	5	0	0	1	1	1	0	0	1
Misin01G064800	0	1	3	4	0	1	0	1	4	4	7	8	7	7	6	1	2	0	1	0	0	57	52	110	164	111	172	159	153	121	150	182	190	242	146	218	89	109	79	25	42	35	77	126	97	49	26	32	20
Misin01G064900	3	3	3	18	4	5	20	5	0	8	11	16	8	5	2	3	6	7	6	7	8	2	13	3	0	1	0	0	6	2	2	3	1	0	2	3	2	0	1	0	1	2	1	2	0	0	0	2	5
Misin01G065000	2	12	9	53	9	13	8	10	29	82	76	83	27	15	40	36	46	41	90	83	47	15	23	15	7	11	21	19	61	79	15	19	21	56	19	192	6	20	12	74	18	31	8	24	10	30	23	28	2
Misin01G065100	0	1	0	0	0	1	1	1	1	0	0	1	0	0	0	0	1	0	1	0	0	3	7	0	1	5	4	3	4	1	2	2	1	3	2	2	3	3	4	6	2	3	2	4	2	0	2	1	2
Misin01G065200	1	1	0	70	13	8	2	1	0	1	1	4	0	5	0	1	4	2	2	0	1	16	24	51	9	13	6	27	14	12	11	9	14	5	11	18	6	4	7	10	34	20	13	14	11	1	3	2	1
Misin01G065300	1	1	3	5	3	2	3	4	1	2	3	1	5	2	2	1	7	6	7	4	1	13	11	11	2	3	6	2	4	0	4	2	9	12	9	10	12	7	9	8	5	7	5	3	2	2	2	2	12
Misin01G065400	68	85	100	181	165	140	120	76	191	156	151	195	128	118	132	89	144	166	178	136	115	186	213	255	275	241	271	343	317	304	250	286	273	334	321	370	274	271	265	359	328	276	312	443	339	386	395	341	276
Misin01G065500	0	0	1	1	2	0	1	1	7	0	0	0	2	1	0	0	0	1	1	0	1	0	1	0	0	0	0	0	2	0	0	0	0	0	0	0	2	0	0	0	0	0	3	0	1	0	4	7	0
Misin01G065600	29	35	50	51	49	42	25	38	86	61	65	82	108	59	98	98	130	154	85	57	64	59	49	43	28	38	31	43	59	48	37	34	37	78	50	72	97	78	63	120	73	87	54	64	41	107	98	74	25
Misin01G065700	15	14	28	43	22	33	15	13	36	26	24	16	18	9	30	19	20	34	20	13	20	41	24	23	23	37	40	39	36	38	39	33	40	38	36	31	43	55	52	55	72	58	38	65	43	51	70	51	39
Misin01G065800	2	1	3	136	6	58	37	8	5	49	36	62	4	9	29	9	40	25	2	0	0	104	126	353	14	77	118	200	107	130	443	326	431	29	152	5	290	199	155	75	514	44	257	336	264	21	22	16	1045
Misin01G065900	71	138	264	696	713	379	383	202	574	336	340	349	222	89	268	83	141	158	88	68	59	140	161	243	534	537	586	697	1085	925	442	452	551	651	724	825	491	623	543	697	910	575	752	1351	1072	920	963	624	453
Misin01G066000	279	197	231	1926	324	351	204	156	381	385	391	400	327	325	349	856	1275	1300	1276	1056	964	1830	1802	2090	213	268	236	368	1960	545	4528	3475	5818	2689	5011	9505	246	275	247	941	435	391	3148	5153	3874	330	284	225	291
Misin01G066100	29	33	53	44	43	52	32	38	60	34	41	35	35	21	26	19	22	41	41	23	24	48	46	61	48	52	57	63	73	55	58	39	74	60	51	64	89	58	58	65	73	63	61	76	68	70	63	83	48
Misin01G066200	5	2	8	18	14	5	1	1	13	3	2	5	2	4	12	2	10	4	3	3	2	13	19	17	7	17	13	14	14	11	10	7	7	18	9	10	9	7	3	22	33	6	10	10	12	9	8	13	6
Misin01G066300	0	0	0	315	1	2	1	1	0	7	1	0	0	0	0	0	1	1	1	0	0	1090	1096	1006	1	53	93	148	64	138	454	310	595	41	330	11	186	100	139	57	261	35	112	146	88	6	8	3	317
Misin01G066400	0	0	0	0	0	0	0	0	0	0	0	1	0	1	0	0	1	1	1	1	0	1	1	0	1	0	0	1	0	1	0	0	2	0	0	1	2	2	1	1	0	1	0	1	1	1	0	0	0
Misin01G066500	7	13	10	28	39	29	22	12	36	32	30	26	26	18	19	11	8	14	27	13	24	34	33	47	27	40	45	55	43	34	53	30	45	43	35	33	61	47	27	37	36	29	39	41	29	36	20	19	106
Misin01G066600	373	375	424	1207	652	499	405	232	712	859	818	867	842	746	739	1108	1578	1526	1795	1371	1236	1159	1238	1239	939	993	933	837	915	922	730	678	840	1011	865	1038	641	774	740	1824	1416	1042	566	979	738	1098	1052	933	1612
Misin01G066700	0	0	0	2	1	3	0	1	0	2	0	1	0	0	1	0	0	0	2	2	2	3	7	21	1	4	8	46	14	12	19	15	24	2	11	2	64	44	17	3	38	1	4	2	9	1	0	0	174
Misin01G066800	4	5	3	101	25	7	7	5	19	14	10	15	16	76	48	35	56	47	71	54	43	289	325	116	47	44	33	106	179	149	121	99	120	326	247	469	97	148	121	1873	869	1017	927	1516	1186	1886	1423	2134	5
Misin01G066900	0	0	1	0	0	0	0	0	0	0	0	0	0	0	1	1	0	1	2	0	0	1	5	2	15	5	5	1	5	2	5	9	6	5	4	3	3	3	0	6	13	10	13	26	25	16	11	21	0
Misin01G067000	0	0	1	441	0	1	2	0	0	1	0	1	0	0	0	0	3	3	0	0	0	73	75	105	9	17	37	80	43	48	80	71	89	24	76	13	67	84	97	28	150	16	48	82	60	14	19	14	80
Misin01G067100	96	47	61	198	99	99	72	18	122	43	60	78	37	73	72	47	73	81	321	294	288	384	453	845	3	4	1	73	403	68	888	885	1152	167	709	756	4	9	16	3	14	5	872	1238	1072	9	9	3	34
Misin01G067200	0	0	1	1	1	0	0	1	2	0	0	0	1	0	1	0	0	1	1	0	0	2	1	2	0	0	1	3	1	1	1	0	1	1	0	0	1	1	10	0	3	2	1	1	3	0	0	0	6
Misin01G067300	7	11	12	35	25	18	23	11	22	23	13	26	21	15	19	22	20	26	25	24	14	57	51	52	22	43	37	38	45	27	25	24	12	30	16	18	36	40	23	55	48	28	22	31	19	23	19	27	29
Misin01G067400	0	0	0	79	1	2	1	1	3	1	2	2	3	0	4	0	0	1	0	0	0	16	10	75	12	23	33	75	27	43	62	50	51	24	24	8	93	75	88	48	158	30	37	36	42	4	19	8	82
Misin01G067500	3	3	8	6	7	6	1	3	5	11	3	8	10	5	10	0	3	4	3	2	0	9	6	9	5	6	11	14	10	15	13	7	9	5	10	15	29	16	21	28	37	12	19	21	24	13	13	6	7
Misin01G067600	47	49	77	114	119	88	68	63	100	93	103	122	89	38	99	62	99	108	74	59	48	55	52	85	42	35	64	69	66	49	66	53	43	67	54	61	66	61	47	84	80	71	53	96	56	88	112	89	64
Misin01G067700	556	343	293	1398	895	535	416	220	553	621	547	667	477	411	418	703	979	1005	635	490	461	2308	1937	1997	1070	871	1042	1187	1021	963	1104	1117	1149	1138	1192	1258	1103	1048	1083	2384	2630	1705	1146	1866	1335	1806	1847	1628	1737
Misin01G067800	0	0	1	1	0	0	0	0	0	0	0	0	0	0	0	0	0	4	9	13	3	14	23	14	0	0	0	0	0	0	1	0	0	0	1	0	0	0	0	2	0	1	2	6	5	0	0	1	0
Misin01G067900	443	168	268	4471	574	551	268	51	186	146	154	151	63	552	239	531	755	654	2947	2779	2310	7625	7463	8942	101	563	126	1141	6458	2150	6441	6023	8494	7800	9637	17891	139	205	404	1478	949	480	9951	16749	14094	1167	637	1064	527
Misin01G068000	6	6	13	51	19	7	8	6	9	7	14	11	14	17	18	20	38	23	32	21	18	210	188	207	31	27	32	25	17	20	8	17	26	28	31	39	28	22	31	58	76	50	45	60	40	42	34	45	51
Misin01G068100	254	240	329	783	484	391	293	180	441	496	484	549	560	405	552	890	1179	1328	693	600	512	1335	1060	1492	263	342	344	381	371	335	381	309	449	533	436	492	310	315	279	1162	779	760	399	535	351	470	523	439	384
Misin01G068200	106	94	105	341	288	160	165	104	166	163	175	214	220	118	180	148	223	262	184	131	120	355	386	442	360	332	424	473	539	492	422	412	465	420	417	436	479	463	377	419	559	393	364	646	518	528	630	522	372
Misin01G068300	102	64	60	508	2659	50	119	69	170	103	101	98	67	522	105	94	149	151	543	379	431	1085	944	1191	513	282	134	407	613	214	272	231	245	105	141	79	309	85	18	370	212	613	292	485	343	239	382	485	186
Misin01G068400	0	0	0	8	34	0	0	1	1	1	1	0	0	4	0	0	0	1	5	3	7	32	20	32	2	2	3	0	0	0	0	0	0	0	0	0	5	0	0	1	0	24	2	8	2	1	3	7	13
Misin01G068500	261	205	207	748	585	342	277	177	425	348	348	448	376	336	362	324	453	489	589	415	400	1505	1495	1951	565	569	656	614	635	613	493	552	567	665	568	649	471	481	531	993	1012	678	444	634	477	581	665	663	1045
Misin01G068600	0	0	0	0	0	0	0	0	0	0	0	0	0	0	0	0	0	0	0	0	0	2	9	7	0	2	5	13	6	14	5	8	8	5	9	0	9	9	9	4	22	0	3	3	3	1	0	0	0
Misin01G068700	0	0	0	2	0	0	0	0	0	0	0	0	0	0	0	0	0	0	0	3	3	0	1	10	0	0	15	7	1	2	4	3	4	0	2	1	18	8	10	2	13	3	2	5	0	1	0	0	19
Misin01G068800	92	86	129	412	296	186	158	72	173	202	193	207	188	229	194	175	275	240	423	341	313	238	256	237	357	268	306	287	294	305	286	301	240	288	273	257	193	230	196	379	410	250	157	253	193	284	250	187	498
Misin01G068900	467	485	395	1108	645	482	611	282	422	1167	1185	1173	731	826	680	622	856	933	1846	1459	1265	819	799	1022	183	249	221	293	292	281	433	301	533	296	471	603	243	226	225	504	555	274	372	582	395	224	222	205	587
Misin01G069000	14	10	23	72	38	43	16	10	40	23	20	27	26	12	47	22	48	51	12	18	17	21	23	47	17	20	28	56	39	24	38	16	36	24	24	22	68	27	21	85	52	30	22	33	22	17	22	20	66
Misin01G069100	450	543	1656	861	5839	3454	884	1973	6947	186	185	196	275	562	388	102	170	119	577	466	476	324	452	176	618	489	263	433	666	477	253	290	367	324	320	323	135	155	155	580	256	481	387	717	566	1004	836	1007	818
Misin01G069200	0	0	1	3	0	3	1	1	0	3	0	1	0	0	1	4	1	1	0	0	1	8	9	8	1	3	2	3	6	4	1	4	1	2	11	0	9	2	4	20	17	9	1	6	6	2	7	4	6
Misin01G069300	71	71	91	176	172	114	131	52	115	187	179	187	152	94	119	106	150	171	166	100	109	151	123	122	167	203	192	220	204	195	197	150	163	259	181	149	79	130	116	138	166	130	71	96	77	96	106	90	156
Misin01G069400	137	113	139	576	332	229	156	96	248	198	187	221	238	162	171	103	185	166	140	139	116	517	542	604	397	298	408	457	329	348	429	410	396	353	325	334	536	392	415	607	634	431	397	600	383	497	456	418	806
Misin01G069500	1	2	3	21	3	4	3	4	4	1	5	4	2	4	1	5	8	6	8	10	4	0	0	20	1	1	2	7	1	2	3	5	3	1	2	1	13	3	5	1	1	1	0	0	0	0	1	0	52
Misin01G069600	16	21	26	23	20	68	27	14	116	16	17	22	23	44	30	1	10	6	90	90	75	77	149	185	27	89	193	284	127	171	324	382	417	303	347	337	18	71	66	71	28	25	131	210	161	93	72	88	7
Misin01G069700	8	39	11	16	3	4	3	2	7	1	0	2	4	1	1	3	4	0	101	90	91	0	0	1	0	0	0	1	0	1	1	0	0	0	4	3	0	0	0	2	0	0	3	10	10	0	0	0	0
Misin01G069800	64	59	124	122	132	128	113	82	189	77	86	94	132	77	147	73	100	114	123	100	67	89	118	91	94	108	130	148	119	111	109	104	148	127	118	102	233	136	112	123	97	90	113	191	128	110	144	100	149
Misin01G069900	1	0	0	8	3	0	1	1	0	1	1	1	1	8	12	2	6	8	25	9	7	1	6	5	2	9	4	7	4	7	5	1	7	4	8	12	14	3	6	4	2	3	6	5	7	5	9	7	5
Misin01G070000	14	25	14	520	24	28	13	5	28	65	68	35	23	39	108	311	531	482	183	193	147	6226	6505	13996	183	235	178	204	1651	598	2151	1922	3503	2234	3601	5549	46	87	88	1361	219	294	2060	4076	3275	188	162	170	103
Misin01G070100	451	483	529	332	606	412	464	192	480	885	788	883	803	443	712	942	1278	1435	1177	871	823	133	168	136	107	166	131	171	200	148	126	115	138	247	204	240	200	173	143	318	193	197	171	303	194	423	392	316	235
Misin01G070200	5	4	0	288	1	4	0	1	8	0	3	5	2	3	6	7	9	8	11	15	6	126	110	523	50	119	153	159	84	98	265	214	280	72	211	116	162	116	117	102	269	68	64	129	77	10	11	3	453
Misin01G070300	58	63	65	92	85	51	49	32	107	83	81	86	59	21	39	22	30	29	64	53	38	40	68	91	19	26	28	31	58	37	59	33	66	79	70	156	21	20	25	47	30	20	73	111	104	44	28	21	33
Misin01G070400	284	431	301	875	504	234	349	143	130	625	564	656	488	333	446	830	1289	1253	644	558	479	356	440	562	69	102	155	315	210	178	265	167	292	142	234	100	451	297	285	505	807	331	335	550	409	445	501	551	1813
Misin01G070500	21	57	42	30	7	14	41	28	65	79	90	107	35	36	56	38	61	70	106	110	105	37	27	89	98	98	154	91	105	124	112	126	221	410	302	200	118	163	167	438	146	304	381	652	510	737	552	593	22
Misin01G070600	0	2	1	1	0	0	0	0	1	0	2	1	4	0	1	0	8	1	5	2	1	1	0	0	0	0	0	0	0	0	0	2	0	0	0	0	0	0	0	0	0	4	2	0	3	3	6	2	0
Misin01G070700	2	2	0	593	0	1	0	0	2	1	5	1	0	1	3	1	1	2	7	10	4	47	93	150	4	11	12	77	27	39	87	47	92	36	99	111	30	24	33	52	111	14	259	413	418	33	26	21	205
Misin01G070800	1	0	9	218	0	17	5	6	15	13	13	15	15	3	12	14	10	7	8	7	14	124	97	306	20	45	119	205	78	114	189	119	160	71	133	28	258	136	126	122	343	116	125	219	145	101	111	102	130
Misin01G070900	4	14	23	76	48	33	31	20	56	29	35	32	37	15	27	8	10	9	18	11	14	46	41	51	63	74	76	77	74	88	83	56	73	73	62	59	78	57	59	96	115	81	59	72	60	62	69	53	77
Misin01G071000	276	391	502	1694	1233	653	510	443	1176	858	894	949	744	422	759	541	796	751	913	798	709	5	13	16	15	20	25	49	97	80	52	53	55	65	69	167	71	57	51	119	68	58	86	207	159	171	162	174	370
Misin01G071100	180	207	237	609	394	360	341	152	363	571	493	510	381	208	342	129	203	184	293	214	172	336	314	554	573	643	737	821	572	593	740	742	742	641	589	501	434	502	546	377	845	282	215	362	303	254	231	158	1044
Misin01G071200	0	0	0	28	0	1	0	0	0	0	0	0	0	1	0	1	0	0	1	0	1	9	32	10	5	4	6	11	4	3	7	6	4	2	1	1	3	4	5	4	21	12	1	6	5	1	6	0	40
Misin01G071300	5	5	6	5	8	6	3	1	8	1	6	10	10	3	5	3	9	6	2	7	8	0	1	0	2	1	5	2	4	1	2	1	2	3	3	6	2	2	7	4	2	4	5	4	4	8	9	4	1
Misin01G071400	0	4	6	95	39	5	1	0	4	0	1	2	0	1	1	2	1	0	2	0	3	399	828	527	201	172	200	139	99	106	176	263	207	43	82	70	36	57	98	10	33	47	19	42	33	1	6	2	224
Misin01G071500	86	66	37	235	130	73	80	39	91	108	97	130	61	147	99	166	283	270	302	257	197	451	456	509	143	131	128	163	185	178	178	216	268	179	251	270	62	114	86	187	170	108	213	355	262	104	76	111	346
Misin01G071600	1	6	3	2	4	1	4	1	2	1	2	0	2	3	4	5	2	1	3	0	3	10	14	1	0	1	2	10	16	11	3	3	6	17	9	0	4	5	5	5	42	11	36	52	67	6	8	8	0
Misin01G071700	10	7	16	6	6	11	3	1	13	8	3	12	23	6	20	25	28	34	8	2	3	66	59	112	5	8	8	14	7	7	26	12	27	18	12	21	11	10	12	40	41	22	67	54	42	27	18	21	4
Misin01G071800	0	4	4	1	4	3	0	3	5	1	4	1	4	2	2	2	0	0	2	2	1	0	0	0	0	0	0	2	1	1	1	1	0	1	2	1	0	0	0	1	0	1	0	1	0	0	0	2	0
Misin01G071900	0	0	0	3	1	0	0	0	1	0	0	0	0	0	1	1	0	0	1	0	0	13	16	12	1	1	17	19	11	16	19	20	30	7	6	0	38	12	21	8	47	3	7	10	11	2	0	1	3
Misin01G072000	5	2	3	380	17	17	5	6	4	6	8	7	15	5	9	11	21	33	3	1	1	635	480	1902	43	90	126	221	156	112	1275	910	1858	115	1069	480	179	156	105	135	407	100	675	1054	693	13	24	28	251
Misin01G072100	0	0	0	4	0	0	0	0	0	0	0	0	0	0	0	1	0	0	0	0	0	20	10	36	1	3	21	42	2	5	17	16	16	1	13	3	24	9	22	11	35	4	2	7	3	0	2	0	13
Misin01G072200	0	6	4	3	7	7	14	4	13	15	17	20	26	22	23	29	46	59	37	22	31	85	114	40	12	6	24	19	18	36	18	20	17	21	17	41	3	5	14	33	16	13	14	19	5	26	13	12	12
Misin01G072300	2	2	2	13	4	27	12	4	11	15	29	33	13	15	19	10	16	27	5	5	0	95	108	78	99	112	120	124	98	67	68	54	74	74	49	66	96	90	45	123	60	90	43	74	57	38	58	39	1725
Misin01G072400	89	110	32	340	143	61	52	16	127	79	77	79	48	44	57	132	254	183	63	48	40	520	616	140	267	197	135	201	402	322	342	321	412	431	317	455	52	119	69	694	321	262	235	346	291	154	112	117	40
Misin01G072500	0	0	0	3	1	1	0	0	4	0	0	0	0	0	4	0	0	0	0	1	0	0	1	2	0	2	0	1	0	0	1	0	0	0	0	0	0	1	0	0	1	1	0	1	0	1	1	0	1
Misin01G072600	5	6	3	2	5	4	0	3	3	8	2	5	0	2	1	1	1	0	0	0	0	0	0	2	2	5	8	2	7	8	5	7	7	8	2	2	5	5	0	8	3	4	0	1	2	3	1	1	0
Misin01G072700	306	295	326	1118	623	500	371	202	564	617	539	612	432	381	440	419	614	603	687	458	495	679	745	974	678	649	764	1062	987	972	967	891	1105	813	779	949	765	711	664	1153	908	844	761	1206	1021	966	883	777	2503
Misin01G072800	60	51	31	873	111	43	43	25	50	64	72	65	30	24	26	109	215	203	143	95	126	1172	1325	1320	230	275	178	193	396	261	2233	1409	4541	533	1597	4033	159	136	219	304	471	177	297	617	467	234	211	175	522
Misin01G072900	109	135	122	202	120	90	101	51	160	119	132	144	110	106	141	209	341	357	316	214	234	249	326	301	151	142	196	155	146	107	152	158	191	181	189	123	253	199	169	370	270	255	172	262	236	401	273	351	362
Misin01G073000	62	44	36	997	113	85	44	13	113	95	91	97	58	185	151	398	622	584	208	185	168	4821	4800	3333	988	778	975	754	652	664	1066	1045	1520	1048	1137	1306	266	392	375	2452	1279	1201	807	1295	833	325	329	237	180
Misin01G073100	0	1	2	140	3	2	1	3	5	4	3	7	4	6	2	6	4	8	11	8	4	24	15	79	7	29	59	76	8	25	63	54	47	8	28	7	154	68	77	30	134	22	22	44	28	3	9	3	106
Misin01G073200	0	2	3	352	12	3	1	2	1	7	8	7	12	30	16	8	9	5	67	51	41	78	38	43	11	57	139	208	73	100	174	96	161	54	91	9	280	146	156	130	370	78	99	163	100	63	115	42	229
Misin01G073300	1	3	2	3	9	13	5	3	13	13	8	9	6	12	10	11	11	21	27	28	30	16	16	12	7	12	7	10	25	22	3	7	12	16	9	21	11	9	17	24	16	11	10	16	14	14	12	10	8
Misin01G073400	904	1153	1092	890	2516	1482	1403	876	1938	1786	1767	2026	1714	1005	1071	404	635	668	1621	1303	1206	156	141	149	235	220	213	300	445	325	225	256	276	338	254	307	171	226	193	472	314	285	258	457	321	480	416	375	569
Misin01G073500	2716	3061	2575	3978	5701	2621	3112	1373	2945	3660	3804	4164	3155	2623	2565	3135	4646	4616	4383	3385	3107	7993	9153	8701	6961	6381	6930	7652	7169	7202	6288	6269	6812	10064	8214	10783	7875	7353	6920	14582	13173	10944	7497	11089	9734	13265	10888	9324	11608
Misin01G073600	221	260	261	1043	480	314	221	152	374	599	530	592	528	295	490	599	842	874	613	436	471	419	436	578	362	331	403	506	463	391	456	447	516	483	438	422	455	417	395	747	625	487	462	737	594	570	496	484	871
Misin01G073700	493	482	879	628	701	538	534	367	918	954	988	967	1255	798	1125	806	1027	1241	1758	1314	1295	228	180	231	208	200	239	196	248	224	163	156	236	343	191	229	275	274	277	454	213	300	387	621	426	481	555	556	445
Misin01G073800	16	12	14	247	31	12	4	7	41	21	27	35	44	27	62	45	64	60	78	69	63	10	12	32	17	24	30	42	37	33	23	15	34	70	63	73	64	65	57	115	94	67	83	148	123	141	182	157	89
Misin01G073900	208	325	114	103	58	85	118	26	104	549	477	612	470	242	359	400	549	598	927	702	691	3	9	31	5	6	18	28	13	28	22	20	33	26	32	13	38	40	30	25	29	14	19	26	23	51	34	54	85
Misin01G074000	6	1	4	910	7	16	6	1	12	9	17	13	7	12	16	6	8	5	4	2	6	102	85	343	159	204	250	284	142	166	290	275	247	119	184	60	297	266	228	73	366	150	84	183	85	10	25	16	1097
Misin01G074100	149	139	203	294	385	237	185	103	277	256	263	267	242	101	297	99	142	184	127	68	66	217	176	281	162	173	240	340	298	290	242	255	273	368	375	309	320	279	226	691	497	345	319	528	355	385	354	246	280
Misin01G074200	22	11	22	45	30	24	20	6	24	24	13	21	22	14	11	19	40	42	36	12	23	39	62	38	41	28	41	35	49	41	57	53	63	50	41	38	39	47	55	48	57	41	46	44	50	36	45	44	69
Misin01G074300	2	4	4	11	9	9	4	3	5	6	5	7	7	6	4	5	6	7	3	2	1	16	9	29	20	20	17	19	24	30	33	23	15	28	16	34	19	14	20	28	33	16	16	21	14	22	16	17	7
Misin01G074400	107	124	204	217	230	208	152	115	243	164	226	266	210	223	197	88	119	153	392	308	251	258	279	174	283	328	381	341	431	373	293	281	308	363	316	396	227	298	280	241	272	198	199	254	216	267	251	220	244
Misin01G074500	832	907	895	902	1686	992	1162	573	806	1597	1431	1532	1172	544	963	881	1237	1302	1638	1250	1117	1064	1060	656	734	663	719	875	907	883	574	561	656	966	862	965	487	612	587	1656	1006	952	777	1162	902	1802	1376	1337	1612
Misin01G074600	48	60	51	792	90	112	62	37	43	100	79	101	80	66	64	107	117	128	171	126	115	87	79	271	646	445	650	388	308	281	362	359	350	263	243	85	269	307	213	373	659	480	108	160	133	70	96	63	2503
Misin01G074700	3	2	12	10	0	6	10	3	15	5	7	10	15	3	11	18	19	32	4	1	3	33	13	75	0	4	1	1	0	1	1	3	4	2	3	1	0	4	0	9	2	0	0	1	1	0	1	0	3
Misin01G074800	51	35	71	78	69	43	78	40	108	56	79	93	113	77	108	59	57	69	107	70	82	55	72	71	57	65	68	89	78	68	74	54	84	80	68	66	105	121	74	52	92	68	78	132	85	85	110	86	93
Misin01G074900	0	0	0	0	0	0	0	0	0	0	0	0	0	0	0	0	0	0	0	0	0	0	0	0	0	0	0	0	0	0	0	0	0	0	0	0	0	0	0	0	0	0	0	0	0	0	0	0	0
Misin01G075000	137	202	545	229	903	533	740	549	356	505	538	595	445	296	362	160	188	248	549	432	479	142	83	81	94	180	164	235	287	226	158	189	178	198	162	192	188	184	135	165	172	132	120	213	137	220	214	200	78
Misin01G075100	3	0	0	0	2	0	0	0	3	0	2	1	2	2	1	1	0	0	8	10	6	2	2	1	0	0	0	0	0	1	1	0	0	0	0	0	0	0	0	1	1	0	1	0	0	0	0	0	1
Misin01G075200	0	0	1	704	0	0	0	0	0	0	1	1	6	0	2	9	24	19	3	0	0	0	0	0	0	0	1	6	0	1	1	0	0	0	0	1	5	6	0	2	3	0	0	2	0	0	0	0	0
Misin01G075300	65	92	83	313	195	199	119	76	127	99	86	97	93	50	71	13	19	18	31	28	26	257	239	299	305	395	493	388	213	266	265	341	306	154	203	67	339	262	217	117	337	137	77	124	95	51	41	29	437
Misin01G075400	148	150	192	239	431	244	255	138	252	390	379	414	354	80	161	89	117	118	127	89	99	16	16	10	28	30	25	39	54	34	44	57	67	43	62	63	30	22	37	31	20	21	29	31	32	47	35	22	86
Misin01G075500	0	0	0	0	0	0	0	0	0	0	0	0	0	0	0	0	0	0	0	0	0	0	0	0	0	0	0	0	0	0	0	0	0	0	0	0	0	0	0	0	0	0	0	0	0	0	0	0	0
Misin01G075600	14	15	14	46	25	20	16	11	48	26	18	23	20	18	24	17	20	28	36	23	26	66	48	79	31	54	56	56	74	66	72	73	87	76	77	80	60	54	47	44	49	48	64	77	69	32	32	27	44
Misin01G075700	45	43	62	56	97	64	79	48	79	66	54	72	62	16	54	24	37	38	25	21	25	76	99	63	44	51	72	50	80	70	51	47	57	51	60	52	58	56	75	94	102	67	53	60	68	54	53	47	90
Misin01G075800	18	15	41	256	110	79	46	25	146	67	87	83	241	57	243	118	140	185	89	72	64	26	31	41	18	26	30	47	38	38	33	32	24	58	38	47	77	44	49	114	69	63	59	98	93	108	67	73	41
Misin01G075900	68	70	93	83	129	121	81	63	132	78	83	96	99	57	86	38	49	56	78	51	47	65	57	104	91	121	145	145	130	124	119	131	129	173	140	138	177	138	123	161	136	119	134	183	138	145	132	153	107
Misin01G076000	0	0	2	184	3	4	2	0	0	3	2	6	0	4	2	3	3	8	0	1	0	43	50	134	5	84	167	267	70	131	250	201	192	33	87	6	465	300	211	40	349	59	62	107	73	10	12	21	898
Misin01G076100	72	67	78	313	121	101	88	39	123	135	159	173	89	117	147	270	454	402	220	151	179	272	233	354	601	575	608	418	471	486	449	418	424	342	339	404	252	303	381	500	750	447	180	281	209	403	281	235	2392
Misin01G076200	240	153	102	322	420	172	114	72	332	262	249	266	281	488	373	479	759	768	1263	983	885	520	519	419	241	187	289	425	452	434	289	274	281	395	327	443	393	346	253	1086	597	458	452	610	510	867	771	573	265
Misin01G076300	923	1029	739	1462	1047	841	1184	338	813	2284	2110	2331	1482	1585	1233	2350	3632	3377	6064	4733	4368	2850	3945	4278	1566	1527	1780	1628	1202	1311	1785	1827	2302	1534	1893	1978	1165	1277	1180	1998	1483	1212	1170	1673	1327	1026	768	770	3744
Misin01G076400	0	1	1	0	3	0	4	1	1	2	1	0	0	0	1	0	2	3	0	3	4	0	1	2	9	3	8	4	6	6	3	2	1	8	9	12	2	2	3	7	2	1	0	0	1	2	1	1	0
Misin01G076500	0	0	0	8	0	0	0	0	1	0	0	0	0	0	0	0	0	0	2	2	0	5	10	119	2	7	29	124	6	19	58	49	34	3	61	3	33	47	46	6	62	5	9	5	11	0	7	0	69
Misin01G076600	0	0	0	0	0	0	0	0	0	0	0	0	0	0	0	0	0	0	0	0	1	1	2	3	9	13	7	16	12	17	5	7	10	13	6	4	15	6	5	0	8	2	0	0	0	0	1	0	3
Misin01G076700	977	1186	440	540	962	548	493	279	786	981	1115	1116	748	236	664	1552	2308	2271	824	760	751	426	528	1032	51	47	38	140	327	216	239	193	401	332	454	677	87	109	84	604	233	341	622	1104	998	1080	817	950	443
Misin01G076800	0	1	1	13	1	0	0	0	2	0	0	0	0	0	0	1	1	3	1	3	1	8	9	134	7	16	74	169	15	31	67	67	62	9	66	11	49	58	97	42	121	16	5	9	19	15	4	4	93
Misin01G076900	151	171	264	518	523	374	279	168	441	312	298	344	445	124	365	153	174	215	182	98	111	90	116	120	273	337	296	338	517	356	268	260	255	559	435	536	255	303	268	327	260	263	309	456	338	547	533	376	155
Misin01G077000	4	14	13	16	23	15	15	9	28	10	15	14	9	6	20	10	21	16	14	8	10	26	37	21	25	25	18	26	47	28	23	33	30	39	33	24	30	16	20	51	34	27	16	26	34	26	22	17	24
Misin01G077100	0	0	1	48	0	0	1	0	6	1	1	1	0	0	1	3	6	8	0	0	0	1	0	3	2	0	0	6	4	13	3	0	4	1	1	4	2	6	0	0	5	0	1	0	0	0	1	0	1
Misin01G077200	0	0	0	0	0	0	0	0	0	0	0	0	0	0	0	0	0	0	0	0	0	1	0	5	0	2	5	3	2	1	1	0	2	0	0	0	0	2	3	1	1	0	0	1	2	0	0	0	0
Misin01G077300	798	1574	895	888	672	453	912	438	815	875	965	1137	509	603	608	409	705	549	3826	3706	3161	491	711	1673	229	532	578	402	1165	475	623	708	778	883	1324	1084	103	150	189	51	184	61	538	918	839	68	40	19	1079
Misin01G077400	496	378	739	1259	2092	1047	780	821	1059	351	386	417	296	516	281	211	318	300	295	212	203	1018	1073	1581	2405	2263	2481	2553	2464	2368	2483	2569	2861	1947	1888	1894	1389	1587	1206	1243	1750	1981	1595	2682	1947	1910	2382	2306	6034
Misin01G077500	117	109	106	400	219	196	119	65	198	205	186	226	271	107	261	107	147	200	191	141	140	227	212	335	244	242	311	342	319	258	307	277	311	433	356	405	531	367	367	538	641	397	357	581	365	451	494	361	203
Misin01G077600	154	171	192	369	273	205	203	103	293	226	290	285	266	259	305	390	557	595	681	587	601	478	579	548	390	424	383	332	388	328	302	319	408	435	427	453	247	304	273	547	333	350	251	415	332	502	444	488	306
Misin01G077700	85	78	127	155	211	130	119	90	164	126	128	164	206	95	171	211	300	365	217	165	151	205	191	224	180	148	232	278	236	215	190	184	210	272	238	232	238	203	191	288	232	268	175	260	204	365	331	293	201
Misin01G077800	27	59	58	145	97	63	99	37	105	181	167	170	119	110	99	120	152	142	257	249	201	153	157	142	101	82	122	105	139	119	146	116	238	183	201	283	57	60	67	138	112	96	166	250	227	128	84	103	110
Misin01G077900	67	51	92	264	143	134	69	49	122	142	149	144	178	120	144	78	100	107	107	79	85	152	111	166	139	141	199	267	139	174	180	185	185	191	175	183	219	176	186	178	231	165	182	299	170	121	128	127	450
Misin01G078000	0	2	0	0	0	0	1	2	0	0	2	1	0	0	1	1	1	0	1	2	1	2	5	0	0	2	2	0	1	0	0	2	0	1	1	1	0	0	0	2	3	1	1	0	2	2	0	0	2
Misin01G078100	7	7	7	75	19	42	15	2	20	17	11	15	7	89	15	26	37	35	437	420	381	72	116	143	3	6	4	6	35	19	15	10	21	34	64	145	4	7	8	22	7	2	41	43	31	10	1	1	3
Misin01G078200	10	21	9	570	15	28	18	4	20	42	40	36	45	43	72	200	326	314	108	51	69	403	399	1312	333	301	579	565	427	518	513	527	568	586	655	515	666	753	655	1828	1479	1751	2160	3232	2424	3404	2289	3182	506
Misin01G078300	91	72	121	527	176	122	76	53	172	215	221	194	251	244	264	354	465	471	752	561	505	423	310	430	245	264	346	388	236	264	303	316	297	356	349	287	377	348	303	557	704	444	221	397	243	305	320	196	881
Misin01G078400	91	88	128	184	216	181	99	74	228	106	148	191	181	65	181	72	127	91	113	75	108	310	289	317	286	301	367	374	314	324	317	281	357	417	338	399	307	339	285	394	346	302	229	367	303	366	299	249	233
Misin01G078500	35	48	54	114	139	103	51	66	136	82	56	39	121	34	99	17	24	21	30	17	12	44	22	43	71	92	148	189	102	93	101	87	91	112	69	79	226	164	116	57	121	97	95	205	96	22	116	39	144
Misin01G078600	114	91	183	320	318	260	205	174	344	340	301	289	350	139	282	114	145	177	162	112	123	247	138	315	186	273	436	445	306	281	378	307	453	476	343	348	547	337	346	365	467	339	291	502	250	213	271	226	381
Misin01G078700	1019	1362	1608	1751	2544	1932	2270	892	1266	2756	2639	2825	1736	798	1207	378	494	489	1228	897	844	1263	1268	1807	7399	7296	6596	9169	6924	6085	5782	6205	5594	3579	3458	3673	2076	2489	2000	1179	1365	1407	1046	1655	1249	2095	1548	1148	8977
Misin01G078800	20	25	47	241	49	38	37	28	47	55	55	63	49	18	57	20	49	41	47	34	28	467	489	304	109	121	90	75	70	95	94	84	103	112	92	83	60	95	83	89	128	90	59	104	81	56	55	65	82
Misin01G078900	1	0	1	0	1	2	0	1	0	3	1	2	0	1	0	0	0	1	1	1	2	0	8	6	3	1	0	2	2	0	0	0	0	1	0	0	0	1	0	1	4	1	1	3	6	2	1	1	0
Misin01G079000	0	0	0	9	0	0	0	0	0	0	0	0	1	0	0	0	0	0	0	1	0	0	0	0	0	0	0	0	0	1	0	0	2	12	5	22	1	3	2	13	4	15	38	70	37	55	31	30	2
Misin01G079100	0	0	0	7	2	0	0	0	0	0	0	0	0	0	0	0	0	0	1	5	5	0	0	0	3	1	3	1	0	0	0	1	0	0	0	1	0	0	0	0	0	0	0	0	0	0	0	0	12
Misin01G079200	0	0	4	3	4	4	4	5	8	2	6	2	1	4	0	2	5	1	7	5	10	6	6	20	0	0	7	1	6	1	0	5	2	3	2	3	5	1	2	0	0	1	2	5	3	6	2	2	1
Misin01G079300	3	4	5	7	6	9	5	4	10	8	12	13	5	8	6	9	16	17	8	10	13	5	10	11	6	13	13	16	6	6	9	12	9	12	10	4	13	12	16	10	10	8	16	14	20	12	10	8	17
Misin01G079400	74	83	91	134	180	146	81	49	168	123	104	108	146	97	150	94	96	141	150	132	122	165	174	216	163	188	210	226	234	211	172	195	187	254	196	240	228	230	179	380	276	254	287	383	298	326	341	277	182
Misin01G079500	48	53	52	124	100	67	42	28	64	57	34	58	72	35	76	57	78	61	37	38	54	137	190	179	114	97	160	165	168	131	145	125	142	143	131	104	228	194	171	200	189	157	128	234	208	158	189	164	154
Misin01G079600	232	250	262	625	517	325	254	159	478	317	315	383	371	306	387	364	477	479	487	370	345	612	736	912	499	459	644	766	712	639	589	602	586	607	593	646	717	638	528	1181	1031	747	578	897	745	805	795	604	1072
Misin01G079700	0	1	4	2	1	0	2	0	4	4	4	4	2	0	0	1	0	1	1	0	2	0	1	0	4	0	3	0	0	1	6	0	3	2	6	2	0	4	1	2	1	0	1	1	5	0	0	2	1
Misin01G079800	6	7	4	9	14	7	12	8	9	9	9	8	7	0	8	11	5	12	8	7	5	67	90	100	48	62	53	94	101	84	93	65	66	81	86	68	118	77	86	45	62	44	65	127	77	93	74	70	57
Misin01G079900	13	38	32	52	19	35	31	17	43	26	26	35	38	15	57	59	87	92	49	35	28	296	267	425	52	48	66	56	53	50	35	29	58	36	46	38	100	71	68	112	59	88	68	92	61	42	62	48	52
Misin01G080000	23	44	36	2872	104	74	31	28	48	39	36	55	60	50	97	190	164	248	714	577	528	2440	2213	7180	34	80	82	82	91	80	175	111	377	115	328	629	168	97	126	246	88	137	705	1082	812	100	107	83	83
Misin01G080100	19	16	18	59	99	22	32	8	23	20	19	27	24	7	12	18	28	33	16	11	12	238	242	251	209	215	224	264	386	317	226	171	223	279	268	254	223	248	226	291	347	221	231	331	259	193	248	151	232
Misin01G080200	112	141	125	538	236	172	160	86	220	331	349	303	208	217	226	425	677	582	695	683	531	957	952	1709	231	335	287	311	1001	523	1019	841	1566	1117	1411	2145	122	159	142	519	259	196	666	1134	959	280	138	212	544
Misin01G080300	102	84	88	108	287	218	150	91	217	189	200	214	237	127	191	145	226	226	169	127	132	159	128	208	157	132	176	147	207	194	162	166	188	214	213	263	43	61	107	174	68	117	112	155	124	226	202	110	111
Misin01G080400	0	0	0	0	0	0	0	0	0	0	0	0	0	0	0	0	0	0	0	0	0	0	0	0	0	0	0	0	0	0	0	0	0	0	0	0	0	0	0	0	0	0	0	0	0	0	0	0	0
Misin01G080500	1	1	1	0	0	0	0	2	1	2	1	5	5	0	1	2	2	6	3	6	0	0	0	0	0	0	0	1	0	0	0	0	0	0	1	0	2	0	0	0	0	0	0	0	0	0	1	0	0
Misin01G080600	0	0	0	0	0	0	0	0	0	0	0	0	0	0	0	0	0	0	8	2	6	0	0	1	0	0	0	0	0	0	0	0	2	1	0	0	1	0	0	0	0	0	0	0	0	0	0	0	0
Misin01G080700	228	268	268	758	421	296	328	198	449	429	439	515	451	383	445	605	879	948	965	770	713	736	772	1001	390	498	489	417	371	382	370	399	441	558	473	445	329	395	363	1064	723	699	382	632	438	569	579	613	787
Misin01G080800	66	82	100	157	175	110	94	55	132	186	139	174	120	97	130	103	141	159	124	125	93	136	147	127	108	132	172	170	164	146	133	118	118	190	142	156	138	129	121	233	194	136	101	221	145	151	146	120	187
Misin01G080900	44	32	38	212	59	116	114	65	171	132	117	147	60	53	95	78	112	96	60	49	31	143	123	273	582	713	779	814	670	624	815	790	793	705	659	386	463	568	635	231	623	205	220	292	230	163	153	91	2332
Misin01G081000	4	0	1	0	1	1	4	0	1	2	2	1	3	4	1	3	0	0	0	0	1	1	1	1	0	3	2	4	1	0	0	0	0	0	0	0	3	3	1	0	2	2	3	2	2	3	1	0	1
Misin01G081100	0	2	1	4	8	3	1	3	3	1	2	1	4	3	3	3	1	3	0	1	0	2	1	0	1	2	1	2	0	0	2	3	2	0	0	0	3	2	3	3	2	1	1	2	2	0	3	5	4
Misin01G081200	38	45	40	41	91	61	37	25	71	43	51	56	67	42	82	22	30	44	44	24	22	61	62	54	34	59	78	69	84	64	60	52	52	76	53	72	143	87	82	62	67	53	74	106	75	106	108	66	57
Misin01G081300	821	1043	966	1102	1939	1398	1385	722	1526	1361	1222	1537	880	1265	1107	1181	1777	1688	2907	2506	2243	1082	1435	1221	1388	1557	1670	1655	1815	1757	1212	1294	1511	1435	1406	1496	1243	1384	1160	2255	1989	1370	1187	1703	1444	1729	1686	1447	2518
Misin01G081400	179	191	82	341	201	126	143	42	104	215	202	255	137	232	163	150	236	237	447	322	323	207	232	284	260	221	236	247	355	240	177	181	280	453	360	432	114	193	198	383	270	181	77	128	123	76	52	40	199
Misin01G081500	250	531	296	1298	478	479	346	155	541	945	857	930	1090	591	926	949	1419	1388	2237	1748	1723	1161	1120	1819	772	1123	852	950	694	940	627	590	707	911	882	731	347	556	549	811	1181	797	407	712	524	505	585	550	571
Misin01G081600	21	8	6	38	15	24	16	1	20	41	28	35	23	16	20	63	94	79	38	31	47	57	54	61	39	37	38	37	23	28	29	27	22	31	20	21	28	33	29	44	42	25	7	30	16	17	18	21	50
Misin01G081700	279	479	557	1553	1176	644	553	420	1282	888	964	946	967	501	976	1036	1607	1554	1207	1071	931	156	185	227	365	528	429	476	919	792	386	457	542	834	750	1115	345	467	383	812	526	583	427	694	603	895	870	806	462
Misin01G081800	204	168	209	566	480	292	187	129	300	400	395	394	412	225	364	429	527	587	286	242	175	816	566	1150	458	551	577	776	750	680	614	544	692	794	594	693	611	481	450	758	887	663	494	774	484	469	513	429	613
Misin01G081900	33	41	58	58	66	62	53	32	74	47	61	76	59	55	84	58	94	98	99	88	76	116	106	122	86	131	106	128	107	97	122	99	135	139	100	92	170	148	99	115	99	73	93	127	98	139	136	110	83
Misin01G082000	574	692	627	3595	1489	679	502	434	847	993	938	1028	636	545	641	1420	2263	2184	1353	1130	947	2467	3070	3548	1969	1476	1701	2413	2260	2180	1983	1968	2346	1629	1672	1924	1880	1822	1397	3635	3288	2795	2661	4327	3656	4704	4412	6420	2283
Misin01G082100	191	138	169	940	371	244	179	145	238	370	316	301	402	208	306	193	229	274	374	248	195	277	195	372	147	229	335	432	228	230	320	286	381	352	305	313	463	268	276	357	619	307	278	430	242	180	207	155	676
Misin01G082200	2305	3576	1995	695	3102	2279	3790	1393	2201	4820	4484	5138	3752	2519	2937	349	465	536	6496	4667	4381	0	0	0	3	0	0	0	1	0	1	1	0	0	0	0	3	0	2	3	1	1	1	1	4	2	1	0	1
Misin01G082300	232	231	238	457	492	246	282	116	242	328	338	380	309	275	283	503	805	750	629	448	503	513	540	561	468	348	359	387	469	443	380	327	386	372	374	397	242	282	294	511	414	317	329	556	383	469	474	449	537
Misin01G082400	1	0	9	2	9	3	6	5	11	2	5	5	5	4	2	8	3	7	11	3	6	2	0	5	0	0	3	5	3	4	3	0	11	1	3	0	0	1	4	2	0	4	10	9	13	1	0	2	6
Misin01G082500	0	0	0	5	0	0	0	0	0	0	0	0	0	0	0	0	0	0	0	0	0	23	25	130	0	0	0	0	1	0	8	1	15	1	3	11	0	1	1	1	0	0	22	30	22	0	0	0	0
Misin01G082600	0	0	0	4	0	0	0	0	1	1	0	1	0	1	0	0	0	0	2	1	4	28	26	31	0	3	5	1	3	9	5	5	8	5	7	19	2	2	3	0	0	0	1	1	1	0	1	0	2
Misin01G082700	1	1	0	6	4	0	0	1	4	0	1	0	0	2	0	0	0	1	2	0	1	3	6	1	5	5	6	8	2	4	5	2	1	1	2	8	2	4	1	6	10	2	3	7	4	5	1	6	3
Misin01G082800	0	6	2	53	11	9	4	3	36	32	35	21	9	66	31	66	116	78	291	200	191	56	78	66	15	33	33	411	788	611	85	83	123	976	1270	1295	206	244	391	140	256	110	1060	1528	1270	202	132	76	34
Misin01G082900	0	0	0	3	0	0	0	0	2	1	4	5	0	13	1	0	7	6	34	23	18	3	0	0	0	0	0	4	8	3	0	0	6	31	29	21	3	5	3	7	3	2	19	24	23	7	6	4	0
Misin01G083000	0	1	0	1	0	5	1	2	5	2	5	3	3	5	0	0	0	1	1	1	1	0	0	0	0	0	1	0	0	1	0	1	0	0	0	0	1	0	0	0	0	0	0	0	0	0	0	0	0
Misin01G083100	216	243	319	461	571	325	257	159	401	340	351	384	447	247	353	407	442	602	499	341	371	425	323	434	349	375	434	521	574	496	419	379	420	424	353	418	513	371	373	344	356	378	395	684	459	479	552	464	405
Misin01G083200	39	40	75	115	131	106	67	40	125	86	80	110	115	83	152	67	80	116	162	134	121	72	44	90	58	111	114	126	111	115	133	111	150	168	137	152	169	103	110	195	183	143	132	213	113	145	160	124	77
Misin01G083300	142	151	215	367	322	252	231	125	315	293	266	288	297	266	337	132	147	228	566	376	435	317	268	410	313	438	525	594	692	450	536	490	576	593	544	599	634	601	485	416	487	313	442	641	460	413	435	317	306
Misin01G083400	97	192	200	373	367	239	341	137	441	506	536	547	151	708	343	531	802	697	1896	1618	1454	643	692	452	1530	1575	1262	1107	1377	1285	1311	1521	1652	1601	1292	1454	643	975	1003	806	852	536	196	338	340	369	283	266	858
Misin01G083500	55	79	76	128	125	117	91	36	118	109	115	117	118	52	121	74	98	93	42	45	44	160	172	166	180	145	215	244	264	265	233	210	221	229	210	241	209	218	205	239	229	175	156	253	178	222	187	151	140
Misin01G083600	514	535	438	963	1073	581	508	266	639	494	510	587	502	233	356	375	569	624	306	234	237	1265	1753	1472	730	620	767	953	1191	1009	1079	994	1243	1088	1056	1270	1600	1204	908	1870	1552	1610	1650	2432	2075	1831	2139	1570	1246
Misin01G083700	10	6	17	6	12	25	23	8	21	12	21	31	17	15	29	26	42	54	30	13	20	62	92	86	99	112	106	95	159	162	93	102	101	176	180	244	108	172	130	222	146	151	170	213	175	402	261	259	56
Misin01G083800	350	359	289	641	521	381	340	182	468	343	314	381	326	197	333	317	447	470	229	194	148	812	1127	864	693	529	674	787	872	720	840	662	883	716	794	947	898	851	707	1305	1070	964	804	1199	1012	1001	986	752	885
Misin01G083900	14	10	10	31	9	38	19	11	25	42	43	44	10	16	27	41	95	66	5	6	2	9	10	11	1	9	3	5	14	41	4	2	7	25	15	47	3	7	9	21	27	4	4	10	12	10	3	10	4
Misin01G084000	0	1	0	7	0	2	0	1	0	0	1	0	2	0	1	4	5	3	0	2	0	7	5	43	2	3	40	61	7	20	13	13	25	3	18	5	17	21	33	21	63	6	4	5	1	1	5	3	22
Misin01G084100	67	61	102	183	222	170	145	80	194	178	171	186	142	89	140	49	69	55	81	58	35	216	183	197	322	319	375	509	486	435	315	328	371	443	360	353	240	277	252	301	355	214	190	340	226	224	213	145	285
Misin01G084200	234	181	224	504	401	272	284	140	425	331	356	377	309	279	306	255	376	476	319	261	246	517	583	596	346	363	451	495	433	442	416	397	378	565	510	546	442	417	393	783	572	494	404	626	443	442	459	352	586
Misin01G084300	1	0	1	0	0	1	1	2	1	0	2	0	1	0	1	1	1	0	2	2	2	1	1	0	2	5	1	3	6	4	2	3	5	13	10	5	1	15	16	19	15	10	10	13	9	40	43	50	0
Misin01G084400	0	0	0	0	0	0	0	0	0	0	0	0	0	0	0	0	0	0	0	0	0	13	8	3	0	2	2	5	9	2	5	4	14	7	6	0	17	6	2	40	64	20	102	210	128	104	81	75	0
Misin01G084500	115	129	170	232	387	285	132	122	254	266	313	283	345	197	285	127	175	222	161	114	101	217	170	187	132	273	374	426	376	327	304	280	331	402	322	307	331	294	300	358	446	314	203	375	199	225	316	227	303
Misin01G084600	131	130	126	181	203	166	147	83	195	229	218	210	178	102	173	234	297	291	233	137	159	343	268	240	119	155	182	242	223	189	210	217	218	275	226	256	174	157	149	279	261	188	171	265	180	198	152	151	283
Misin01G084700	7	5	11	11	11	7	5	5	17	9	15	12	15	8	17	3	13	13	16	9	19	13	8	21	10	10	28	13	14	10	10	17	22	27	19	15	26	27	30	13	13	13	15	47	19	32	15	21	27
Misin01G084800	1	3	2	8	10	10	0	1	7	11	6	0	18	2	13	4	3	7	6	3	2	8	3	10	3	11	11	8	5	5	5	1	9	5	12	12	25	11	13	11	6	7	10	14	12	14	11	9	8
Misin01G084900	367	520	943	949	1633	1182	759	820	2888	771	817	961	685	403	628	128	193	178	487	479	417	13	8	15	20	22	25	22	45	49	15	20	31	62	56	103	15	36	23	101	46	49	23	45	42	97	65	50	231
Misin01G085000	97	111	199	191	335	269	122	97	240	185	196	199	320	160	299	122	172	221	172	154	156	204	182	249	210	243	356	358	334	270	258	204	310	381	283	228	520	353	297	331	314	311	337	554	288	337	419	293	244
Misin01G085100	198	163	198	319	414	284	221	126	341	291	282	317	336	250	329	300	408	550	665	531	462	386	391	406	400	447	459	482	661	526	500	459	479	645	570	688	433	408	421	589	454	457	441	660	408	715	696	622	370
Misin01G085200	1544	1510	1572	859	3828	1968	1810	878	1318	2395	2321	2348	1847	1564	2170	2431	3152	3730	2625	2008	1869	878	797	905	1042	973	1066	1365	1598	1557	1044	993	1087	1843	1499	1724	1067	1208	1165	2266	1943	1807	1411	2315	1513	2602	2537	1891	607
Misin01G085300	38	64	82	299	201	127	93	104	269	139	128	160	189	64	161	74	149	138	129	105	77	1	0	8	4	2	5	13	24	19	23	11	20	21	17	15	25	22	19	34	28	17	21	20	34	36	33	30	137
Misin01G085400	98	86	90	173	165	154	98	68	169	146	186	185	185	149	192	287	366	437	263	237	205	277	236	238	112	132	156	150	211	161	122	128	139	185	164	215	139	150	116	469	281	252	175	301	203	401	383	411	156
Misin01G085500	0	0	0	0	0	0	0	0	0	0	0	0	0	0	0	0	0	0	0	0	0	1	0	2	0	0	1	3	0	1	8	2	3	1	5	0	7	2	9	2	4	1	0	1	0	0	0	0	4
Misin01G085600	74	79	111	221	216	160	53	57	176	138	141	170	219	98	207	94	102	160	123	86	105	160	132	193	109	134	155	154	159	143	129	127	148	245	174	189	285	186	177	387	305	312	204	392	251	230	252	169	111
Misin01G085700	22	15	22	165	13	16	10	9	25	9	12	22	16	16	22	56	69	73	79	56	59	104	90	339	82	74	100	111	100	79	172	116	121	81	109	81	108	75	74	59	85	59	63	101	71	34	19	25	466
Misin01G085800	1	4	7	16	6	9	3	0	7	10	6	5	6	5	11	36	65	52	31	31	28	23	16	74	11	19	10	7	8	16	28	24	24	37	38	53	15	11	8	41	43	22	21	50	35	45	41	29	13
Misin01G085900	0	0	0	11	1	0	0	1	0	1	0	1	0	2	0	0	1	1	5	1	2	0	0	0	0	0	0	0	0	0	0	0	0	0	0	0	0	0	2	0	0	2	1	1	0	0	0	0	11
Misin01G086000	18	16	28	31	44	48	16	22	53	28	35	33	44	29	54	16	16	33	30	27	33	49	38	42	21	29	56	57	18	29	40	38	58	27	26	16	90	71	39	17	29	19	25	37	31	16	24	19	79
Misin01G086100	54	43	75	70	104	130	76	45	146	67	64	96	110	62	90	39	60	65	101	60	75	92	98	123	75	93	182	130	87	58	117	109	112	86	95	74	222	147	111	43	90	66	75	77	71	70	97	66	174
Misin01G086200	15	9	18	18	17	15	17	9	19	11	15	16	21	13	17	5	9	11	22	15	9	14	5	20	8	32	32	32	14	7	21	24	12	15	11	3	46	15	17	6	10	5	17	15	7	7	5	12	40
Misin01G086300	76	51	89	126	124	151	74	43	133	75	99	86	117	93	154	49	39	73	121	79	74	86	68	136	43	127	197	194	68	49	112	79	125	77	76	49	324	181	125	35	96	95	99	132	79	62	71	56	185
Misin01G086400	52	42	74	5687	120	46	45	40	119	77	65	79	85	43	76	132	182	170	47	30	49	524	490	1206	276	339	456	939	399	487	933	748	970	407	854	417	1077	688	638	279	1272	442	497	852	522	174	246	253	1349
Misin01G086500	1	1	1	1	1	0	0	1	1	2	2	0	1	1	0	1	1	1	1	0	0	0	0	0	0	0	1	1	3	0	0	0	2	1	0	0	0	0	0	1	0	0	0	0	0	0	0	0	1
Misin01G086600	4	5	25	1351	676	18	34	3	95	99	99	80	8	487	142	20	62	56	3069	2301	2280	1042	1059	420	9	42	46	199	19	49	93	41	64	24	114	18	109	78	92	26	112	53	22	31	25	2	5	0	1161
Misin01G086700	32	30	58	162	106	82	42	29	121	64	73	79	76	51	87	55	55	76	72	44	48	270	219	225	306	308	299	498	524	487	365	301	342	454	352	361	497	409	270	258	478	302	267	458	306	314	388	273	203
Misin01G086800	17	18	27	25	44	35	19	14	67	7	28	29	21	13	23	11	10	14	10	8	11	23	32	37	29	36	44	34	57	44	29	44	50	50	47	76	43	30	28	49	54	41	61	69	64	57	63	59	25
Misin01G086900	44	87	139	397	213	184	105	88	296	210	182	221	221	137	224	198	247	244	219	218	146	22	39	35	45	44	64	73	97	96	85	67	113	105	103	106	62	93	81	154	99	98	75	138	117	118	103	112	178
Misin01G087000	0	0	0	0	0	0	0	0	0	0	0	0	0	0	0	0	1	1	0	1	1	0	0	0	0	0	0	0	0	0	0	0	0	0	0	0	0	0	0	0	0	0	0	0	0	0	1	1	0
Misin01G087100	202	194	212	256	476	334	248	135	324	214	194	261	256	117	230	67	105	130	147	133	131	359	351	377	513	450	554	716	719	664	605	593	658	741	689	674	599	581	490	428	532	444	518	661	496	663	682	462	396
Misin01G087200	0	1	0	18	4	3	0	0	2	3	2	2	1	2	3	2	0	3	1	1	0	8	2	45	7	20	46	104	20	12	34	26	22	16	21	12	70	40	17	13	57	13	11	10	8	4	5	5	23
Misin01G087300	441	789	865	599	673	335	515	276	436	733	856	838	387	350	359	489	736	756	938	994	900	831	1120	2043	486	600	467	426	1943	840	1306	1457	2377	1901	2734	3680	146	267	201	635	454	332	1345	2212	1968	480	401	411	151
Misin01G087400	187	195	244	1936	801	413	316	205	444	344	387	427	359	195	270	173	272	279	244	178	170	874	766	1394	1073	1084	1169	1801	1589	1658	1335	1164	1552	898	1050	913	1195	1044	903	1019	1517	1047	1005	1698	1294	858	964	877	1565
Misin01G087500	322	274	367	607	559	441	386	247	495	490	562	597	550	459	563	860	1101	1397	1203	852	883	996	825	1018	471	559	738	819	698	639	772	635	719	846	716	826	673	596	571	1028	926	741	511	739	564	754	790	715	769
Misin01G087600	42	34	61	106	128	72	36	28	71	80	81	92	87	61	113	78	123	129	106	95	78	196	133	152	82	85	131	171	128	149	103	131	120	150	143	139	125	111	104	139	163	121	83	157	92	112	140	125	100
Misin01G087700	0	0	0	0	0	0	0	0	0	0	0	0	0	0	1	1	0	0	2	0	0	0	0	0	1	0	0	0	0	1	0	0	0	1	0	0	0	0	1	0	1	0	0	0	0	0	0	0	1
Misin01G087800	86	62	87	119	148	85	78	48	82	48	79	77	95	33	63	44	71	64	59	51	51	174	140	144	115	136	227	238	148	175	159	166	176	141	130	85	311	219	157	90	143	114	102	148	118	122	128	91	288
Misin01G087900	0	0	0	0	0	0	0	0	0	0	0	0	0	0	0	0	0	0	0	0	0	0	0	0	0	0	0	0	0	0	0	0	0	0	0	0	0	0	0	0	0	0	0	0	0	0	0	0	0
Misin01G088000	0	0	0	0	0	0	0	0	0	0	0	0	0	0	0	0	0	0	0	0	0	0	0	0	0	0	0	0	0	0	0	0	0	0	0	0	0	0	0	0	0	0	0	0	0	0	0	0	0
Misin01G088100	159	186	152	365	260	203	202	113	330	205	217	265	191	148	203	194	334	335	342	302	271	227	284	315	273	290	320	298	270	300	260	333	307	285	315	321	273	289	256	319	308	237	231	379	301	368	282	269	456
Misin01G088200	1	0	0	3	0	1	1	1	2	4	0	0	1	1	1	0	0	2	1	0	1	0	2	0	1	0	1	4	1	0	0	2	2	2	0	1	1	4	2	0	1	0	2	0	3	1	5	4	2
Misin01G088300	18	29	34	64	42	37	27	23	34	56	37	39	50	20	38	68	63	73	50	38	41	105	70	77	41	51	78	64	56	56	56	48	59	88	50	66	115	78	73	89	91	79	70	105	78	103	98	104	28
Misin01G088400	224	322	197	337	349	238	256	127	314	422	430	487	200	99	209	234	324	316	205	199	143	449	382	722	883	895	846	880	627	810	679	601	872	609	604	278	526	434	321	873	810	501	305	469	359	618	436	566	659
Misin01G088500	117	117	172	368	328	240	166	115	250	219	236	213	286	196	287	164	219	273	340	216	229	236	175	292	164	196	269	258	215	190	232	196	236	264	247	219	327	247	204	330	288	271	174	300	172	239	253	184	414
Misin01G088600	0	0	2	18	17	11	6	1	10	5	2	4	0	3	2	4	8	9	1	2	1	7	19	22	62	42	37	32	40	42	36	44	25	27	48	24	36	30	37	9	24	10	19	36	28	9	9	9	16
Misin01G088700	2	9	9	1807	61	90	28	11	85	55	40	39	42	110	82	58	101	76	223	204	193	1189	1297	1985	3427	2966	3528	3164	2376	2551	1954	1940	2248	2218	2494	1685	2880	2896	2797	2087	3126	2564	2003	3231	2691	1669	1376	1397	4298
Misin01G088800	0	0	0	0	0	0	0	0	0	0	0	0	0	0	0	0	0	0	0	0	0	1	0	1	6	3	6	1	2	1	4	4	5	0	1	0	2	3	2	0	0	1	2	2	3	0	0	1	4
Misin01G088900	0	0	0	1	0	0	0	0	0	0	0	0	0	0	0	0	0	0	0	0	0	0	1	0	1	0	0	0	0	0	0	0	0	2	0	0	0	0	1	1	2	0	0	1	1	0	1	3	0
Misin01G089000	16	25	40	33	109	57	53	36	46	39	39	48	23	48	39	6	14	16	60	36	44	27	34	26	20	46	31	57	58	50	34	36	54	75	38	50	46	36	54	36	31	35	49	69	36	31	49	39	25
Misin01G089100	98	80	96	288	221	121	126	84	156	293	271	261	217	267	213	318	450	486	589	410	337	373	426	434	170	184	222	212	233	225	181	215	213	261	240	348	148	161	174	472	329	271	167	299	207	239	215	199	249
Misin01G089200	39	20	33	54	227	136	344	306	502	891	908	988	1148	648	898	2355	3630	3640	2995	2311	2243	16	11	5	1	2	19	97	42	85	48	37	65	69	90	357	19	28	34	85	15	36	11	23	31	119	233	36	1780
Misin01G089300	0	0	0	0	2	0	0	0	1	0	0	0	0	2	1	0	2	0	6	6	10	4	13	6	0	0	0	1	0	0	0	0	0	0	0	0	0	2	0	1	1	0	0	0	1	0	0	0	0
Misin01G089400	0	0	0	68	0	2	0	0	0	2	0	0	0	0	0	0	0	0	0	0	0	83	80	348	16	96	136	129	135	160	171	213	256	45	136	17	334	275	183	75	621	85	134	277	230	22	46	24	69
Misin01G089500	0	0	3	31	4	10	14	2	8	4	12	11	2	3	8	3	9	8	0	1	1	310	302	431	80	191	228	261	408	293	272	210	305	314	249	241	423	359	307	313	415	168	162	260	209	172	150	132	233
Misin01G089600	0	0	0	1	0	0	0	0	0	0	0	0	0	0	0	0	0	0	0	0	0	2	2	3	0	3	2	3	1	1	0	0	1	0	0	0	10	5	1	0	1	0	4	1	1	1	0	0	2
Misin01G089700	40	29	46	107	72	63	44	27	62	63	56	81	61	32	65	54	110	85	89	73	67	109	100	119	72	65	114	104	69	71	67	91	70	123	84	97	114	77	69	131	147	119	73	135	66	80	83	90	98
Misin01G089800	14	22	1	24	147	1	1	0	2	2	4	7	1	5	6	0	0	0	6	12	10	162	343	27	2	2	1	15	17	20	0	4	0	1	14	8	19	16	9	3	13	4	1	1	0	0	1	2	1
Misin01G089900	12	5	16	25	14	17	7	5	22	22	20	16	15	13	21	13	16	18	21	15	16	19	13	27	7	25	40	38	15	14	31	9	17	10	11	9	60	36	45	7	22	6	17	26	20	4	7	6	47
Misin01G090000	0	0	0	1	0	0	0	0	0	1	0	0	0	0	0	1	2	4	0	0	1	0	0	0	0	0	0	0	0	0	0	0	0	0	0	0	0	0	0	0	0	0	0	0	0	0	0	0	1
Misin01G090100	0	0	0	3	0	0	0	0	0	0	0	1	0	0	2	0	2	0	0	1	0	0	0	1	0	0	0	0	2	1	1	0	0	0	0	0	0	0	0	0	0	0	0	0	0	0	0	0	0
Misin01G090200	0	0	0	1	0	0	0	0	0	0	1	0	1	0	0	0	0	1	0	0	0	0	0	0	0	0	0	0	0	0	0	0	0	0	0	0	0	0	0	0	0	0	0	0	0	0	0	0	0
Misin01G090300	34	28	30	90	84	44	24	17	80	52	45	53	73	69	83	111	114	198	135	90	90	76	73	80	36	25	33	66	64	47	43	51	32	87	75	90	112	58	68	152	140	141	152	243	192	269	268	288	49
Misin01G090400	0	0	0	0	0	0	0	0	0	0	0	0	0	0	0	0	0	0	0	0	1	0	0	0	0	0	0	0	0	0	0	0	0	0	0	0	0	0	0	0	0	0	0	0	1	0	0	0	0
Misin01G090500	50	72	52	106	191	112	81	80	185	49	56	65	47	14	45	15	32	37	28	15	15	166	230	217	176	161	146	230	165	188	176	179	219	173	157	173	305	230	171	175	239	154	157	228	207	182	157	142	337
Misin01G090600	364	388	349	1001	569	340	359	163	408	1207	1209	1342	747	397	695	624	915	960	1232	960	875	0	2	4	1	0	1	5	1	0	3	1	6	0	1	6	2	0	0	30	7	4	1	3	4	10	21	1	205
Misin01G090700	220	166	175	482	460	270	210	128	303	292	297	282	326	169	303	331	487	579	217	189	151	601	516	554	314	329	388	523	533	458	372	367	430	557	443	468	660	451	390	1121	1149	865	566	907	643	812	962	822	502
Misin01G090800	0	0	0	6	0	0	0	0	0	0	0	0	0	0	0	0	0	0	0	0	0	5	5	17	19	26	35	48	26	33	38	26	25	21	38	3	61	27	30	12	42	17	23	28	24	8	13	12	45
Misin01G090900	0	0	0	3	0	0	0	0	0	0	0	0	0	0	0	0	0	0	0	0	0	2	5	4	10	8	7	15	6	13	13	16	20	9	10	7	23	12	11	3	23	16	6	7	7	7	3	1	19
Misin01G091000	0	0	0	1	0	0	0	0	0	0	0	0	0	0	0	0	0	0	0	0	0	1	0	1	0	0	0	0	0	0	0	0	0	0	0	0	1	0	0	0	0	0	0	2	0	0	0	0	0
Misin01G091100	128	122	114	323	258	145	128	68	166	221	216	250	183	92	179	191	319	293	111	104	85	482	451	438	381	342	434	500	486	444	380	398	401	415	376	459	477	424	416	751	704	507	404	702	539	620	587	446	577
Misin01G091200	0	0	0	1	0	0	0	1	0	0	0	0	1	0	0	0	0	0	0	0	0	0	0	0	0	0	0	0	0	0	1	0	1	0	0	0	0	0	0	0	0	0	1	0	0	0	0	0	1
Misin01G091300	0	0	0	0	0	0	0	0	0	0	0	0	0	0	0	0	0	0	0	0	0	0	0	0	0	0	0	0	0	0	0	0	0	0	0	0	0	0	0	0	0	0	0	0	0	0	0	0	0
Misin01G091400	1073	914	1497	3464	1829	1691	1517	1920	2810	1451	1630	1613	1610	333	742	716	1271	1310	539	498	488	535	450	803	394	534	578	383	329	339	319	347	436	351	292	288	195	201	160	257	273	273	85	162	106	64	95	90	1108
Misin01G091500	12	7	8	7	8	10	21	17	40	4	6	1	15	7	16	7	13	5	3	4	6	5	4	4	3	3	7	7	2	1	3	6	5	2	2	0	14	15	10	0	3	2	9	6	4	8	11	3	10
Misin01G091600	1	1	3	5	2	1	5	3	5	0	1	0	10	0	6	0	0	0	0	0	2	0	0	0	0	2	0	3	1	0	2	1	1	0	1	0	2	0	4	0	2	0	4	4	4	0	5	6	2
Misin01G091700	337	412	399	1078	957	634	543	359	766	1219	1116	1281	1072	650	1101	1399	2239	2096	1297	1039	979	314	231	574	216	451	298	344	355	412	271	308	273	537	475	607	262	326	309	975	495	453	423	644	461	789	771	547	609
Misin01G091800	0	0	0	0	0	0	0	0	0	0	0	0	0	0	0	0	0	0	0	0	0	0	0	0	0	0	0	0	0	0	0	0	0	0	0	0	0	0	0	0	0	0	0	0	0	0	0	0	0
Misin01G091900	0	0	1	0	0	0	0	0	0	0	0	0	0	0	0	0	0	0	0	0	0	0	0	0	0	0	0	0	0	0	0	0	0	0	0	0	0	0	0	0	0	0	0	0	0	0	0	0	0
Misin01G092000	205	174	228	1267	407	287	190	137	294	337	347	389	364	176	338	276	316	427	209	175	123	906	705	1016	323	449	562	547	439	432	453	384	523	713	565	599	452	414	393	898	1206	716	437	814	441	530	573	479	510
Misin01G092100	95	191	119	270	210	131	217	126	142	366	379	469	228	130	183	108	150	163	487	373	341	1	1	9	57	12	39	76	19	37	110	129	113	78	58	31	21	50	30	10	24	20	22	25	29	34	18	5	140
Misin01G092200	13	9	13	9	18	9	14	6	11	38	40	53	27	11	28	18	29	24	54	17	32	0	0	0	10	2	3	27	7	12	20	27	21	17	17	13	5	17	13	13	17	8	15	14	20	18	13	4	17
Misin01G092300	0	2	2	66	6	3	1	1	2	0	0	1	2	1	1	1	1	1	0	0	0	42	52	159	155	142	193	152	127	178	176	145	173	133	140	53	216	158	194	56	187	76	54	105	85	21	23	14	167
Misin01G092400	2	0	0	11	1	0	1	1	0	0	1	0	0	0	0	2	3	1	0	2	1	0	4	17	5	15	17	6	8	1	5	6	10	7	11	2	12	9	10	8	14	12	5	5	4	2	1	1	13
Misin01G092500	76	87	105	322	170	124	107	54	166	167	194	184	133	154	148	151	250	253	436	352	313	200	246	233	252	209	249	269	278	278	291	244	281	307	281	220	215	201	257	260	333	233	162	281	233	217	183	180	565
Misin01G092600	13	17	20	25	22	16	14	6	31	21	19	15	40	18	40	76	83	118	53	46	33	18	26	55	4	8	24	37	28	13	23	16	19	27	20	37	63	37	21	49	53	35	35	61	30	34	35	48	52
Misin01G092700	46	41	84	34	78	89	57	50	114	77	82	101	99	36	69	35	29	40	65	37	20	46	46	53	51	70	107	114	88	88	102	80	65	106	57	69	139	95	96	46	44	41	84	124	85	94	74	52	247
Misin01G092800	2	1	1	9	4	2	2	1	3	0	4	3	1	3	7	3	1	2	4	4	2	46	46	37	47	47	74	56	46	24	58	71	56	37	34	35	125	85	57	18	25	36	43	56	34	40	35	29	44
Misin01G092900	3	0	0	1	0	0	1	0	0	0	0	1	0	0	1	0	0	1	2	0	0	1	0	2	1	1	8	5	1	7	2	5	2	4	4	3	4	1	3	0	1	2	4	0	0	0	0	0	0
Misin01G093000	0	0	0	0	0	0	0	0	0	0	0	0	1	0	0	0	0	1	0	2	0	0	0	2	0	1	2	0	0	0	0	1	0	0	0	0	0	1	2	0	0	1	0	0	0	0	0	0	0
Misin01G093100	0	0	0	1	0	1	0	0	0	0	1	3	0	1	1	1	4	0	5	1	6	0	0	1	1	1	2	0	0	0	0	0	1	0	0	0	4	0	0	0	1	0	0	0	1	2	0	0	0
Misin01G093200	0	0	0	1	0	0	0	0	0	0	1	0	0	0	0	2	0	2	1	0	0	2	6	42	0	0	0	1	1	2	0	2	0	0	1	5	0	0	0	24	2	6	3	11	3	2	0	0	0
Misin01G093300	68	59	48	538	26	31	31	15	101	106	96	127	111	23	183	332	538	488	61	47	56	95	76	285	12	40	39	86	52	82	217	159	464	73	166	146	132	83	49	15	54	20	87	112	102	3	14	2	182
Misin01G093400	259	212	216	1071	548	302	312	147	355	408	396	458	495	257	366	605	859	930	487	335	307	966	904	1073	451	444	517	587	659	611	525	525	585	669	556	618	764	668	572	1541	1492	1111	917	1526	1164	1281	1213	1178	1031
Misin01G093500	275	260	247	238	244	150	329	128	201	960	931	956	648	395	745	817	1145	1295	1130	818	754	43	62	58	53	84	82	115	121	96	87	95	81	250	159	216	116	126	115	242	104	126	114	207	128	296	272	213	113
Misin01G093600	439	603	607	392	609	440	607	325	797	1128	1307	1306	611	545	871	611	948	1062	1488	1351	1174	4	1	11	6	2	1	27	32	32	12	9	18	115	74	113	39	43	37	91	30	39	22	39	35	64	62	51	119
Misin01G093700	0	0	2	103	4	8	3	6	5	14	11	10	3	2	1	4	2	7	1	0	0	52	57	74	7	22	32	74	58	69	83	60	82	25	22	17	167	94	79	54	322	59	88	166	107	30	42	22	83
Misin01G093800	4	4	14	9	19	13	10	7	20	4	12	11	10	4	16	6	8	1	5	3	7	8	5	3	4	7	21	14	27	9	9	14	17	16	10	11	24	15	19	8	8	17	18	26	12	24	15	11	6
Misin01G093900	1	1	13	21	7	7	2	9	12	5	1	10	8	4	11	1	1	8	6	5	1	2	2	4	0	5	6	6	1	3	14	8	10	5	5	7	42	13	9	2	6	7	15	18	11	4	11	6	19
Misin01G094000	9	7	10	39	16	13	12	11	15	33	34	38	20	54	25	146	256	220	362	345	301	71	45	76	20	22	33	28	35	25	24	14	14	81	136	183	36	68	57	345	75	254	360	669	516	674	610	430	62
Misin01G094100	25	19	27	67	57	35	38	11	31	75	66	57	51	43	51	55	66	81	92	41	59	72	52	58	58	81	83	88	70	85	48	54	70	91	73	73	64	65	45	106	123	80	71	85	51	59	53	46	100
Misin01G094200	1	13	13	37	41	19	11	13	44	12	16	18	23	9	24	11	23	20	11	13	7	56	65	52	53	48	43	49	64	65	58	41	41	68	40	61	74	57	45	140	108	74	42	75	45	103	69	56	24
Misin01G094300	105	117	140	351	243	197	164	80	217	205	201	243	224	143	171	317	459	474	252	175	200	510	512	747	235	224	259	285	270	256	278	259	348	306	287	359	214	237	223	480	318	332	373	526	398	439	434	416	356
Misin01G094400	8	6	10	22	20	27	16	13	32	29	26	25	42	11	31	11	14	15	20	8	18	18	13	23	19	24	37	34	39	19	34	37	31	49	32	26	34	42	34	43	48	27	43	60	35	37	34	29	28
Misin01G094500	22	28	42	30	74	50	33	44	85	22	30	35	46	19	45	3	9	11	17	8	9	59	51	42	108	126	139	118	145	135	90	108	155	113	107	112	112	91	68	31	41	31	59	117	74	70	76	58	63
Misin01G094600	173	177	211	216	326	226	202	90	194	258	265	319	315	137	346	113	154	204	162	102	126	319	307	351	326	272	324	443	491	390	324	328	350	485	360	422	542	410	379	524	510	440	446	708	500	532	603	411	261
Misin01G094700	184	238	200	462	464	317	275	145	302	259	257	299	251	214	237	212	343	324	256	200	210	509	605	557	647	545	539	712	708	622	639	625	713	573	611	502	607	566	499	712	589	523	445	696	580	735	657	581	960
Misin01G094800	6	8	10	5	6	23	8	10	32	11	16	20	16	5	11	8	23	34	22	13	25	20	28	31	11	20	35	31	27	33	35	32	33	42	42	28	48	48	43	66	56	58	51	76	47	103	64	69	2
Misin01G094900	24	43	21	159	120	57	136	55	77	202	197	204	188	44	60	116	175	191	89	63	71	88	58	58	68	144	163	1123	2202	1770	315	291	501	4042	3750	3360	358	781	1082	1399	744	718	2020	3228	2391	1264	1452	864	76
Misin01G095000	363	407	278	584	355	247	492	217	377	2002	2182	2422	1497	439	633	1171	1819	1674	1511	1300	1126	530	555	519	168	345	477	1069	1611	1186	1217	1408	1553	3019	2693	4421	949	1247	930	1598	873	1162	1266	2050	1702	1184	888	620	109
Misin01G095100	3	7	5	6	17	67	3	7	12	3	6	5	13	4	10	4	4	8	3	1	2	1220	958	1744	1192	1825	1563	1580	2034	1737	1526	1276	1635	1299	1053	797	1053	1018	966	838	1290	802	507	736	657	499	598	519	1796
Misin01G095200	43	36	48	76	53	49	38	22	68	68	92	77	110	65	114	108	180	185	264	218	226	33	29	60	23	38	30	39	47	48	36	44	29	70	61	61	72	48	41	93	46	65	88	126	96	69	97	70	34
Misin01G095300	45	44	56	49	75	83	39	32	106	76	62	68	105	67	87	140	182	223	290	199	213	86	83	121	24	38	53	44	39	34	36	29	38	93	71	64	64	46	74	167	62	92	80	122	63	117	105	138	19
Misin01G095400	0	0	0	2	0	0	0	0	0	0	0	0	1	0	0	0	0	0	0	0	0	0	0	1	0	2	3	4	3	5	2	4	3	0	2	0	5	2	7	3	15	0	0	1	0	0	0	0	10
Misin01G095500	2	4	0	5	4	3	9	3	5	0	1	1	11	12	7	7	6	10	1	1	2	9	8	16	4	3	9	14	8	3	7	5	17	5	6	7	33	22	15	4	11	10	23	18	15	4	12	12	9
Misin01G095600	0	2	0	0	0	0	1	0	1	0	0	0	0	0	0	1	0	2	1	0	0	0	0	0	1	1	0	2	0	0	0	0	0	0	1	0	1	0	0	0	0	0	0	0	1	0	0	2	0
Misin01G095700	10	11	33	69	38	34	17	14	51	13	3	16	60	12	64	19	15	25	19	11	21	152	130	320	103	155	344	197	142	134	182	177	171	230	222	127	513	276	286	257	323	281	375	604	414	237	328	271	326
Misin01G095800	3	0	4	5	1	3	4	5	2	11	5	8	11	2	5	2	2	0	0	1	4	8	4	15	0	1	1	1	3	1	0	1	2	0	1	1	0	0	0	0	1	5	0	0	2	2	0	3	0
Misin01G095900	4	6	6	20	7	11	7	5	11	8	7	6	6	2	3	4	7	8	3	2	3	40	40	56	21	18	30	20	28	40	16	24	30	27	26	45	11	14	15	63	45	31	19	33	18	17	11	3	15
Misin01G096000	204	226	198	554	515	366	437	173	270	525	408	464	343	196	278	273	330	346	366	271	207	667	653	614	426	398	339	388	393	370	269	323	339	399	306	306	265	299	223	642	465	393	218	338	229	434	362	325	501
Misin01G096100	889	1080	2456	5296	3869	2303	1927	1822	1376	2127	2347	2482	2167	1723	1781	2283	3263	3729	4031	3107	2947	1660	1636	1331	291	452	588	574	328	388	521	450	551	373	566	348	854	604	602	1637	1269	739	634	1009	766	1054	929	1394	2323
Misin01G096200	2	0	1	1	2	0	0	1	2	0	2	0	3	3	1	2	2	2	4	3	1	1	1	0	0	0	0	0	0	1	0	0	0	0	0	1	0	0	0	0	0	0	2	5	1	0	0	0	0
Misin01G096300	0	0	0	7	0	0	0	0	0	0	1	0	0	0	0	0	1	0	1	0	0	1	0	2	0	0	1	0	1	0	0	0	0	0	1	0	1	0	0	0	1	0	0	2	2	0	0	0	0
Misin01G096400	13	4	17	45	17	22	7	8	40	9	20	18	28	12	27	15	19	41	12	15	24	55	54	67	15	29	25	31	15	26	36	21	30	43	33	34	46	42	36	48	33	38	21	46	28	52	57	41	36
Misin01G096500	2	3	4	4	4	6	4	2	4	0	3	6	3	4	3	1	4	3	4	3	1	2	3	6	2	1	4	3	3	3	3	1	1	4	3	1	2	4	6	6	9	1	8	10	3	4	8	18	13
Misin01G096600	13	17	20	18	20	65	12	20	12	12	26	21	12	7	5	1	7	5	13	8	18	579	625	1081	892	1276	1339	1329	1583	1397	1274	1092	1504	1225	952	572	1064	913	936	583	1208	653	308	512	381	402	422	334	1176
Misin01G096700	70	82	73	202	170	100	93	57	159	117	106	120	134	90	124	67	96	84	188	146	129	220	266	182	227	218	281	254	319	276	216	266	275	301	289	310	353	263	236	445	362	345	400	604	523	493	493	414	252
Misin01G096800	1	5	1	0	0	4	2	3	3	2	1	5	5	5	6	1	2	4	14	19	5	1002	981	1321	1082	1181	1444	768	1211	1041	679	661	838	1363	972	1370	699	770	796	892	588	808	624	874	771	823	912	749	527
Misin01G096900	0	1	0	2	2	1	3	1	0	0	2	1	1	1	4	0	0	0	11	8	9	503	447	439	365	447	454	250	392	414	200	210	235	515	362	511	186	238	256	296	200	224	220	354	297	261	316	267	69
Misin01G097000	8	24	57	25	15	23	20	30	51	54	57	55	65	29	56	42	43	53	66	76	68	27	25	17	9	17	23	28	23	30	11	10	8	11	9	15	19	19	18	29	24	31	17	23	22	24	23	25	91
Misin01G097100	0	0	1	12	0	2	1	0	0	1	1	0	1	1	0	3	5	8	0	0	1	12	7	33	23	11	11	18	12	7	12	9	15	4	8	14	21	12	11	21	30	17	8	8	3	10	6	2	106
Misin01G097200	192	195	201	6033	319	985	267	97	279	319	345	373	288	244	281	367	505	502	244	200	185	5746	5982	12391	12409	9335	12901	11511	8880	7798	9445	9150	9447	4278	5880	2901	12614	8936	8779	5216	17931	8501	4308	6551	5126	2524	2747	2183	66701
Misin01G097300	132	105	104	201	277	162	143	94	296	111	105	110	90	47	87	63	74	75	41	31	42	337	356	275	273	246	333	399	391	361	330	332	361	324	282	256	367	372	336	589	589	411	211	339	307	376	403	307	324
Misin01G097400	3	3	16	9	14	20	14	5	23	20	11	10	19	7	12	21	22	31	22	5	13	17	12	36	6	8	9	14	5	7	15	7	20	11	11	6	16	18	7	15	11	11	10	30	11	18	8	20	10
Misin01G097500	15	29	31	179	71	65	70	38	75	89	99	88	75	59	53	19	29	31	35	32	22	4479	4231	6154	150	156	151	166	275	185	183	160	217	248	203	320	146	198	162	315	261	190	79	145	79	50	49	37	257
Misin01G097600	540	535	512	934	1292	606	803	385	691	1032	1048	1182	993	595	670	686	1043	1076	1238	1037	910	1310	1318	1271	1764	1625	1622	1991	2496	2111	1649	1660	1734	1815	1561	1861	1216	1224	1058	1277	1435	1203	1131	1701	1385	1821	1730	1512	1408
Misin01G097700	97	91	111	224	248	155	110	52	203	175	139	191	199	120	181	184	213	265	242	171	148	331	339	301	363	377	415	425	478	424	372	409	422	539	436	553	420	399	377	680	507	486	443	631	507	745	691	560	171
Misin01G097800	2	3	7	11	27	21	6	8	18	7	0	8	11	9	10	7	7	10	7	3	5	3	7	2	10	8	3	10	17	24	8	11	11	11	13	22	8	13	6	9	6	5	6	9	2	12	13	4	13
Misin01G097900	0	0	2	2	1	0	0	0	0	0	0	0	1	0	0	1	0	0	0	0	0	0	0	0	0	0	0	0	0	0	0	0	0	0	0	0	0	0	1	0	0	0	0	0	0	1	0	0	0
Misin01G098000	195	177	250	485	546	307	273	213	314	501	492	457	424	245	274	262	381	412	368	300	254	593	486	462	338	431	446	618	666	604	450	402	500	582	454	474	380	387	307	522	571	419	344	627	344	375	465	398	492
Misin01G098100	0	0	0	1	0	0	0	1	2	0	0	0	0	0	0	0	0	0	1	0	0	0	1	0	0	0	0	0	0	1	0	0	0	0	0	0	0	0	0	1	1	2	2	2	1	8	4	5	0
Misin01G098200	2	4	3	38	5	7	4	2	2	9	7	10	3	5	9	9	14	12	14	18	19	31	36	29	18	33	66	32	13	40	27	37	37	20	35	17	59	35	41	27	73	32	16	42	23	32	28	14	158
Misin01G098300	17	19	30	127	41	33	39	18	50	58	52	81	78	88	100	133	225	228	167	152	147	64	94	87	52	57	89	110	118	86	60	103	91	138	133	145	128	113	129	273	182	154	147	194	191	208	205	183	61
Misin01G098400	35	20	19	117	58	29	26	17	21	40	33	46	19	19	33	121	143	166	63	50	52	106	113	73	42	45	49	66	57	62	84	74	71	22	71	25	67	49	51	64	97	29	31	39	35	7	8	5	184
Misin01G098500	45	38	51	54	85	68	55	33	102	46	52	60	65	47	79	58	70	100	123	80	85	110	92	98	57	56	97	95	90	68	58	73	70	70	53	63	114	93	63	103	107	70	95	138	129	93	106	108	54
Misin01G098600	122	116	104	435	201	171	133	73	199	171	170	168	193	191	188	319	499	510	531	370	312	300	325	377	172	189	174	210	199	196	217	152	233	313	262	278	115	170	140	615	256	309	170	260	220	308	243	260	122
Misin01G098700	2	8	11	11	9	10	9	5	2	21	20	19	19	12	16	21	25	31	20	18	15	13	6	5	3	5	9	11	16	16	5	4	12	13	9	3	22	27	23	12	14	21	17	14	6	14	17	11	1
Misin01G098800	15	19	11	28	34	22	13	13	21	7	13	17	5	4	5	70	138	119	19	13	20	124	141	149	7	17	14	13	27	30	22	5	15	20	17	30	4	10	9	228	69	84	9	22	19	50	18	16	5
Misin01G098900	70	82	179	501	418	212	221	230	335	270	249	249	251	187	265	138	218	184	266	211	198	167	145	112	346	340	340	408	556	487	231	248	282	408	308	365	266	215	216	380	328	270	273	425	331	453	448	422	506
Misin01G099000	9	17	27	22	27	16	27	14	17	17	31	26	25	20	22	17	18	24	48	21	34	28	31	33	18	26	18	35	37	15	29	29	31	30	20	29	50	22	19	20	25	18	27	48	29	37	44	41	19
Misin01G099100	1	1	3	2	3	2	2	2	0	4	6	10	2	3	2	8	8	13	28	19	12	7	3	6	8	3	6	4	8	9	2	7	7	7	9	11	10	6	14	7	9	8	7	18	11	11	10	6	5
Misin01G099200	4	6	18	19	15	18	6	7	13	18	24	17	28	27	29	37	24	36	69	47	45	6	5	19	9	14	10	20	19	11	8	7	11	11	12	11	22	19	16	11	11	9	18	23	23	10	13	10	16
Misin01G099300	5	6	3	13	10	8	3	0	10	8	9	18	32	36	36	274	478	449	267	224	193	105	126	77	3	3	10	37	617	213	70	55	101	1146	1057	2397	324	485	405	7163	1508	3726	4596	7441	6390	14857	10765	12856	0
Misin01G099400	0	0	2	8	7	2	1	0	2	1	1	1	2	0	2	6	6	1	0	0	0	23	19	32	22	36	22	35	31	46	49	49	107	53	53	75	14	24	15	10	39	9	22	27	12	6	12	5	21
Misin01G099500	0	0	2	8	10	1	0	0	2	1	1	4	4	2	4	11	23	19	0	1	1	47	68	106	23	49	40	27	64	51	37	32	95	36	54	117	17	28	22	17	33	22	12	18	15	2	8	10	25
Misin01G099600	56	73	82	231	163	103	69	49	105	89	122	126	130	100	91	118	159	162	97	99	58	274	248	450	272	272	348	395	329	364	325	317	315	217	313	202	264	316	300	271	500	273	195	315	215	224	207	171	1110
Misin01G099700	17	23	34	508	156	45	55	19	59	97	92	106	136	282	162	437	742	745	462	384	372	1021	866	576	102	137	178	253	369	309	193	131	226	693	652	1237	265	269	295	1936	803	905	1094	1747	1400	2447	1877	1578	330
Misin01G099800	42	44	66	46	65	51	41	35	73	67	78	62	102	41	104	62	62	104	138	86	85	67	34	45	40	41	76	66	46	33	48	25	37	59	61	34	168	107	68	73	60	52	86	95	92	91	116	116	58
Misin01G099900	0	0	0	4	1	2	0	2	0	0	0	1	0	1	1	0	4	1	0	0	0	40	31	133	30	58	127	153	46	55	111	97	104	66	71	56	190	106	129	79	189	64	29	78	53	26	38	26	22
Misin01G100000	232	190	296	364	466	300	246	121	308	346	351	349	362	291	371	231	323	467	552	388	344	374	343	303	259	334	365	409	406	342	338	349	375	426	381	391	292	286	282	293	299	263	271	425	307	371	454	302	335
Misin01G100100	0	0	0	0	0	0	0	0	0	0	0	0	0	0	0	0	1	0	1	0	0	0	0	0	1	2	0	0	0	0	0	1	0	0	1	0	0	1	0	0	0	0	0	1	0	0	0	0	3
Misin01G100200	0	0	1	0	0	0	1	0	0	0	1	0	1	0	0	0	0	1	0	1	0	0	0	0	0	2	1	0	3	0	0	2	4	4	4	0	3	2	1	0	0	1	1	0	0	5	1	1	3
Misin01G100300	52	43	36	53	18	22	24	10	128	21	21	28	28	15	16	30	78	67	39	36	29	116	200	170	22	33	59	112	124	99	39	40	50	81	86	49	145	135	98	110	102	69	85	75	68	94	83	71	346
Misin01G100400	0	0	0	1	0	0	0	0	0	0	0	0	0	0	1	0	0	0	0	0	0	0	1	2	0	0	0	0	0	0	0	0	0	0	0	0	0	0	0	0	0	0	0	0	0	0	0	0	0
Misin01G100500	52	64	78	217	143	83	87	44	144	94	123	103	83	75	93	54	81	94	89	95	70	166	188	166	124	110	106	143	151	135	121	115	140	97	105	126	89	82	93	157	142	101	77	105	95	108	69	78	324
Misin01G100600	23	10	26	53	32	31	17	10	40	26	36	50	37	27	30	35	35	34	48	37	37	63	56	62	29	29	32	30	36	35	35	43	59	32	39	41	19	32	20	33	29	33	17	30	32	29	26	22	111
Misin01G100700	10	12	11	372	19	23	11	6	17	33	30	32	21	11	21	54	122	96	25	26	13	862	893	1075	454	400	337	413	479	437	281	299	363	316	328	213	372	292	297	669	768	481	236	362	286	488	330	389	471
Misin01G100800	31	23	33	84	73	57	29	26	77	59	49	73	87	55	94	74	76	138	102	78	85	80	90	140	47	72	109	84	78	48	87	74	109	121	99	102	184	120	106	179	152	153	99	184	108	126	150	121	112
Misin01G100900	2	6	4	7	19	9	11	7	8	2	7	6	18	11	14	7	13	17	22	21	14	14	7	7	6	10	20	17	13	6	9	14	7	9	7	9	39	11	33	10	17	23	12	23	12	18	30	12	18
Misin01G101000	50	47	34	156	105	72	63	17	69	102	103	112	107	39	74	90	124	124	108	90	73	84	91	30	171	181	238	250	442	307	189	205	225	447	346	445	158	204	193	522	242	334	211	263	248	309	289	236	613
Misin01G101100	272	224	145	1148	784	489	252	206	468	223	281	288	254	90	157	196	290	305	209	231	203	1250	1307	2502	160	228	258	337	400	375	283	209	400	167	239	384	321	256	154	239	481	209	242	412	290	192	225	216	659
Misin01G101200	1	4	4	1	18	15	9	20	26	3	2	4	4	5	16	3	1	2	1	1	8	3	2	0	1	0	0	0	2	1	0	0	2	0	2	6	2	2	0	4	2	1	0	0	1	0	4	4	0
Misin01G101300	19	16	15	8	51	110	49	27	89	60	53	73	94	79	81	47	59	59	71	72	74	19	14	14	3	10	16	5	4	10	8	4	10	6	13	19	7	9	7	32	22	20	23	21	24	37	41	28	6
Misin01G101400	185	114	135	297	346	198	158	87	285	428	346	359	293	842	441	368	596	627	2009	1449	1407	175	174	167	84	125	169	219	168	184	151	139	139	181	199	179	213	196	199	360	378	183	186	238	205	256	209	181	292
Misin01G101500	0	0	0	0	0	0	0	0	0	0	0	0	0	0	1	1	1	0	2	2	0	0	1	1	1	0	4	2	6	5	0	1	0	1	1	2	1	0	1	0	1	1	1	0	1	1	0	0	0
Misin01G101600	8	8	9	3	10	9	10	10	10	8	11	14	8	15	6	11	4	10	6	9	9	11	11	9	5	11	20	7	9	9	6	5	13	9	12	7	11	17	5	3	3	6	10	14	13	6	6	12	13
Misin01G101700	345	330	268	1188	2295	732	750	444	586	685	661	642	624	378	371	217	295	296	590	449	409	2721	2375	2352	3672	5857	6152	6471	8177	7242	4923	4853	4840	6267	5235	5841	4902	5940	5434	2757	8501	5220	4996	8334	5416	3597	4578	3788	2134
Misin01G101800	0	0	0	6	0	0	0	0	0	0	0	0	0	0	0	0	0	0	0	0	1	22	29	87	0	0	0	0	0	1	5	0	3	1	2	4	0	0	0	0	0	0	7	11	9	0	0	0	0
Misin01G101900	0	0	0	24	0	0	2	3	2	0	1	0	0	0	2	2	1	2	8	6	2	114	120	357	0	1	0	0	10	0	35	32	64	16	73	78	1	5	0	0	0	0	37	61	62	1	0	0	2
Misin01G102000	167	142	207	599	377	255	215	115	298	519	503	468	417	266	395	416	515	601	482	352	315	511	389	496	288	431	510	557	537	488	535	451	554	686	530	606	421	418	420	845	936	566	369	640	397	366	424	332	567
Misin01G102100	21	16	5	76	92	12	30	11	26	100	116	128	90	93	49	321	477	481	491	430	408	316	399	97	84	148	68	173	203	177	119	111	105	263	301	239	148	110	79	457	247	336	331	542	374	666	516	609	14
Misin01G102200	155	129	157	652	445	332	179	137	387	327	344	380	488	320	511	674	995	1122	742	573	577	343	268	418	218	267	356	416	355	323	260	244	284	357	297	304	381	321	255	719	523	493	327	551	328	458	519	448	639
Misin01G102300	104	99	124	36	180	149	142	60	165	195	170	209	212	105	180	132	139	202	179	129	93	173	121	175	138	173	233	219	183	173	158	162	209	219	141	191	184	185	149	170	102	125	173	271	178	203	161	172	160
Misin01G102400	0	0	0	6	0	0	0	0	0	0	0	0	0	0	0	0	0	0	0	0	0	0	0	2	0	1	0	1	1	0	0	0	0	0	1	0	3	1	1	0	3	1	1	0	1	0	0	0	11
Misin01G102500	16	10	1	208	36	15	0	0	1	0	0	1	6	15	8	236	339	286	9	7	5	2871	3331	2252	4	69	10	25	149	45	33	18	53	63	55	49	11	9	10	320	36	72	285	421	398	699	564	1314	423
Misin01G102600	0	0	0	0	0	0	0	0	0	0	0	0	0	0	0	0	0	0	0	0	0	0	0	0	0	0	0	0	0	0	0	0	0	0	0	0	0	0	0	0	0	0	0	0	0	0	0	0	0
Misin01G102700	41	55	66	156	116	67	52	58	115	69	72	86	117	51	105	150	230	238	124	70	74	125	185	196	97	102	101	131	84	111	99	102	147	119	138	160	222	165	120	278	203	201	166	244	191	247	186	222	199
Misin01G102800	0	0	0	16	0	4	2	1	0	0	2	1	0	2	2	0	1	2	0	0	0	4	4	12	0	0	2	12	1	3	12	12	11	6	4	0	21	10	11	2	18	2	7	11	12	0	1	0	5
Misin01G102900	0	0	0	0	0	0	0	0	0	0	0	0	0	0	0	0	0	0	0	0	0	0	0	0	0	0	0	0	0	0	0	0	0	0	0	0	0	0	0	0	0	0	0	0	0	0	0	0	0
Misin01G103000	327	127	83	2963	135	185	137	55	221	419	396	389	263	143	393	1397	2076	2023	494	393	355	2205	1813	3518	965	1056	1756	2411	1130	1369	2320	1981	2003	977	1498	624	2246	1694	1632	2209	4545	1711	1270	1909	1454	822	704	683	11877
Misin01G103100	43	42	41	178	60	46	65	41	60	65	76	70	34	66	52	63	90	106	188	224	174	135	151	220	306	314	370	453	247	284	285	295	264	234	260	162	347	310	202	188	231	169	192	266	184	160	190	166	667
Misin01G103200	2966	2056	534	816	753	732	1101	273	571	4297	3446	3932	2146	1143	2192	6373	9108	9376	7497	5604	4715	947	914	560	139	155	118	183	1265	310	1863	1611	2305	2980	4372	4808	97	129	130	1879	437	486	4528	6737	5229	920	645	939	249
Misin01G103300	350	253	260	1647	234	321	321	252	427	765	705	733	728	209	574	2364	3292	3606	452	322	288	1509	1072	1370	1277	1675	1924	1839	1661	1592	1395	1296	1491	1950	1489	1305	1232	1128	1278	2023	2389	1444	946	1577	910	969	1079	1062	1713
Misin01G103400	1	0	3	7	0	1	1	1	1	5	3	5	6	45	14	474	792	810	311	232	280	5	13	0	0	0	0	1	9	4	1	0	0	14	28	74	4	3	2	178	84	39	553	778	736	304	158	257	0
Misin01G103500	189	194	253	388	391	274	240	144	315	336	315	339	362	204	331	282	434	456	439	306	336	515	404	511	380	370	475	479	419	427	447	369	487	563	452	529	505	421	430	853	797	650	374	692	448	784	742	647	585
Misin01G103600	10	18	19	33	6	35	10	6	42	17	17	39	14	7	12	19	15	20	13	20	10	30	31	60	320	406	426	304	154	195	177	231	214	103	118	68	64	100	80	26	48	50	11	15	22	3	5	1	1453
Misin01G103700	5	9	14	564	17	15	12	8	21	30	22	18	13	15	17	76	90	105	20	22	12	429	357	1218	50	153	209	383	148	194	1049	681	1267	183	780	534	380	264	313	165	615	97	741	1069	699	50	37	36	989
Misin01G103800	0	0	1	4	1	0	2	0	0	2	0	0	2	0	2	0	1	4	2	2	1	6	5	21	0	0	0	0	0	0	1	0	0	1	1	0	3	1	3	0	0	2	1	0	1	0	0	0	0
Misin01G103900	0	0	0	1	1	0	0	0	2	0	0	0	1	0	1	0	1	0	0	0	0	0	0	0	0	0	0	0	0	0	0	0	0	0	0	0	0	0	1	0	0	0	0	1	0	0	0	0	0
Misin01G104000	10	5	11	24	13	16	13	10	12	8	9	12	9	2	6	4	2	10	0	1	0	21	33	29	18	24	14	21	27	29	38	29	39	30	21	36	27	16	18	15	33	29	24	48	33	9	11	8	10
Misin01G104100	82	96	93	249	199	154	104	84	186	190	197	192	168	158	184	103	152	144	220	131	160	182	170	203	143	224	243	326	253	248	235	212	229	304	219	220	217	170	169	244	268	189	194	298	213	186	217	207	343
Misin01G104200	19	7	14	40	31	13	13	6	23	33	28	37	20	18	25	15	26	31	39	37	20	29	33	42	32	27	33	24	37	33	39	34	35	57	69	52	21	18	23	32	36	21	18	32	13	28	35	33	47
Misin01G104300	0	0	4	2	8	5	2	0	18	22	17	15	2	111	40	33	66	43	389	305	242	1	2	3	0	1	0	4	0	2	2	0	0	1	1	1	2	2	0	10	6	1	0	0	0	0	2	0	1
Misin01G104400	96	80	100	213	138	114	93	83	131	123	156	142	179	147	213	239	278	352	307	216	231	299	236	272	100	146	178	179	156	150	157	171	203	219	188	193	192	218	156	400	330	266	167	309	182	242	292	261	168
Misin01G104500	0	0	0	0	0	0	0	0	0	0	0	0	0	0	0	0	0	0	0	0	0	0	0	0	0	0	0	0	0	0	0	0	0	0	0	0	0	0	0	0	0	0	0	0	0	0	0	0	0
Misin01G104600	405	327	459	501	902	723	328	253	704	676	618	652	823	335	786	283	392	477	395	270	257	423	316	375	450	559	657	784	808	754	446	446	432	1121	718	789	570	571	582	1735	1226	1168	1003	1668	1035	1424	1396	1231	353
Misin01G104700	131	153	166	325	315	258	236	137	311	313	336	317	300	213	298	204	284	272	350	257	262	352	412	398	553	638	587	618	987	783	548	521	572	689	594	603	403	473	427	588	447	388	385	581	412	650	590	506	454
Misin01G104800	0	0	0	3	0	0	0	0	0	0	0	0	0	0	0	2	1	1	1	0	0	0	0	2	0	0	0	0	0	0	0	0	1	1	0	0	0	0	0	0	0	0	0	0	0	0	0	0	0
Misin01G104900	0	0	1	0	0	0	0	0	0	0	0	1	0	0	0	0	0	0	1	1	0	0	0	0	2	1	1	0	2	2	0	0	0	0	0	0	0	0	0	0	0	0	0	0	0	0	0	0	1
Misin01G105000	0	0	0	0	0	0	0	0	0	0	0	0	0	0	0	0	0	0	0	0	0	0	0	0	0	0	0	0	0	0	0	0	0	0	0	0	0	0	0	0	0	0	1	0	0	0	0	0	0
Misin01G105100	2	1	2	31	12	6	6	2	4	3	7	3	4	2	3	7	5	7	7	2	9	24	25	33	18	26	54	39	23	23	29	21	43	11	25	12	84	60	36	18	14	12	27	57	29	17	21	25	45
Misin01G105200	1	4	3	16	9	8	8	5	12	7	8	8	20	6	14	4	7	5	14	3	2	27	22	27	17	36	42	46	35	34	29	39	31	20	22	20	99	45	42	16	32	17	31	50	29	18	30	12	38
Misin01G105300	2	2	3	12	3	0	1	1	2	4	3	1	2	3	2	0	1	1	1	2	2	0	0	0	0	0	2	0	0	0	1	0	2	0	1	2	0	0	0	0	0	0	0	1	2	0	0	0	0
Misin01G105400	82	97	103	199	191	131	113	50	173	128	129	160	175	96	183	188	238	242	220	147	150	215	260	247	139	167	177	167	195	154	140	155	199	227	254	268	253	241	197	355	261	271	230	421	324	428	426	401	165
Misin01G105500	10	2	8	274	8	8	6	2	7	15	6	15	13	14	10	23	51	41	61	33	32	107	124	338	118	85	197	206	116	127	186	175	173	103	153	88	269	201	148	128	242	144	142	196	146	112	124	122	634
Misin01G105600	0	0	0	0	0	0	0	0	0	0	0	0	0	0	0	0	0	0	0	0	0	0	0	0	0	0	0	1	0	0	0	0	0	0	0	0	0	0	0	0	0	0	0	0	0	0	0	0	0
Misin01G105700	0	0	1	0	0	1	1	1	2	1	1	0	0	0	1	4	0	3	8	4	4	0	0	0	0	2	2	0	3	1	2	0	0	3	2	6	0	2	2	2	1	0	0	0	0	2	1	0	0
Misin01G105800	301	238	286	1117	852	492	426	236	533	755	658	827	584	406	554	497	732	760	691	477	471	944	787	895	893	802	946	1374	1291	1300	1061	1039	987	1038	893	931	680	674	713	1209	1294	868	698	1095	754	1004	899	777	1388
Misin01G105900	27	34	48	173	119	68	29	40	110	30	46	47	43	10	43	10	6	12	35	28	17	0	6	4	16	27	29	37	52	55	31	28	31	58	47	58	11	38	34	14	10	17	9	17	9	27	31	16	49
Misin01G106000	0	5	6	9	7	7	1	2	16	5	5	3	8	3	11	3	1	6	7	3	8	3	0	8	0	3	4	4	3	9	2	0	3	9	5	12	1	1	2	6	2	3	1	1	3	3	2	6	24
Misin01G106100	98	76	108	908	191	144	102	70	128	96	116	121	144	116	159	96	168	195	136	112	111	558	506	695	312	369	625	703	479	480	534	436	450	305	371	223	699	505	505	396	883	492	365	568	432	242	247	209	2294
Misin01G106200	54	69	158	844	199	199	74	75	286	157	141	137	216	96	212	148	226	244	127	95	55	1783	1497	1880	1413	1308	1654	1827	1876	1718	1491	1387	1367	1597	1335	1706	1122	1133	1072	1977	1967	1608	1490	2405	1759	2494	2706	2357	847
Misin01G106300	3	2	3	16	8	3	1	1	4	3	5	4	1	4	7	0	1	0	4	1	1	14	14	21	8	14	20	9	26	12	14	17	13	27	6	10	11	5	14	22	24	22	16	29	18	19	25	26	18
Misin01G106400	2	3	11	2	7	5	3	8	9	2	6	9	10	9	14	7	8	14	15	8	8	2	3	4	4	3	1	6	7	3	2	1	5	12	3	5	14	7	1	1	4	4	3	6	7	5	5	2	5
Misin01G106500	0	1	2	0	0	0	2	0	3	1	2	4	2	0	0	1	3	3	10	4	5	6	2	0	2	2	0	1	11	2	3	1	2	9	4	3	0	10	7	2	0	0	3	2	5	2	4	6	2
Misin01G106600	0	1	0	6	1	0	0	0	2	1	1	0	0	0	1	0	0	0	1	0	0	12	11	0	0	0	0	5	34	22	4	1	2	148	207	85	8	19	29	123	39	95	313	493	301	221	208	131	0
Misin01G106700	1434	1680	1875	1953	2758	1864	2097	1174	3032	4035	3895	4608	2707	1337	2613	2705	4057	4075	3894	3413	3028	37	50	63	101	135	160	209	322	351	126	153	163	515	524	709	139	276	300	974	290	414	306	527	450	1083	948	807	516
Misin01G106800	251	254	486	127	548	423	407	173	313	297	404	425	488	283	398	126	178	261	456	354	358	182	139	198	127	214	323	322	164	167	225	205	208	207	179	152	293	266	175	100	128	86	148	231	156	153	189	129	287
Misin01G106900	14	14	23	27	50	30	25	13	32	27	37	34	36	21	31	16	24	37	27	13	22	50	60	34	30	62	46	56	57	50	47	49	40	44	35	35	33	37	23	37	48	32	26	42	23	36	15	29	39
Misin01G107000	103	79	96	177	137	80	80	49	209	244	216	246	128	721	285	1258	1957	1922	3508	3032	2856	459	521	640	121	108	146	69	114	134	103	103	157	158	145	248	50	77	75	718	204	188	134	245	209	240	157	190	172
Misin01G107100	99	65	132	268	187	131	81	60	104	169	163	153	187	98	170	179	253	329	190	104	106	258	188	295	165	194	259	292	232	228	178	194	196	244	157	155	294	214	201	244	314	240	170	295	206	183	200	198	397
Misin01G107200	2	0	0	0	2	2	0	0	0	1	0	0	1	0	0	2	5	2	0	0	1	0	0	2	0	0	0	0	0	0	0	0	0	0	1	0	0	0	1	2	0	0	0	0	0	0	0	0	0
Misin01G107300	2779	2558	3672	821	6752	2374	4315	3195	1926	3412	3607	3710	1816	489	770	1389	2022	2106	847	754	676	8	10	17	10	0	3	49	10	5	3	2	7	0	0	0	5	0	2	9	3	0	0	0	5	1	3	0	927
Misin01G107400	150	114	175	761	379	256	151	121	246	356	383	347	484	196	298	233	294	446	374	238	264	495	367	772	261	425	497	686	487	471	580	449	566	615	576	569	938	559	512	728	980	643	542	859	498	413	500	374	756
Misin01G107500	0	0	0	0	0	0	0	0	0	0	0	0	0	0	0	0	0	0	0	0	0	0	0	0	0	0	0	0	0	0	0	0	0	0	0	0	0	0	0	0	0	0	0	0	0	0	0	0	0
Misin01G107600	68	80	108	141	189	127	93	81	138	87	110	124	148	72	128	79	70	102	219	154	176	110	100	166	114	124	214	240	143	132	170	128	180	139	124	102	237	190	160	86	106	123	124	206	140	107	148	141	224
Misin01G107700	378	312	383	1296	888	585	416	213	499	882	718	735	753	489	701	559	772	796	544	428	350	1509	1219	1234	1002	1000	1160	1549	1413	1379	1210	1092	1150	1374	1125	1162	832	795	907	1541	1569	1025	665	1186	745	892	827	630	2410
Misin01G107800	6	4	2	2	5	8	4	2	9	3	2	3	3	9	5	6	3	4	13	16	9	11	10	11	20	44	35	25	35	27	20	23	33	69	53	47	33	28	28	31	18	24	26	46	36	37	37	31	53
Misin01G107900	33	22	61	45	56	42	39	38	77	71	79	86	111	64	88	103	135	152	150	91	105	43	36	36	25	38	40	40	26	33	29	29	28	40	35	36	56	33	43	48	44	28	36	39	31	31	49	43	32
Misin01G108000	107	124	132	198	328	182	150	129	229	210	244	284	126	137	146	186	438	308	132	155	117	576	835	711	625	672	653	569	729	807	573	630	965	516	738	822	479	645	583	634	1172	550	354	721	553	465	463	443	571
Misin01G108100	115	98	151	351	287	206	175	91	212	272	261	273	316	181	261	241	329	366	293	210	195	281	220	251	166	252	311	367	289	302	277	216	320	419	284	327	302	270	269	492	538	437	272	497	295	346	466	318	311
Misin01G108200	0	0	0	0	0	0	0	0	0	0	0	0	0	0	0	0	0	0	0	0	0	0	0	0	0	0	0	0	0	0	1	0	0	0	0	0	0	0	0	0	0	0	0	0	0	0	0	0	0
Misin01G108300	0	0	0	3	0	0	0	0	0	0	1	0	0	0	0	0	0	0	0	0	0	1	3	9	0	1	12	28	4	9	16	5	5	1	9	4	8	17	6	6	28	3	2	3	2	0	0	0	9
Misin01G108400	5	6	7	37	31	25	6	3	29	11	7	13	6	11	18	6	6	6	8	0	3	43	66	69	45	44	45	79	95	82	60	64	59	74	54	83	67	58	53	55	35	68	41	74	53	77	67	46	28
Misin01G108500	131	144	146	452	420	270	245	112	233	194	210	205	176	128	146	81	128	142	159	108	97	200	257	348	494	436	502	686	739	522	611	646	507	493	518	525	447	505	417	488	505	458	443	658	520	593	534	478	927
Misin01G108600	15	21	20	320	68	39	25	15	37	50	54	61	47	64	44	78	158	122	195	150	142	323	253	617	286	372	432	490	342	363	478	345	474	306	351	249	353	350	363	427	919	297	312	451	323	267	226	209	311
Misin01G108700	9	15	19	20	15	16	15	13	28	12	21	18	9	16	23	12	16	21	28	12	12	14	19	17	18	19	27	10	20	15	24	11	14	24	13	12	26	18	14	10	17	11	8	21	10	9	22	17	20
Misin01G108800	744	647	758	2165	1135	869	605	368	846	1403	1394	1473	1629	622	1198	1208	1681	1908	912	731	623	899	741	1212	612	782	1063	1476	1013	1137	1025	950	970	1194	1113	1045	1254	1000	947	2225	2145	1573	1643	2628	1810	1914	1789	1719	2806
Misin01G108900	2	8	2	8	39	9	1	0	17	16	23	21	17	60	10	13	8	8	552	460	364	62	81	64	21	21	26	45	74	112	24	15	32	54	46	98	27	29	17	133	17	75	95	165	106	245	284	278	40
Misin01G109000	3	8	5	10	9	6	2	3	10	7	9	4	12	10	18	7	6	14	42	32	26	3	3	4	0	4	8	6	4	1	3	3	1	1	0	3	12	7	4	3	3	1	6	6	5	4	6	6	3
Misin01G109100	0	2	0	1	0	1	1	0	3	2	1	4	1	0	7	6	1	4	8	3	4	0	0	2	1	1	1	0	1	0	0	0	0	1	2	0	0	0	0	0	0	1	0	0	0	3	0	0	0
Misin01G109200	1	0	0	3	1	0	0	0	2	1	2	0	1	0	1	0	1	1	0	1	0	2	1	2	2	0	1	1	1	1	1	2	0	0	0	2	3	1	1	0	0	0	1	3	1	0	1	2	6
Misin01G109300	0	0	0	2	0	0	1	0	0	2	0	1	0	0	0	0	1	0	2	1	0	2	4	9	6	6	10	2	14	7	4	11	10	2	2	4	9	6	4	9	7	11	2	5	4	3	1	2	10
Misin01G109400	17	6	15	4	18	14	22	10	20	23	15	19	25	7	19	24	19	36	34	19	5	16	19	26	8	9	17	13	9	7	18	7	17	15	11	3	38	26	12	13	20	14	8	21	11	27	14	21	18
Misin01G109500	57	49	49	134	141	113	77	61	125	147	148	156	104	84	126	125	224	236	130	114	99	289	338	224	300	283	302	327	315	335	251	263	308	349	359	301	223	236	241	385	342	277	158	283	205	333	228	200	276
Misin01G109600	239	251	401	287	422	406	284	230	572	252	292	300	399	102	418	106	127	178	176	122	91	305	204	234	193	290	373	398	312	245	311	274	313	338	279	285	705	474	356	226	289	247	322	453	320	316	387	274	280
Misin01G109700	162	193	245	1136	574	392	334	185	543	293	326	392	413	182	375	242	369	384	239	255	220	262	293	227	183	187	231	324	488	419	220	161	207	432	357	593	182	259	261	517	408	331	400	684	545	591	616	334	202
Misin01G109800	164	154	212	301	428	250	236	178	287	230	287	314	292	178	220	212	327	344	282	253	221	311	338	319	260	327	386	439	490	390	371	347	397	456	347	422	302	360	280	336	313	351	243	423	276	381	374	396	275
Misin01G109900	0	0	0	0	0	0	0	0	0	2	0	0	0	0	0	0	0	0	0	0	0	0	3	10	1	14	22	38	15	19	19	25	30	4	9	0	35	22	4	12	21	2	5	5	5	2	3	0	4
Misin01G110000	1	1	0	49	12	2	2	0	1	3	1	3	2	9	4	1	1	0	3	2	1	356	318	195	18	40	27	33	57	61	37	16	31	18	31	11	44	42	16	15	95	11	28	47	41	14	15	11	23
Misin01G110100	2	4	1	148	13	3	2	0	1	1	2	1	5	6	0	1	0	0	3	3	1	264	219	316	35	34	59	105	116	122	102	67	127	46	69	81	89	95	77	28	83	35	60	102	97	27	23	23	95
Misin01G110200	467	487	332	1520	239	484	394	129	409	973	1026	1088	496	160	419	1295	2052	1922	982	859	831	818	833	1619	116	121	133	105	1209	235	1171	1153	2193	1598	2874	4859	67	89	109	331	143	112	1903	3127	2341	88	33	33	142
Misin01G110300	1	0	0	0	3	0	0	0	0	2	0	0	0	0	1	1	0	1	5	2	1	0	2	1	0	1	0	2	0	0	1	2	0	0	0	0	4	0	0	1	1	2	1	1	0	1	4	2	3
Misin01G110400	0	0	0	1	1	0	0	0	1	5	2	3	0	0	2	1	0	2	1	0	0	10	2	10	8	4	9	5	4	19	3	3	6	13	4	11	3	3	6	2	4	2	3	6	9	6	13	5	7
Misin01G110500	4	0	6	53	14	7	6	4	8	8	6	10	16	4	11	21	38	40	4	5	5	62	84	121	77	59	125	86	59	69	106	104	124	90	89	56	106	108	129	150	140	110	78	98	70	85	105	83	103
Misin01G110600	162	137	98	315	243	169	152	79	170	263	240	231	247	128	182	385	533	582	187	131	117	418	380	355	242	203	302	348	284	239	296	222	255	368	265	250	259	250	296	617	570	390	258	383	297	276	336	243	302
Misin01G110700	1369	2200	2682	1696	3844	2367	2242	2168	5189	2652	3203	3283	1852	842	1458	401	724	641	1383	1418	1156	30	39	41	49	47	50	81	86	119	35	43	66	82	86	113	61	61	67	190	119	97	126	184	195	217	150	213	549
Misin01G110800	272	236	195	453	168	183	172	78	140	517	516	588	584	237	606	1724	2527	2559	867	685	622	57	33	119	26	43	65	72	40	34	89	64	101	77	84	65	80	55	64	273	153	81	47	79	63	100	89	77	272
Misin01G110900	7	7	9	12	2	11	5	4	8	10	10	14	7	4	8	10	15	17	32	9	18	18	8	14	10	6	16	16	19	8	12	10	10	13	5	8	12	3	9	15	6	8	18	21	7	15	19	15	9
Misin01G111000	10	22	21	38	50	24	31	19	50	35	39	44	24	34	40	45	79	73	103	76	84	66	64	63	76	74	86	55	90	84	58	59	133	81	97	81	70	47	59	106	81	77	42	76	52	97	74	74	55
Misin01G111100	3	6	8	12	1	1	3	1	4	11	9	1	12	10	14	21	15	13	17	12	18	6	2	4	6	11	11	6	10	17	5	1	6	3	1	0	13	13	9	5	1	3	8	15	10	0	3	3	9
Misin01G111200	2	0	5	4	1	3	2	3	5	2	3	2	12	1	6	0	3	3	16	14	12	5	1	4	1	2	6	2	2	4	0	1	3	0	2	1	9	6	5	3	3	1	3	2	0	7	8	7	6
Misin01G111300	6	1	9	13	12	10	9	8	16	8	7	12	8	3	11	1	4	8	9	10	8	9	4	17	4	17	9	12	14	12	3	10	9	7	13	12	5	6	8	12	9	14	12	20	10	9	11	12	8
Misin01G111400	182	193	223	217	507	300	173	127	373	345	323	371	471	543	481	442	579	725	1473	1100	1014	109	140	104	99	125	133	183	175	178	116	114	130	167	163	223	176	207	149	228	156	141	171	330	239	369	331	206	176
Misin01G111500	28	31	24	110	4	9	17	12	36	29	18	25	17	15	27	22	32	29	91	79	82	102	150	484	202	271	394	424	189	214	579	404	494	273	349	123	617	413	413	294	821	269	306	454	332	217	185	229	444
Misin01G111600	75	42	45	76	46	26	34	28	53	46	63	72	78	90	89	47	84	120	148	119	120	72	60	82	45	64	73	66	23	39	36	42	61	58	47	42	140	96	75	69	90	53	79	157	96	133	93	78	90
Misin01G111700	9	10	16	17	11	7	9	8	10	14	3	16	10	8	15	9	11	27	47	31	24	14	5	12	8	6	10	13	3	4	6	4	9	6	5	5	21	15	13	13	6	16	11	18	10	18	23	11	16
Misin01G111800	810	840	694	1685	1447	827	696	375	1026	740	757	911	831	382	782	654	1029	916	469	343	328	1331	1697	1741	1131	848	1052	1224	1338	1227	1133	1055	1120	1337	1204	1316	2279	1613	1555	3324	3001	2358	2379	3183	2917	2786	3138	2190	2323
Misin01G111900	164	132	242	381	375	292	191	116	324	270	285	274	296	152	354	262	331	396	141	126	110	388	275	364	262	235	340	337	349	323	284	259	293	519	397	462	374	317	347	693	530	467	348	602	390	609	628	465	287
Misin01G112000	118	85	81	450	244	121	133	71	146	228	248	207	141	94	93	264	474	443	161	164	117	534	420	597	1106	1237	1177	1443	1437	1118	1337	1190	1524	1201	1180	1313	678	532	508	513	652	537	364	616	489	231	200	201	1640
Misin01G112100	1	1	0	0	2	0	1	0	0	2	2	0	0	1	0	0	1	1	1	0	0	1	2	0	1	1	0	1	2	1	0	1	0	0	1	1	0	0	1	0	0	0	4	0	3	1	5	2	4
Misin01G112200	190	159	146	160	342	373	221	108	100	291	304	347	309	51	150	193	271	298	348	248	226	777	692	811	13	15	17	38	25	38	25	17	39	47	59	59	38	55	15	93	58	76	82	119	102	74	88	60	17
Misin01G112300	234	224	269	615	665	480	344	184	383	532	532	608	577	442	559	594	781	915	1064	734	698	526	454	588	415	455	499	547	476	465	522	432	476	659	589	588	340	427	416	794	773	547	388	619	375	473	471	386	675
Misin01G112400	0	11	5	7	7	5	0	1	3	1	4	3	1	3	5	1	4	4	11	7	3	13	7	15	1	8	31	48	14	25	32	18	31	16	28	0	60	44	18	19	36	14	34	52	43	21	24	22	2
Misin01G112500	21	23	15	12	18	15	9	7	11	9	4	4	5	1	2	0	0	2	0	3	0	9	5	6	26	17	36	36	28	32	36	31	58	25	15	6	20	38	22	15	42	11	16	17	7	7	3	0	2
Misin01G112600	4	1	9	64	1	5	4	7	5	3	4	10	2	1	2	14	28	30	1	0	1	61	52	131	587	376	618	166	386	400	159	274	221	499	244	160	79	200	310	432	315	262	54	103	73	105	116	154	198
Misin01G112700	63	48	77	259	86	86	62	36	82	109	111	117	120	52	103	94	114	127	125	73	72	116	82	132	91	129	199	175	177	166	224	165	205	197	193	186	203	167	160	205	324	169	125	251	155	141	168	148	352
Misin01G112800	58	59	73	476	160	107	57	52	141	153	181	181	145	240	153	154	220	213	869	677	659	661	500	593	159	204	304	288	230	225	260	255	232	295	266	275	336	289	224	365	468	387	243	404	256	301	310	271	403
Misin01G112900	0	0	0	0	0	0	0	0	0	0	0	0	0	0	0	0	0	0	0	0	0	0	0	0	0	0	0	0	0	0	0	0	0	0	0	0	0	0	0	0	0	0	0	0	0	0	0	0	0
Misin01G113000	5	6	8	23	9	9	4	2	8	2	10	12	13	10	10	18	24	27	21	16	25	18	11	21	4	11	19	30	8	7	10	15	18	22	24	14	24	21	16	27	22	18	7	10	12	8	22	10	34
Misin01G113100	8	14	15	20	25	13	6	10	20	15	13	23	25	17	36	23	55	57	58	46	34	21	18	35	16	20	30	35	37	10	32	35	29	44	23	24	88	55	52	31	34	45	44	77	46	53	65	52	34
Misin01G113200	402	494	505	301	609	392	592	303	465	989	985	1120	616	323	466	513	678	783	879	721	673	12	6	22	10	14	22	16	10	17	12	4	13	20	9	22	28	18	26	119	28	38	21	53	31	71	48	49	127
Misin01G113300	57	88	84	463	150	100	95	69	225	219	174	231	171	75	189	135	182	219	283	198	219	10	25	25	26	29	42	23	61	33	41	35	45	76	71	80	38	61	34	103	68	57	63	89	93	90	90	91	117
Misin01G113400	2	0	1	1	0	1	0	0	1	0	1	0	3	1	3	4	4	7	33	17	25	5	4	4	0	1	0	2	0	1	2	1	1	0	4	2	2	4	0	1	1	1	1	1	0	0	0	3	0
Misin01G113500	146	175	184	412	261	248	157	77	316	285	231	305	242	211	275	328	520	522	434	295	314	1372	1415	1701	279	315	361	365	325	284	447	359	591	396	474	594	317	343	298	939	558	576	371	631	408	421	388	366	440
Misin01G113600	210	163	199	413	251	222	159	100	262	300	323	313	298	172	272	657	904	961	455	350	277	1452	1165	2965	178	199	209	221	224	182	321	250	409	340	327	514	176	198	176	544	313	346	359	550	340	282	219	228	310
Misin01G113700	6	11	5	12	8	7	4	4	2	18	17	26	24	8	10	23	30	25	32	24	20	15	17	25	1	9	3	2	4	4	3	3	2	11	4	7	2	0	3	8	3	4	6	12	6	15	15	22	0
Misin01G113800	137	181	194	373	482	311	225	116	325	325	292	303	275	245	285	90	131	189	315	215	265	721	643	749	817	754	863	785	898	803	672	741	754	909	769	919	413	495	560	815	776	653	369	567	433	484	470	384	563
Misin01G113900	88	69	117	564	216	190	96	60	195	106	121	128	127	60	132	110	140	191	47	36	22	361	269	1280	155	335	567	924	380	482	1201	818	1049	391	691	330	1384	906	1002	805	1796	665	582	935	603	568	526	478	4085
Misin01G114000	2	1	3	12	102	9	10	15	2	1	3	4	5	0	0	0	0	3	0	1	0	2	2	12	2	1	2	10	8	1	4	1	4	4	3	0	5	4	1	0	1	0	1	0	0	1	0	2	8
Misin01G114100	6	4	2	1537	14	31	12	4	6	20	27	32	2	8	10	8	22	31	1	0	2	351	270	1741	424	466	746	1364	484	697	1049	803	849	277	696	144	1202	697	744	374	1211	573	497	835	576	109	133	182	3201
Misin01G114200	0	0	0	0	0	0	0	0	0	0	0	0	0	0	0	0	0	0	0	0	0	0	0	0	0	0	0	0	0	0	0	0	0	0	0	0	0	0	0	0	0	0	0	0	0	0	0	0	0
Misin01G114300	172	54	77	1680	158	97	122	44	166	116	150	168	138	93	145	303	416	438	134	136	135	3856	2572	7197	349	369	383	785	390	527	608	473	772	213	431	425	403	317	315	593	485	506	136	208	165	104	106	60	711
Misin01G114400	0	1	0	2634	2	3	4	2	7	2	4	0	4	1	1	0	1	0	0	2	0	0	3	11	0	0	1	3	0	0	0	0	0	0	0	0	5	2	0	0	2	0	0	0	0	0	0	0	1
Misin01G114500	2	0	3	2	3	0	1	4	1	1	3	5	1	1	1	0	1	2	3	2	4	2	3	3	3	2	3	1	4	1	5	3	1	0	3	4	7	6	0	2	0	2	1	8	0	6	4	5	1
Misin01G114600	1	3	2	1	3	8	3	4	6	13	6	16	9	7	12	7	4	15	13	6	19	12	6	2	0	7	4	8	4	12	16	3	8	17	25	19	30	29	17	21	34	21	33	56	33	49	41	26	8
Misin01G114700	171	164	217	357	403	259	203	140	220	321	353	306	318	185	320	362	490	600	433	324	324	168	150	234	173	242	289	247	222	236	190	189	197	380	282	342	281	272	189	631	585	393	320	452	310	481	491	493	453
Misin01G114800	18	28	17	544	146	49	49	34	41	68	99	75	63	274	64	82	118	116	981	899	808	1550	1369	4341	89	75	79	215	322	151	691	544	1075	402	1464	3103	228	208	133	506	275	243	1502	2001	1564	120	165	143	603
Misin01G114900	119	135	152	146	289	166	201	128	209	207	256	263	173	116	117	53	93	105	280	238	214	23	43	39	32	36	43	59	73	61	39	51	80	75	60	89	53	57	42	67	57	37	49	74	68	69	50	51	76
Misin01G115000	6	9	30	54	59	31	13	16	42	28	20	26	37	19	32	14	18	23	22	19	13	49	28	44	30	40	50	56	52	36	31	37	50	80	47	64	66	54	49	84	67	69	32	83	48	65	65	19	18
Misin01G115100	48	45	22	146	58	40	59	26	73	71	71	90	45	25	32	59	97	78	32	23	29	351	482	507	111	86	105	117	173	126	143	143	169	133	131	183	69	94	64	109	71	62	94	121	142	76	58	41	186
Misin01G115200	101	171	114	332	385	196	167	107	196	210	271	306	150	84	153	166	228	227	119	124	119	183	212	489	19	38	35	92	68	64	73	43	99	111	85	108	69	35	60	254	102	82	54	91	91	119	86	72	457
Misin01G115300	73	93	53	46	268	138	122	48	142	78	89	90	67	43	57	34	57	47	31	29	24	166	253	109	175	160	190	259	262	248	230	229	241	214	182	190	255	248	239	164	215	129	130	211	181	173	153	145	220
Misin01G115400	272	280	388	616	569	375	385	217	588	675	658	738	552	956	620	589	862	837	3940	3284	3000	402	422	335	452	516	522	422	465	469	371	411	373	442	416	437	304	358	309	571	511	390	224	398	303	538	512	506	594
Misin01G115500	325	287	318	1109	686	484	361	199	440	652	560	640	580	409	548	627	917	875	830	599	575	1086	985	1053	699	702	862	999	808	867	935	750	976	964	898	849	769	765	750	1505	1537	982	715	1022	754	981	838	724	1118
Misin01G115600	208	197	251	414	508	366	245	141	319	384	382	447	413	190	345	252	391	401	438	266	249	303	220	315	253	326	358	394	410	356	353	276	315	483	420	463	248	280	246	460	411	324	244	399	341	373	310	302	564
Misin01G115700	264	265	343	455	426	394	298	197	596	391	388	430	517	237	504	484	682	794	540	439	375	642	551	777	328	418	543	517	550	430	457	405	525	566	482	537	595	556	412	746	609	541	449	720	520	719	760	701	450
Misin01G115800	46	71	95	110	98	120	91	44	124	75	95	92	148	71	133	66	96	130	121	79	83	85	68	85	44	76	88	95	65	56	70	66	76	68	69	37	168	108	76	53	82	54	49	87	73	53	69	51	133
Misin01G115900	0	0	0	0	0	0	0	0	0	0	0	0	0	0	0	0	0	0	0	0	0	0	0	0	0	0	0	0	0	0	0	0	0	0	0	0	0	0	0	0	0	0	0	0	0	0	0	0	0
Misin01G116000	13	7	6	6	18	5	5	7	12	11	15	4	7	6	12	2	10	10	8	4	4	5	4	5	8	4	11	11	5	7	9	10	5	10	8	10	15	5	8	6	7	2	6	6	6	5	4	11	10
Misin01G116100	6	11	8	7	6	13	9	13	18	10	12	13	11	13	22	10	13	17	21	17	15	5	7	11	3	13	13	14	7	6	12	5	7	8	9	4	16	18	14	8	12	9	8	11	9	16	4	10	18
Misin01G116200	0	0	0	1	0	0	1	1	3	0	1	2	0	1	0	1	0	1	0	0	0	11	5	42	0	3	0	1	1	2	0	2	3	4	1	1	7	3	6	3	7	2	7	10	7	0	0	0	1
Misin01G116300	140	174	246	89	187	192	122	79	210	233	280	322	264	150	340	196	248	381	364	238	258	69	66	73	26	52	51	68	38	42	33	42	46	46	28	34	64	54	51	51	28	33	38	76	56	60	59	51	92
Misin01G116400	162	217	233	301	484	365	335	165	339	277	289	291	265	177	249	72	98	127	181	157	173	295	300	308	635	557	646	765	822	701	638	566	671	685	637	640	616	601	536	486	462	336	416	597	557	657	594	431	520
Misin01G116500	27	31	46	149	81	81	59	46	102	83	81	105	172	54	144	93	115	124	106	83	93	35	40	59	62	74	89	121	170	128	113	91	118	185	165	177	148	137	101	157	116	136	169	254	225	289	267	282	79
Misin01G116600	0	0	0	0	0	0	0	0	2	0	0	0	0	0	0	0	0	0	0	0	0	1	0	0	0	0	0	3	0	0	1	2	2	0	3	0	8	2	0	0	0	1	0	0	0	1	1	2	0
Misin01G116700	458	489	479	559	1542	885	699	282	576	583	501	612	466	177	439	242	309	331	102	92	65	1514	1423	1589	2943	1965	2362	3176	4231	3362	3047	2818	3098	4954	3855	4919	2371	2694	2618	4196	3325	3421	3038	4501	3389	6018	5256	3176	915
Misin01G116800	0	0	0	2	0	0	0	0	0	1	0	0	0	2	1	0	3	0	0	0	2	8	4	29	1	0	5	8	1	1	22	20	16	0	0	1	9	6	3	4	7	0	3	1	6	0	0	0	19
Misin01G116900	0	0	0	0	0	0	0	0	0	0	0	1	0	0	0	0	3	0	2	0	1	1	2	0	0	1	0	5	1	0	4	8	4	0	3	0	10	4	3	10	98	3	15	27	21	11	7	6	6
Misin01G117000	136	126	132	352	270	201	184	107	243	231	188	221	193	142	201	196	303	273	204	161	165	414	412	387	237	258	308	324	298	325	297	280	340	268	313	264	211	234	234	413	494	274	173	307	203	231	211	219	495
Misin01G117100	28	55	52	53	79	37	55	45	63	57	34	51	42	59	27	29	40	45	133	95	98	15	10	19	51	34	19	29	36	31	17	14	28	35	14	32	36	29	29	57	56	63	15	22	24	39	34	52	25
Misin01G117200	152	151	143	270	320	212	167	93	226	191	238	223	193	80	163	195	293	305	170	127	120	315	274	234	225	191	240	279	316	261	271	241	312	366	283	345	359	290	227	337	355	324	246	438	271	409	399	315	334
Misin01G117300	20	31	36	40	50	40	49	17	60	34	60	73	56	26	60	40	66	66	71	76	63	102	87	91	99	122	141	115	127	102	90	90	131	144	127	121	124	120	116	149	119	104	87	144	109	130	142	142	91
Misin01G117400	113	107	122	377	266	180	195	72	209	367	348	333	283	205	216	530	853	862	352	255	235	1064	894	947	752	931	838	962	924	858	900	682	1024	1369	1057	1166	512	647	548	2167	1439	1122	764	1289	921	1154	897	967	490
Misin01G117500	2	0	3	14	27	11	14	3	20	22	29	43	1	31	11	10	8	6	60	68	58	138	165	95	214	240	201	175	278	193	128	184	160	151	176	168	38	75	78	61	68	50	37	50	53	103	88	46	69
Misin01G117600	47	49	78	603	108	58	59	36	122	102	80	110	106	81	101	255	348	415	306	233	227	518	602	992	529	432	565	444	363	293	363	322	418	346	410	278	480	429	348	398	733	491	251	423	315	355	313	325	1053
Misin01G117700	65	52	73	267	133	80	56	40	114	81	85	106	161	116	168	455	563	757	360	264	242	267	233	307	63	86	81	101	98	72	76	52	72	112	105	106	168	148	113	269	286	179	133	240	163	155	184	159	190
Misin01G117800	0	0	0	0	0	1	0	0	1	1	2	1	0	1	2	4	2	3	0	7	2	14	17	2	1	1	4	3	4	2	2	0	0	13	6	7	6	2	6	14	2	7	3	9	2	24	21	13	0
Misin01G117900	0	3	10	18	12	8	1	1	13	6	2	6	4	2	5	2	6	7	9	6	5	16	29	18	27	43	39	71	81	66	44	26	63	76	59	62	70	50	63	71	99	69	51	105	68	102	130	92	15
Misin01G118000	206	196	283	678	701	457	310	195	447	368	336	401	592	411	451	584	785	920	679	510	508	1738	1765	1097	591	658	684	940	1247	1085	635	619	798	1710	1404	2241	1409	1581	1066	3239	2028	2344	2689	4077	3217	5635	5942	5237	732
Misin01G118100	0	0	0	5	0	0	0	0	0	0	0	0	0	0	0	0	0	0	0	0	0	15	37	12	1	2	9	17	7	13	23	8	24	5	33	6	22	11	6	16	21	12	22	31	35	23	21	26	3
Misin01G118200	0	0	0	0	0	0	0	0	0	0	0	0	0	0	0	0	0	0	0	0	0	0	0	0	0	0	0	0	0	0	0	0	0	1	0	0	0	0	0	0	0	0	0	0	0	0	0	0	0
Misin01G118300	0	0	0	0	0	0	0	0	0	0	0	0	0	0	0	0	0	0	0	0	0	0	0	0	0	0	0	0	0	0	0	0	0	0	0	0	0	0	0	0	0	0	0	0	0	0	0	0	0
Misin01G118400	147	151	208	356	291	238	196	123	253	293	277	291	386	209	382	461	514	701	508	360	400	412	320	455	188	299	295	346	227	217	256	259	286	414	310	362	508	357	278	506	495	436	352	543	317	469	494	485	325
Misin01G118500	322	393	406	860	666	472	539	282	641	645	630	767	666	685	632	931	1461	1435	1319	1044	1071	830	1111	1028	1111	1133	1089	1052	1078	1024	1044	1078	1183	1064	1086	1078	1076	1092	1112	1853	1458	1075	973	1494	1286	1284	1049	932	1652
Misin01G118600	0	0	0	0	0	0	0	0	0	0	0	0	0	0	1	1	0	0	2	0	4	2	0	0	0	0	0	0	0	0	1	0	0	0	0	0	0	0	0	0	0	0	0	0	0	0	0	1	0
Misin01G118700	4	2	3	28	21	5	2	0	5	7	4	5	5	42	19	20	29	20	60	51	54	154	223	255	73	135	93	69	22	66	36	31	44	37	81	28	99	108	91	60	222	161	54	125	83	4	22	3	45
Misin01G118800	269	321	515	475	989	712	508	358	650	1120	1114	1142	643	304	628	608	865	802	582	471	452	12	19	12	18	15	25	53	46	48	30	36	31	108	96	149	42	42	50	295	96	140	85	171	115	203	167	125	72
Misin01G118900	0	0	0	0	0	0	0	0	0	0	0	0	0	0	0	0	0	0	0	0	0	1	0	1	0	0	0	0	1	0	0	0	0	0	0	0	0	0	0	0	0	0	0	0	0	0	0	0	0
Misin01G119000	679	902	1103	2521	2747	1335	1279	594	1348	3096	2927	3007	3000	1024	2282	2384	3318	3509	1241	952	880	377	367	400	444	510	644	1278	1384	1202	612	596	627	1803	1519	1975	736	774	801	1612	934	869	1120	1915	1326	1018	1087	822	888
Misin01G119100	33	51	36	137	115	63	74	48	84	57	66	72	50	42	57	30	49	44	62	53	59	72	107	110	145	139	167	166	193	161	167	164	162	124	156	146	181	159	166	89	168	114	98	129	126	92	128	90	256
Misin01G119200	157	200	146	247	242	130	143	92	305	136	164	194	179	149	186	97	150	132	161	163	132	176	242	244	167	148	155	164	163	216	136	148	212	197	215	210	261	237	206	355	245	211	156	233	207	255	249	193	371
Misin01G119300	3	8	9	2747	38	26	19	14	14	10	11	23	9	12	6	3	7	1	5	7	2	88	68	252	247	302	326	437	203	247	222	257	250	184	218	83	273	290	327	132	615	372	99	142	120	70	53	54	767
Misin01G119400	0	1	2	145	20	2	10	3	0	1	0	0	0	0	0	1	0	3	1	4	1	22	34	83	1	13	16	64	12	100	34	30	26	29	47	2	95	53	98	24	77	50	13	28	6	13	5	1	50
Misin01G119500	0	0	0	1	1	0	0	2	0	0	0	0	0	2	0	0	0	0	0	0	0	3	0	0	0	0	0	1	0	0	1	0	0	3	0	0	0	1	0	0	0	0	0	0	0	0	0	1	2
Misin01G119600	16	14	16	102	91	43	37	15	63	53	38	57	28	228	68	30	47	35	215	163	151	51	70	76	50	72	66	62	42	67	48	51	74	38	59	43	46	45	39	59	48	37	21	39	34	61	38	40	96
Misin01G119700	74	65	78	158	144	106	105	72	119	119	123	146	112	57	78	134	184	147	121	86	91	190	216	192	209	197	262	249	243	225	197	203	224	300	316	245	175	184	219	285	321	218	130	265	192	256	237	177	176
Misin01G119800	159	157	105	507	287	109	194	79	164	426	474	477	323	202	213	605	738	902	767	593	554	305	275	433	409	466	511	532	526	463	445	417	509	670	539	626	456	463	426	647	897	563	479	753	477	529	580	561	583
Misin01G119900	93	75	71	128	146	84	85	40	139	65	59	89	71	45	102	52	81	88	63	50	40	115	147	161	101	81	100	122	143	116	94	84	124	131	119	152	202	157	144	276	245	189	215	273	275	269	256	191	170
Misin01G120000	256	289	287	1504	756	499	448	280	672	534	573	597	408	337	387	226	375	322	530	391	365	882	1005	1148	1578	1420	1570	1499	1271	1331	1189	1163	1310	918	1030	735	1130	1160	1076	1123	1639	1070	737	1119	1026	879	793	777	3432
Misin01G120100	0	0	0	46	0	1	0	0	0	2	4	1	0	0	0	0	1	0	0	1	0	8	3	15	4	7	21	30	10	24	14	8	23	25	24	26	51	37	23	126	70	52	82	154	91	316	188	318	15
Misin01G120200	1	0	1	150	0	6	0	1	5	2	1	7	0	0	0	0	0	1	0	0	0	9	4	49	14	30	35	48	23	30	61	50	43	22	40	15	56	40	50	16	40	13	11	21	13	4	3	1	16
Misin01G120300	1	5	5	5	1	2	6	4	6	6	15	15	1	2	8	10	20	8	7	15	8	1	2	1	6	9	6	1	1	3	0	7	13	10	6	1	1	1	4	0	0	0	0	0	0	1	0	0	14
Misin01G120400	0	0	0	1	0	0	0	0	0	0	0	0	0	0	0	0	0	0	0	0	0	6	0	3	0	1	4	5	2	5	7	2	6	1	1	0	11	12	9	2	4	2	0	2	0	0	0	0	2
Misin01G120500	2	4	0	88	6	7	4	2	9	3	6	7	6	3	10	7	6	5	2	2	1	11	6	19	0	17	19	25	11	19	13	12	17	5	19	0	35	22	16	11	50	5	2	15	7	0	4	1	2
Misin01G120600	0	0	1	5	3	2	1	1	4	2	0	1	5	1	5	4	7	9	6	3	5	5	8	8	1	0	3	0	5	5	4	1	5	5	2	4	4	0	2	5	6	2	6	4	5	5	2	5	3
Misin01G120700	1	0	1	1	4	3	1	1	2	3	4	3	4	6	5	1	2	4	12	1	5	0	1	0	2	1	0	2	0	0	1	1	1	1	0	2	0	0	3	0	0	1	0	2	2	3	2	0	0
Misin01G120800	0	1	2	11	4	6	4	2	6	4	7	8	0	7	3	28	44	42	128	93	78	25	37	20	1	6	5	7	23	8	122	156	157	152	165	182	2	3	6	60	9	8	520	966	941	56	49	67	4
Misin01G120900	1	1	0	5	2	0	1	2	0	0	1	0	0	0	1	2	3	6	4	2	0	3	2	12	0	3	15	33	3	12	13	11	9	3	8	4	25	6	5	17	35	4	8	9	8	1	0	3	6
Misin01G121000	221	245	237	1021	415	356	354	261	471	276	316	313	275	132	353	142	234	238	241	179	186	560	733	486	901	919	813	715	590	636	549	611	696	631	585	582	577	600	478	511	538	574	271	467	410	520	430	411	938
Misin01G121100	250	222	194	357	350	218	195	125	276	99	111	134	98	52	59	51	81	86	64	42	63	228	281	516	510	420	623	627	504	529	439	451	424	291	431	290	732	617	486	386	537	414	316	507	489	332	380	303	3241
Misin01G121200	77	45	59	543	233	108	99	55	100	82	107	104	107	54	92	48	97	91	110	67	84	269	276	355	588	450	499	606	574	522	369	421	353	363	393	353	418	341	257	394	438	465	391	569	452	476	532	433	1170
Misin01G121300	8	7	12	410	36	30	15	13	24	21	28	24	21	13	19	22	25	29	12	7	12	174	149	428	175	196	267	322	146	189	371	307	340	179	263	100	424	337	358	234	808	232	202	351	229	102	105	107	801
Misin01G121400	21	27	43	47	45	37	40	21	49	30	31	49	41	32	42	23	29	33	53	28	48	38	30	32	39	35	43	47	44	49	59	46	55	37	42	33	55	43	54	40	35	33	19	36	27	42	42	34	86
Misin01G121500	90	97	96	366	209	130	107	65	200	219	204	223	193	141	225	187	252	254	286	271	211	220	214	331	225	278	293	326	281	309	237	250	253	250	263	275	278	287	211	460	394	334	283	442	378	392	346	336	514
Misin01G121600	69	72	87	503	235	148	117	70	146	208	160	158	106	68	123	89	107	113	30	27	13	1154	896	899	1032	1533	1721	2368	2408	1736	1648	1546	1725	2204	1600	1719	1244	1133	1125	1589	2501	1513	1296	2403	1340	1061	1463	883	995
Misin01G121700	121	158	301	221	184	193	212	147	429	260	275	267	340	139	272	190	209	292	245	166	183	52	34	59	67	121	143	55	34	41	49	45	78	66	43	22	27	59	69	47	11	42	39	57	31	17	21	17	101
Misin01G121800	0	1	3	2	0	1	2	1	1	1	2	3	1	2	0	3	7	2	3	9	1	0	1	0	0	5	2	1	1	1	0	0	0	0	1	1	0	0	0	0	0	0	1	0	3	0	0	0	0
Misin01G121900	32	17	11	33	231	111	61	15	70	97	99	100	17	506	79	19	33	40	691	540	513	114	89	79	236	152	105	592	690	632	272	262	301	525	365	367	437	457	380	759	710	522	736	1255	813	582	683	467	92
Misin01G122000	237	269	391	344	324	363	339	322	594	457	583	616	949	401	726	300	347	461	963	616	663	116	98	210	71	133	194	173	55	86	182	163	196	148	145	122	415	286	232	201	266	181	230	320	176	331	349	354	505
Misin01G122100	2	1	2	2	5	5	0	3	0	4	0	0	2	1	0	2	1	2	4	9	12	3	1	0	0	0	1	1	0	0	0	0	0	1	0	0	0	0	0	2	1	0	0	0	1	0	0	0	0
Misin01G122200	105	160	177	35	108	194	155	97	331	252	294	357	123	189	218	145	322	274	552	418	435	107	126	85	145	192	196	163	212	202	83	106	161	292	263	433	80	166	169	320	198	150	97	165	150	166	163	101	65
Misin01G122300	146	133	99	269	291	160	144	102	224	219	243	256	220	82	149	187	293	262	97	102	77	410	385	355	284	250	286	386	438	384	323	301	340	427	396	367	326	332	250	424	473	306	256	423	301	273	357	258	457
Misin01G122400	2	7	7	7	19	15	5	4	12	8	7	21	18	5	8	5	5	13	1	3	2	17	26	24	18	14	18	23	26	37	16	17	18	41	20	26	26	15	20	16	23	32	15	22	27	22	22	14	21
Misin01G122500	4	7	22	10	8	12	7	6	7	5	5	7	9	5	10	4	8	9	18	5	13	5	1	9	5	2	13	7	5	5	5	7	3	9	6	1	21	13	10	6	14	6	17	8	6	12	12	6	14
Misin01G122600	152	182	168	340	373	258	379	184	254	568	638	623	457	340	332	336	560	597	506	377	343	140	147	200	323	329	389	310	343	346	227	257	327	372	314	309	309	292	251	329	317	252	215	387	303	397	323	295	426
Misin01G122700	6	3	8	8	24	6	8	7	8	9	8	12	10	9	4	1	5	4	9	19	16	6	9	3	8	6	9	6	9	7	5	3	4	10	12	4	3	8	10	2	10	4	1	7	14	7	6	5	16
Misin01G122800	0	0	0	3	1	0	0	0	0	0	0	1	0	0	0	0	0	2	0	0	1	3	2	3	0	0	2	1	2	2	2	1	1	0	0	1	0	3	2	1	6	1	1	2	2	0	3	2	0
Misin01G122900	355	277	250	10536	691	397	446	289	433	465	482	507	253	183	220	249	344	332	267	205	180	3071	2456	4153	2734	3035	3203	3248	1593	2196	2512	2120	2497	1966	2302	1234	2738	2330	2581	2771	7412	3117	1456	2059	1526	1064	1107	1427	12790
Misin01G123000	61	121	171	272	220	163	114	81	169	399	438	429	401	115	174	108	124	158	160	122	116	228	241	364	192	264	271	235	289	223	202	252	239	401	335	422	262	237	242	307	331	228	254	424	288	312	292	275	157
Misin01G123100	311	406	358	1091	597	413	498	250	662	672	710	749	523	487	518	548	760	745	1043	872	793	813	1019	1274	1030	1090	1039	1026	1082	994	1098	1062	1270	1116	1169	1223	869	912	881	1505	1207	1121	903	1424	1256	1440	1254	1118	2454
Misin01G123200	271	252	335	536	916	534	375	288	533	604	484	472	683	293	525	204	283	335	417	278	282	757	568	655	543	712	846	1287	1241	1050	822	697	865	1203	974	1087	1014	783	724	887	1139	924	925	1464	854	912	1128	851	599
Misin01G123300	772	799	931	3651	1428	1043	1050	490	1431	1565	1468	1681	1683	1694	1877	1963	2971	2941	3890	3100	2856	1554	1933	2242	1214	1143	1408	1431	1182	1141	1145	1257	1301	1291	1435	1414	1432	1438	1235	2945	2037	1616	1195	1589	1298	1387	1192	1049	4056
Misin01G123400	19	57	61	88	16	35	48	41	142	85	98	100	41	80	35	102	164	142	541	448	444	164	131	401	14	31	40	33	21	20	97	84	138	25	119	71	73	38	43	166	149	68	89	140	111	94	87	65	309
Misin01G123500	15	44	62	156	163	109	55	37	162	74	73	91	101	54	138	45	82	65	92	58	44	41	49	60	104	100	96	110	146	122	87	87	115	185	157	185	150	141	119	159	115	92	120	186	124	193	175	165	67
Misin01G123600	0	0	0	0	0	0	0	0	1	0	0	0	0	0	0	1	0	0	1	0	0	1	1	2	0	0	0	1	0	0	0	0	0	0	0	0	0	0	0	0	0	1	0	0	0	0	0	0	1
Misin01G123700	3	6	11	16	24	16	7	7	19	4	7	6	36	4	13	1	5	9	11	7	10	2	1	4	0	1	3	9	3	5	2	2	3	2	0	1	9	5	3	1	3	0	2	4	3	4	3	1	12
Misin01G123800	54	106	104	202	249	147	91	109	211	150	206	195	162	53	111	29	50	50	78	77	78	19	32	26	36	46	18	46	65	45	23	38	39	31	42	46	46	50	27	46	30	23	26	55	36	40	30	27	191
Misin01G123900	0	0	0	0	0	1	0	0	0	0	1	0	1	1	2	0	1	1	4	0	3	2	0	0	0	0	2	0	0	0	0	0	0	0	0	0	0	0	0	1	0	0	0	0	0	0	0	2	1
Misin01G124000	0	0	0	0	0	0	0	0	0	0	0	0	0	0	0	0	0	0	0	0	0	0	0	0	0	0	0	0	0	0	0	0	0	0	0	0	0	0	0	0	0	0	0	0	0	0	0	0	0
Misin01G124100	1	6	2	3	12	4	1	1	9	11	7	5	9	2	7	7	10	9	30	18	24	2	1	3	1	2	12	0	93	2	1	1	1	0	3	2	3	6	0	0	2	1	0	0	0	0	0	1	4
Misin01G124200	13	12	14	15	19	17	6	2	29	29	36	37	50	66	84	81	92	93	133	83	89	30	22	15	3	1	7	7	6	2	3	6	4	17	19	20	11	19	12	56	30	35	28	22	17	54	32	39	3
Misin01G124300	0	0	0	1	0	0	0	0	0	0	0	0	0	2	0	1	0	2	4	1	0	0	0	0	0	0	0	0	0	0	0	0	0	0	0	0	0	0	0	0	2	0	0	0	0	1	0	0	0
Misin01G124400	84	117	106	236	194	145	145	84	152	262	252	260	347	158	291	236	327	371	293	209	201	24	16	39	24	23	23	52	61	39	36	37	48	94	83	82	108	60	62	241	143	96	79	163	131	218	173	131	131
Misin01G124500	0	0	0	0	0	0	0	0	0	0	0	0	0	0	0	0	0	0	0	0	0	0	0	0	0	0	2	0	1	0	0	0	0	0	0	0	0	0	0	0	0	1	0	0	0	1	0	0	0
Misin01G124600	0	0	0	0	0	0	0	0	0	0	0	0	0	0	0	0	0	0	0	0	0	0	0	0	0	0	0	0	0	1	0	0	0	0	0	0	0	1	0	0	0	0	0	0	0	0	0	0	0
Misin01G124700	1	0	0	1	0	1	1	1	3	0	3	0	2	0	1	1	5	2	3	0	2	1	0	1	1	0	3	1	0	2	1	0	0	3	2	1	3	0	1	0	5	0	0	6	7	0	2	1	1
Misin01G124800	360	379	361	447	426	308	305	168	487	470	454	502	497	346	473	412	553	630	954	779	649	257	277	311	80	101	109	98	66	40	74	55	74	115	111	146	112	112	66	263	177	148	90	126	91	210	204	186	169
Misin01G124900	38	29	41	128	46	65	36	29	74	42	40	58	55	32	52	24	21	27	48	26	31	40	27	85	55	72	155	115	89	81	103	80	111	91	102	63	175	127	101	44	78	66	63	112	70	60	86	45	157
Misin01G125000	11	14	31	58	18	26	19	12	35	21	26	23	26	14	34	18	14	17	35	29	26	26	23	50	38	44	65	50	48	42	59	41	47	57	49	30	83	53	35	32	42	36	31	60	35	37	36	27	77
Misin01G125100	0	0	1	4	0	2	0	0	0	1	1	0	0	0	0	0	0	1	0	0	1	7	6	6	0	14	15	26	19	38	15	15	21	4	8	0	41	36	15	4	40	4	4	8	8	0	3	2	6
Misin01G125200	0	0	0	6	0	0	0	0	0	0	0	0	0	0	0	0	0	0	0	0	0	0	1	3	0	0	3	3	0	2	0	0	9	0	1	0	2	0	0	0	1	0	0	0	0	0	0	0	5
Misin01G125300	0	0	0	5	0	0	0	0	0	0	0	1	1	0	1	0	0	0	2	1	0	1	0	1	0	2	0	0	0	0	0	0	0	2	2	0	0	0	0	0	5	0	0	1	0	0	1	0	0
Misin01G125400	0	0	0	1	0	1	0	0	0	0	0	0	0	0	0	0	0	0	0	0	0	0	0	0	0	0	0	0	0	0	0	0	0	0	0	0	0	1	0	2	1	1	0	0	1	0	0	0	2
Misin01G125500	5	3	6	3	1	3	3	1	6	10	14	10	4	17	14	32	41	51	24	17	22	1	6	4	0	2	3	0	0	0	0	0	3	1	2	3	1	3	0	4	3	0	1	0	0	1	0	1	0
Misin01G125600	0	0	0	34	0	0	0	0	0	0	0	0	0	0	0	0	0	0	0	0	0	2	1	13	1	10	10	27	3	9	24	13	25	4	12	3	15	19	21	7	17	2	8	11	7	2	0	2	259
Misin01G125700	38	38	89	104	82	90	68	40	80	58	66	81	151	49	136	82	76	123	136	97	98	66	48	77	34	40	65	87	42	33	60	53	66	49	62	36	172	95	53	38	60	54	46	101	69	76	96	86	135
Misin01G125800	155	238	387	1125	533	414	397	248	458	744	704	767	645	398	662	699	1083	1173	1725	1363	1220	797	674	913	1200	1520	1380	1264	1050	1049	1065	1138	1108	1409	1200	1479	589	763	773	1844	1247	1254	911	1588	1142	1994	1791	1816	930
Misin01G125900	0	0	1	1	8	1	2	5	10	1	2	3	0	1	0	0	0	0	2	0	0	0	0	0	0	2	1	2	1	0	1	4	0	0	1	0	3	2	1	1	2	0	0	1	0	1	0	0	0
Misin01G126000	8	2	5	1	3	1	1	3	1	2	1	1	0	1	0	0	1	0	3	1	2	4	3	0	0	0	0	2	2	1	0	0	0	0	2	2	2	0	1	2	0	2	1	2	3	3	5	9	0
Misin01G126100	37	48	72	107	157	137	80	75	139	101	108	104	103	57	105	69	114	114	139	120	94	101	79	85	95	117	115	132	104	103	75	87	93	152	139	160	100	120	126	254	211	202	135	208	136	288	248	267	139
Misin01G126200	3	5	7	3	12	3	9	0	32	13	10	13	9	8	14	11	10	10	3	4	3	14	11	13	6	14	8	18	22	16	8	8	3	29	12	26	12	7	9	37	22	6	17	13	17	16	19	16	30
Misin01G126300	2	5	66	42	5	15	9	22	74	3	5	4	17	2	13	5	17	16	23	19	17	3	4	8	7	8	8	23	7	6	10	8	7	10	5	5	10	4	6	13	10	18	10	10	4	8	7	39	97
Misin01G126400	617	750	4845	1213	1397	5691	535	1044	9433	478	543	541	3329	769	2862	551	717	897	2117	1551	1414	165	126	165	160	200	280	310	260	260	129	97	110	318	229	169	388	297	231	347	203	219	367	558	388	471	480	568	1616
Misin01G126500	17	4	26	794	16	69	23	2	7	4	2	10	3	13	8	33	59	50	616	602	499	868	792	1178	5	32	6	96	921	359	1832	1537	2805	1602	2793	3460	14	17	36	30	41	3	2144	3687	3191	24	9	3	290
Misin01G126600	243	258	264	318	462	407	432	145	430	469	407	481	373	299	327	327	461	486	629	478	440	636	639	391	476	503	546	480	492	541	394	413	426	506	390	500	247	296	306	598	463	413	153	260	233	343	249	257	473
Misin01G126700	134	144	163	405	357	256	218	138	244	334	311	304	306	175	269	168	291	291	233	166	130	456	389	377	546	528	563	815	923	856	573	554	601	728	555	546	470	451	436	571	644	476	433	634	448	502	555	363	587
Misin01G126800	0	0	0	0	0	0	0	0	0	0	0	0	0	0	0	0	0	0	0	0	0	4	3	1	0	3	1	0	1	0	0	0	0	1	3	2	0	0	0	0	1	0	0	0	0	1	1	0	0
Misin01G126900	6	2	0	247	3	1	2	0	0	0	2	0	1	3	1	6	14	13	13	13	13	1262	2055	4347	3	43	36	111	382	177	252	165	528	223	602	496	51	69	25	90	151	74	478	961	820	25	18	22	9
Misin01G127000	0	0	1	2	1	4	3	1	0	2	6	4	0	1	1	2	5	0	0	0	0	22	13	6	31	25	27	37	58	49	28	21	34	4	10	7	24	40	8	3	53	9	21	26	34	4	3	4	182
Misin01G127100	0	1	1	1	1	1	0	3	1	1	0	2	2	0	1	2	6	4	3	4	3	1	2	2	1	2	4	5	1	0	6	3	3	3	1	1	21	8	2	8	7	1	7	8	3	7	3	0	6
Misin01G127200	62	60	86	149	107	102	94	45	148	73	87	87	134	58	105	82	80	119	125	81	104	49	42	65	57	61	86	121	98	90	101	71	93	71	69	62	250	136	102	93	104	71	99	160	122	116	111	91	162
Misin01G127300	13	17	20	17	25	27	19	5	15	12	22	22	18	9	28	25	35	40	35	25	28	25	23	29	15	35	35	33	22	18	20	24	23	31	22	19	34	25	22	36	26	25	20	32	21	29	25	29	46
Misin01G127400	11	7	19	15	22	8	12	4	16	25	28	32	16	30	23	26	45	59	45	31	24	30	28	30	25	19	41	27	36	19	36	28	21	19	24	20	30	27	33	47	31	23	19	25	18	30	20	24	43
Misin01G127500	0	0	0	0	0	0	0	0	0	0	0	0	0	0	0	0	0	0	0	0	0	4	3	12	17	37	42	27	9	22	19	20	22	10	10	0	26	34	24	1	10	12	1	10	4	0	2	2	3
Misin01G127600	0	1	2	0	2	9	1	1	4	6	2	5	2	2	4	5	10	14	0	0	0	3	7	15	224	231	282	126	194	121	70	119	73	77	48	16	18	69	39	15	10	15	0	4	1	6	2	0	23
Misin01G127700	0	1	0	165	1	0	0	0	2	1	2	0	1	12	0	7	8	16	2	4	0	24	45	152	2	43	92	163	42	95	188	123	158	27	120	5	179	162	209	53	329	41	39	54	47	0	5	1	100
Misin01G127800	1	0	1	3	2	0	0	0	1	0	0	0	1	1	0	0	0	0	3	3	3	33	26	28	1	6	0	0	3	2	4	1	5	3	4	6	0	0	1	11	8	4	3	2	2	1	5	1	0
Misin01G127900	0	5	0	0	4	0	0	0	1	1	0	1	0	0	0	0	0	0	1	1	2	103	162	44	2	16	0	3	38	14	22	26	41	56	33	91	7	2	3	98	84	97	31	33	36	15	11	0	1
Misin01G128000	0	2	3	0	1	2	4	0	6	2	2	4	4	4	3	15	15	14	14	16	15	9	15	5	0	2	0	0	1	1	1	4	1	0	2	2	1	2	1	14	1	3	4	5	7	2	6	2	11
Misin01G128100	0	0	1	2	0	2	0	0	2	2	1	0	1	0	0	1	0	0	2	0	0	9	15	8	1	2	12	22	18	18	32	21	20	2	10	0	55	26	16	12	104	5	5	24	15	9	7	5	5
Misin01G128200	12	11	15	165	32	21	21	9	33	29	42	35	49	24	49	60	80	91	64	44	48	138	134	223	156	179	261	336	216	239	216	179	228	174	225	134	860	451	271	364	821	316	579	861	639	366	480	555	270
Misin01G128300	0	0	0	0	0	0	0	0	0	0	0	0	0	0	0	0	0	0	0	0	0	0	0	0	0	0	0	0	0	0	0	0	0	0	0	0	0	0	0	0	0	0	0	0	0	0	0	0	0
Misin01G128400	2	1	3	24	1	2	3	0	4	7	2	2	5	0	1	1	1	1	2	2	1	6	15	12	6	8	13	8	7	3	11	4	9	6	5	13	15	9	11	12	12	12	2	9	3	8	4	1	54
Misin01G128500	4	3	4	11	8	4	14	5	23	2	5	4	2	2	7	9	22	7	9	12	10	43	76	166	6	7	16	6	10	7	11	5	15	3	17	4	14	22	26	20	19	8	3	15	8	6	4	3	20
Misin01G128600	103	59	143	257	206	237	340	202	319	354	374	434	418	257	472	353	428	506	270	209	188	17	25	55	25	24	27	69	45	22	20	26	32	28	29	28	50	28	30	23	11	36	16	30	24	18	24	15	3285
Misin01G128700	0	0	0	87	1	1	0	1	0	0	0	0	0	0	0	0	0	0	0	0	0	4	4	32	0	1	4	9	1	7	4	5	4	0	1	0	3	2	0	0	0	7	0	0	0	0	0	0	126
Misin01G128800	0	0	0	1	0	0	0	0	0	0	0	0	0	0	0	0	0	0	0	0	0	1	2	12	0	1	6	30	10	12	22	4	16	4	4	0	32	19	5	3	12	1	1	2	0	0	0	0	5
Misin01G128900	0	0	1	46	1	0	0	1	1	0	0	1	1	0	0	0	0	0	1	0	0	9	5	24	7	9	15	46	15	6	32	26	15	10	17	4	36	24	18	13	34	16	9	15	16	6	5	6	116
Misin01G129000	0	2	1	66	3	1	5	4	7	7	7	6	3	8	7	15	19	8	11	9	0	131	98	143	90	107	167	272	117	155	216	147	167	145	193	66	209	170	196	246	457	211	169	207	155	222	210	159	168
Misin01G129100	55	81	88	326	125	79	91	50	106	169	124	132	144	70	137	112	161	164	176	126	122	336	286	421	236	304	292	258	258	279	318	231	270	344	324	304	287	251	267	521	565	341	221	401	251	317	308	231	425
Misin01G129200	0	0	0	0	0	0	0	0	1	0	0	0	0	0	0	0	0	0	0	0	0	0	0	0	0	0	0	0	0	0	0	0	0	0	0	0	0	0	0	0	0	0	0	0	0	0	0	0	0
Misin01G129300	0	0	0	1	0	0	0	0	0	0	0	1	0	0	0	0	0	0	0	0	0	0	0	2	0	0	6	4	0	3	8	2	2	1	1	0	6	3	4	2	6	0	1	2	3	0	2	0	0
Misin01G129400	1	1	3	2	1	2	0	0	1	7	0	1	1	2	3	3	1	4	0	1	1	14	7	10	12	4	11	11	10	9	8	6	4	5	2	4	12	6	10	0	1	6	4	3	2	6	4	0	8
Misin01G129500	89	91	81	205	193	88	109	53	174	128	109	109	131	75	139	106	138	155	87	70	66	329	380	363	273	221	295	315	302	305	306	298	358	309	324	343	293	301	275	518	516	282	236	384	311	357	357	279	386
Misin01G129600	10170	13747	9237	8847	45556	21807	15457	13489	31833	8152	10380	10993	6794	9095	7313	7534	14729	12344	14127	14630	13829	16421	24794	18790	20908	19453	17073	20715	26083	26868	10611	11878	15124	18748	19813	18898	17509	18727	17532	42080	27040	28521	24906	35608	35980	54640	43059	43714	28049
Misin01G129700	0	0	3	2	0	0	1	1	2	1	0	1	0	0	2	2	0	1	6	3	1	7	6	8	3	4	6	6	4	2	1	6	0	1	5	0	6	2	5	1	2	0	4	6	1	1	7	0	5
Misin01G129800	40	47	76	103	202	123	97	49	132	162	135	145	105	130	118	64	109	114	198	129	145	75	88	65	103	115	87	113	133	98	115	96	86	143	115	148	104	93	108	164	158	134	88	123	110	152	153	86	92
Misin01G129900	65	81	94	76	341	109	147	142	299	175	211	207	102	426	195	100	194	161	797	784	705	175	224	76	320	246	163	225	219	229	72	124	108	108	81	94	97	117	100	269	206	202	27	65	71	66	102	96	200
Misin01G130000	90	125	113	178	255	178	109	79	255	117	130	143	106	40	105	59	108	66	37	23	25	318	405	420	301	250	310	317	345	315	260	303	355	417	411	405	371	398	370	628	617	500	453	700	602	687	606	420	308
Misin01G130100	96	47	49	141	70	74	49	29	155	74	76	82	64	83	118	220	329	351	258	190	208	285	252	366	145	118	130	111	84	98	156	138	174	86	80	118	19	24	21	250	106	119	57	77	47	13	21	14	24
Misin01G130200	1	0	3	5	2	1	0	0	2	2	4	3	2	3	8	2	1	3	10	10	11	7	5	2	5	1	3	8	8	5	3	3	1	1	10	2	6	12	4	5	7	7	2	5	5	1	1	0	1
Misin01G130300	4	3	11	22	12	7	13	8	33	14	8	7	7	24	8	14	17	15	22	15	6	44	39	41	26	29	37	34	22	27	37	24	32	47	36	25	49	40	27	103	74	45	31	52	36	55	29	19	41
Misin01G130400	0	1	0	76	0	1	1	0	2	0	1	1	0	0	1	0	1	1	2	2	1	4	10	33	16	16	34	22	10	19	14	26	19	5	14	10	34	40	35	10	53	18	6	21	9	0	4	0	161
Misin01G130500	184	181	198	527	456	286	237	159	312	273	289	277	237	213	223	140	204	206	251	169	186	483	473	556	573	575	644	770	767	755	659	633	664	640	566	605	551	512	532	587	777	536	365	569	476	544	528	439	757
Misin01G130600	23	24	32	49	34	36	24	33	52	27	40	41	48	28	56	30	37	47	46	48	50	40	33	73	17	38	30	47	39	33	48	60	52	59	45	43	75	48	37	46	37	39	30	74	45	58	50	81	64
Misin01G130700	8	13	5	1287	183	23	15	19	15	10	9	15	9	38	8	7	19	11	48	39	34	528	439	1622	125	384	520	878	335	693	703	445	927	128	684	42	945	798	694	214	1265	403	353	652	493	207	226	289	2284
Misin01G130800	27	20	37	71	57	44	47	25	53	24	48	51	35	16	21	32	41	27	24	23	10	109	122	131	84	54	96	98	139	98	112	111	116	78	92	62	58	97	80	90	133	70	72	89	63	41	44	42	219
Misin01G130900	3	0	0	0	0	0	0	0	0	0	1	0	0	0	0	0	1	0	0	0	3	0	0	0	0	0	1	0	2	0	0	0	0	0	0	0	0	0	0	0	0	0	0	0	0	0	0	0	0
Misin01G131000	0	0	0	1	0	0	0	0	0	0	0	0	0	0	0	0	0	0	0	0	0	0	0	0	0	0	0	2	0	0	1	0	0	0	0	0	0	0	0	0	0	0	0	0	0	0	0	0	0
Misin01G131100	0	0	0	0	0	0	0	0	0	0	0	0	0	0	0	0	0	0	0	0	0	0	0	0	0	0	0	0	0	0	0	0	0	0	0	0	0	0	0	0	0	0	0	0	0	0	0	0	0
Misin01G131200	2	7	3	14	16	13	16	24	105	34	29	29	21	14	13	5	7	7	0	0	4	12	11	27	5	1	3	6	3	3	4	2	5	1	5	0	2	2	5	0	1	3	7	4	1	0	0	1	6
Misin01G131300	0	0	1	2	2	2	1	2	8	0	2	2	0	0	0	4	1	2	0	1	2	3	0	5	4	8	10	6	5	1	8	5	6	5	7	3	3	0	2	3	2	3	0	6	1	3	3	4	6
Misin01G131400	115	73	95	391	165	156	121	73	170	294	237	269	221	118	167	162	174	178	146	128	116	299	227	287	238	282	336	381	267	301	408	308	386	322	295	251	308	223	259	387	600	312	186	296	181	210	153	171	565
Misin01G131500	251	241	389	932	843	542	435	235	506	462	492	547	471	252	436	401	543	635	453	296	306	705	663	849	1385	1142	1351	1771	1691	1460	1348	1333	1274	1432	1213	1177	1156	1161	1084	1059	1144	999	915	1251	971	1453	1321	1110	2498
Misin01G131600	0	0	0	0	0	0	0	0	0	0	0	0	0	0	0	0	0	0	0	0	0	0	0	1	0	4	4	1	1	1	0	0	4	0	1	0	13	1	2	1	7	0	0	0	0	0	0	0	0
Misin01G131700	406	493	463	1184	903	580	614	331	787	721	669	737	590	906	584	830	1266	1247	2435	2066	1931	843	1057	956	1189	1105	1089	1140	1257	1232	948	1103	1050	1003	1042	919	823	962	771	916	827	749	753	1045	847	1017	941	795	3066
Misin01G131800	19	24	30	580	89	92	58	41	82	70	54	75	49	29	42	28	24	31	20	17	23	109	101	268	184	198	284	280	187	204	301	239	270	180	237	166	290	280	274	125	376	173	192	249	205	118	112	71	779
Misin01G131900	0	0	0	0	0	0	0	2	1	0	0	0	0	0	0	0	0	0	0	0	0	2	0	0	5	1	2	0	2	1	1	0	0	1	0	0	1	0	0	0	3	0	0	0	0	0	4	0	0
Misin01G132000	0	0	1	0	0	0	0	0	0	2	0	0	0	0	0	0	0	0	0	0	0	1	2	22	0	0	0	0	0	0	0	0	0	0	0	0	0	0	0	0	0	0	0	0	0	0	0	0	0
Misin01G132100	1	0	0	30	2	0	1	0	0	1	0	0	0	0	0	0	0	0	4	1	2	79	106	364	0	0	0	0	0	1	0	3	1	0	1	1	0	0	0	0	0	0	7	6	5	0	0	0	0
Misin01G132200	55	27	18	331	195	285	101	34	114	81	66	77	421	48	70	71	107	115	31	33	38	716	588	1923	59	64	86	154	82	124	141	80	204	112	168	206	76	64	84	164	130	76	78	130	94	52	46	36	110
Misin01G132300	0	2	5	19	3	6	1	4	10	8	3	6	16	5	11	2	4	10	15	5	8	22	14	36	12	15	37	40	23	21	22	34	31	22	24	16	56	41	56	13	44	32	29	28	26	18	22	19	58
Misin01G132400	5	3	3	116	8	15	9	6	10	24	17	14	19	14	15	23	29	39	37	19	19	83	65	195	85	84	99	151	75	101	155	120	128	85	99	62	147	133	99	95	194	91	81	139	86	87	61	61	315
Misin01G132500	1	3	1	32	2	5	4	0	2	2	3	2	0	1	0	2	1	0	2	0	0	25	8	14	8	10	25	23	19	24	11	22	21	11	25	11	25	12	28	18	54	11	22	32	26	6	7	20	56
Misin01G132600	19	22	31	272	27	16	24	22	21	42	31	28	21	9	15	23	34	36	6	4	3	107	109	155	118	115	130	171	150	161	144	109	150	95	156	102	237	144	132	149	433	121	169	262	162	101	72	89	680
Misin01G132700	57	49	70	902	173	165	73	67	106	123	97	135	114	58	110	79	150	117	83	61	52	355	342	669	604	547	694	734	665	624	702	714	787	462	564	409	829	717	745	644	1365	681	571	908	728	645	493	559	2881
Misin01G132800	0	1	1	0	1	1	1	1	2	0	0	0	0	0	1	0	0	1	1	0	0	0	0	0	0	0	0	0	0	0	0	0	0	0	0	0	0	0	0	0	0	0	0	0	0	0	0	0	0
Misin01G132900	40	34	45	154	92	135	98	45	238	109	130	137	81	99	138	54	70	63	75	61	74	128	97	103	165	272	318	259	137	322	390	317	419	408	346	339	177	273	260	324	404	195	136	238	197	284	268	205	373
Misin01G133000	6	4	9	12	11	9	10	5	21	9	7	5	6	1	5	7	19	13	2	3	2	41	49	37	11	22	16	10	26	16	13	20	17	15	19	20	22	19	14	34	21	16	10	26	18	24	22	17	25
Misin01G133100	3	7	3	4	11	4	6	1	7	4	1	0	4	2	2	3	5	4	2	3	3	19	21	22	15	6	7	13	6	8	9	8	3	8	5	6	7	17	4	17	11	9	12	4	11	17	12	9	13
Misin01G133200	0	0	0	1	0	0	0	1	0	0	0	0	0	0	0	0	0	0	0	0	0	0	0	0	0	0	0	0	0	0	0	1	1	0	0	0	0	0	0	1	0	0	0	0	0	0	0	0	0
Misin01G133300	0	0	0	0	0	0	0	0	1	0	0	1	0	1	0	0	0	2	6	0	1	1	1	0	0	1	0	0	0	0	1	0	1	0	0	0	2	0	0	0	1	0	0	0	0	0	0	0	0
Misin01G133400	198	175	251	506	450	301	187	172	344	521	595	530	494	341	494	547	830	974	516	389	438	611	410	704	311	476	538	592	527	529	528	472	561	834	692	848	510	399	387	1002	852	729	580	1047	566	818	850	713	536
Misin01G133500	371	310	430	1182	1038	648	519	297	619	906	868	962	807	414	619	757	934	1174	852	586	632	1388	1053	967	736	831	1025	1320	1336	1197	1079	998	1141	1465	1151	1384	807	760	716	1135	1030	931	834	1460	862	1066	1175	1157	914
Misin01G133600	8	9	9	32	21	19	15	6	14	28	32	45	20	18	28	47	71	90	27	30	32	30	28	64	35	36	35	38	37	25	45	50	49	56	43	56	32	37	27	75	62	59	26	79	36	65	69	64	45
Misin01G133700	75	72	90	240	213	136	90	72	146	193	226	197	237	129	215	175	261	300	162	119	123	253	150	316	170	242	309	319	289	232	272	234	308	394	284	372	266	210	212	422	473	373	282	524	290	291	385	270	327
Misin01G133800	2	0	0	4	2	2	0	2	1	1	1	0	0	0	0	1	0	3	0	0	1	7	4	6	8	12	17	49	30	41	27	45	45	28	21	12	42	37	36	14	30	21	18	34	19	18	21	12	12
Misin01G133900	5	1	1	5	4	1	2	0	4	6	1	7	2	4	0	7	7	14	6	3	1	26	27	21	22	35	33	25	27	33	31	30	26	29	26	25	20	26	20	14	27	9	33	39	16	18	19	10	16
Misin01G134000	43	33	96	104	154	134	75	49	151	69	92	108	173	157	170	78	81	129	439	322	338	41	31	34	48	58	69	96	104	94	67	72	75	109	94	101	86	83	79	47	30	34	61	76	59	78	68	81	35
Misin01G134100	0	0	0	0	0	0	0	0	0	0	0	0	0	0	0	0	0	0	0	0	0	0	0	0	0	0	0	0	0	0	0	0	0	0	0	0	0	0	0	0	0	0	0	0	0	0	0	0	0
Misin01G134200	6	7	17	8	15	10	5	7	9	15	11	13	17	18	20	10	9	15	24	18	6	10	14	5	6	11	16	20	15	6	13	6	13	15	2	7	24	19	21	2	12	4	9	10	10	11	19	10	13
Misin01G134300	3	9	25	12	22	7	9	5	12	12	23	12	31	11	21	8	3	22	11	7	12	13	11	15	10	5	9	10	10	4	13	8	8	7	6	4	29	12	9	8	4	5	18	16	15	14	21	9	7
Misin01G134400	1	4	2	3	7	0	2	1	4	6	1	3	4	4	4	7	2	13	0	3	3	4	18	2	0	2	1	0	11	5	2	4	0	3	2	7	6	3	5	4	5	4	6	4	4	17	13	19	0
Misin01G134500	109	125	125	617	650	169	191	72	284	289	291	373	300	741	336	465	690	724	1600	1286	1242	909	1045	587	371	415	313	626	587	454	378	398	411	576	564	747	427	408	349	1115	695	703	708	1131	890	1465	1722	1569	327
Misin01G134600	0	0	0	0	0	0	0	0	0	0	0	0	0	0	0	0	0	0	0	0	0	4	3	0	0	0	2	15	30	17	0	1	0	3	2	6	2	0	1	1	2	0	0	2	1	0	0	0	0
Misin01G134700	0	0	1	51	0	1	0	0	0	7	3	4	5	5	9	250	401	364	7	3	3	0	0	0	0	0	1	4	2	3	0	2	1	1	0	0	0	2	1	2	0	0	0	0	0	1	1	0	3
Misin01G134800	0	0	0	0	0	0	0	0	0	0	0	0	0	0	0	0	0	0	0	0	0	2	2	3	0	3	14	24	20	17	14	6	11	4	3	0	37	18	15	6	46	1	3	13	4	1	3	0	14
Misin01G134900	3	7	6	39	11	6	12	3	8	24	20	26	38	27	58	458	631	684	106	83	85	18	34	2	2	2	1	8	4	3	4	2	6	2	2	0	7	5	4	4	13	0	8	5	7	5	7	4	4
Misin01G135000	0	0	0	0	0	0	0	0	0	0	0	0	0	0	0	1	5	2	1	0	2	0	0	0	0	0	0	0	0	0	0	0	0	0	0	0	0	0	0	0	0	0	0	0	0	0	0	0	0
Misin01G135100	57	54	55	426	121	65	46	18	104	90	84	103	119	102	132	184	221	286	192	134	131	148	146	249	155	160	228	187	90	130	161	130	127	182	198	124	232	239	242	314	512	252	118	184	133	115	102	82	241
Misin01G135200	102	95	98	240	239	178	103	70	175	163	182	186	217	74	159	203	268	319	116	97	87	201	223	236	166	201	213	281	250	245	195	179	221	278	216	231	258	236	178	409	388	314	227	413	257	332	343	345	234
Misin01G135300	10	10	23	173	23	4	12	4	9	38	37	34	30	49	34	184	306	282	133	100	98	352	276	620	97	102	131	66	469	163	253	235	247	700	728	1048	15	24	22	504	150	113	1077	1924	1376	76	65	49	108
Misin01G135400	0	0	0	0	0	0	0	0	0	0	0	0	0	0	0	0	0	0	0	0	0	0	0	0	0	0	0	0	0	0	0	0	0	0	0	0	0	0	0	0	0	0	0	0	0	0	0	0	0
Misin01G135500	66	64	104	81	121	96	82	47	107	103	114	120	149	82	141	98	130	219	85	73	80	108	96	132	49	102	109	103	125	86	101	66	113	121	88	107	112	95	86	139	138	103	89	134	72	117	126	102	124
Misin01G135600	217	254	421	463	330	315	245	140	400	330	392	462	673	311	589	480	542	691	686	513	572	394	323	481	243	325	434	352	295	247	382	261	323	365	335	331	806	592	378	444	518	434	417	694	494	544	558	549	458
Misin01G135700	138	108	177	344	238	203	184	83	213	242	242	276	184	174	191	182	238	248	361	262	238	233	224	276	290	330	356	316	354	305	272	333	373	471	441	477	185	267	279	330	371	291	168	325	231	289	293	209	645
Misin01G135800	7	7	11	1073	22	6	7	5	17	31	40	44	46	24	76	97	154	158	24	21	21	138	133	292	328	369	408	232	111	155	249	191	243	166	243	159	330	302	242	271	438	377	101	193	128	116	90	150	64
Misin01G135900	100	88	191	485	180	189	110	81	217	193	214	228	343	126	180	251	313	390	87	64	66	291	258	588	420	447	549	587	597	593	543	632	600	1003	903	1138	403	574	509	687	468	493	312	511	425	371	375	334	128
Misin01G136000	2	3	7	19	11	2	2	0	3	5	2	5	6	23	8	10	6	14	24	13	8	27	18	10	2	2	6	4	6	2	4	2	4	5	0	2	6	16	3	5	12	9	3	7	2	2	6	4	4
Misin01G136100	1	5	6	2	5	10	5	1	8	1	3	3	7	1	2	0	4	2	0	4	1	4	7	4	12	8	5	10	11	4	1	1	9	10	6	3	1	5	8	3	9	3	4	11	2	3	0	3	3
Misin01G136200	274	322	249	409	400	336	272	212	559	230	252	279	163	106	221	153	232	244	112	128	102	430	562	668	515	465	515	590	573	549	520	482	597	513	576	561	704	611	558	945	863	734	569	936	846	789	747	645	756
Misin01G136300	0	0	0	0	0	0	0	0	0	0	0	0	0	0	0	1	0	0	0	0	0	0	0	0	0	0	0	1	1	0	0	1	0	0	0	0	0	0	0	0	0	0	0	0	0	0	0	0	0
Misin01G136400	0	0	0	0	0	0	1	0	0	0	1	0	0	0	0	2	2	0	2	0	0	2	2	0	1	1	1	0	0	1	1	1	2	2	0	1	1	0	0	3	1	2	0	2	6	3	5	3	1
Misin01G136500	0	2	0	2	2	0	0	0	1	1	2	3	0	1	1	1	3	3	2	1	0	2	0	0	0	0	0	1	4	0	0	0	0	0	2	2	0	2	4	1	0	3	1	0	0	1	1	0	3
Misin01G136600	207	186	294	645	333	286	224	147	360	349	411	423	473	316	475	437	547	725	601	393	435	500	383	705	353	448	629	575	441	447	452	424	477	634	448	520	621	539	513	747	841	698	477	802	475	641	672	563	838
Misin01G136700	105	87	93	318	208	104	105	62	134	167	180	217	167	157	182	403	529	613	551	445	394	486	456	654	327	295	346	295	349	317	298	292	390	343	350	350	215	265	261	763	634	485	273	418	270	582	550	552	229
Misin01G136800	155	139	235	474	371	245	208	118	266	383	410	413	393	249	425	574	827	937	604	423	419	406	398	414	258	286	332	323	347	277	337	241	357	436	338	455	329	364	312	741	864	569	305	498	322	497	484	493	316
Misin01G136900	0	1	0	2	0	0	0	0	0	0	0	0	0	0	0	0	0	0	0	0	0	1	3	0	4	1	1	5	3	4	2	1	0	1	1	0	1	2	0	0	2	1	2	1	1	1	0	0	0
Misin01G137000	10	1	3	278	3	18	9	1	9	18	7	12	1	7	9	11	15	15	1	0	1	151	143	188	98	91	149	186	123	95	150	122	144	50	98	16	140	93	107	36	195	73	30	58	53	6	10	10	702
Misin01G137100	0	0	0	1	0	0	0	0	1	0	0	0	1	1	0	0	0	0	0	0	0	1	0	2	1	4	3	1	1	2	0	3	0	0	0	1	0	0	0	0	1	2	0	0	1	0	0	0	4
Misin01G137200	4	0	6	7	5	35	14	3	4	24	29	29	0	10	22	8	16	13	1	0	0	2	2	12	0	0	4	25	3	15	17	13	19	0	1	7	35	17	16	3	28	5	6	9	5	0	1	1	424
Misin01G137300	355	386	474	453	829	660	562	361	907	597	588	681	505	226	484	299	463	490	405	310	285	231	220	253	359	354	400	506	613	585	347	361	398	726	606	744	429	476	458	922	627	588	508	834	679	810	827	649	494
Misin01G137400	374	554	612	580	1211	855	701	479	1215	755	895	968	485	357	536	214	472	442	681	651	660	163	223	184	303	440	366	416	702	532	302	359	471	602	660	741	223	355	434	521	312	405	385	633	586	812	687	542	532
Misin01G137500	1322	1763	1562	557	2921	1796	2314	1212	2319	2260	2265	2491	938	1901	1235	991	1723	1464	5364	5070	4283	3758	4341	6075	1076	2364	1464	2843	5311	3438	2852	2970	5366	8062	7972	12388	1235	2546	2994	5117	1732	2125	1732	2888	2790	3130	2208	1750	2255
Misin01G137600	87	187	188	94	386	173	183	165	206	190	246	196	123	57	131	28	86	58	123	101	94	60	61	71	24	39	36	43	71	57	25	21	28	85	70	80	8	12	46	47	24	30	13	19	14	16	14	6	282
Misin01G137700	6	7	8	19	45	35	13	8	36	17	23	28	6	18	26	13	10	9	29	20	24	62	69	111	65	83	103	123	85	95	135	122	125	98	106	85	97	98	73	75	101	62	79	97	76	68	67	51	64
Misin01G137800	0	0	0	0	0	0	0	0	0	0	0	0	1	0	0	0	0	0	2	0	1	0	0	2	0	0	0	0	0	0	0	0	0	0	0	0	0	0	0	1	0	0	0	0	0	0	0	0	0
Misin01G137900	5	6	8	2	2	7	3	4	7	30	26	18	4	9	12	7	14	10	34	22	16	10	9	24	14	14	30	8	0	13	10	13	10	27	18	5	3	6	18	24	23	16	8	13	8	11	9	2	20
Misin01G138000	18	28	30	626	66	74	35	37	66	70	74	74	58	36	75	64	108	82	45	48	29	744	712	606	448	580	797	407	306	369	249	219	376	444	424	196	239	312	337	330	372	175	103	135	136	123	115	91	1108
Misin01G138100	0	0	0	10	0	0	1	0	0	0	2	0	0	0	0	1	0	0	0	1	0	4	4	3	0	5	9	16	5	6	7	1	8	3	4	4	16	10	6	7	35	5	6	8	6	1	1	6	14
Misin01G138200	1	1	0	650	0	13	0	0	2	0	1	0	1	1	2	1	3	1	0	0	0	627	483	407	375	236	307	226	109	142	160	184	178	69	113	34	119	104	81	65	196	185	38	58	45	0	14	2	1243
Misin01G138300	9	24	26	2691	53	53	24	15	28	79	76	67	84	56	68	113	146	168	64	62	42	624	435	1017	768	708	1097	867	613	587	994	823	884	747	730	555	591	510	508	461	854	483	278	439	252	120	97	94	1250
Misin01G138400	2	2	3	24	11	4	1	5	7	1	2	3	14	2	2	4	8	4	3	0	1	5	9	3	2	4	10	7	6	5	9	5	10	9	6	3	26	11	9	5	13	5	2	13	9	6	9	7	10
Misin01G138500	2	5	8	8	6	8	7	3	7	16	13	12	19	13	10	5	5	10	10	6	13	5	8	4	4	3	5	6	7	6	2	9	6	9	7	12	3	7	5	7	12	4	4	11	7	6	9	9	20
Misin01G138600	283	189	391	1000	919	230	243	110	188	673	700	762	714	308	308	1097	1468	1747	890	688	710	412	374	423	95	157	181	246	159	186	188	163	183	215	247	295	369	240	203	618	473	329	203	327	209	378	328	314	344
Misin01G138700	101	81	108	44	180	165	86	53	123	114	145	140	125	54	100	55	69	75	42	31	33	21	16	11	26	23	23	57	50	57	33	33	47	73	54	36	54	53	19	24	10	25	30	44	29	39	35	27	19
Misin01G138800	772	939	1028	878	1924	1202	1105	525	1250	1349	1301	1453	1164	696	835	570	729	739	1253	969	911	1748	2223	1878	2683	2636	2293	2335	2975	2593	1913	2082	2057	2927	2340	3186	1530	1774	1652	2706	2257	2341	1759	2553	2133	3984	3494	3143	1639
Misin01G138900	0	0	0	0	0	0	0	0	0	0	0	0	0	0	0	0	0	0	0	0	0	0	0	0	0	0	0	0	0	0	0	1	0	0	0	0	0	0	0	0	0	0	0	0	0	0	0	0	0
Misin01G139000	0	1	4	1	4	3	2	0	7	1	3	5	1	1	8	0	1	6	3	3	0	7	3	4	6	2	3	7	5	5	2	4	0	10	2	3	1	8	0	1	4	2	4	5	1	14	4	6	4
Misin01G139100	18	18	9	13	29	32	22	6	55	46	62	43	73	42	63	105	142	165	132	141	138	37	40	119	307	271	263	160	124	257	84	134	121	116	105	64	89	134	128	185	173	128	37	79	57	185	131	123	37
Misin01G139200	0	0	0	0	4	1	1	2	2	1	2	2	2	0	1	2	1	0	1	0	0	1	0	0	0	3	5	1	0	1	0	3	3	0	1	0	1	0	4	1	0	0	1	0	2	0	0	0	4
Misin01G139300	0	0	0	0	0	1	0	0	0	2	0	0	0	0	1	0	0	1	0	0	0	0	1	0	1	5	3	0	0	2	1	3	1	1	0	3	0	1	1	0	2	0	0	0	0	2	1	0	2
Misin01G139400	1	0	0	0	0	0	0	0	0	0	1	0	0	0	0	0	0	3	0	0	1	0	0	0	0	0	0	0	0	0	0	0	0	0	0	0	0	0	0	0	0	0	0	0	0	0	0	0	0
Misin01G139500	366	387	293	324	244	196	499	305	388	859	952	944	707	269	567	1012	1388	1781	843	747	671	42	52	48	115	86	100	68	36	78	122	117	171	111	106	66	43	63	92	127	176	72	92	131	81	57	70	82	71
Misin01G139600	10	44	31	5	9	9	28	15	48	18	36	27	33	9	27	14	20	23	5	16	7	2	4	10	0	4	48	8	5	27	3	0	4	16	17	9	35	10	2	15	14	8	7	8	5	14	36	11	27
Misin01G139700	0	0	0	0	0	0	0	0	0	0	0	0	0	0	0	0	0	0	0	0	0	0	0	0	0	1	0	0	0	0	0	0	0	0	0	0	0	0	0	0	0	0	0	0	0	0	0	0	0
Misin01G139800	211	235	232	680	275	228	210	110	320	386	407	490	438	565	462	1036	1375	1438	2325	1659	1507	1976	2102	4646	200	166	206	234	209	178	319	310	525	264	463	627	141	182	150	840	318	324	432	585	454	429	286	312	475
Misin01G139900	114	95	128	213	317	180	104	76	235	275	257	303	283	316	331	247	351	401	856	649	639	144	148	199	75	97	105	127	102	89	108	107	106	166	169	150	158	138	107	265	159	160	115	224	143	212	206	172	83
Misin01G140000	0	1	6	7	4	1	0	3	3	5	3	5	1	1	5	2	9	7	6	2	1	20	21	72	8	29	58	111	94	86	73	67	98	54	84	48	151	150	131	89	149	73	70	95	77	140	103	72	24
Misin01G140100	23	28	32	53	79	47	35	18	76	43	63	56	86	28	66	38	43	57	46	38	41	38	52	51	30	54	68	59	71	61	48	53	72	57	47	48	98	80	54	41	62	68	40	67	58	66	72	58	64
Misin01G140200	0	0	0	415	0	1	0	0	0	0	0	0	0	0	0	0	1	0	0	0	0	111	103	209	0	3	2	140	140	278	1047	656	1066	94	941	22	5	17	37	14	82	2	939	1510	1194	4	6	1	80
Misin01G140300	3	2	1	5	3	8	6	1	10	1	4	2	1	1	4	4	3	2	0	0	1	19	34	24	31	30	35	35	22	41	13	22	24	31	27	14	40	31	25	23	30	25	9	20	8	17	25	19	10
Misin01G140400	0	0	0	97	0	0	2	0	0	0	0	0	0	0	0	3	4	3	1	2	2	48	50	116	0	5	0	26	21	54	107	76	153	12	110	12	2	4	3	8	28	0	145	301	208	1	2	5	12
Misin01G140500	82	85	146	391	277	206	121	64	258	223	217	240	189	147	265	318	474	435	197	125	149	576	649	592	815	800	912	935	1053	876	771	697	826	931	871	872	726	690	687	1183	1021	771	557	828	638	1137	1030	734	518
Misin01G140600	140	180	167	409	307	235	212	112	367	228	220	284	344	159	291	335	458	496	518	349	353	221	315	237	124	137	155	162	144	153	153	143	211	187	200	233	255	210	197	377	301	290	209	311	235	363	352	312	261
Misin01G140700	30	20	27	825	59	93	63	27	63	155	171	173	232	120	249	809	1325	1378	112	83	80	1900	1565	2212	802	856	1188	1260	840	961	875	748	945	792	904	490	1199	1029	867	1359	3077	868	534	975	621	531	517	502	4643
Misin01G140800	77	59	66	84	95	98	47	42	125	51	56	42	73	25	77	25	35	33	13	8	16	148	167	169	102	83	116	161	178	140	115	119	121	218	134	147	251	154	172	409	303	247	148	301	217	266	249	205	93
Misin01G140900	17	6	21	113	15	30	9	6	26	32	27	36	12	43	76	85	171	133	23	20	16	317	288	93	0	21	0	9	3	9	4	1	1	2	12	7	5	10	2	5	14	4	0	0	0	2	2	6	1
Misin01G141000	3	6	3	568	19	10	6	7	13	6	12	9	7	8	7	5	24	22	2	1	3	85	88	139	101	171	246	405	277	294	280	239	296	145	191	47	398	385	316	199	639	188	184	262	189	88	113	82	344
Misin01G141100	2	2	3	71	4	9	1	2	13	6	12	4	6	4	5	0	0	2	1	2	1	17	6	70	13	35	40	44	35	42	62	44	59	36	63	6	88	49	50	53	83	25	21	29	18	2	1	6	117
Misin01G141200	0	0	0	0	0	0	0	0	0	0	0	0	0	0	0	0	0	0	0	0	0	1	1	1	4	0	3	0	3	1	0	0	1	0	1	2	0	0	0	1	2	0	0	0	0	2	2	0	1
Misin01G141300	212	239	307	434	626	480	351	206	458	438	459	475	491	298	488	179	217	279	343	232	255	373	282	477	352	460	562	589	564	512	478	473	515	637	516	586	519	441	398	524	660	481	492	722	478	552	580	495	394
Misin01G141400	0	0	0	0	0	0	0	0	0	0	0	0	0	0	0	0	0	0	0	0	0	4	3	0	0	0	0	0	0	0	0	0	0	0	0	0	0	0	0	0	0	0	2	4	6	0	0	0	0
Misin01G141500	0	0	5	963	5	2	0	4	2	2	2	1	2	5	3	0	1	3	5	5	8	92	81	359	831	746	741	387	116	290	219	204	306	235	471	27	672	628	939	325	1414	746	133	232	234	19	39	11	482
Misin01G141600	2	0	2	928	2	2	1	1	2	5	1	8	1	4	0	1	3	2	3	2	4	49	47	169	509	426	509	227	48	132	147	94	167	116	234	14	337	309	451	102	512	424	102	154	153	11	32	14	344
Misin01G141700	75	78	117	245	189	142	122	73	196	155	172	152	150	82	117	113	156	164	126	113	87	234	235	226	239	235	212	216	233	216	229	217	228	283	193	277	225	192	174	346	335	237	166	301	231	264	281	238	231
Misin01G141800	11	8	16	3	45	19	19	16	19	7	20	15	9	9	4	1	3	1	5	5	7	11	17	9	57	43	10	11	17	19	11	23	16	7	1	7	4	5	7	9	8	14	5	4	1	10	15	17	8
Misin01G141900	5	16	20	8	82	25	20	13	23	13	23	16	6	29	14	4	7	5	18	19	18	23	31	14	25	23	10	10	32	25	2	7	9	5	3	13	7	11	4	5	11	11	0	4	8	9	5	25	6
Misin01G142000	13	20	23	133	118	68	68	36	46	48	60	58	38	20	17	4	11	7	31	15	14	107	116	305	410	447	458	338	251	296	413	487	447	181	221	86	312	268	356	78	253	180	67	108	66	19	31	28	650
Misin01G142100	3	2	0	0	5	3	0	0	6	4	1	1	2	1	5	0	2	1	0	1	1	1	0	4	1	3	0	2	5	2	3	2	4	3	5	1	7	2	1	1	2	2	1	5	1	2	2	2	0
Misin01G142200	2	0	10	65	6	49	36	5	7	19	24	24	4	19	13	7	11	6	0	0	0	4	14	5	77	51	49	39	37	39	28	45	21	15	8	2	19	33	16	14	21	29	4	5	11	4	6	2	173
Misin01G142300	0	0	0	1	3	5	1	1	5	1	2	1	2	0	3	0	0	3	0	2	0	7	4	5	4	9	10	16	6	8	0	8	12	7	5	6	9	6	5	12	4	5	7	10	12	3	15	1	7
Misin01G142400	38	56	51	97	75	73	37	30	86	45	67	73	64	17	59	36	53	40	33	18	19	78	64	136	111	109	130	128	165	155	132	128	152	136	129	141	157	109	101	154	135	98	117	185	163	133	134	88	99
Misin01G142500	6	4	10	5	9	27	13	6	16	7	6	5	25	5	37	10	8	18	28	16	15	13	11	6	3	13	9	16	2	1	4	5	1	13	8	7	8	19	15	20	11	7	15	19	17	10	19	20	24
Misin01G142600	0	1	0	0	1	0	1	2	1	2	0	3	1	1	0	1	1	1	2	1	0	3	4	4	0	4	4	6	0	2	3	0	8	3	1	2	17	4	1	4	12	8	2	12	4	1	7	5	5
Misin01G142700	0	0	0	1	0	0	0	0	0	0	0	0	0	0	0	0	0	0	0	0	0	1	0	0	0	0	0	0	0	0	0	0	0	0	0	0	0	0	0	0	0	0	0	0	0	0	0	0	2
Misin01G142800	1	0	0	1	0	0	0	0	0	0	0	0	0	0	0	1	0	0	0	0	0	0	0	0	2	2	0	1	0	0	0	2	0	0	1	0	0	0	0	0	3	0	1	0	0	0	0	0	3
Misin01G142900	177	362	285	229	833	433	349	218	598	488	634	643	449	289	347	364	723	619	482	504	422	92	114	98	130	240	202	227	319	312	133	158	147	215	202	258	247	266	239	267	423	227	140	273	219	479	396	405	668
Misin01G143000	0	0	1	0	1	0	0	0	1	0	0	0	0	1	1	0	0	1	1	0	1	0	0	0	0	2	0	0	0	4	0	0	0	0	0	0	0	1	0	0	2	0	0	0	0	0	0	0	0
Misin01G143100	0	0	0	1	0	0	0	0	0	0	0	0	0	0	0	0	0	0	0	0	0	0	1	1	0	0	0	0	0	0	0	0	0	0	1	1	0	0	0	0	0	0	1	0	0	0	0	0	0
Misin01G143200	0	0	0	8	0	0	0	0	0	0	0	0	0	0	0	0	0	0	0	0	0	0	0	0	0	0	0	1	1	1	0	0	1	0	1	0	0	1	0	0	0	0	0	0	0	0	0	0	0
Misin01G143300	1	10	0	4	10	0	1	0	2	1	1	1	0	2	4	0	1	1	5	3	6	23	32	71	1	3	1	3	14	9	3	4	7	16	17	31	4	5	4	18	8	6	9	9	5	10	7	0	0
Misin01G143400	0	0	0	0	0	0	0	0	1	0	0	0	0	0	0	0	0	0	0	0	0	0	0	0	0	0	0	1	0	1	0	0	0	0	0	1	0	0	0	0	0	0	0	0	0	0	0	0	0
Misin01G143500	320	313	545	793	695	554	470	285	542	633	672	708	621	698	681	607	693	985	1257	978	937	357	310	511	346	451	535	541	433	448	435	418	462	589	533	470	500	454	374	488	559	478	296	556	350	491	477	469	791
Misin01G143600	1	2	1	21	6	1	7	3	8	3	2	9	3	0	1	2	11	11	6	2	3	22	16	52	23	25	42	60	15	19	36	36	34	17	33	7	67	43	53	35	73	38	11	40	22	13	15	19	129
Misin01G143700	0	1	1	112	1	7	1	3	8	0	1	3	1	5	2	1	3	2	1	1	0	46	39	84	65	88	127	89	44	68	70	54	57	44	48	4	146	108	122	46	129	52	30	55	44	8	13	15	384
Misin01G143800	394	487	476	716	968	534	567	300	650	478	531	599	465	293	442	430	680	655	491	386	344	876	1141	924	986	753	882	945	1149	1043	831	827	939	1129	1049	1165	1069	1123	1014	1645	1137	1212	1111	1735	1482	2236	2051	1986	937
Misin01G143900	407	365	422	823	583	310	326	186	443	564	545	525	490	654	598	1318	1800	1919	2368	1817	1620	1801	1892	2434	647	763	498	855	1861	1040	1076	968	1419	1233	1293	1662	579	597	680	1980	1150	1010	789	1307	1050	1196	1031	1119	808
Misin01G144000	2	0	0	1	1	2	0	1	2	1	2	3	1	0	2	1	1	0	0	0	3	0	0	0	0	0	1	3	1	2	1	0	1	0	0	0	0	1	0	2	0	0	1	0	0	0	0	0	3
Misin01G144100	5	4	3	2	5	3	2	1	9	1	2	1	3	1	3	0	2	2	9	6	9	0	3	1	3	6	2	3	1	2	1	3	1	1	2	0	0	2	1	0	2	1	2	1	0	0	1	0	4
Misin01G144200	30	34	37	46	53	42	41	33	50	43	38	48	50	34	39	33	56	64	62	55	56	24	32	44	81	54	71	57	74	58	59	59	76	62	66	63	53	66	46	93	62	59	57	86	75	101	104	93	83
Misin01G144300	69	165	121	617	544	279	213	173	408	382	393	379	335	151	264	84	137	116	178	176	143	13	20	30	80	103	111	177	250	231	140	149	234	247	200	287	129	135	152	160	98	130	108	223	211	129	135	116	305
Misin01G144400	7	3	6	3	7	8	8	2	8	11	3	11	6	14	9	12	18	13	22	19	27	12	10	10	4	8	8	8	3	1	1	3	7	9	4	3	3	3	4	10	6	9	2	1	3	1	2	3	3
Misin01G144500	42	42	31	50	51	48	32	29	63	59	37	45	46	24	48	34	59	66	60	47	47	43	43	55	60	48	53	68	56	69	49	41	58	35	51	46	67	51	24	53	43	37	37	76	54	54	102	81	53
Misin01G144600	15	4	4	6	3	8	0	1	0	6	8	12	4	3	2	2	1	0	0	0	0	1	2	0	0	2	0	2	6	14	2	0	0	0	4	2	0	0	0	0	0	1	0	0	0	0	0	2	1
Misin01G144700	1	1	0	0	0	0	0	0	0	0	0	0	1	1	0	0	0	0	0	0	1	6	7	9	0	0	0	0	0	0	1	0	0	0	0	0	0	0	0	1	0	0	0	0	0	0	0	0	0
Misin01G144800	2	3	1	2	4	1	0	1	7	3	1	2	0	0	1	0	5	3	1	0	0	11	22	4	0	1	0	1	1	2	1	3	3	3	1	6	4	0	1	6	1	5	0	0	0	0	1	0	2
Misin01G144900	123	90	169	285	194	195	122	84	232	184	199	201	222	124	220	437	539	641	434	332	289	201	133	299	124	162	190	253	211	150	201	180	210	222	198	186	338	266	213	505	592	366	198	345	195	459	471	439	321
Misin01G145000	359	576	804	2075	1268	897	730	529	1466	1465	1467	1687	1624	613	1557	1331	2216	2075	1820	1553	1307	147	179	165	477	459	471	499	797	645	415	484	497	929	752	1066	462	666	599	1145	632	783	564	868	666	1264	1295	1090	503
Misin01G145100	19	33	45	72	35	38	23	17	56	78	68	75	33	97	108	70	122	123	230	223	201	75	69	85	269	239	207	136	170	208	216	180	348	284	241	250	36	107	71	515	203	172	138	243	159	247	219	163	34
Misin01G145200	14	19	13	140	42	24	10	8	32	23	17	31	21	16	25	29	74	50	42	41	41	119	102	117	30	24	18	19	89	43	187	178	322	168	299	324	19	16	33	108	67	27	293	616	465	44	28	33	54
Misin01G145300	167	225	172	556	362	247	239	132	325	265	272	276	200	165	214	182	290	304	391	324	306	278	445	425	524	450	518	567	505	490	535	638	645	525	577	638	610	679	601	672	605	606	648	988	891	1045	928	807	862
Misin01G145400	0	0	0	121	1	0	0	0	17	1	0	2	0	0	0	0	2	1	4	0	3	56	63	115	0	63	130	90	21	50	40	50	59	79	107	11	67	166	96	83	228	139	19	39	20	0	13	0	440
Misin01G145500	406	387	337	755	841	467	453	289	744	439	454	527	478	446	458	614	1167	942	861	754	712	1237	1810	1188	848	742	777	832	1051	909	768	880	1083	784	845	914	1012	880	821	1354	1140	1079	751	1119	1081	1181	961	1081	1145
Misin01G145600	2	2	3	1	6	3	2	4	5	2	0	0	1	0	0	0	1	1	4	1	1	1	0	0	0	0	0	0	0	0	0	0	0	3	0	0	0	0	0	2	1	1	1	1	0	0	0	0	1
Misin01G145700	6	8	5	173	4	5	8	4	17	12	16	19	21	25	42	22	15	22	30	25	33	72	64	191	40	79	74	35	23	22	37	27	43	62	67	68	143	82	61	113	151	118	42	69	34	62	40	70	109
Misin01G145800	444	461	502	11023	1397	1293	827	345	608	1261	1225	1283	999	623	1103	337	465	478	395	360	252	2146	1894	4809	16222	19465	15722	16572	9754	9048	10132	11137	9499	4532	4882	4573	5071	4767	3669	2533	5400	3234	1607	2549	1682	1351	1193	987	34061
Misin01G145900	82	83	86	213	164	121	98	69	148	208	218	180	136	73	128	147	169	193	128	106	106	164	152	129	147	181	196	238	212	239	208	197	227	365	209	270	152	134	149	299	287	205	162	241	167	179	167	145	130
Misin01G146000	2	2	2	18	7	7	2	4	7	9	3	5	3	5	9	6	1	3	4	4	1	24	23	38	12	15	16	20	23	20	27	14	19	28	23	39	18	13	21	41	44	21	18	22	24	21	23	24	12
Misin01G146100	35	49	52	63	72	68	17	23	43	28	21	31	14	6	14	18	102	77	12	15	6	184	227	157	15	33	36	50	144	93	137	157	208	181	217	469	17	32	14	81	42	24	99	193	145	40	35	28	5
Misin01G146200	736	725	490	8502	1823	313	680	290	409	586	568	766	776	656	865	7746	12494	12191	2217	1748	1565	13510	19370	5996	211	204	223	413	716	150	137	90	201	494	418	571	450	280	232	4342	491	1634	1350	2016	1802	4185	3313	3469	381
Misin01G146300	3	4	6	24	7	2	6	1	5	9	6	3	7	5	9	9	20	24	15	12	13	21	38	60	37	29	59	47	34	48	59	62	87	46	47	38	106	94	74	75	124	77	66	111	74	58	45	43	44
Misin01G146400	138	191	210	332	455	272	254	123	260	261	262	298	238	213	211	467	689	738	490	423	364	493	576	379	425	426	469	415	580	505	368	434	444	493	428	451	335	387	365	551	430	449	263	419	344	555	553	507	529
Misin01G146500	0	0	0	2	0	0	0	0	0	0	0	0	0	0	0	0	0	2	0	0	1	11	14	40	0	2	3	7	0	3	10	10	3	2	9	7	1	0	0	0	0	2	0	1	3	0	0	0	1
Misin01G146600	19	15	7	50	40	14	24	6	18	40	36	42	20	14	24	70	75	87	32	24	26	98	155	72	286	352	302	176	187	189	150	174	205	151	139	144	118	118	118	68	140	107	50	91	80	57	62	44	206
Misin01G146700	121	63	111	89	156	110	65	51	150	119	107	114	154	151	176	204	247	296	214	152	138	296	289	104	154	194	233	179	224	172	151	122	149	234	160	229	130	157	137	288	248	209	81	145	113	152	160	101	94
Misin01G146800	0	0	0	0	0	0	0	0	0	0	0	0	0	0	0	0	0	0	0	0	0	0	0	1	0	0	0	0	0	0	0	0	0	0	0	0	0	0	0	0	0	0	0	0	0	0	0	0	0
Misin01G146900	1	0	0	0	0	0	0	0	0	0	0	0	0	0	0	0	0	0	0	0	0	0	0	0	0	0	0	0	0	0	0	0	0	0	0	0	0	0	0	0	0	0	0	0	0	0	0	0	0
Misin01G147000	304	234	175	353	1118	191	350	53	389	1796	1614	1775	1400	7213	3356	5340	6752	9030	16065	12643	12077	66	52	61	7	14	29	58	31	36	25	27	42	68	47	72	105	108	73	135	68	56	47	64	63	112	94	70	82
Misin01G147100	1	0	1	5	17	1	3	2	8	18	16	18	16	131	46	96	121	165	462	350	315	4	8	1	0	0	0	1	0	0	0	0	1	3	2	0	1	3	3	1	1	5	5	1	2	4	1	1	3
Misin01G147200	72	53	92	194	259	148	112	63	146	189	132	158	147	105	162	126	187	223	271	198	200	278	237	227	201	253	246	290	254	244	269	205	269	251	282	303	193	188	267	264	341	204	214	274	198	229	248	174	250
Misin01G147300	54	45	28	188	228	87	87	26	96	219	215	212	232	526	374	689	887	1017	1650	1177	1152	182	135	155	59	71	67	140	107	99	96	88	81	175	128	158	107	108	77	353	199	162	202	272	160	310	325	308	110
Misin01G147400	182	185	276	416	505	322	251	148	349	368	385	419	383	232	328	176	222	299	255	160	174	453	363	503	489	502	611	765	653	631	543	514	523	750	566	662	668	588	460	791	856	649	513	832	531	628	684	479	495
Misin01G147500	0	0	1	14	0	0	0	1	0	0	0	0	0	0	0	0	1	1	1	0	2	16	13	64	0	4	9	43	2	7	19	6	21	2	15	7	25	14	21	15	50	2	7	14	13	0	1	0	15
Misin01G147600	1	4	3	12	4	10	1	2	13	2	8	11	7	3	14	2	14	9	5	4	2	8	1	9	2	3	9	14	5	11	5	5	5	7	10	8	11	8	4	13	13	7	6	15	14	9	10	7	14
Misin01G147700	486	820	741	215	719	555	703	362	1218	2963	2872	2961	1377	2397	1795	1261	1761	1738	11234	9550	8567	151	164	209	261	252	238	114	52	101	79	108	152	277	149	61	22	82	63	536	117	263	29	59	61	65	66	59	253
Misin01G147800	13	16	43	32	40	21	29	21	33	28	26	37	52	12	31	40	57	79	35	30	26	62	92	52	37	67	41	45	35	33	36	37	44	36	29	32	54	52	59	71	59	44	35	52	41	83	86	77	26
Misin01G147900	48	34	60	198	112	116	64	47	125	118	77	119	128	113	130	127	177	156	288	180	161	54	34	109	137	119	126	126	118	89	128	126	129	128	134	133	97	100	108	140	151	89	50	101	54	74	29	26	227
Misin01G148000	111	96	128	705	190	186	146	97	218	232	257	255	228	176	238	267	341	444	326	263	258	504	405	509	276	316	435	414	304	299	323	302	333	348	339	269	447	365	386	549	731	451	204	335	180	226	238	183	1084
Misin01G148100	9	9	16	120	26	18	26	6	19	27	31	29	17	11	25	28	24	31	17	11	10	185	175	125	164	135	165	282	268	249	227	201	198	262	178	152	206	163	175	259	277	199	162	266	186	180	203	139	181
Misin01G148200	8	6	19	64	12	9	5	3	10	21	9	16	11	30	34	143	196	278	178	115	120	276	234	248	27	67	156	81	95	79	36	30	43	160	83	117	46	49	48	171	71	102	54	104	78	136	151	132	29
Misin01G148300	66	71	220	236	256	258	108	139	292	109	107	114	149	114	143	48	59	71	288	205	187	152	140	108	177	210	214	190	234	207	168	140	185	248	192	201	116	132	194	193	221	165	129	195	133	117	131	131	229
Misin01G148400	4	5	4	8	7	6	0	10	14	6	4	4	9	2	10	4	8	6	3	5	4	13	15	22	8	13	19	26	22	16	19	16	25	13	14	10	34	19	14	15	18	19	21	17	11	19	22	25	17
Misin01G148500	2	6	7	0	23	23	11	4	32	13	13	10	12	16	11	7	17	14	21	18	11	0	1	0	2	0	0	3	0	0	0	0	1	0	0	0	0	0	0	0	1	0	0	1	0	3	1	1	0
Misin01G148600	0	1	0	1	0	0	3	0	0	8	11	9	3	3	2	8	14	6	10	6	3	0	0	1	22	7	7	11	11	12	15	12	17	11	3	4	3	0	7	4	5	3	1	0	1	1	0	0	3
Misin01G148700	21	8	7	307	31	13	23	2	21	9	15	10	4	47	33	43	59	64	49	40	29	33	41	72	2	31	32	54	30	54	47	53	44	5	28	1	178	83	34	42	254	31	21	28	23	10	18	11	11
Misin01G148800	4	1	4	6	11	4	5	1	2	2	2	2	1	0	3	1	2	2	1	0	1	20	14	21	18	26	37	34	16	25	22	28	24	35	20	11	21	38	29	16	29	17	17	24	17	16	12	3	17
Misin01G148900	3	4	8	1	14	15	6	10	15	5	10	6	4	5	3	2	3	2	2	2	4	10	12	18	4	7	8	17	15	16	9	7	16	24	24	6	10	18	21	12	16	10	6	11	13	7	8	8	16
Misin01G149000	443	451	535	1110	1265	764	699	357	872	918	862	957	960	719	753	965	1256	1557	1172	843	829	724	726	633	736	796	938	1437	1248	1144	974	872	1019	1190	1041	1071	970	895	802	806	755	667	774	1184	824	1118	1088	976	1212
Misin01G149100	60	53	67	89	121	72	55	31	120	104	111	98	109	61	142	89	115	115	96	80	74	63	87	73	70	64	103	97	81	64	87	68	84	86	88	105	126	85	78	108	103	69	86	123	122	96	99	93	54
Misin01G149200	67	54	79	552	91	157	91	55	155	300	291	293	326	96	193	239	364	401	203	137	112	825	675	1212	604	537	582	717	710	585	1523	1115	2160	742	1179	2067	338	342	268	472	550	440	1050	1740	1101	210	236	149	323
Misin01G149300	4	8	4	20	13	4	11	6	7	10	12	10	17	6	18	13	31	16	41	46	44	1	0	2	0	3	1	1	3	3	1	0	3	2	0	1	0	0	0	1	0	1	2	0	1	0	0	0	0
Misin01G149400	0	0	1	32	1	2	0	0	2	0	5	2	4	1	1	0	5	1	1	0	0	0	0	2	0	0	0	2	2	3	2	0	0	0	0	0	2	5	0	0	1	2	0	0	0	1	0	0	199
Misin01G149500	0	0	0	0	0	0	0	0	0	0	0	0	0	0	0	0	0	0	0	0	0	0	0	1	0	0	0	1	0	0	0	0	0	0	0	0	0	4	2	0	0	0	1	0	0	0	0	0	1
Misin01G149600	3	3	5	1	6	5	6	6	7	3	7	5	9	3	3	2	5	2	8	2	0	2	1	5	1	1	2	1	2	1	1	1	2	2	0	1	1	0	1	1	0	3	6	4	3	1	9	0	3
Misin01G149700	0	0	0	0	0	0	0	0	0	0	0	0	0	0	0	0	0	0	0	0	0	0	0	0	0	0	0	0	0	0	0	0	0	0	0	0	1	0	0	0	0	0	0	0	2	0	0	0	0
Misin01G149800	1	0	0	3	14	1	3	4	10	0	1	2	1	4	3	7	4	7	124	84	90	7	8	5	1	4	4	5	4	6	3	0	1	2	2	7	17	6	1	12	9	4	3	8	14	4	1	5	2
Misin01G149900	0	1	2	0	0	0	2	0	0	0	1	0	0	0	1	3	1	0	6	0	0	0	1	1	0	0	0	2	1	0	0	1	0	0	0	0	1	3	0	0	0	0	1	0	0	0	0	0	0
Misin01G150000	0	1	1	1	0	0	0	0	0	1	0	2	1	2	5	8	3	3	3	1	0	6	4	12	0	12	32	43	7	15	34	15	38	9	11	1	40	30	20	16	26	2	3	4	2	1	0	0	0
Misin01G150100	59	106	92	132	135	100	63	60	205	104	125	138	88	69	116	119	201	168	79	98	68	155	192	192	160	140	149	157	186	207	138	148	204	230	229	266	257	262	189	412	335	305	217	422	387	420	354	304	137
Misin01G150200	0	0	0	0	0	0	0	0	0	0	0	0	0	0	0	0	0	0	0	0	0	0	0	0	0	0	0	1	0	0	0	0	0	0	0	0	0	0	0	0	0	0	0	0	0	0	0	0	1
Misin01G150300	0	0	0	0	0	0	0	0	0	0	0	0	0	0	0	0	0	0	0	0	0	0	0	0	0	0	0	0	0	0	0	0	0	0	0	0	0	0	0	0	0	0	0	0	0	0	0	0	0
Misin01G150400	0	0	0	0	0	0	0	0	0	1	1	1	1	0	3	1	0	0	0	1	1	3	2	2	0	0	4	9	2	3	9	3	8	4	8	3	12	5	3	9	4	2	5	5	6	0	2	4	5
Misin01G150500	0	0	1	2	3	3	2	1	4	2	2	1	1	0	1	0	0	1	0	0	1	0	1	0	1	1	4	4	3	0	3	1	2	0	2	0	5	3	7	1	4	2	2	4	2	2	2	1	6
Misin01G150600	0	0	0	0	0	1	0	0	0	0	0	0	0	0	0	0	0	0	0	0	0	13	26	24	793	755	1389	340	1105	909	187	221	233	650	471	293	14	222	439	188	62	89	19	52	31	21	46	26	0
Misin01G150700	0	0	0	1	1	2	0	0	0	0	0	0	0	0	0	1	0	0	0	0	0	0	0	0	0	0	1	3	0	0	4	0	0	0	0	0	7	2	0	2	2	0	0	0	0	0	0	0	1
Misin01G150800	57	34	86	55	131	98	94	62	123	99	147	152	165	94	141	31	57	66	92	69	94	42	38	43	31	70	106	106	73	59	59	76	86	73	87	67	84	74	58	34	45	54	44	75	66	55	45	34	89
Misin01G150900	0	0	0	0	0	0	0	0	0	0	0	0	0	0	0	0	0	0	0	0	1	0	0	0	0	0	1	3	0	2	4	4	1	0	0	0	5	0	0	0	3	2	0	2	1	0	0	0	0
Misin01G151000	0	0	1	0	0	0	2	0	1	0	0	0	0	0	1	0	0	0	2	1	1	0	0	1	0	0	1	1	0	0	0	0	0	0	0	0	4	0	2	0	1	0	1	2	0	0	1	0	1
Misin01G151100	0	0	0	0	0	0	0	0	0	0	0	0	0	0	0	0	0	0	0	0	0	0	0	1	0	0	11	2	1	5	8	0	6	0	0	0	3	6	3	1	12	0	0	2	0	0	0	0	1
Misin01G151200	18	22	12	16	19	11	22	8	48	55	75	67	69	41	86	47	72	91	87	69	73	4	3	10	2	5	2	10	1	1	3	0	10	2	7	0	3	3	1	0	6	4	0	0	0	2	1	0	22
Misin01G151300	283	1044	477	136	92	384	171	96	660	394	486	472	650	312	406	131	185	232	285	234	216	66	76	89	340	549	676	862	213	674	471	529	496	625	420	270	108	498	309	249	354	217	220	380	293	705	505	266	418
Misin01G151400	0	0	0	0	1	0	1	0	3	1	1	1	1	0	0	0	0	0	2	0	1	2	2	1	0	0	0	0	2	0	1	0	0	0	0	0	2	1	1	0	0	0	2	1	2	1	0	1	3
Misin01G151500	110	120	138	322	442	248	211	118	243	217	198	229	178	97	186	107	146	155	150	97	106	437	474	559	419	452	454	642	414	420	528	512	522	488	466	467	626	472	414	627	630	528	575	831	574	611	641	491	497
Misin01G151600	20	31	53	9	66	49	57	31	43	49	40	50	50	12	28	12	9	22	22	26	25	86	64	66	100	77	128	208	157	81	147	123	175	79	94	65	301	154	108	41	46	54	151	213	142	66	110	110	57
Misin01G151700	0	1	2	0	0	0	2	0	0	2	0	0	0	0	1	4	5	6	0	0	2	0	0	0	0	0	0	0	0	0	0	0	0	0	0	0	0	0	0	0	0	0	0	0	0	0	0	0	0
Misin01G151800	1	1	0	10	0	0	0	1	0	4	3	2	0	0	1	0	9	2	0	0	0	92	73	51	70	72	89	85	104	130	84	61	86	151	105	127	129	117	102	71	139	61	39	70	53	61	49	38	12
Misin01G151900	85	97	98	354	155	120	110	62	114	213	182	194	186	133	150	130	197	182	182	140	135	411	328	392	321	295	348	384	324	304	316	326	343	303	290	271	312	304	256	249	280	223	186	353	248	248	266	254	442
Misin01G152000	942	969	803	2002	1592	839	833	442	1263	867	935	1114	1057	561	958	899	1359	1362	840	613	622	1746	2240	2266	1089	829	1089	1433	1342	1240	1293	1193	1399	1335	1357	1447	2796	2049	1857	4135	3674	2600	2787	4009	3524	3646	4057	2824	2004
Misin01G152100	0	1	1	8	5	2	0	1	0	3	4	4	6	1	5	4	4	7	11	10	9	3	2	2	0	9	5	12	5	1	2	10	10	1	2	3	13	10	14	7	9	4	10	9	5	5	12	13	4
Misin01G152200	0	3	3	0	1	4	5	1	1	19	15	18	6	1	10	11	19	17	19	15	9	1	1	0	0	0	0	0	0	0	0	1	0	0	0	0	0	0	0	0	0	0	0	0	0	0	0	0	0
Misin01G152300	658	627	738	1532	1648	1473	1054	531	1319	1555	1477	1584	1369	697	1376	837	1253	1301	1107	790	718	1852	1709	2004	2278	2429	2949	3435	3530	3024	2670	2586	2637	3647	3017	3181	1693	2087	2227	3622	3363	2645	2391	3745	2561	3535	3605	2485	1775
Misin01G152400	0	0	0	0	0	0	0	0	0	0	0	0	0	0	0	0	0	0	0	0	0	0	0	0	0	0	0	0	0	0	0	0	0	0	0	0	0	0	0	0	0	0	0	0	1	0	0	0	0
Misin01G152500	220	543	751	218	794	1059	745	440	1471	1299	1535	1546	825	1994	1822	857	1500	1325	2939	2989	2724	424	544	505	812	1110	926	534	576	805	328	497	540	1211	1180	1417	278	696	637	1992	931	934	447	863	711	2182	1640	1277	2113
Misin01G152600	1	0	2	8	6	10	1	4	12	11	8	9	9	8	14	9	5	8	8	14	6	44	44	34	24	42	31	51	34	36	35	18	31	34	26	26	17	16	21	30	38	17	16	19	26	32	25	21	44
Misin01G152700	4	2	5	5	11	7	10	5	4	13	13	12	12	6	9	7	4	6	7	4	4	35	45	34	27	39	28	42	47	30	25	17	40	18	31	16	13	26	20	23	21	23	20	23	21	16	14	17	67
Misin01G152800	0	0	0	0	0	1	0	0	0	0	0	0	0	0	1	1	0	0	0	2	0	3	5	4	1	2	0	4	0	0	3	1	2	4	2	2	11	1	5	7	8	5	5	7	2	11	12	8	1
Misin01G152900	0	0	0	0	0	0	0	0	0	0	0	0	0	0	0	0	0	0	0	0	0	0	0	0	0	0	0	0	0	0	0	0	0	0	0	0	0	0	0	0	0	0	0	0	0	0	0	0	0
Misin01G153000	0	0	0	1	0	0	0	0	0	0	0	0	0	0	0	0	0	0	0	0	0	0	0	0	0	0	0	0	0	0	0	0	0	1	0	0	1	1	2	1	0	0	3	1	0	0	0	3	0
Misin01G153100	0	0	2	4	2	1	0	1	0	2	1	0	2	0	0	0	0	2	2	0	2	1	0	0	0	1	0	1	1	1	0	2	3	0	0	0	4	1	0	3	3	2	3	2	3	1	1	2	4
Misin01G153200	0	0	0	0	0	0	0	0	1	0	0	0	0	0	1	1	0	0	0	0	0	0	0	0	0	0	1	0	0	0	0	0	0	0	0	0	0	1	0	0	0	0	2	0	0	0	0	0	0
Misin01G153300	38	80	117	336	77	153	197	59	81	681	620	700	631	355	522	506	707	842	1463	1047	1006	157	149	75	73	155	141	455	466	411	307	274	331	960	802	1185	449	589	537	1069	688	624	771	1232	890	1575	1254	1267	256
Misin01G153400	129	95	163	231	300	195	102	72	173	219	223	231	197	67	214	75	98	129	63	50	36	311	236	273	311	352	446	611	734	554	408	429	460	656	498	493	406	352	339	545	615	491	430	732	496	484	646	401	211
Misin01G153500	0	0	0	3	2	1	0	0	1	1	0	1	0	1	1	1	0	0	1	2	2	5	1	4	10	7	7	8	0	7	2	5	4	2	3	0	6	4	10	1	7	3	1	1	1	0	0	4	8
Misin01G153600	0	2	0	0	2	3	1	0	0	1	0	2	2	1	0	0	6	1	3	2	4	2	3	8	37	25	32	33	41	26	21	21	25	51	22	19	16	16	9	83	72	39	11	10	10	10	28	16	1
Misin01G153700	3	10	14	52	30	18	14	4	20	19	11	20	21	18	23	16	15	27	35	22	22	117	148	107	108	88	142	97	119	120	126	123	138	145	112	105	74	88	105	100	111	114	102	166	112	75	60	44	144
Misin01G153800	226	184	242	796	453	369	311	156	361	353	343	417	355	252	320	266	407	422	491	420	384	400	416	481	395	433	533	849	675	646	588	563	540	698	696	721	534	564	523	864	523	546	529	792	640	920	718	643	631
Misin01G153900	153	132	237	228	301	284	220	123	312	266	279	344	255	248	338	256	277	419	678	448	435	106	81	140	85	140	234	219	177	171	161	128	140	177	137	149	194	185	152	145	149	123	80	145	89	136	126	144	217
Misin01G154000	1774	758	580	6991	906	1019	662	232	860	1078	917	1155	847	777	1000	6420	9431	9223	2910	2154	1969	18600	18498	31437	2040	2002	2648	2991	2645	2255	7659	5366	8977	2765	5358	11450	3227	2479	2596	23719	10016	6664	6094	9273	6529	3115	2338	2156	13714
Misin01G154100	0	1	6	4	0	2	1	2	4	1	0	2	2	0	3	3	1	7	1	0	1	3	2	1	0	1	3	3	2	3	3	0	3	0	2	1	3	6	2	0	2	1	0	5	0	0	2	4	8
Misin01G154200	96	107	116	199	234	205	201	119	307	208	230	266	186	130	214	249	413	355	243	202	197	257	302	252	370	418	431	511	693	585	415	478	541	668	585	674	291	369	403	599	402	392	307	431	405	461	406	325	276
Misin01G154300	1	6	1	6	24	7	6	5	10	10	13	12	20	6	16	1	5	5	4	4	5	5	7	7	3	7	6	12	11	7	3	2	12	7	9	9	19	5	6	2	9	8	3	11	10	7	5	4	5
Misin01G154400	6	25	55	119	44	47	38	37	57	70	89	90	127	53	141	23	36	35	65	62	59	66	41	64	75	100	155	92	56	47	91	65	76	55	46	35	127	82	56	24	58	51	51	57	41	25	37	28	106
Misin01G154500	1	2	10	8	10	1	5	1	8	4	3	2	14	8	8	4	2	9	7	5	0	7	7	3	5	6	11	8	5	13	11	13	17	12	7	6	7	13	9	4	6	8	12	17	11	9	10	2	8
Misin01G154600	7	5	14	25	25	42	13	12	29	17	12	5	23	7	27	1	4	2	2	3	5	1	2	5	6	8	23	15	17	16	13	15	9	19	24	22	24	19	21	8	8	12	11	32	15	18	13	8	10
Misin01G154700	8	9	26	69	58	56	38	34	69	23	26	19	56	12	45	11	6	18	18	16	8	6	2	9	14	24	12	24	21	23	26	31	24	30	27	25	37	27	28	12	14	17	27	38	23	27	20	8	21
Misin01G154800	206	228	146	280	288	235	190	135	342	194	202	216	167	89	181	163	222	250	113	107	93	371	497	479	340	297	344	386	374	318	384	364	437	407	392	406	577	467	410	699	567	482	474	795	634	535	634	517	508
Misin01G154900	26	19	19	70	30	50	26	4	31	28	34	34	21	5	25	8	9	10	3	5	5	35	28	48	13	37	43	55	32	73	73	82	94	92	93	90	47	54	53	44	45	58	13	25	15	15	13	11	83
Misin01G155000	0	0	0	0	3	0	0	2	3	0	2	1	5	0	5	3	3	0	4	4	2	2	0	3	4	2	14	8	6	2	6	7	8	5	2	1	26	9	7	2	4	3	6	7	6	2	2	3	10
Misin01G155100	0	1	0	1	2	0	1	0	2	0	0	0	0	1	0	0	0	0	1	0	2	0	0	0	0	0	0	0	0	0	0	0	0	1	0	0	0	0	0	0	0	0	0	0	0	0	0	0	0
Misin01G155200	35	33	54	64	49	53	43	25	52	44	40	48	66	38	61	35	34	66	44	33	27	57	66	57	30	43	89	79	27	23	77	44	50	63	50	28	234	115	71	40	52	55	50	66	42	55	77	48	66
Misin01G155300	0	0	0	0	0	0	0	0	0	0	0	0	0	0	0	0	0	0	0	0	0	0	0	0	0	0	0	0	0	0	0	0	0	0	0	0	0	0	0	0	0	0	0	0	0	0	0	0	0
Misin01G155400	0	1	2	3	0	1	2	1	4	2	1	1	2	1	3	2	4	2	5	0	0	3	6	1	1	0	4	1	1	0	0	1	2	3	0	2	2	1	3	0	1	2	0	4	1	2	1	3	0
Misin01G155500	2	2	1	4	8	3	2	2	2	2	2	5	1	3	2	2	1	0	1	3	4	2	1	4	2	4	7	2	1	2	1	1	12	3	4	1	6	4	3	6	3	1	11	4	5	2	1	4	3
Misin01G155600	17	27	41	37	54	70	23	17	56	22	37	33	56	21	56	2	7	7	8	6	10	17	15	23	22	34	58	51	28	38	37	30	46	34	22	18	80	88	49	20	48	31	26	44	19	21	27	17	52
Misin01G155700	23	44	38	144	128	79	60	45	84	78	88	89	65	42	46	45	47	64	68	50	38	76	116	65	89	97	86	93	86	89	103	80	94	87	65	63	67	64	83	137	128	102	49	77	76	50	66	54	213
Misin01G155800	1	1	0	1	0	1	1	0	1	1	0	1	1	2	0	1	1	0	0	1	0	0	0	0	0	0	2	0	2	0	0	0	0	0	0	0	5	1	4	0	0	0	0	1	0	1	5	0	2
Misin01G155900	1	0	3	12	0	1	3	0	5	1	4	4	2	2	1	0	1	6	1	2	1	4	6	9	3	2	4	6	1	4	4	1	5	2	2	5	5	7	6	4	4	10	4	7	8	1	2	2	3
Misin01G156000	8	9	31	87	61	45	36	20	86	50	25	50	48	39	56	64	78	97	55	53	45	72	79	68	128	168	163	179	214	209	186	170	221	206	230	195	209	207	202	305	272	179	256	380	316	736	721	777	101
Misin01G156100	0	0	0	1	0	0	0	0	0	0	0	1	0	0	0	0	0	0	0	0	0	0	0	2	0	0	3	5	1	4	4	4	2	0	1	0	0	4	4	0	2	0	0	0	0	0	0	0	75
Misin01G156200	48	65	109	1567	83	53	101	63	228	152	154	145	89	212	160	318	703	672	566	529	493	1117	1107	957	509	672	617	506	248	405	798	767	745	492	610	211	686	522	714	781	1772	663	233	356	307	215	157	116	3797
Misin01G156300	11	7	7	29	11	17	7	6	25	21	17	17	12	14	11	18	26	50	12	10	16	77	58	72	59	80	87	76	75	70	136	92	132	92	101	86	64	83	107	106	116	78	29	45	41	78	61	44	64
Misin01G156400	0	0	0	1	0	0	0	0	1	0	0	2	0	0	1	1	0	0	0	0	0	29	21	15	1	45	108	212	134	215	164	94	205	96	147	44	334	266	218	39	195	38	116	190	146	73	59	40	53
Misin01G156500	375	318	437	1401	1212	711	486	295	581	891	768	810	916	544	791	543	727	861	588	483	454	1559	1067	1675	1332	1594	2057	2667	2879	2383	2092	1846	2047	2589	2042	2325	2084	1561	1513	1871	2355	1964	1384	2495	1431	1717	1693	1420	2601
Misin01G156600	1	1	4	3	7	11	3	3	5	10	8	8	8	8	9	5	1	6	23	18	14	5	9	7	5	11	4	4	12	8	7	12	13	16	14	20	17	14	14	6	9	13	26	45	45	9	8	6	21
Misin01G156700	1092	1220	1101	2188	1633	1134	1124	551	1189	2851	2478	2722	2432	1427	2038	2890	4050	4152	4143	3228	2855	2275	2339	2176	2008	1949	1888	2860	4706	3692	2325	2352	2635	5910	5276	7661	1921	2838	2917	7610	4004	5139	6393	9691	7695	13631	11274	10026	1608
Misin01G156800	1	0	2	4	6	0	0	1	0	0	1	1	1	2	0	3	3	1	1	0	4	11	9	25	0	26	31	54	17	5	53	50	30	7	11	6	63	26	21	17	30	9	7	10	13	4	3	3	95
Misin01G156900	20	31	33	26	184	63	49	12	38	76	88	82	40	257	104	93	119	100	240	231	222	154	200	95	106	182	155	236	513	318	81	86	139	163	109	116	134	115	155	384	217	199	151	243	256	205	207	187	71
Misin01G157000	9	19	30	25	35	34	19	10	29	22	33	42	48	59	59	39	49	66	114	81	86	45	26	55	53	62	73	64	70	67	90	51	86	99	97	114	70	62	101	97	120	79	79	125	94	94	68	81	75
Misin01G157100	0	0	0	6	0	0	0	0	0	0	0	0	0	0	0	5	9	7	1	2	0	3	12	28	0	0	0	0	0	0	3	0	4	0	3	0	3	1	0	1	5	1	2	9	4	0	0	0	20
Misin01G157200	31	39	39	92	82	66	40	20	66	51	52	58	66	34	71	24	30	39	24	19	13	87	74	77	74	67	112	122	133	124	81	79	71	103	101	80	171	124	103	199	163	139	159	218	154	222	232	184	87
Misin01G157300	229	258	290	519	762	514	560	243	177	814	780	809	505	209	245	268	353	382	212	130	126	47	58	49	49	71	92	90	88	77	98	74	75	85	71	67	93	83	79	98	104	92	50	68	51	43	47	45	237
Misin01G157400	78	60	59	279	116	75	71	37	70	102	96	89	76	61	62	64	98	97	71	45	69	308	253	308	84	103	105	137	121	97	190	142	188	153	165	179	154	101	142	214	383	191	125	199	136	97	109	99	320
Misin01G157500	46	97	99	19	123	32	65	18	65	29	28	34	13	4	7	0	2	2	7	3	2	7	9	1	4	8	0	7	45	5	4	1	0	1	0	3	3	0	1	4	0	1	0	1	6	1	1	2	0
Misin01G157600	0	0	0	0	0	0	0	1	2	0	0	2	1	0	1	0	0	0	1	0	1	0	0	0	0	3	0	0	0	1	0	0	0	1	0	0	0	0	0	0	0	0	0	0	0	0	0	0	0
Misin01G157700	3	5	6	479	56	26	26	12	18	24	18	15	11	4	7	14	25	22	2	5	0	53	30	400	22	72	103	115	28	72	232	165	202	43	98	9	96	73	77	32	154	68	23	34	41	12	8	19	1195
Misin01G157800	0	0	0	0	0	0	0	0	0	0	0	0	0	0	0	0	0	0	0	0	0	0	0	0	0	0	0	0	0	0	0	0	0	0	0	0	0	0	0	0	0	0	0	0	0	0	0	0	0
Misin01G157900	0	2	3	281	2	2	0	0	1	5	9	9	4	5	6	2	3	5	18	16	8	49	23	77	113	119	158	71	32	45	37	39	67	42	100	10	135	119	93	62	181	146	39	57	74	5	12	5	91
Misin01G158000	0	0	0	3	0	0	0	1	4	0	0	1	1	2	0	0	0	1	1	0	0	0	0	0	0	1	0	0	0	0	0	0	0	0	0	0	0	0	0	0	1	0	0	0	0	0	1	0	2
Misin01G158100	0	0	0	0	0	0	0	0	0	0	0	0	0	0	0	0	0	0	0	1	0	0	1	0	0	3	1	0	0	0	0	0	0	0	0	0	0	0	0	0	0	0	0	0	0	0	0	0	1
Misin01G158200	24	22	22	14	105	70	40	20	26	39	51	34	49	24	17	1	6	3	30	36	26	12	22	11	15	14	7	31	37	40	2	9	5	5	6	37	7	15	2	30	15	15	6	10	7	9	9	12	0
Misin01G158300	1	1	0	0	0	2	0	0	1	1	2	1	1	0	1	1	0	0	0	0	0	0	1	0	0	0	0	0	0	0	0	0	2	0	1	0	2	3	0	0	0	0	0	1	2	0	0	1	4
Misin01G158400	43	57	76	128	142	84	90	59	115	112	97	145	121	79	87	87	115	114	130	86	78	148	137	102	103	122	123	152	181	166	129	171	135	172	143	177	112	91	100	150	149	122	94	164	116	150	140	103	183
Misin01G158500	1	1	3	364	3	9	4	0	3	5	6	5	0	1	3	2	1	0	0	0	0	69	47	43	272	270	267	218	160	234	85	116	102	214	205	168	169	160	192	212	192	203	112	213	135	167	203	263	276
Misin01G158600	1	0	0	1	3	1	1	0	3	0	2	3	3	1	2	5	3	6	5	3	3	0	0	2	0	0	2	4	1	4	4	6	2	2	1	4	2	0	0	6	4	2	3	3	1	3	6	3	2
Misin01G158700	738	1120	564	867	2267	1006	1267	720	997	1371	1452	1653	1240	294	927	581	871	921	1093	840	916	27	37	31	34	51	76	174	330	236	205	168	226	269	234	346	178	281	202	316	188	245	368	548	514	728	641	611	401
Misin01G158800	119	182	233	218	424	276	343	152	283	278	232	302	224	169	207	129	154	181	203	145	141	277	375	235	666	707	708	1286	1587	1578	1021	1050	1221	1242	1331	1441	653	820	749	637	538	616	1083	1577	1446	1105	1351	1034	370
Misin01G158900	177	188	219	412	467	340	252	218	389	400	367	401	438	185	330	191	191	263	417	318	337	155	123	213	165	247	275	318	361	272	243	236	282	393	325	349	380	305	266	304	296	237	314	497	309	328	397	323	222
Misin01G159000	128	135	133	187	280	205	237	113	254	278	242	230	209	131	179	44	85	95	209	119	122	134	155	142	146	128	155	193	175	184	178	138	170	149	118	132	154	150	128	156	169	116	96	145	123	109	94	71	247
Misin01G159100	13791	14089	10071	12226	26645	9379	19678	16989	9617	30493	31763	34508	7814	1848	5827	1612	2686	2565	13995	11402	10141	0	5	31	14	6	0	17	4	6	1	5	3	5	1	4	6	4	2	18	0	2	1	1	10	1	2	8	21617
Misin01G159200	222	216	207	268	511	317	231	125	337	313	259	304	251	81	260	190	248	268	91	67	80	633	600	474	513	454	479	699	1076	769	560	459	483	755	617	728	733	577	552	1062	953	824	727	1048	768	1054	1160	708	378
Misin01G159300	1	0	0	4	0	1	1	0	0	1	0	0	2	0	2	1	0	2	0	0	0	4	3	10	2	6	6	5	4	6	4	4	5	4	4	1	4	6	5	4	6	4	3	5	5	3	3	0	7
Misin01G159400	0	0	1	3	1	2	1	0	3	0	0	0	2	0	4	0	1	0	0	1	0	3	2	4	1	0	2	5	2	2	2	1	8	3	3	3	14	6	7	4	5	3	2	2	2	2	3	1	15
Misin01G159500	2003	1796	1574	3835	3334	2041	1748	824	2447	2103	2050	2343	2066	1882	2451	4853	7335	7081	5087	3908	3708	4746	6169	5528	4691	3107	4132	4600	6908	5669	4415	4225	4625	4070	3939	4560	4947	4328	4010	10613	8313	6027	4997	7636	6346	7700	7411	5670	5336
Misin01G159600	0	0	0	0	0	0	0	0	0	0	2	2	1	1	1	0	1	0	0	0	1	3	2	1	0	1	2	1	0	4	7	1	1	2	3	0	3	3	1	0	4	0	1	6	4	0	0	0	8
Misin01G159700	2	0	0	11	4	7	4	2	4	2	7	5	9	4	6	1	4	2	2	3	1	13	11	8	14	8	21	22	12	7	10	11	24	22	15	7	28	25	21	27	23	17	14	43	27	14	18	11	37
Misin01G159800	10	11	10	78	30	24	30	17	30	52	51	46	36	20	69	30	50	38	68	35	29	113	115	74	57	92	110	164	123	108	138	137	133	201	201	177	153	121	127	248	189	163	174	275	169	198	180	118	113
Misin01G159900	0	0	0	2	0	0	0	0	0	0	0	0	0	0	0	0	0	0	0	0	0	0	0	0	0	0	0	2	2	6	1	1	0	0	1	0	3	0	0	0	0	0	0	0	0	0	0	0	20
Misin01G160000	0	0	5	2	1	0	4	0	3	0	2	0	2	2	0	1	0	1	4	2	3	1	0	1	3	1	2	7	0	0	4	1	4	0	1	0	6	0	1	0	0	0	1	0	1	1	2	0	5
Misin01G160100	0	0	0	2	0	1	0	0	0	0	0	0	0	1	0	1	0	0	3	0	0	7	11	11	10	12	9	8	11	11	2	10	13	6	3	8	6	9	4	8	5	9	2	3	3	11	5	4	3
Misin01G160200	2	1	2	3	3	3	0	1	2	5	3	5	4	2	6	2	10	9	11	5	9	0	0	1	0	2	0	1	0	0	0	0	1	0	0	1	0	0	0	1	1	0	0	1	0	0	0	3	1
Misin01G160300	200	311	266	309	506	282	305	205	456	778	804	829	488	360	452	398	531	552	777	671	608	29	34	34	40	62	54	62	91	92	71	76	102	111	93	121	26	25	30	198	81	77	38	62	56	104	81	62	252
Misin01G160400	1	1	3	3	3	6	2	2	3	9	4	5	14	3	5	4	4	2	4	1	2	3	3	2	0	0	6	10	0	2	4	1	0	2	3	0	4	4	0	3	2	2	0	2	2	3	0	0	2
Misin01G160500	51	31	50	75	89	50	59	12	66	54	62	72	74	57	58	49	80	118	105	96	76	140	106	109	70	86	128	147	170	154	113	94	130	160	104	97	112	74	85	106	119	99	58	106	74	88	104	44	75
Misin01G160600	3	5	3	14	2	2	3	3	6	6	4	1	12	9	16	9	3	7	18	8	6	15	8	9	9	11	12	14	10	5	7	8	19	7	11	4	61	27	18	10	14	25	23	35	21	9	16	10	9
Misin01G160700	23	26	24	125	57	15	10	7	18	23	16	9	30	5	10	28	48	29	10	7	6	12	11	13	0	1	0	4	1	1	0	0	1	0	0	2	4	4	0	0	7	1	0	2	0	0	0	0	119
Misin01G160800	0	0	0	0	0	0	0	0	0	0	0	0	0	0	1	0	1	0	0	0	0	0	0	0	0	0	0	0	1	0	0	0	0	0	0	0	0	0	0	0	2	0	0	0	0	0	1	0	0
Misin01G160900	0	0	0	0	0	0	0	0	0	0	0	1	3	0	1	0	0	0	0	0	0	1	0	1	0	0	0	0	0	0	0	0	0	0	0	0	0	0	0	0	0	0	0	0	0	0	3	3	0
Misin01G161000	0	0	0	1	0	0	0	1	0	0	0	0	0	0	0	0	0	0	0	0	0	0	1	0	0	0	0	1	2	2	0	0	0	1	0	1	0	0	0	0	0	2	0	0	0	0	0	0	0
Misin01G161100	3	0	1	2	5	0	1	0	3	0	2	0	1	0	0	1	1	3	1	0	0	12	4	8	5	7	3	5	8	5	6	9	4	4	12	6	13	5	6	11	11	3	5	8	7	10	9	6	2
Misin01G161200	22	22	14	46	62	27	23	12	43	18	25	24	23	11	23	19	29	18	22	12	10	100	111	55	75	78	49	92	72	86	71	52	86	108	69	62	104	72	82	146	108	85	56	85	102	79	85	50	47
Misin01G161300	68	73	72	75	94	73	83	40	133	85	107	79	94	83	117	86	119	105	192	146	149	108	129	132	105	104	120	144	183	143	124	108	93	163	163	144	118	131	124	224	186	175	128	217	165	223	214	154	106
Misin01G161400	175	163	208	641	362	231	210	107	311	305	303	298	253	186	239	321	605	526	352	273	265	442	535	581	259	251	369	477	334	362	367	361	396	373	425	397	567	462	374	1024	689	630	752	1109	1005	917	856	867	1048
Misin01G161500	61	54	52	247	126	109	89	30	71	117	103	138	53	53	78	128	216	206	153	116	100	115	185	251	93	85	129	132	114	104	144	152	165	144	133	165	111	119	109	299	201	211	164	282	213	232	267	240	397
Misin01G161600	0	0	0	1	0	0	1	0	1	0	0	0	0	0	0	0	0	1	0	1	0	0	0	3	1	0	0	2	3	0	2	2	3	1	0	0	3	2	0	1	6	0	0	2	0	0	0	1	3
Misin01G161700	2	2	7	337	12	16	2	5	6	2	3	4	9	3	4	1	3	6	5	0	1	52	59	189	21	24	51	51	52	45	66	46	80	39	33	26	54	71	46	18	48	26	30	28	33	18	15	7	97
Misin01G161800	0	0	0	6	2	0	0	0	0	1	1	0	0	1	1	0	0	1	0	0	0	1	3	3	0	2	1	4	2	1	6	0	0	2	4	2	12	2	7	0	1	2	2	5	3	0	4	2	9
Misin01G161900	0	0	1	1	2	0	0	2	1	2	1	1	3	4	0	1	0	0	0	2	1	0	7	6	0	3	1	3	2	4	1	2	6	2	3	4	3	2	6	2	2	1	2	5	3	2	6	6	2
Misin01G162000	231	214	194	199	324	272	275	124	347	285	310	329	270	244	253	245	404	411	425	320	327	600	510	484	506	584	545	490	618	606	360	400	445	744	663	687	287	388	400	952	583	661	564	788	576	1142	1013	891	266
Misin01G162100	27	27	43	4	32	47	39	41	80	38	58	53	49	22	52	16	22	34	30	21	35	22	15	7	19	4	11	15	10	21	12	13	15	22	22	29	16	13	15	21	10	14	17	27	13	21	28	11	4
Misin01G162200	0	0	0	1	1	0	1	0	3	2	0	0	0	0	0	2	3	1	4	1	0	2	2	2	2	0	0	0	0	0	0	0	0	1	0	0	4	0	0	0	1	2	1	1	3	1	4	6	5
Misin01G162300	0	0	1	0	0	1	0	1	2	0	0	0	0	0	0	0	0	1	1	1	0	0	0	0	0	0	0	0	0	0	0	1	0	0	0	0	0	0	1	0	0	1	0	1	0	0	0	0	0
Misin01G162400	2	5	8	21	13	13	9	7	15	16	18	12	7	4	9	3	10	8	5	9	7	2	3	1	5	9	4	6	2	15	1	4	6	4	5	0	11	7	10	5	25	4	1	2	3	1	5	2	30
Misin01G162500	5985	6761	3953	1623	3881	1731	6866	2023	996	14749	16093	17821	7049	4745	5569	8292	12471	12555	15368	13155	11488	538	612	204	370	394	407	489	573	472	423	411	495	641	588	799	427	380	358	1083	629	581	439	719	558	1375	1206	1218	619
Misin01G162600	77	43	122	165	109	92	88	54	154	73	76	78	131	40	105	70	69	84	45	33	38	270	200	397	113	220	348	411	207	205	295	194	316	222	210	161	1058	587	438	130	255	189	288	449	275	165	234	171	386
Misin01G162700	60	46	83	74	122	159	81	37	180	77	74	85	110	63	98	39	47	63	36	27	25	556	487	553	421	496	709	610	461	469	499	407	454	743	612	495	589	590	534	315	476	408	284	426	290	352	357	229	473
Misin01G162800	135	133	156	249	120	112	109	83	222	283	292	350	412	334	412	559	668	898	801	568	557	329	361	211	126	129	175	180	163	116	110	137	141	279	272	306	189	206	214	502	250	286	225	379	250	412	392	338	165
Misin01G162900	26	20	30	47	59	42	31	14	34	16	17	26	29	19	21	19	43	21	24	28	26	41	68	57	66	60	80	59	49	69	47	50	42	39	49	66	82	57	51	96	67	66	39	47	37	57	57	50	95
Misin01G163000	0	0	0	0	0	0	0	0	0	0	0	0	0	0	0	0	0	0	0	0	0	0	0	2	0	0	0	0	1	0	0	0	0	0	0	0	0	0	0	0	0	0	0	0	0	0	0	0	0
Misin01G163100	3	4	6	7	4	6	1	1	6	7	9	2	8	7	13	3	6	8	6	5	5	1	3	3	1	3	12	4	4	1	0	5	3	2	3	1	18	15	8	5	6	2	7	4	6	6	5	4	10
Misin01G163200	3	2	4	11	10	2	7	8	6	7	8	8	4	3	10	4	13	6	26	21	20	1	0	0	0	0	0	1	0	0	6	2	2	1	4	0	2	0	0	0	2	0	0	4	2	0	0	0	0
Misin01G163300	0	1	2	5	2	1	4	3	2	1	1	4	3	3	5	14	23	30	1	1	1	7	5	4	2	0	6	2	1	2	3	3	1	1	5	0	6	4	0	8	11	10	1	2	0	2	9	2	1
Misin01G163400	54	35	37	148	102	93	76	41	105	90	100	102	77	41	88	39	79	71	86	46	50	86	83	75	67	95	107	114	102	83	92	99	130	118	97	93	91	81	75	104	146	66	86	121	87	47	49	45	125
Misin01G163500	3658	4874	7351	1484	7384	7060	3804	3703	13115	4205	4786	5218	4538	2456	5379	3347	5437	4941	5700	5361	4772	91	70	118	189	210	209	301	599	741	76	77	142	761	668	607	94	292	482	1666	193	491	366	669	584	1534	1172	1308	373
Misin01G163600	738	845	787	1130	1564	1198	1243	585	1126	1048	945	1117	777	664	734	513	724	772	956	705	720	1588	2019	1976	3128	3204	3377	3455	4360	3706	3409	3184	3682	2929	2806	2908	1740	2236	1962	1809	2135	1528	1369	2143	1617	1941	1938	1406	3086
Misin01G163700	0	0	0	2	0	1	1	0	1	1	0	2	1	1	2	0	0	2	2	0	0	1	0	0	0	0	1	2	1	0	1	1	1	1	0	3	0	0	0	6	3	1	0	1	0	1	1	0	2
Misin01G163800	354	368	523	1884	1406	906	520	380	791	1181	1030	1045	1615	764	1449	1079	1349	1739	1470	1034	1028	1054	787	964	724	799	889	1203	1342	1100	889	825	892	1415	1087	1366	780	809	756	1586	1385	1355	1324	2233	1385	1880	2057	1712	1052
Misin01G163900	15	13	24	27	29	18	15	6	28	24	16	23	29	16	26	16	19	27	41	25	31	18	22	21	7	20	23	24	34	27	14	11	21	17	23	17	30	21	19	11	17	13	12	20	31	21	24	27	25
Misin01G164000	0	1	3	2	1	3	2	7	2	0	1	1	0	0	1	0	0	1	0	0	0	4	9	12	0	0	5	1	0	2	4	6	8	0	2	0	15	1	5	3	5	1	3	2	2	0	1	0	22
Misin01G164100	0	0	3	3	0	0	0	0	0	1	0	0	1	1	1	0	0	0	0	0	1	0	0	4	0	2	4	31	0	4	2	1	4	1	2	0	22	11	4	0	6	0	0	3	0	0	0	1	1
Misin01G164200	0	6	1	15	0	0	1	1	1	2	2	5	4	4	2	5	5	5	10	3	3	2	9	33	0	16	38	95	12	11	13	20	27	0	17	1	78	53	28	4	23	2	6	3	5	0	4	0	25
Misin01G164300	35	46	52	52	101	80	42	32	89	57	47	70	69	37	49	17	16	27	60	44	49	75	40	79	58	111	138	123	80	99	84	85	105	124	99	97	108	105	94	95	133	87	83	167	93	76	89	87	76
Misin01G164400	120	117	174	680	284	207	178	121	298	349	328	364	384	147	264	251	339	359	530	389	329	92	84	196	66	135	121	177	132	110	140	120	137	144	153	133	138	138	87	195	137	94	95	190	137	82	77	88	366
Misin01G164500	82	91	102	251	263	177	146	54	193	169	198	198	246	196	238	235	267	349	437	349	319	285	221	249	233	257	270	298	423	293	231	247	260	408	319	476	305	275	292	370	292	273	314	499	347	493	475	372	213
Misin01G164600	193	177	193	415	329	260	160	90	243	288	271	258	264	109	271	245	308	341	135	85	84	530	421	518	264	326	466	367	349	327	335	321	328	470	347	392	365	322	346	721	600	542	356	550	420	435	438	368	413
Misin01G164700	118	137	132	211	256	140	133	67	204	150	142	184	131	83	120	125	142	164	140	95	103	171	250	179	192	171	191	261	267	239	206	203	218	220	170	247	211	167	152	185	209	150	152	197	203	199	180	128	218
Misin01G164800	3	12	15	16	6	17	13	5	24	12	20	19	29	24	24	19	30	30	51	28	41	32	18	39	19	23	36	37	15	18	23	23	18	13	20	11	40	39	10	9	17	13	16	29	19	25	23	25	31
Misin01G164900	38	51	81	182	158	124	90	62	121	105	134	123	82	51	94	70	82	114	65	51	50	106	129	135	209	184	277	256	231	273	189	185	228	196	200	216	210	202	181	243	269	195	166	325	277	363	238	192	211
Misin01G165000	0	0	1	27	3	1	1	0	1	1	4	4	4	1	1	1	7	5	4	1	3	5	6	0	1	7	8	7	5	2	1	3	7	3	2	0	12	3	1	4	2	8	1	5	2	1	1	4	114
Misin01G165100	14	11	17	99	18	19	19	24	60	41	37	39	26	21	43	36	67	63	121	106	91	64	79	53	60	67	60	49	59	52	36	62	64	54	61	70	33	26	38	84	34	59	63	76	61	134	108	136	32
Misin01G165200	69	52	122	532	165	130	110	82	317	196	174	194	233	144	282	182	278	280	433	358	373	314	347	269	321	352	397	397	422	418	305	302	320	505	388	539	268	362	257	628	428	410	256	561	337	867	778	769	177
Misin01G165300	44	50	92	41	88	74	64	56	88	76	102	105	116	49	106	51	54	70	140	111	108	46	48	39	32	53	61	42	55	45	37	41	53	64	37	51	93	47	48	54	65	53	57	70	57	79	57	69	27
Misin01G165400	20	24	33	77	16	27	19	13	33	69	62	89	110	38	130	73	112	129	89	82	77	6	5	7	10	10	14	4	4	12	6	11	8	10	9	10	4	8	18	18	26	4	8	19	5	7	9	5	10
Misin01G165500	42	39	54	199	46	41	55	20	61	213	206	232	172	79	262	266	383	363	198	135	148	10	7	15	8	11	21	13	13	8	15	20	11	22	21	27	24	9	12	18	13	13	8	17	7	21	15	14	17
Misin01G165600	22	32	62	59	61	65	60	66	133	41	41	43	83	47	60	35	45	46	53	43	54	57	31	179	20	39	40	62	31	30	26	23	57	25	39	30	142	76	64	44	35	31	51	59	35	48	69	81	149
Misin01G165700	20	8	12	11	5	9	2	1	4	16	16	10	6	9	7	4	11	10	9	9	9	0	0	2	0	0	0	0	0	0	0	0	0	0	0	0	0	0	0	1	0	0	0	0	1	0	0	0	0
Misin01G165800	65	113	116	209	186	153	113	62	167	210	162	189	138	50	131	83	104	119	97	76	68	129	180	170	201	232	228	250	251	236	189	176	231	258	210	263	223	213	176	302	302	238	231	381	333	300	284	203	246
Misin01G165900	2	3	5	1	4	6	0	7	3	0	2	3	1	1	2	1	1	0	1	2	3	6	5	2	12	9	8	23	17	18	18	12	16	15	13	12	14	16	8	6	13	9	12	16	9	3	6	7	13
Misin01G166000	9	14	24	61	46	19	23	16	31	37	24	36	25	30	23	30	44	40	50	48	53	41	44	55	59	64	62	63	48	65	50	48	49	56	39	56	43	34	52	57	94	55	38	52	39	24	36	37	65
Misin01G166100	179	228	222	776	611	351	303	215	453	243	268	256	270	121	232	152	277	220	128	122	118	755	864	839	1095	826	1002	1181	1314	1248	1113	1078	1068	1025	939	978	1396	1398	1061	1206	1847	1191	1252	1978	1564	1869	1847	1552	1135
Misin01G166200	8	15	23	45	28	23	12	16	25	29	21	19	19	17	29	25	35	64	31	28	19	32	25	24	9	18	25	23	15	20	12	15	11	25	15	11	34	12	9	39	17	18	18	14	22	17	17	18	17
Misin01G166300	0	0	0	0	0	0	0	0	0	0	0	0	0	0	0	0	0	0	0	0	0	0	0	0	0	0	0	0	0	0	0	0	0	0	0	0	0	0	0	0	0	0	0	0	0	0	0	0	0
Misin01G166400	0	1	2	3	1	0	0	0	1	0	4	0	6	0	1	1	0	1	0	3	2	0	2	1	1	2	0	1	3	1	5	4	2	3	2	1	2	1	4	8	5	2	4	6	3	8	4	6	3
Misin01G166500	5	2	6	5	5	12	3	3	9	8	4	15	18	15	11	13	11	18	33	23	20	7	1	7	4	8	3	5	4	9	5	6	6	3	2	8	3	3	6	5	4	5	3	4	2	4	7	4	4
Misin01G166600	1	0	0	1	0	1	1	0	0	0	2	0	1	1	4	1	2	3	0	1	0	6	2	11	8	16	10	10	11	7	10	12	5	12	14	24	1	4	5	16	7	15	9	16	12	9	11	7	0
Misin01G166700	0	0	0	0	0	0	0	0	0	0	0	0	0	0	0	0	0	0	0	0	0	0	0	0	0	0	0	0	0	0	0	0	0	0	0	0	0	0	0	0	0	0	0	0	0	0	0	0	0
Misin01G166800	595	807	799	688	2392	1294	705	492	1721	992	1011	965	1165	2589	1463	1805	2644	2696	4139	3503	3340	1259	1545	988	364	892	468	547	481	511	399	359	388	303	344	629	543	552	368	718	931	389	230	426	319	830	668	701	54
Misin01G166900	1	1	2	4	0	3	4	0	11	3	3	3	3	9	4	2	2	4	10	12	14	6	2	10	3	4	2	4	4	0	3	12	8	8	4	6	10	8	9	2	3	2	1	1	5	7	2	4	11
Misin01G167000	8	3	4	1	0	4	0	0	11	0	1	1	9	17	6	2	2	0	0	1	1	0	0	1	2	0	2	0	0	0	0	0	0	0	2	0	0	0	0	3	1	2	0	1	0	0	2	2	1
Misin01G167100	77	100	73	452	330	179	99	76	223	164	140	154	132	65	85	99	126	126	110	112	72	303	254	257	394	451	366	671	674	631	400	415	474	653	509	609	210	269	282	882	402	426	782	1214	950	885	986	987	139
Misin01G167200	0	1	0	0	0	3	0	2	5	0	0	0	0	0	0	0	2	2	0	1	1	1	0	0	3	2	0	0	1	0	0	2	2	0	1	0	0	6	3	0	0	3	6	6	2	2	14	3	7
Misin01G167300	4	7	11	6	5	9	11	4	13	9	6	7	19	3	17	11	12	25	14	8	6	9	6	6	6	9	8	13	11	3	8	5	8	9	7	9	11	17	17	15	10	12	13	11	15	12	12	14	3
Misin01G167400	0	2	7	2	6	2	5	1	7	1	8	3	7	5	4	0	0	1	4	1	3	0	0	3	1	3	5	2	6	3	8	4	4	4	1	6	8	4	7	0	2	1	6	4	6	1	1	3	10
Misin01G167500	80	156	115	228	181	115	175	102	325	291	301	371	475	165	333	1576	2674	2582	846	691	711	3	5	18	1	0	4	5	5	5	3	2	6	5	5	1	12	15	6	98	14	5	40	63	48	135	103	264	139
Misin01G167600	228	243	455	392	162	313	496	181	672	1299	1043	1271	852	166	824	400	571	568	238	190	189	16	25	27	22	23	28	33	47	51	49	44	53	94	89	142	49	65	41	130	69	67	31	43	21	69	39	28	23
Misin01G167700	26	30	60	45	48	45	58	36	71	34	54	54	109	24	67	18	27	39	47	20	26	16	21	64	18	30	31	12	12	16	25	23	18	25	18	35	69	31	30	28	17	21	16	27	20	21	12	12	18
Misin01G167800	26	40	36	46	38	22	18	7	42	65	52	44	75	56	90	94	146	156	306	228	222	6	12	22	4	2	11	9	15	13	5	0	6	16	7	32	8	13	4	20	8	8	2	7	8	6	6	8	1
Misin01G167900	0	0	0	1	0	0	0	0	1	0	0	0	0	0	0	0	1	0	0	0	0	0	0	0	0	0	0	0	0	0	0	0	1	0	0	0	1	0	0	0	0	0	0	0	0	0	0	0	1
Misin01G168000	39	37	40	628	38	69	39	26	114	82	77	68	70	49	86	68	69	112	70	57	66	130	131	259	87	119	190	180	103	127	135	135	157	157	174	108	164	172	198	159	281	167	80	153	82	72	72	73	857
Misin01G168100	23	16	26	23	32	25	15	13	38	30	32	23	30	24	34	33	37	39	42	31	37	21	17	26	17	19	33	31	22	15	22	22	27	14	13	6	37	25	27	7	18	8	11	22	13	7	7	8	31
Misin01G168200	235	178	486	132	336	376	332	163	329	431	451	501	550	209	518	243	270	370	518	314	369	167	154	168	98	171	264	186	169	126	149	126	209	190	181	165	368	291	248	103	119	117	278	286	232	269	292	292	207
Misin01G168300	0	0	1	2	0	0	0	5	1	1	3	1	8	1	1	4	3	13	6	3	5	3	1	3	0	0	0	1	0	0	1	0	0	0	1	4	4	5	2	3	2	0	0	1	0	2	4	2	2
Misin01G168400	37	69	78	61	97	79	42	35	87	50	74	64	86	59	98	56	77	105	72	61	64	88	66	98	65	96	119	117	128	125	58	91	86	123	87	107	86	79	83	75	71	74	68	112	93	83	96	82	92
Misin01G168500	1	1	2	9	2	1	3	4	2	3	14	7	13	2	10	12	16	14	17	11	19	28	14	92	1	1	1	3	0	1	1	3	1	2	4	3	10	0	4	11	8	10	1	1	0	4	3	6	2
Misin01G168600	0	1	5	2	2	2	6	3	5	2	4	0	7	6	4	2	3	4	5	2	2	4	0	1	0	1	0	3	0	0	2	2	1	2	0	2	4	4	4	2	2	3	1	1	2	3	4	1	9
Misin01G168700	97	102	140	359	417	261	174	119	213	293	268	308	244	128	194	87	113	134	176	123	127	230	172	206	421	410	451	559	566	506	429	387	459	536	428	454	254	268	289	348	332	222	295	495	341	435	342	252	599
Misin01G168800	12	7	17	34	29	31	14	12	25	29	36	29	19	18	24	7	15	16	30	16	16	19	20	18	42	49	33	41	53	37	31	29	44	40	43	37	11	21	25	28	21	13	27	34	26	26	39	53	57
Misin01G168900	0	0	0	0	0	0	0	0	0	0	0	0	0	0	0	0	0	0	1	3	0	0	0	0	0	0	0	0	0	0	0	0	0	1	0	0	0	0	0	0	0	2	0	1	0	0	0	0	0
Misin01G169000	25	36	54	63	46	46	44	33	86	66	68	73	46	99	68	61	91	79	262	208	204	122	94	172	30	56	37	29	42	74	21	17	31	55	38	52	22	35	23	70	19	33	21	39	31	61	57	36	24
Misin01G169100	10	11	16	25	23	15	19	5	26	15	16	25	17	6	22	8	10	10	10	8	2	48	53	33	39	33	47	39	47	55	32	34	51	68	58	43	58	23	42	71	86	55	47	77	45	42	57	32	44
Misin01G169200	172	182	220	620	342	254	213	153	356	298	322	314	241	338	263	289	430	401	412	423	361	617	783	976	321	323	444	409	297	304	337	374	427	259	348	257	427	427	441	635	569	414	227	363	278	363	254	323	964
Misin01G169300	1	15	8	5	10	0	7	1	7	13	9	10	7	6	9	13	14	20	95	81	79	18	6	6	7	10	14	15	17	12	9	11	7	61	36	22	7	12	11	112	20	13	8	27	13	27	21	27	3
Misin01G169400	0	1	0	0	0	0	0	0	0	0	0	1	0	2	0	0	0	0	0	0	0	0	0	0	0	0	0	0	0	0	0	0	0	0	0	0	0	0	0	0	0	1	0	0	0	1	1	1	0
Misin01G169500	0	1	0	0	1	0	0	0	1	0	1	1	2	1	1	0	0	0	3	0	1	2	0	1	0	3	2	1	3	2	1	0	3	1	3	0	0	0	0	6	1	0	0	2	0	4	5	2	0
Misin01G169600	0	1	0	0	1	0	0	1	1	1	1	1	1	2	1	2	1	1	0	1	3	1	0	0	0	1	1	1	2	1	0	0	0	1	1	0	0	0	0	2	0	0	2	0	0	2	3	0	1
Misin01G169700	0	2	1	6	10	3	1	3	11	4	4	5	5	9	5	1	7	6	13	9	9	10	19	6	14	12	9	9	23	11	9	4	13	16	13	14	7	6	4	12	6	16	8	10	8	15	11	6	3
Misin01G169800	0	0	0	122	0	0	0	0	0	0	0	0	0	0	1	0	0	0	0	0	0	151	71	1498	0	4	2	61	14	34	2	1	5	2	2	3	1	1	43	11	4	6	2	1	2	3	3	3	2
Misin01G169900	0	1	1	60	2	0	0	0	0	1	2	4	0	1	2	3	4	2	3	6	2	1	0	10	2	9	5	19	4	9	14	11	14	3	10	1	20	28	30	14	40	4	7	10	7	0	1	3	86
Misin01G170000	25	15	33	85	77	59	39	33	49	42	41	32	46	14	28	30	20	26	19	11	14	88	57	76	56	88	77	146	113	113	131	89	119	83	110	61	129	101	105	102	183	66	70	166	83	58	52	55	217
Misin01G170100	11	18	27	23	64	37	27	19	33	32	27	33	42	17	25	11	4	10	25	22	23	22	16	26	14	19	21	23	20	19	15	15	31	19	15	11	33	28	23	24	29	19	17	31	15	20	28	16	18
Misin01G170200	30	70	44	115	171	82	78	53	95	87	85	103	46	45	59	21	53	47	39	49	37	95	141	102	174	193	182	169	192	210	139	162	135	159	150	107	121	135	130	144	228	129	86	159	107	167	165	137	277
Misin01G170300	44	43	29	1	61	52	52	25	25	89	95	102	75	20	21	31	57	61	33	25	19	0	0	0	0	0	0	0	0	0	0	0	0	0	0	0	0	0	0	0	0	1	0	0	0	0	0	1	0
Misin01G170400	16	18	28	17	64	52	31	29	88	46	39	62	75	29	64	20	20	36	31	26	36	39	40	41	40	42	68	59	79	58	58	47	40	70	57	68	77	67	49	43	45	49	35	66	36	70	45	35	25
Misin01G170500	44	42	35	94	69	41	50	29	60	75	77	94	82	47	51	62	96	114	60	69	66	72	107	135	64	74	92	52	72	53	68	59	87	98	101	105	74	89	76	120	84	84	63	114	94	121	87	120	97
Misin01G170600	3	6	5	13	8	11	3	5	8	6	12	4	18	4	4	3	2	2	3	2	1	4	10	7	7	5	10	5	9	11	7	9	4	8	5	9	7	8	1	7	4	6	3	6	6	3	2	6	13
Misin01G170700	18	26	42	162	117	76	30	35	87	77	64	65	139	37	117	65	74	67	46	46	44	30	37	34	19	34	33	63	57	52	33	27	66	69	63	76	48	52	42	93	47	52	61	84	67	65	59	39	22
Misin01G170800	129	88	112	504	282	177	142	95	264	221	202	223	187	128	170	186	234	232	176	144	118	626	548	414	178	222	250	318	260	277	272	231	321	243	307	233	270	237	257	407	416	249	235	322	267	192	156	152	640
Misin01G170900	0	0	0	0	0	0	0	0	3	0	0	0	0	0	0	0	0	0	0	0	0	0	0	0	0	0	0	0	0	0	0	0	0	0	0	0	0	0	0	0	0	0	0	0	0	0	0	0	2
Misin01G171000	0	0	0	25	0	0	0	0	0	1	0	0	1	0	0	0	0	0	0	0	0	25	39	83	7	26	8	23	96	43	228	242	329	346	522	755	4	8	6	4	11	7	536	926	832	6	2	1	1
Misin01G171100	59	66	105	101	189	130	99	62	179	101	112	136	116	89	141	69	108	108	146	101	97	107	149	149	190	169	231	217	261	246	219	218	250	288	256	297	193	236	219	332	227	241	256	334	340	352	370	281	227
Misin01G171200	3	0	4	11	5	4	7	9	16	1	2	4	3	0	0	1	6	4	3	2	5	11	7	29	13	13	10	8	13	4	13	14	9	9	4	5	3	5	3	5	2	13	1	3	2	1	5	8	6
Misin01G171300	0	0	1	0	0	0	0	1	1	0	0	0	0	0	0	0	0	0	0	0	2	0	0	0	0	0	0	1	0	0	0	0	0	0	0	0	0	0	0	0	0	0	0	1	0	0	0	0	0
Misin01G171400	0	0	2	50	0	0	0	0	0	0	1	0	0	0	0	0	0	1	0	0	0	46	37	113	5	15	11	28	26	25	12	15	16	5	12	11	9	26	7	4	13	3	2	9	11	0	4	0	0
Misin01G171500	0	0	0	0	0	0	0	0	0	0	0	0	0	0	0	0	0	0	0	0	0	0	0	0	0	2	0	0	0	0	0	1	0	0	0	0	0	0	0	0	0	0	0	1	2	0	1	0	0
Misin01G171600	0	0	0	18	2	0	0	0	1	0	0	0	0	1	0	0	0	0	0	0	0	13	12	71	11	28	53	85	14	39	46	56	55	16	50	5	54	45	48	14	64	11	8	11	13	0	5	3	79
Misin01G171700	44	53	61	116	130	71	68	39	111	63	80	68	66	46	84	73	97	92	103	77	48	98	87	59	80	73	104	129	105	74	91	89	94	103	85	105	101	101	66	94	96	83	62	109	87	100	77	73	144
Misin01G171800	7	8	6	88	23	15	10	4	17	12	20	11	12	12	13	19	29	49	36	43	34	121	164	112	4	11	12	16	36	18	25	23	49	30	46	29	8	8	11	25	25	16	22	38	32	10	5	7	19
Misin01G171900	2	5	8	3	6	3	2	3	7	4	3	7	5	2	8	3	0	6	0	2	0	3	1	0	0	0	7	6	2	3	1	2	3	4	2	2	10	14	8	1	2	5	1	2	8	2	4	6	3
Misin01G172000	19	32	17	36	136	31	26	13	28	29	33	34	18	105	28	48	91	86	101	94	77	397	389	61	74	42	33	82	112	104	73	59	88	88	82	97	22	55	67	127	70	77	52	97	69	109	103	58	7
Misin01G172100	5	6	19	32	130	40	10	7	34	34	27	31	62	56	37	10	25	16	20	22	30	72	75	32	25	54	109	67	236	99	29	45	76	35	28	31	7	29	23	20	27	14	35	79	59	31	19	9	164
Misin01G172200	38	38	53	95	126	83	69	34	118	58	90	86	86	57	98	140	201	236	120	105	87	87	82	85	100	85	98	141	168	142	106	92	118	160	165	159	103	108	107	228	116	134	103	178	136	183	165	143	85
Misin01G172300	0	0	0	0	0	0	0	0	0	0	0	0	0	0	0	0	0	0	0	0	0	0	0	0	0	0	0	0	0	0	0	0	0	0	0	0	0	0	0	0	0	0	0	0	0	0	0	0	0
Misin01G172400	7	13	14	596	40	32	17	17	46	14	14	9	39	13	30	5	7	15	20	9	15	16	22	65	20	29	37	55	15	10	34	23	17	18	16	4	148	115	45	21	34	23	31	50	47	18	24	8	83
Misin01G172500	0	0	0	0	0	0	0	0	1	0	0	0	0	0	0	0	0	0	0	0	0	1	0	0	0	0	0	0	0	0	0	0	0	0	1	0	0	0	0	0	1	1	0	0	1	0	0	0	2
Misin01G172600	213	255	450	2950	1177	727	560	523	1278	1127	1129	1280	1053	432	996	636	996	956	921	738	659	71	50	116	102	135	149	222	226	232	162	182	179	384	275	434	177	198	169	451	291	244	294	474	395	388	350	307	728
Misin01G172700	11074	14345	22225	10424	45105	26072	23526	17517	29218	13859	13742	15974	8354	16430	10092	4060	6366	5819	21607	17927	16402	8050	9614	8088	28844	21409	13550	17052	19466	18199	11768	12455	15581	17147	15584	16162	10246	13081	10332	31425	27964	27135	21665	33338	29421	57983	49519	52320	31074
Misin01G172800	0	1	0	0	4	2	3	5	1	0	0	0	2	0	1	5	4	5	0	1	1	5	1	2	0	1	0	1	1	0	0	0	0	0	0	0	0	0	0	2	0	2	6	8	3	7	9	30	2
Misin01G172900	18	19	43	251	93	95	38	30	113	45	44	38	27	16	29	57	74	97	18	23	18	32	22	78	25	57	70	97	52	56	57	40	66	34	48	31	163	98	61	35	77	50	48	91	60	65	78	165	125
Misin01G173000	114	110	165	223	254	216	151	121	241	222	224	191	317	202	293	188	223	335	384	276	289	187	148	209	121	204	232	225	207	174	180	171	190	257	216	236	323	308	206	208	163	175	209	338	232	268	248	227	161
Misin01G173100	220	266	388	313	464	434	421	231	510	454	496	530	524	352	563	329	385	494	604	459	464	235	208	296	394	490	518	602	591	558	571	487	555	748	609	688	397	465	439	335	300	279	371	619	422	501	459	347	425
Misin01G173200	290	250	404	918	752	547	313	230	543	747	744	679	897	561	943	444	557	691	691	540	489	444	324	539	219	384	463	527	360	344	359	321	380	610	446	594	607	439	456	891	906	649	559	864	469	601	685	569	485
Misin01G173300	0	0	0	0	0	0	0	0	1	0	0	0	0	0	0	0	1	0	0	0	0	0	2	0	0	0	3	0	0	0	0	0	0	0	0	1	0	0	0	0	1	2	0	0	0	0	0	0	0
Misin01G173400	19	13	28	119	47	54	15	23	75	33	45	32	58	16	71	50	50	83	21	19	26	64	51	91	20	21	56	67	26	39	49	33	48	57	56	39	163	79	93	108	132	89	83	128	72	68	56	75	73
Misin01G173500	0	0	1	0	0	0	2	0	2	0	1	0	2	1	1	5	4	10	1	0	1	0	0	0	0	0	0	1	0	0	0	0	0	0	0	2	1	2	0	0	0	0	0	1	0	0	0	0	1
Misin01G173600	0	0	0	0	0	0	0	0	0	0	0	0	0	0	0	1	0	0	0	0	0	0	0	0	0	0	0	0	0	0	0	0	0	0	0	0	0	0	0	0	0	0	0	0	0	0	0	0	0
Misin01G173700	30	25	24	51	46	44	38	29	53	43	47	54	42	16	26	21	31	46	52	30	27	71	51	58	63	65	71	105	76	92	85	56	83	93	93	91	45	71	58	67	80	69	54	101	85	67	63	40	92
Misin01G173800	0	1	0	18	0	0	0	0	0	0	0	0	0	2	0	0	0	0	0	5	7	4	8	24	15	19	24	10	5	15	7	4	6	2	9	2	20	18	18	5	26	16	6	11	2	1	0	1	9
Misin01G173900	0	0	0	8	0	0	0	0	0	0	0	0	0	0	0	0	0	0	0	0	0	1	1	1	6	4	5	1	4	2	1	1	3	4	9	2	4	6	4	1	12	5	0	1	1	0	1	0	3
Misin01G174000	18	28	11	91	21	19	18	12	66	125	147	144	108	63	129	261	398	348	152	111	102	16	23	9	2	9	4	17	49	30	26	22	30	69	75	119	18	22	26	82	33	33	69	105	81	132	97	120	21
Misin01G174100	260	240	285	1050	396	303	264	138	397	613	547	571	643	544	589	1124	1550	1592	1304	914	880	1049	863	1124	391	460	619	539	548	481	449	434	473	702	528	683	467	421	399	1430	899	716	535	808	652	735	681	561	818
Misin01G174200	27	29	44	38	74	70	45	25	46	40	59	36	44	18	39	22	33	33	28	23	19	50	35	47	77	62	75	86	97	80	65	80	72	88	95	82	57	68	59	61	63	48	74	108	98	79	78	46	62
Misin01G174300	41	35	44	66	59	70	52	26	61	45	74	71	52	34	55	47	53	71	57	42	49	64	64	95	62	97	98	105	142	100	82	78	117	119	105	137	75	82	86	91	84	83	70	143	86	100	81	73	83
Misin01G174400	127	120	204	169	254	217	170	131	237	220	266	261	235	128	216	170	236	265	193	127	182	167	170	171	130	140	194	167	170	146	142	132	144	192	163	200	206	204	177	251	246	190	150	239	166	269	247	242	166
Misin01G174500	0	0	1	0	0	0	2	0	1	0	1	0	1	0	1	1	0	1	1	0	0	0	0	0	0	2	1	1	0	0	0	0	0	1	0	0	1	0	0	0	1	1	0	1	1	0	3	1	1
Misin01G174600	0	0	0	0	0	0	0	0	0	0	0	0	0	0	0	0	0	0	0	0	0	0	0	0	0	0	0	0	0	0	0	0	0	0	0	0	0	0	0	0	0	0	0	0	0	0	0	0	0
Misin01G174700	0	0	0	0	0	0	0	0	0	0	0	0	0	0	0	0	2	0	0	0	0	0	0	0	0	0	0	0	0	0	0	0	0	0	0	0	0	0	0	0	0	0	0	0	0	0	0	0	0
Misin01G174800	47	30	31	173	55	21	35	22	59	99	124	121	117	56	77	378	613	546	222	191	197	337	386	284	101	126	97	108	140	134	93	79	116	83	100	178	58	70	58	316	161	115	83	143	106	90	61	58	16
Misin01G174900	0	0	0	0	0	0	0	0	0	0	0	0	0	0	0	0	0	0	0	0	0	0	0	0	2	0	1	4	4	1	1	2	0	1	0	0	1	2	0	2	1	1	0	0	0	0	0	0	0
Misin01G175000	0	1	1	1	1	0	0	0	0	0	0	0	0	0	1	0	0	0	1	0	0	1	2	0	0	0	2	0	0	3	0	1	1	1	0	4	4	2	3	2	0	0	6	0	1	2	2	4	0
Misin01G175100	0	0	0	0	5	0	0	1	0	1	0	0	1	1	2	1	0	0	1	0	0	2	2	1	1	2	4	2	2	4	0	4	1	3	2	6	2	3	2	2	3	3	6	7	1	4	3	4	3
Misin01G175200	12	8	7	96	80	14	19	16	16	23	21	18	19	35	15	17	21	16	48	54	49	90	136	95	99	93	86	103	110	100	96	77	99	82	99	106	55	60	73	136	134	82	65	117	96	84	79	90	105
Misin01G175300	56	71	51	89	192	88	57	49	116	56	70	85	54	55	55	90	133	113	76	79	68	266	408	238	220	178	166	167	261	260	133	166	210	198	184	212	196	236	200	362	232	226	154	255	206	253	182	182	169
Misin01G175400	17	16	10	343	48	40	12	10	21	25	33	33	27	14	44	13	31	29	20	12	10	461	378	672	161	202	322	360	213	246	348	301	335	264	262	197	543	373	316	334	624	327	306	460	315	198	266	225	796
Misin01G175500	35	42	48	44	82	76	53	34	88	60	49	55	83	59	70	71	116	101	141	92	87	39	58	38	63	45	53	70	123	112	64	66	82	156	81	139	71	66	74	130	84	113	81	135	123	158	124	100	52
Misin01G175600	239	166	197	327	337	311	153	109	309	267	285	303	359	366	421	265	305	424	409	316	295	409	316	782	234	310	431	426	379	329	363	375	437	410	378	425	384	349	288	486	759	399	374	586	331	275	317	258	549
Misin01G175700	136	119	108	406	217	171	131	57	147	226	238	278	245	136	202	225	325	343	168	133	143	520	565	816	369	379	436	517	458	421	494	436	534	448	468	452	354	355	339	664	660	489	266	464	363	380	378	370	1093
Misin01G175800	105	98	111	217	202	200	171	89	239	193	208	282	179	142	193	175	300	280	242	214	256	311	366	393	447	427	427	522	582	509	459	401	506	542	491	603	399	460	380	590	441	442	528	754	564	787	752	619	403
Misin01G175900	227	187	245	583	356	274	236	130	288	501	442	503	376	250	355	458	604	654	486	400	317	488	457	547	289	346	389	387	406	337	373	340	399	450	432	456	330	325	341	791	543	429	385	587	503	586	572	536	479
Misin01G176000	2	21	12	2681	66	15	10	6	14	27	20	20	27	91	51	15	21	19	43	59	40	254	247	706	694	866	1019	530	107	320	259	188	309	268	494	61	977	916	986	537	1925	1404	204	258	241	24	73	34	1172
Misin01G176100	419	355	287	641	766	352	381	154	375	633	552	655	474	191	387	683	881	879	228	173	162	808	742	908	802	683	908	1406	1296	1395	893	760	905	1472	1213	1235	1084	995	1001	2144	1691	1251	1475	2311	1701	1620	1549	1122	951
Misin01G176200	207	266	358	425	298	211	93	197	101	122	143	136	126	43	91	60	132	107	53	55	52	391	459	285	4	10	11	29	38	57	16	21	29	97	92	279	45	24	30	190	82	69	79	190	143	222	87	84	13
Misin01G176300	120	173	263	303	378	284	181	140	336	283	257	302	324	122	310	167	181	257	267	146	178	58	34	48	37	49	92	104	81	77	58	68	76	95	70	74	110	85	78	77	63	65	78	123	73	103	96	77	98
Misin01G176400	0	0	0	7	0	0	0	0	0	0	0	0	0	0	0	0	0	0	0	0	0	15	10	18	0	5	4	15	10	10	18	6	27	3	5	0	62	27	19	2	34	4	8	10	6	2	6	0	3
Misin01G176500	1	2	0	21	51	3	0	3	1	0	0	0	0	3	0	0	0	0	0	1	0	11	5	12	73	43	2	3	22	15	7	9	7	2	13	2	19	10	7	4	6	4	3	7	8	0	0	0	237
Misin01G176600	0	0	0	0	0	0	0	0	0	0	0	0	0	0	0	0	0	0	0	0	0	2	3	21	0	0	2	2	0	0	2	1	2	0	1	0	3	1	1	0	0	0	0	1	0	0	0	0	4
Misin01G176700	19	19	24	59	42	35	39	12	29	46	34	45	49	30	67	40	48	55	77	53	45	102	61	80	34	50	67	64	36	39	54	52	43	68	41	62	71	58	53	64	74	54	64	88	57	59	65	46	65
Misin01G176800	7	13	28	40	42	28	14	15	44	39	43	43	36	25	33	18	37	41	38	41	29	36	39	40	26	43	32	27	58	59	35	30	47	47	65	56	40	57	29	48	73	50	33	67	52	56	61	65	26
Misin01G176900	3	5	5	17	20	15	4	6	8	15	14	12	9	29	26	5	14	8	68	68	57	2	4	9	4	11	20	23	8	20	22	11	14	14	20	9	17	12	10	7	31	4	7	13	6	13	7	10	65
Misin01G177000	29	11	17	592	81	22	14	7	25	42	37	46	22	125	68	58	97	118	258	244	199	599	440	820	55	124	132	201	88	129	188	181	313	114	183	100	235	153	165	169	529	180	118	205	126	31	34	22	492
Misin01G177100	0	2	0	27	8	1	1	0	1	0	2	2	0	4	1	7	3	8	18	8	13	22	20	24	2	2	4	8	4	2	16	7	12	6	3	6	9	4	4	1	6	6	0	1	2	3	0	0	18
Misin01G177200	3	6	11	22	16	11	1	8	20	10	9	9	25	4	26	13	22	27	20	9	10	4	2	10	5	7	10	11	4	8	1	6	8	5	1	3	24	6	8	2	6	7	9	8	13	6	6	8	16
Misin01G177300	0	0	1	1	0	0	0	0	0	0	0	0	0	1	0	0	0	0	2	0	0	1	1	0	0	0	1	0	2	1	0	0	0	0	0	0	0	0	0	0	0	0	1	0	0	0	0	0	0
Misin01G177400	1	2	6	105	6	17	6	4	6	12	10	10	13	7	11	19	6	23	10	9	5	134	136	136	4	10	8	27	15	16	2	5	4	7	10	0	48	30	11	3	35	11	18	18	20	6	7	13	58
Misin01G177500	8	11	31	36	34	21	22	13	33	20	30	36	47	44	45	16	26	40	87	61	64	35	21	29	6	15	14	21	27	14	24	15	32	20	29	21	18	22	8	28	26	33	40	48	41	55	37	50	23
Misin01G177600	65	87	194	153	240	134	86	90	171	109	137	162	220	236	232	125	143	181	339	273	227	97	69	79	59	64	78	129	147	111	97	49	84	79	94	75	130	111	78	100	94	98	124	248	166	191	160	184	131
Misin01G177700	0	0	0	0	0	0	0	0	0	0	0	0	0	0	0	0	0	1	0	0	0	2	0	0	0	1	1	0	0	2	2	0	1	0	0	0	0	0	0	0	2	0	0	1	1	1	1	0	0
Misin01G177800	0	0	0	0	0	0	0	0	0	1	0	0	0	0	0	0	0	0	1	0	0	0	0	0	1	2	5	3	0	2	0	2	2	0	0	0	2	2	0	0	3	1	2	3	1	0	0	2	0
Misin01G177900	6	12	7	198	0	9	2	1	5	4	18	19	13	1	15	13	37	36	12	11	18	42	47	98	29	39	61	52	31	39	80	66	79	19	35	9	59	41	45	36	191	36	20	31	30	3	13	7	312
Misin01G178000	0	1	0	2	0	0	1	0	0	0	1	0	0	0	1	0	0	0	0	1	0	0	0	0	0	0	0	0	0	0	3	0	1	0	1	0	0	0	0	0	1	0	1	0	2	0	1	0	1
Misin01G178100	552	517	656	1049	1546	771	631	406	713	1007	944	948	514	1116	798	994	1589	1495	2997	2626	2254	566	634	726	161	121	77	145	360	202	131	161	157	371	411	647	61	103	97	737	377	260	837	1258	1128	632	545	616	324
Misin01G178200	39	62	73	137	190	94	80	61	92	136	133	120	86	150	76	98	105	103	202	194	168	100	98	50	56	67	45	56	57	68	47	58	66	79	62	64	38	30	22	80	53	40	47	49	50	33	33	30	28
Misin01G178300	106	147	148	231	261	167	253	82	156	345	326	374	217	162	206	370	541	517	289	172	182	396	389	526	400	403	470	565	550	534	305	275	278	449	374	331	245	346	291	431	337	212	168	239	199	171	145	132	459
Misin01G178400	0	0	0	0	0	0	0	0	0	0	0	0	0	0	0	1	3	0	2	0	0	7	2	1	6	9	3	2	4	1	4	1	0	1	1	8	0	0	2	5	0	4	1	12	1	11	21	13	0
Misin01G178500	3	11	7	109	5	12	5	6	13	15	31	26	12	10	23	38	62	40	14	13	11	868	767	1576	248	571	743	1028	665	706	1056	704	1199	673	772	430	1281	780	939	1384	1828	950	894	1554	1059	745	754	1286	168
Misin01G178600	2	0	1	3	0	0	0	0	4	0	0	1	1	3	6	4	3	1	1	1	1	0	0	0	1	0	0	0	0	0	0	0	0	0	0	0	4	0	0	2	0	0	1	0	1	2	1	2	4
Misin01G178700	7	7	8	694	22	29	13	6	8	27	17	30	15	15	16	14	21	35	18	16	18	119	96	470	197	268	338	512	169	225	464	331	385	173	247	64	591	409	365	124	657	278	118	136	127	40	68	35	1342
Misin01G178800	55	49	81	356	136	129	92	61	111	138	125	160	139	139	111	87	136	125	140	124	102	301	364	352	273	312	397	408	357	325	350	351	377	322	312	292	395	351	303	328	398	291	232	361	243	260	249	223	1174
Misin01G178900	0	0	0	0	0	0	0	0	0	0	0	0	0	0	0	0	0	0	0	0	0	0	0	0	0	0	0	0	0	0	0	0	0	0	0	0	0	0	0	0	0	0	0	0	0	0	0	0	0
Misin01G179000	147	233	345	798	853	491	485	316	888	522	537	556	545	318	583	276	370	397	487	391	420	50	96	67	121	122	177	182	233	177	145	127	145	224	220	195	169	192	132	232	162	169	130	220	181	207	226	135	414
Misin01G179100	0	0	0	2	0	1	2	0	0	4	0	0	0	0	0	0	0	0	0	0	0	3	0	0	0	0	1	1	3	2	3	0	1	1	2	0	2	1	1	0	1	1	1	0	0	0	0	0	3
Misin01G179200	78	84	243	150	102	253	209	89	206	430	432	523	308	140	408	139	265	283	125	116	91	315	260	187	2765	3179	2342	1312	1211	1148	924	1070	1185	990	629	540	377	491	445	939	276	395	194	268	247	327	273	330	1345
Misin01G179300	0	0	0	0	0	0	0	0	0	0	2	1	0	0	1	0	0	0	0	0	0	0	0	0	0	0	0	0	0	0	0	0	0	0	0	0	0	0	0	0	0	0	0	0	0	0	1	0	0
Misin01G179400	177	188	320	566	583	408	338	164	348	795	749	697	827	631	614	864	1066	1260	1026	706	676	557	368	548	372	382	578	611	698	514	454	420	532	838	641	830	575	465	485	866	884	711	535	891	573	689	780	673	483
Misin01G179500	8	12	23	15	27	35	23	15	54	32	29	37	76	30	48	24	39	42	46	29	44	7	2	5	1	2	0	3	3	3	0	0	2	10	7	21	6	1	2	3	3	8	3	3	3	8	7	4	0
Misin01G179600	7	9	15	10	25	27	5	9	30	21	23	16	39	14	33	9	4	21	15	24	22	1	4	0	2	0	0	2	1	3	0	0	1	7	1	8	5	5	3	3	0	4	5	5	2	6	6	0	0
Misin01G179700	142	120	170	694	446	261	181	112	255	358	333	362	378	273	330	343	470	562	1005	734	708	399	360	524	431	497	525	734	895	784	486	555	604	571	549	647	388	425	345	606	620	444	507	825	584	571	556	549	502
Misin01G179800	0	0	2	48	5	3	1	0	6	3	3	6	1	21	10	1	0	2	271	172	199	13	13	132	9	20	37	37	36	30	24	30	38	12	25	32	50	37	25	11	56	6	15	19	13	1	2	5	80
Misin01G179900	24	28	13	10	28	10	12	6	22	37	38	32	20	32	31	61	97	86	132	118	95	27	30	31	9	12	11	9	4	8	12	12	7	13	8	10	7	4	8	20	22	5	26	47	43	54	19	29	28
Misin01G180000	76	102	48	45	71	54	78	26	116	169	202	179	118	106	163	299	518	494	559	543	496	130	186	145	51	46	50	38	43	41	37	30	68	58	80	81	41	41	40	103	86	47	123	198	173	205	60	103	50
Misin01G180100	8	6	10	611	30	44	16	9	16	22	23	29	23	25	25	67	68	81	5	0	4	1755	1304	3158	342	331	462	458	367	403	417	331	418	345	246	133	287	299	308	204	516	157	196	293	182	47	77	98	845
Misin01G180200	0	1	2	15	7	7	10	3	6	7	8	7	6	3	5	6	4	7	2	0	4	17	11	14	6	10	10	11	12	13	14	14	10	17	19	11	19	18	8	28	50	29	13	30	17	13	18	16	16
Misin01G180300	0	0	2	4	1	2	0	0	0	2	1	0	0	0	1	0	1	0	1	0	0	4	2	3	11	9	35	12	8	13	13	10	38	19	15	29	14	11	9	13	11	13	4	5	4	3	2	2	11
Misin01G180400	28	44	55	11	77	89	76	43	82	65	84	101	81	36	60	30	54	64	53	36	22	17	15	13	38	48	62	57	58	59	52	39	59	63	35	55	17	26	25	9	11	14	18	38	25	20	21	16	18
Misin01G180500	3	8	11	384	25	57	9	4	33	25	19	25	18	35	30	10	31	26	10	3	7	519	525	1493	1144	845	1724	1017	1060	878	1096	1291	1000	631	786	340	560	564	688	452	1031	461	237	370	279	160	118	62	4538
Misin01G180600	0	0	0	2	0	0	0	0	0	0	0	0	0	0	0	0	0	0	0	0	0	2	0	6	0	0	0	0	0	0	0	3	2	0	0	2	0	0	0	0	0	0	0	0	0	0	0	0	0
Misin01G180700	1	1	4	7	0	5	0	0	8	0	0	0	0	0	0	0	1	0	0	1	0	13	21	10	27	14	18	26	9	18	13	6	16	10	13	3	13	23	5	3	4	6	2	11	6	1	2	1	19
Misin01G180800	0	0	0	0	0	0	0	0	0	0	0	0	0	0	0	0	0	0	0	0	0	0	0	0	1	0	4	0	0	0	1	0	0	0	0	0	1	1	0	0	0	0	2	0	0	0	0	0	3
Misin01G180900	0	0	0	1	0	0	0	0	0	0	0	0	0	0	0	0	0	0	0	0	0	0	0	0	7	7	9	0	2	4	6	2	3	4	2	0	0	3	2	0	1	4	0	0	1	3	1	0	1
Misin01G181000	0	0	0	0	0	0	0	0	0	0	0	0	0	0	0	0	0	0	0	0	0	0	0	0	0	0	0	0	0	0	0	0	0	0	0	0	0	0	0	0	0	0	0	0	0	0	0	0	0
Misin01G181100	0	2	0	2	0	0	0	0	0	0	0	1	0	0	0	0	1	0	0	0	0	4	6	3	1	0	0	1	2	0	0	0	1	4	1	0	4	0	1	1	0	0	1	0	0	2	4	1	2
Misin01G181200	0	0	0	0	0	0	0	0	1	0	0	1	0	0	0	0	2	0	1	2	0	0	0	0	0	0	0	0	0	0	0	0	0	0	0	0	0	0	0	1	0	0	0	0	0	0	0	0	0
Misin01G181300	0	0	1	1	2	0	0	0	0	0	0	0	0	0	0	0	1	0	0	0	0	1	1	1	0	0	0	0	0	2	0	0	0	1	1	0	0	1	2	0	0	0	0	0	0	0	0	0	1
Misin01G181400	3	73	20	33	21	52	9	6	31	18	24	21	17	46	15	42	56	57	83	92	84	241	291	233	7	24	33	133	22	40	12	10	10	16	23	19	89	66	49	24	107	28	4	16	11	10	10	6	268
Misin01G181500	124	149	237	359	221	218	164	89	288	184	240	208	194	71	230	200	283	315	161	135	112	140	127	204	137	127	191	186	199	198	192	180	234	259	252	265	165	175	146	168	150	151	210	349	249	259	259	253	192
Misin01G181600	666	479	1147	2167	1113	1648	608	739	2263	348	403	470	877	469	919	406	503	635	644	501	474	2003	1952	2585	532	696	904	811	437	485	703	641	797	443	614	450	1585	1218	692	977	1136	954	474	731	548	597	692	593	1269
Misin01G181700	0	0	2	4	4	1	2	3	1	3	4	4	4	3	1	8	13	18	8	8	10	7	10	2	0	2	3	2	1	1	2	2	1	2	4	3	1	3	2	6	3	5	1	5	3	11	6	5	1
Misin01G181800	124	165	340	704	529	413	244	179	572	299	315	321	744	241	617	365	429	596	531	357	328	41	38	61	45	104	133	141	216	159	122	85	134	218	137	227	168	119	124	157	97	118	102	205	116	139	194	159	150
Misin01G181900	2	5	6	11	12	11	4	2	15	10	8	12	10	19	16	22	34	35	71	43	39	33	40	16	19	31	19	14	20	16	11	23	20	23	15	16	11	15	14	37	17	24	14	19	18	24	15	23	9
Misin01G182000	0	0	0	1	0	0	0	0	0	0	0	0	0	0	0	0	0	0	0	0	0	0	0	0	0	0	0	0	0	0	0	0	0	0	0	0	0	0	0	0	0	0	0	0	0	0	0	0	0
Misin01G182100	0	0	0	30	0	0	0	0	1	0	0	0	0	0	0	0	0	0	0	0	0	0	1	5	0	4	2	9	2	5	1	6	5	4	8	0	12	4	16	0	17	4	0	5	2	0	3	0	46
Misin01G182200	254	259	230	443	418	329	287	162	416	271	303	333	274	202	279	269	364	407	416	327	325	663	747	707	467	431	524	607	574	553	614	535	648	585	657	630	606	576	502	641	606	657	649	1050	805	954	917	834	739
Misin01G182300	87	85	117	233	236	218	107	73	212	129	113	142	193	108	155	59	84	124	109	72	81	165	116	216	170	239	327	415	257	354	299	293	294	285	278	260	436	290	302	299	351	203	270	451	277	211	233	135	425
Misin01G182400	0	0	0	6	0	1	0	0	0	0	0	0	0	0	0	0	0	0	0	0	0	28	19	16	0	23	24	36	16	52	27	28	37	14	9	0	36	39	16	24	63	11	15	26	27	7	3	7	0
Misin01G182500	29	45	56	190	115	58	70	29	74	104	120	99	60	88	63	68	107	76	138	115	100	179	148	142	345	425	490	396	261	326	358	415	377	383	356	248	182	201	263	170	278	164	65	148	113	99	104	65	177
Misin01G182600	0	0	0	46	0	2	0	0	0	0	5	1	1	0	0	1	1	1	0	0	0	5	6	156	0	35	45	87	5	35	105	95	91	4	65	0	82	54	64	14	168	5	10	26	20	0	1	0	412
Misin01G182700	74	71	82	222	170	126	93	57	146	73	107	126	110	23	115	79	131	155	52	45	24	273	233	379	149	187	265	270	270	247	269	239	239	258	263	210	429	359	253	256	350	251	319	486	322	302	362	259	254
Misin01G182800	0	0	0	128	0	0	0	0	0	0	1	0	0	0	1	16	22	15	2	2	0	67	147	489	0	0	0	2	1	1	40	45	99	0	22	13	0	0	0	3	3	0	3	3	2	0	0	0	2
Misin01G182900	0	0	0	42	0	1	0	0	0	0	0	0	0	0	0	0	0	0	0	0	0	4	5	25	2	4	8	13	9	4	24	67	55	0	40	2	5	4	9	1	8	4	0	6	3	0	0	0	33
Misin01G183000	43	53	54	95	74	43	66	36	70	57	79	69	63	26	54	38	46	66	54	47	41	61	89	118	74	101	126	92	76	86	75	79	54	68	87	66	67	78	62	69	77	57	47	66	58	26	35	37	135
Misin01G183100	126	134	126	191	245	147	156	100	155	224	232	240	225	225	173	420	608	669	695	523	495	364	395	274	235	234	195	244	296	286	178	190	212	267	235	274	281	242	182	454	355	305	157	271	244	536	510	463	332
Misin01G183200	0	1	0	1	1	0	0	0	2	0	0	0	2	1	1	1	1	3	3	2	3	0	2	0	0	0	0	0	1	1	0	0	0	0	0	0	0	0	0	0	0	0	0	0	1	0	0	1	0
Misin01G183300	133	124	230	340	330	274	159	97	302	181	199	216	376	183	343	277	315	499	338	243	258	245	210	176	180	235	294	362	413	372	296	246	327	408	319	374	389	342	282	276	258	276	383	555	316	429	510	452	148
Misin01G183400	14	6	16	9	25	23	8	3	13	16	14	16	20	15	10	3	10	15	15	6	6	30	18	47	15	20	50	20	34	14	31	21	22	39	37	28	34	41	44	25	27	35	38	66	32	49	56	40	19
Misin01G183500	0	0	1	1	1	1	0	0	0	0	2	1	1	0	0	0	0	4	1	1	0	3	0	1	1	1	1	1	2	3	3	1	2	6	1	5	5	2	7	0	2	1	1	2	1	3	2	1	0
Misin01G183600	27	30	41	27	60	48	30	30	49	27	50	47	79	31	44	41	39	46	41	30	37	57	46	76	39	46	65	60	46	29	60	24	55	65	52	63	85	76	41	49	55	55	66	106	57	62	81	82	68
Misin01G183700	0	0	0	0	0	0	0	0	0	0	0	0	0	0	0	0	0	0	0	0	0	2	0	1	0	0	0	0	0	0	1	2	0	1	2	0	1	2	2	0	1	0	1	0	0	0	0	0	0
Misin01G183800	0	0	0	164	2	6	1	0	1	3	3	8	2	2	4	0	0	1	14	4	6	51	60	165	59	73	207	135	59	63	148	137	144	60	94	10	168	185	144	21	79	54	32	48	45	3	10	4	668
Misin01G183900	0	0	0	0	0	0	0	0	0	0	0	0	0	0	0	0	0	0	0	0	0	0	0	0	0	0	0	0	0	0	0	0	0	0	0	0	0	0	1	0	1	0	0	0	0	0	0	0	0
Misin01G184000	1	0	0	18	0	7	0	0	1	1	2	0	1	8	1	4	14	16	119	94	89	16	13	17	4	16	23	48	25	20	41	31	28	20	26	4	30	40	40	66	104	50	64	98	79	246	203	203	195
Misin01G184100	0	0	0	1	4	0	0	0	0	0	0	0	0	0	0	0	0	0	0	0	0	0	2	1	0	0	0	0	0	0	0	0	0	0	0	0	0	2	0	0	1	0	0	1	0	0	0	0	0
Misin01G184200	0	0	0	0	0	0	0	0	0	0	0	0	0	0	0	0	0	0	0	0	0	0	0	0	0	0	0	0	0	0	0	0	0	0	0	0	0	0	0	0	0	0	0	0	0	0	0	0	0
Misin01G184300	0	0	0	0	0	0	0	1	0	0	0	0	0	0	0	0	1	0	0	0	0	7	17	32	0	4	31	17	2	11	22	17	21	4	32	4	0	3	1	1	0	0	0	1	3	0	0	0	0
Misin01G184400	17	7	16	1885	35	80	28	11	46	91	96	63	81	37	64	61	70	94	35	15	25	138	78	457	788	606	998	959	582	682	914	795	798	717	713	613	569	553	545	436	1176	617	343	561	344	168	200	141	3377
Misin01G184500	49	76	118	194	80	73	57	38	155	187	188	203	206	195	299	283	321	474	479	376	371	42	35	85	43	66	53	68	43	39	57	66	53	127	82	87	168	100	115	127	114	115	98	147	112	124	147	83	83
Misin01G184600	8	11	13	388	40	55	20	8	13	12	26	22	34	6	24	4	5	1	4	7	2	799	632	1581	159	164	146	179	138	261	206	186	242	109	200	247	77	118	95	86	149	123	41	42	49	22	25	21	136
Misin01G184700	119	118	129	442	214	154	98	70	174	201	209	239	260	107	190	278	358	415	134	103	111	371	268	444	105	178	227	258	172	224	171	154	198	229	222	227	322	238	213	369	412	324	276	517	332	277	290	261	347
Misin01G184800	6	10	15	86	50	28	14	24	41	31	52	26	17	15	33	20	41	35	16	11	11	49	41	156	102	116	150	123	146	114	110	99	105	139	115	76	124	96	119	70	197	66	58	76	82	38	48	28	157
Misin01G184900	141	129	217	304	259	191	160	83	220	211	205	206	187	150	223	265	349	390	204	153	148	496	448	364	192	265	289	331	367	281	286	258	337	392	341	341	318	294	278	549	685	398	273	456	294	427	412	350	390
Misin01G185000	0	0	0	10	0	2	0	2	1	2	0	1	1	1	0	2	0	0	3	2	3	4	3	3	34	37	34	29	10	31	21	23	29	54	32	41	17	24	14	13	4	17	14	26	23	24	35	12	112
Misin01G185100	43	52	62	181	143	133	128	43	117	123	105	121	89	64	83	66	105	83	139	129	130	106	110	149	236	239	220	285	260	221	319	267	473	229	262	375	120	121	152	186	148	135	146	228	192	152	166	113	161
Misin01G185200	770	760	892	1657	2523	1492	1144	932	1881	1095	1080	1159	817	684	879	714	1093	930	1203	973	884	1241	1544	1664	3815	3480	2976	3377	4063	4186	2345	2861	2905	2636	2642	2446	2160	2532	2414	2696	2297	2095	1504	2435	2087	3830	3208	2820	3696
Misin01G185300	156	191	228	548	536	403	331	205	590	489	516	543	394	232	464	182	331	273	513	433	398	354	431	394	385	407	433	487	610	540	447	468	593	598	606	736	362	394	410	557	419	362	434	701	599	503	468	367	670
Misin01G185400	97	63	68	913	129	70	57	38	102	249	207	206	219	90	245	314	441	439	164	137	107	833	801	1247	115	112	108	114	148	141	424	305	523	157	414	466	100	117	83	186	158	99	453	750	486	65	67	47	311
Misin01G185500	0	2	2	3	4	2	1	1	5	0	3	2	0	0	0	0	0	0	0	1	0	20	22	18	153	69	106	135	39	91	186	175	195	149	146	41	64	124	119	107	216	166	116	192	143	70	106	54	12
Misin01G185600	0	1	0	0	1	0	0	0	0	0	0	1	0	0	0	0	0	0	0	0	0	0	1	0	0	0	0	2	1	1	0	0	0	0	0	0	0	0	0	0	0	0	0	0	0	0	0	0	1
Misin01G185700	132	208	274	1458	741	322	186	234	697	332	350	370	449	138	441	171	282	232	281	261	191	11	3	19	6	16	7	28	51	34	19	14	26	14	32	25	62	36	28	99	50	56	60	129	111	137	155	197	269
Misin01G185800	0	0	0	0	0	0	0	0	0	0	0	0	0	0	0	0	0	0	0	0	0	0	0	0	0	0	0	0	0	0	0	0	0	0	0	0	0	0	0	0	0	0	0	0	0	0	0	0	0
Misin01G185900	5	10	15	50	13	11	12	8	20	13	17	15	15	11	9	9	16	21	57	47	57	6	4	17	4	12	12	6	8	4	6	8	2	7	6	7	14	10	7	9	10	7	10	13	10	4	3	10	19
Misin01G186000	0	2	0	2	0	1	0	0	0	0	1	0	0	4	0	3	7	12	8	5	5	0	1	1	0	0	0	0	0	0	0	0	0	0	1	0	1	0	0	0	0	0	0	0	0	0	0	0	0
Misin01G186100	62	91	128	1091	78	87	105	47	119	232	292	312	219	470	391	1077	1353	1849	2662	2131	2154	1117	1168	1361	275	620	787	618	332	356	652	534	786	706	681	571	2043	1180	1016	699	1160	760	604	955	776	652	574	509	900
Misin01G186200	0	0	0	0	0	0	0	0	0	0	0	1	0	0	0	0	0	1	0	1	1	0	0	0	0	0	0	0	1	0	0	0	0	0	0	0	0	0	5	0	0	0	1	0	0	0	0	0	2
Misin01G186300	100	64	121	154	98	115	101	39	119	97	128	140	225	163	195	418	481	707	474	307	359	218	185	277	71	100	133	125	86	76	131	104	127	128	106	97	246	181	100	144	121	144	191	286	191	204	207	187	155
Misin01G186400	264	221	330	393	473	374	302	163	379	580	567	575	636	360	561	803	1033	1307	649	437	442	524	407	365	227	343	322	406	498	330	278	308	305	462	401	469	289	303	233	388	440	309	339	579	370	729	747	576	272
Misin01G186500	20	17	12	37	93	45	39	14	40	42	36	28	37	7	23	11	14	20	10	11	5	79	99	78	199	185	227	371	315	283	264	285	273	221	184	180	221	157	142	107	195	108	108	155	116	152	108	93	173
Misin01G186600	0	0	0	0	0	0	0	1	0	0	0	0	0	0	0	0	0	0	0	0	0	1	0	2	0	3	1	2	1	3	5	1	4	0	0	0	3	1	3	0	8	2	1	2	1	0	2	1	7
Misin01G186700	0	0	0	0	0	0	0	0	0	0	0	0	0	0	0	0	0	0	0	0	0	0	0	0	0	0	0	0	0	0	0	0	0	0	0	0	0	0	0	0	0	0	0	0	0	0	0	0	0
Misin01G186800	5	1	0	15	3	5	4	5	5	0	5	2	2	4	5	4	8	9	7	4	3	38	39	45	43	81	132	101	25	64	152	195	145	63	76	94	28	41	50	16	25	30	30	40	28	23	16	10	15
Misin01G186900	384	358	308	731	684	451	526	169	420	850	746	789	746	573	609	1087	1503	1541	1128	837	779	765	809	731	965	866	867	1307	1201	1161	918	854	815	1185	1051	1088	797	839	888	1730	1152	1042	995	1491	1125	1630	1458	1284	826
Misin01G187000	1	1	1	1	0	0	0	0	1	0	0	0	2	1	1	1	0	0	0	0	0	1	3	2	0	0	0	0	0	0	4	1	5	1	1	2	6	2	1	3	4	1	4	2	4	1	2	0	11
Misin01G187100	169	222	262	815	536	296	336	202	340	680	556	625	637	565	464	507	774	807	1944	1467	1246	464	419	444	356	432	488	584	555	502	514	425	504	678	593	609	458	364	396	1028	827	611	395	649	447	585	529	449	599
Misin01G187200	59	76	77	709	254	145	105	88	172	162	135	130	149	86	138	80	166	143	142	107	106	206	254	315	405	322	399	584	648	492	572	487	532	532	509	585	453	429	434	674	582	548	734	1018	803	852	725	642	604
Misin01G187300	236	302	242	256	818	330	411	236	445	229	256	308	197	142	177	98	152	147	367	308	309	418	648	457	881	841	684	725	808	762	765	775	916	693	636	809	596	595	500	602	525	532	459	672	673	790	655	699	461
Misin01G187400	48	96	124	446	338	147	160	118	159	164	129	139	140	118	131	129	148	173	341	236	205	164	158	290	295	195	221	233	192	234	240	190	259	140	186	156	223	204	197	212	331	258	218	335	249	145	154	176	897
Misin01G187500	19	10	25	20	28	29	10	5	32	13	14	15	26	22	29	19	21	33	19	14	10	17	15	18	17	27	36	35	29	25	36	27	46	31	35	25	41	36	30	45	18	33	32	38	42	29	42	46	13
Misin01G187600	9	8	17	18	37	26	8	6	23	21	19	19	25	16	19	19	27	26	16	17	22	21	26	20	22	30	47	40	35	27	38	30	44	56	39	40	34	32	24	66	56	36	19	42	22	47	48	35	18
Misin01G187700	0	0	1	2	0	0	0	0	1	3	0	0	2	0	6	1	1	0	1	1	1	0	1	0	2	0	1	1	0	1	0	1	0	0	1	0	0	0	1	2	5	1	1	4	3	10	4	0	5
Misin01G187800	0	0	0	0	0	0	2	1	0	1	2	1	1	0	2	3	5	3	2	3	3	0	0	0	1	0	1	0	0	0	0	0	1	0	1	1	3	2	0	0	1	1	4	1	2	1	8	1	1
Misin01G187900	91	81	145	225	294	221	199	105	256	156	154	164	241	137	165	60	81	91	181	123	140	275	241	307	187	268	352	379	320	241	291	260	317	269	254	257	514	356	269	184	238	210	280	394	267	267	244	211	427
Misin01G188000	0	0	0	3	0	0	0	0	0	0	0	0	0	0	0	0	0	0	0	0	0	0	1	3	0	1	0	0	0	2	0	0	0	0	0	1	1	0	2	0	1	4	0	0	0	0	0	0	0
Misin01G188100	0	0	0	3	0	0	0	0	0	0	0	0	0	0	0	0	0	0	0	0	0	6	3	31	1	7	26	46	10	10	29	18	21	0	14	1	31	28	24	14	32	5	4	8	7	0	1	0	37
Misin01G188200	92	116	119	368	134	137	85	116	164	175	212	204	165	362	247	196	358	346	305	299	284	960	1094	1822	219	178	132	162	296	181	596	485	885	269	499	610	146	107	103	393	318	148	237	378	326	52	50	72	263
Misin01G188300	23	29	40	180	97	81	44	38	114	57	55	61	41	17	71	38	37	57	32	18	19	74	57	163	67	89	148	138	119	120	150	123	128	186	159	126	213	157	161	235	272	169	140	222	141	135	114	99	121
Misin01G188400	6	10	9	6	30	8	12	8	19	2	5	5	5	13	5	2	6	10	5	7	10	13	26	11	19	20	19	22	44	41	13	22	24	22	17	23	8	8	18	6	9	7	6	19	14	5	12	5	6
Misin01G188500	2	2	1	1	3	1	0	0	4	0	1	1	0	1	1	0	0	0	1	1	0	0	1	1	1	2	0	0	2	0	2	1	2	1	3	3	6	2	0	0	0	1	3	3	2	3	0	2	1
Misin01G188600	0	0	0	0	0	0	0	0	0	0	0	0	0	0	0	0	0	0	0	0	0	0	0	0	0	0	0	0	0	0	0	0	0	0	0	0	1	0	0	0	0	1	0	0	0	0	0	0	0
Misin01G188700	0	0	0	0	0	0	0	0	0	0	0	0	0	0	0	2	1	0	0	0	0	5	3	2	3	0	0	43	44	56	0	0	1	13	3	27	4	5	3	5	4	3	3	5	10	6	7	6	0
Misin01G188800	0	0	0	0	0	0	0	0	0	0	0	0	0	0	0	0	0	0	0	0	0	0	0	0	0	0	0	0	0	0	0	0	0	0	0	0	0	0	0	0	0	0	0	0	0	0	0	0	0
Misin01G188900	0	0	0	0	0	0	0	0	0	0	0	0	0	0	0	0	2	0	5	2	0	2	0	0	0	0	0	8	3	2	0	0	0	0	0	1	1	0	0	2	1	1	0	0	0	0	0	0	0
Misin01G189000	0	0	0	0	1	0	1	0	1	0	0	0	1	0	0	0	0	0	0	1	0	0	0	0	0	0	0	0	0	0	1	0	0	0	1	0	0	2	0	0	0	1	0	1	0	1	0	0	2
Misin01G189100	0	0	0	0	0	0	0	0	0	0	0	0	0	0	0	0	0	0	0	0	0	0	0	0	0	0	0	0	0	0	0	0	0	0	0	0	0	0	0	2	0	0	0	0	0	0	0	0	0
Misin01G189200	0	0	0	0	0	0	0	0	0	0	0	0	0	0	0	0	0	0	0	0	0	0	0	0	0	0	0	0	0	1	1	1	0	0	0	0	0	0	1	0	2	2	1	0	0	0	3	0	3
Misin01G189300	28	28	25	206	91	92	75	44	130	46	54	52	60	37	46	30	44	29	45	23	19	102	130	253	124	172	190	233	184	219	244	256	251	197	183	163	337	246	167	193	229	174	261	327	305	224	230	201	325
Misin01G189400	4	9	9	23	13	13	19	4	14	16	17	20	14	6	18	3	5	3	5	6	9	12	10	14	9	19	28	20	12	19	14	16	9	16	16	7	27	29	13	11	11	11	13	26	19	6	8	16	13
Misin01G189500	0	0	0	0	0	0	0	0	0	0	0	0	0	0	0	0	0	0	0	0	0	0	0	0	0	1	0	1	0	0	0	0	3	0	1	1	0	0	0	2	0	0	0	1	2	0	1	3	0
Misin01G189600	0	0	0	0	0	0	0	1	0	0	0	0	0	0	0	0	0	0	0	0	0	0	0	0	0	0	0	0	2	0	0	0	0	0	0	0	0	0	0	0	1	0	0	0	0	0	0	0	0
Misin01G189700	0	0	0	20	2	0	1	1	2	4	3	1	0	11	5	6	4	3	123	128	109	36	55	12	0	5	1	5	6	13	0	0	6	1	8	1	10	7	1	10	16	5	0	2	0	4	2	1	5
Misin01G189800	0	0	0	9	0	0	0	0	0	0	0	0	0	0	0	0	0	0	0	0	0	0	0	0	0	0	0	0	0	0	0	0	0	0	0	0	0	0	0	0	0	0	0	0	0	1	0	0	1
Misin01G189900	0	0	0	0	0	0	0	0	0	0	0	0	0	0	0	0	0	0	0	0	0	0	0	0	0	0	0	0	0	1	0	0	0	0	0	0	0	0	0	0	1	0	0	0	0	0	2	0	0
Misin01G190000	18	26	17	183	10	13	16	10	92	18	30	24	23	19	46	34	52	48	49	51	55	24	28	39	71	49	54	53	54	30	109	85	103	28	44	51	45	53	24	20	42	4	9	15	13	14	8	4	14
Misin01G190100	4	1	6	18	14	3	4	1	0	3	0	5	7	2	6	2	2	8	3	1	4	19	21	31	24	28	55	102	51	49	70	67	87	43	42	25	121	94	85	37	101	48	46	60	29	17	19	17	17
Misin01G190200	0	1	0	0	0	0	0	0	0	0	0	0	0	0	0	0	0	0	0	0	0	0	0	0	0	0	0	0	2	0	0	0	0	0	0	0	0	0	0	0	0	0	0	0	0	0	0	0	0
Misin01G190300	2	10	6	1723	24	15	12	0	14	7	7	13	10	28	17	120	202	160	103	92	92	3647	3662	7583	213	445	225	766	4723	1266	5676	5059	9339	3526	7036	9474	239	242	328	602	699	572	6130	10283	9344	920	598	1000	193
Misin01G190400	0	0	0	0	0	0	0	0	2	0	0	0	0	0	0	0	1	1	0	1	0	0	1	1	0	0	0	0	1	0	0	0	1	0	0	1	0	0	0	0	0	0	0	0	1	0	0	0	0
Misin01G190500	1	0	3	0	0	0	0	2	5	0	0	1	1	0	1	1	2	1	5	2	0	0	0	0	0	0	0	0	0	0	0	0	0	2	0	0	3	0	0	0	0	0	0	0	1	0	0	0	2
Misin01G190600	1	1	1	2	0	2	1	2	3	0	0	0	0	0	1	1	1	0	1	5	0	1	1	0	1	2	0	1	2	1	0	0	0	0	0	0	3	0	5	0	2	1	1	2	4	6	3	2	2
Misin01G190700	86	127	115	238	174	120	151	75	158	187	188	189	162	193	208	349	509	512	694	543	553	199	242	136	114	106	118	97	92	92	80	95	109	124	108	97	130	114	108	199	204	158	76	121	111	176	148	163	195
Misin01G190800	19	21	38	13	27	26	27	11	51	34	56	54	37	69	45	53	100	75	270	194	168	10	22	16	0	3	7	3	1	3	1	0	2	1	2	2	4	1	5	5	4	1	0	0	0	2	0	0	20
Misin01G190900	488	431	667	2189	2023	1128	705	484	1137	1217	1277	1288	1650	537	1569	1033	1464	1658	765	549	535	803	662	753	864	949	1134	1578	1874	1417	1136	1091	1200	2008	1491	1884	1071	1094	923	2476	1767	1952	1587	2663	1834	2548	2674	2213	824
Misin01G191000	1	3	4	387	6	27	8	3	5	6	7	10	11	4	6	2	7	9	4	7	5	92	126	221	503	523	525	321	530	465	227	206	295	451	290	296	237	252	212	288	394	340	158	290	212	118	165	180	1047
Misin01G191100	0	0	1	0	2	0	0	0	0	0	0	0	0	1	0	2	4	3	0	0	0	0	1	0	0	0	0	0	0	0	1	0	0	0	0	0	0	0	0	0	0	0	0	3	0	2	2	13	0
Misin01G191200	54	70	129	403	215	145	144	97	113	169	195	212	136	68	126	66	139	139	247	188	183	346	345	666	214	228	201	199	203	174	140	171	157	160	141	158	141	126	104	247	211	187	122	180	140	160	172	158	469
Misin01G191300	46	50	35	49	139	51	68	35	57	87	103	103	113	72	60	122	206	193	176	151	149	61	40	28	18	35	11	42	41	33	18	17	29	38	23	33	29	15	10	96	62	48	42	64	51	133	113	133	7
Misin01G191400	0	0	2	5	2	2	1	0	1	1	1	1	0	3	4	6	5	2	15	7	6	1	0	0	0	0	0	1	0	0	0	0	0	1	0	0	0	0	0	0	0	0	0	0	0	0	2	0	1
Misin01G191500	1	1	1	0	0	0	0	0	2	0	2	0	1	1	1	1	2	1	1	0	1	5	0	4	0	2	4	0	0	1	0	1	4	3	1	2	7	0	7	2	1	6	3	1	3	0	4	1	0
Misin01G191600	226	246	302	5745	657	257	349	325	418	404	482	499	466	87	219	214	348	352	117	81	83	1122	1065	685	104	209	283	355	171	250	288	200	195	91	221	55	320	254	252	108	253	215	65	140	92	32	51	37	328
Misin01G191700	0	1	0	2	0	0	0	1	0	0	0	2	1	0	0	0	1	3	0	2	0	14	17	8	5	12	17	8	13	3	8	10	12	6	7	2	19	10	15	6	15	10	6	14	12	7	2	8	5
Misin01G191800	0	0	0	1	0	0	0	0	0	0	0	0	0	0	0	0	1	4	0	0	0	3	3	0	2	2	3	4	2	1	1	1	3	2	0	0	2	3	0	2	4	3	1	2	2	0	0	3	1
Misin01G191900	0	0	0	0	0	0	0	0	0	0	0	0	0	0	0	0	0	0	0	0	0	0	0	0	0	0	0	0	0	0	0	0	0	0	0	0	0	0	0	0	0	0	0	0	0	0	0	0	0
Misin01G192000	0	0	0	0	0	0	0	0	0	0	0	0	0	0	0	0	0	0	0	0	0	0	0	0	0	0	0	0	0	0	0	0	0	0	0	0	0	0	0	0	0	0	0	0	0	0	0	0	0
Misin01G192100	201	233	275	418	289	190	181	133	217	814	905	929	736	327	755	975	1340	1488	810	613	668	183	183	411	77	99	107	126	102	93	128	111	135	177	173	147	187	136	112	321	197	177	115	161	105	174	141	172	174
Misin01G192200	40	53	70	191	204	89	115	60	73	138	114	156	132	62	78	132	235	273	86	112	76	110	117	107	154	130	143	117	172	154	127	99	123	142	125	113	89	83	79	192	223	122	92	151	122	135	125	142	158
Misin01G192300	0	0	0	0	0	0	0	0	0	0	0	0	0	1	0	0	0	0	0	0	0	0	0	0	0	0	0	0	0	0	0	0	0	0	0	0	0	0	0	0	0	0	0	0	0	0	0	0	0
Misin01G192400	1	0	2	217	0	1	0	0	1	0	0	0	0	0	0	0	0	3	3	4	2	37	31	21	1	17	15	41	42	41	16	16	27	4	16	0	94	45	10	9	126	8	7	14	11	0	4	4	7
Misin01G192500	73	73	63	185	181	115	102	46	168	152	110	150	115	70	111	145	223	242	124	114	80	256	260	200	172	180	155	207	201	174	194	178	192	183	153	171	165	119	88	271	199	143	106	201	118	179	113	134	261
Misin01G192600	102	100	147	176	187	165	134	73	177	166	157	203	268	156	247	186	212	342	369	217	282	151	107	198	97	154	239	184	148	113	156	134	196	162	167	161	327	287	188	162	166	160	182	281	165	216	242	225	192
Misin01G192700	354	268	432	841	628	523	410	219	591	645	580	620	718	492	706	696	856	1051	819	556	528	794	717	644	467	534	681	630	675	618	541	531	647	791	602	733	684	600	506	1537	1384	927	636	984	666	1087	1118	880	563
Misin01G192800	95	107	221	129	239	246	119	93	335	98	113	140	117	25	146	58	90	87	58	24	42	285	221	313	166	268	370	307	285	300	274	255	333	466	335	383	509	348	295	446	433	373	319	461	329	403	506	335	113
Misin01G192900	169	157	188	311	408	289	166	81	264	242	214	314	264	119	277	139	216	210	120	103	86	361	277	358	340	366	368	577	666	520	379	353	355	530	439	431	498	450	413	750	681	509	460	784	560	586	726	557	253
Misin01G193000	2	0	0	1	0	2	0	0	2	1	0	0	0	0	0	0	3	1	0	0	0	0	0	0	0	1	1	0	0	0	1	0	2	2	5	5	0	0	0	2	0	0	0	3	2	2	2	2	0
Misin01G193100	1	0	1	2	2	5	1	0	4	2	1	1	4	1	2	0	6	0	1	0	1	1	3	9	5	3	2	0	2	0	1	0	3	1	1	9	1	1	1	2	4	5	4	0	3	2	3	7	0
Misin01G193200	175	186	185	644	289	149	202	108	298	295	280	302	352	270	268	345	457	510	666	476	482	291	339	391	257	238	287	372	290	302	301	287	280	314	306	322	393	327	279	736	487	412	328	500	380	461	385	413	1045
Misin01G193300	19	11	14	23	38	28	22	15	53	25	18	27	38	12	33	20	40	30	19	17	10	52	43	85	23	24	29	39	44	43	39	18	48	94	67	96	45	33	28	95	56	72	115	184	147	186	164	134	10
Misin01G193400	62	51	51	146	109	72	46	49	84	80	114	116	93	65	90	139	199	206	150	90	109	166	189	224	100	102	126	166	147	117	156	134	170	119	155	143	152	168	143	273	297	206	154	245	162	215	197	190	294
Misin01G193500	34	57	98	529	236	137	95	75	170	92	81	98	140	84	170	93	114	147	148	122	124	427	392	806	151	130	129	219	233	244	173	144	208	278	255	290	160	189	165	386	323	329	232	424	353	480	580	576	162
Misin01G193600	278	264	389	807	659	493	367	264	573	643	588	633	647	426	656	538	699	838	864	614	565	642	463	609	563	658	788	959	978	853	728	657	767	956	758	837	728	673	644	993	1060	763	635	972	679	817	931	746	837
Misin01G193700	2	0	2	2	3	1	1	0	12	0	1	1	1	0	2	0	3	1	2	1	2	1	2	2	2	3	2	4	7	3	2	2	4	5	5	0	6	11	0	11	6	3	19	35	32	16	22	15	4
Misin01G193800	1567	1791	1439	3165	5788	2349	3226	3455	3893	2721	3008	3225	1271	344	1210	244	380	391	1132	1017	893	26	29	69	50	68	87	236	239	250	122	119	141	281	198	214	200	191	148	333	183	167	154	271	224	295	331	299	3283
Misin01G193900	1	3	19	25	43	25	17	5	14	36	40	40	40	29	40	69	114	116	9	18	11	37	37	33	46	30	92	64	127	103	35	41	47	118	109	212	23	67	39	122	22	30	21	40	28	78	46	42	123
Misin01G194000	6	15	17	8	24	23	2	12	33	15	9	16	5	5	14	4	10	9	4	2	3	30	24	20	16	14	23	17	36	24	26	10	24	28	24	35	26	22	7	28	21	17	12	22	14	21	25	15	14
Misin01G194100	14	18	18	12	29	19	23	23	63	19	19	19	22	18	13	15	18	20	18	11	12	17	26	16	10	5	17	20	15	17	14	13	18	15	22	26	27	15	27	13	15	16	17	22	18	20	26	26	26
Misin01G194200	115	90	111	200	239	117	105	53	157	129	119	152	106	44	118	59	72	139	44	32	39	289	301	304	259	212	241	280	287	281	217	232	257	256	251	277	344	275	239	361	376	291	292	428	339	394	460	340	222
Misin01G194300	448	374	481	1101	990	616	495	334	714	930	840	920	878	515	833	732	1059	1200	943	706	717	1689	1312	1519	1116	1332	1437	1620	1869	1608	1463	1351	1621	2370	1738	2103	956	1139	1032	2738	2225	1974	1271	2150	1352	1857	2058	1586	876
Misin01G194400	8	5	9	34	14	9	10	14	15	4	11	13	15	9	8	4	9	8	9	1	4	15	9	12	16	19	24	25	23	22	24	14	16	10	8	2	25	12	19	18	16	11	21	22	20	7	14	1	27
Misin01G194500	0	0	0	0	0	0	0	0	0	0	0	0	0	0	0	0	0	0	0	0	0	0	0	0	0	0	0	0	0	0	0	0	0	0	0	0	1	0	0	0	0	0	0	0	0	0	0	0	0
Misin01G194600	19	27	28	144	105	64	23	27	75	46	44	42	72	24	87	28	35	47	37	21	23	174	163	142	120	136	152	194	290	208	164	167	190	347	252	328	267	231	199	446	373	339	247	478	330	466	457	290	61
Misin01G194700	237	196	163	410	290	219	226	125	273	269	232	242	204	123	217	144	231	244	221	182	162	456	529	542	450	427	473	427	442	419	440	429	413	437	424	466	437	399	335	711	563	450	403	566	468	600	531	544	792
Misin01G194800	70	62	85	287	230	135	131	96	149	161	193	157	119	97	87	77	98	95	205	153	150	285	249	351	247	263	270	312	385	355	239	236	317	384	377	373	208	268	226	440	375	263	303	492	378	492	386	414	396
Misin01G194900	22	25	35	78	10	33	22	13	48	39	53	41	45	38	57	54	65	105	100	73	75	64	58	142	59	74	120	98	63	62	83	70	95	89	70	64	244	148	120	71	123	87	112	210	132	105	135	124	145
Misin01G195000	0	0	0	0	0	0	0	0	0	0	0	0	0	0	0	0	0	0	0	0	0	0	0	0	0	0	0	0	0	0	0	0	0	0	0	0	0	0	0	0	0	0	0	0	0	0	0	0	0
Misin01G195100	27	19	55	24	45	21	34	16	30	38	42	37	77	28	48	16	14	31	77	38	50	24	17	16	6	30	30	52	11	12	24	17	32	14	20	16	71	39	25	9	10	12	32	34	29	23	35	17	28
Misin01G195200	78	133	153	29	528	323	224	149	336	208	252	226	109	87	80	18	37	34	106	92	70	24	21	14	193	222	183	240	315	337	76	112	126	214	107	109	124	136	141	158	309	163	80	139	134	80	117	53	99
Misin01G195300	4	7	18	14	18	19	5	2	8	3	6	13	40	17	15	9	12	11	16	21	19	2	3	1	4	0	9	2	0	7	1	6	0	4	3	1	5	5	2	4	3	2	0	0	0	1	3	2	22
Misin01G195400	26	55	60	27	33	37	28	6	20	32	52	42	83	34	63	87	101	136	97	61	60	15	18	7	15	25	30	27	52	43	15	15	24	44	44	12	19	41	23	65	24	18	11	15	15	29	27	17	96
Misin01G195500	3	8	12	45	15	18	9	8	27	12	24	16	20	7	15	4	8	10	21	12	8	42	47	46	25	23	44	36	23	37	40	27	22	37	22	28	47	24	26	59	59	53	14	43	23	30	35	26	27
Misin01G195600	275	269	264	934	482	280	442	140	205	1522	1463	1588	1482	744	945	1978	2489	3290	1506	1035	1046	673	443	791	484	636	781	944	832	760	807	697	846	1024	889	847	920	764	641	1375	1598	1105	736	1191	747	1079	1110	895	1025
Misin01G195700	18	26	21	331	43	26	39	21	75	87	79	77	65	43	54	122	177	173	117	121	113	21	15	38	5	22	41	30	13	26	27	42	29	12	22	0	75	60	26	25	119	11	17	14	18	6	5	1	14
Misin01G195800	82	112	131	168	179	140	124	64	148	92	121	116	135	71	143	121	154	200	150	132	110	243	181	185	310	374	378	348	438	381	262	303	318	431	369	384	298	277	289	477	335	440	323	617	440	568	554	459	129
Misin01G195900	2	4	7	590	15	8	3	0	6	10	15	14	10	23	16	4	16	24	22	20	15	171	132	437	346	635	683	368	69	219	297	177	300	262	457	57	533	420	627	433	1599	778	161	271	190	22	44	14	184
Misin01G196000	5	8	13	11	14	11	5	7	11	10	6	13	12	9	23	14	14	18	26	12	12	11	3	13	4	13	5	16	5	5	8	6	15	11	9	7	20	22	5	11	13	4	4	14	12	11	10	17	9
Misin01G196100	5	19	17	13	11	14	8	6	20	20	22	17	22	8	22	9	11	10	20	16	11	12	12	22	13	23	23	27	27	30	24	25	21	22	17	14	33	22	28	11	20	10	16	29	15	11	14	20	42
Misin01G196200	8	7	14	5	4	7	2	9	6	5	5	9	4	8	8	7	1	9	9	8	6	9	1	7	5	6	11	14	3	5	7	7	7	7	7	4	10	6	4	5	8	2	1	10	3	6	7	6	6
Misin01G196300	117	128	83	445	300	156	149	100	137	458	516	499	680	280	452	1383	1928	2097	806	558	522	188	158	208	176	207	211	254	235	197	200	163	197	301	253	276	295	233	218	485	408	337	299	537	308	545	558	519	225
Misin01G196400	55	28	36	138	69	54	48	26	72	79	79	68	66	52	68	133	151	176	90	49	47	222	244	301	85	79	96	117	114	111	140	128	156	127	160	136	104	97	85	238	141	103	83	177	116	129	84	53	217
Misin01G196500	106	104	54	102	83	47	118	38	78	234	215	228	167	90	170	405	604	609	306	239	208	188	182	365	72	90	86	111	92	106	92	106	141	149	135	167	107	87	56	324	174	159	125	167	151	206	141	137	133
Misin01G196600	8	5	10	7	18	13	10	7	23	7	14	12	19	5	13	1	3	0	8	4	5	18	5	25	13	22	30	29	24	8	19	12	20	28	11	17	61	47	31	9	25	19	27	44	22	21	27	15	8
Misin01G196700	7	8	13	13	35	22	15	11	42	18	11	18	25	7	14	4	4	5	9	6	7	34	18	39	7	20	38	41	33	27	30	20	28	41	31	25	103	59	41	39	33	13	25	63	37	16	42	33	11
Misin01G196800	2	0	1	8	8	3	5	3	10	3	3	4	2	7	3	2	2	5	8	5	5	6	5	13	1	2	0	2	1	8	2	4	4	2	3	3	1	0	0	1	5	0	0	1	0	1	1	0	3
Misin01G196900	0	2	0	0	0	1	0	0	0	1	2	1	4	0	2	0	2	1	4	0	3	0	1	4	0	1	0	2	0	0	0	0	0	0	0	2	1	0	0	0	0	0	2	1	0	0	0	0	0
Misin01G197000	0	1	0	0	1	0	0	1	0	0	2	0	0	0	1	1	0	1	1	5	2	0	4	3	3	0	0	2	0	0	1	0	3	1	2	0	0	0	3	1	1	1	0	1	2	1	0	0	1
Misin01G197100	138	138	99	83	157	125	148	67	143	331	325	352	175	110	213	182	299	300	145	132	130	194	156	193	24	45	51	66	106	141	20	19	49	65	62	206	11	1	17	203	43	46	66	77	61	73	63	41	43
Misin01G197200	611	637	554	1542	1281	768	711	389	1193	791	717	773	791	399	798	802	1255	1215	748	614	549	1484	1868	1679	1658	1406	1597	1860	2632	2115	1732	1677	1799	1876	1729	1977	1720	1729	1575	2893	2351	1945	1749	2620	2084	2663	2693	2159	2233
Misin01G197300	9	9	17	26	24	11	11	9	21	10	16	22	21	5	32	12	24	36	17	14	8	2	4	1	1	4	4	4	6	11	2	5	9	7	3	2	11	2	9	6	2	4	5	11	7	9	10	7	0
Misin01G197400	39	42	54	99	72	74	67	55	87	61	70	89	92	40	64	63	63	75	61	44	35	36	43	54	28	42	58	51	78	55	43	48	43	81	34	63	43	48	33	84	50	38	54	68	50	68	55	37	41
Misin01G197500	63	39	52	46	81	71	37	40	68	67	79	62	74	48	59	41	75	86	72	65	67	65	70	51	70	66	71	107	91	108	84	86	68	89	69	68	62	57	66	90	80	66	41	75	47	64	65	49	79
Misin01G197600	0	0	0	0	0	0	1	0	0	0	1	0	2	0	0	0	0	0	0	0	0	0	0	0	0	0	0	0	0	0	0	0	0	0	0	0	0	0	0	0	0	0	0	1	0	0	0	0	0
Misin01G197700	0	2	0	0	1	0	1	1	2	2	1	1	7	0	4	1	0	1	2	0	1	1	0	0	0	0	0	1	0	0	2	0	0	0	0	0	0	0	0	0	0	0	3	1	0	0	0	0	0
Misin01G197800	0	0	0	0	0	0	0	0	0	0	0	0	0	0	0	0	0	0	0	1	0	0	0	1	0	0	0	0	0	0	1	3	5	4	4	4	0	0	0	0	0	0	10	11	6	0	0	0	0
Misin01G197900	219	246	328	712	748	462	332	225	485	535	603	535	338	266	292	241	415	335	230	238	224	955	994	1006	1236	1142	1571	1608	1293	1568	1149	1160	1460	910	1098	778	1192	1161	1234	1192	1875	991	687	1161	1093	933	767	660	3037
Misin01G198000	61	93	104	157	235	132	106	66	168	134	132	139	123	87	111	111	146	199	111	88	59	157	246	128	270	275	206	324	449	423	222	249	179	311	230	223	211	230	198	223	201	165	176	235	183	273	277	191	196
Misin01G198100	44	59	95	482	326	128	65	115	181	59	53	69	97	19	108	46	48	63	97	73	68	70	58	117	126	190	181	199	305	226	168	177	217	273	228	255	277	294	228	175	255	260	262	430	308	336	410	355	204
Misin01G198200	0	0	0	1	4	3	1	1	3	4	1	3	7	0	1	1	1	0	0	0	0	0	0	0	0	1	1	1	1	2	0	0	0	0	1	0	0	0	1	0	0	1	0	2	0	0	0	0	2
Misin01G198300	33	30	39	147	106	58	47	33	87	84	69	58	50	28	63	38	72	51	29	18	25	156	158	127	126	95	123	162	121	149	131	121	105	180	149	114	124	155	136	380	317	185	150	225	180	195	186	133	125
Misin01G198400	72	73	88	211	161	154	85	63	132	183	194	186	210	87	167	216	249	305	170	117	111	279	207	228	158	170	230	234	295	210	220	162	199	361	257	312	176	211	166	453	339	270	219	356	221	301	322	253	131
Misin01G198500	0	1	0	4	1	0	0	0	0	1	1	0	0	0	0	0	0	1	0	0	0	3	5	4	3	6	2	4	5	2	1	1	5	4	6	0	4	4	5	2	5	1	2	1	1	1	4	2	6
Misin01G198600	0	1	0	13	1	1	0	1	0	0	4	3	1	1	1	0	2	1	2	1	5	2	1	5	10	8	6	5	2	3	9	5	2	1	1	1	10	6	1	4	11	2	2	5	4	1	3	4	8
Misin01G198700	107	54	92	315	206	167	108	80	221	92	117	114	94	33	69	30	44	40	38	34	22	460	372	478	273	302	328	381	342	356	447	455	526	397	468	514	304	266	260	677	739	830	256	414	366	170	190	155	194
Misin01G198800	2	0	1	65	1	1	5	4	4	6	5	5	3	1	0	8	9	23	4	5	10	25	44	58	11	44	119	157	125	189	100	85	158	64	110	38	395	208	268	68	183	60	64	89	70	67	66	52	296
Misin01G198900	186	209	185	672	392	191	255	135	375	246	261	277	243	191	231	192	294	293	419	361	335	624	783	781	394	375	471	496	376	345	417	401	495	321	348	299	712	546	432	551	578	469	360	508	463	443	361	459	1019
Misin01G199000	105	126	122	320	261	155	175	107	220	220	227	237	229	152	211	168	260	258	211	190	158	236	247	224	230	293	308	310	256	274	230	232	307	295	295	275	264	271	226	237	290	208	159	281	184	214	211	223	288
Misin01G199100	0	0	0	0	0	0	0	0	0	0	0	0	0	0	0	0	0	0	0	0	0	0	0	0	0	0	0	0	0	0	0	0	0	0	0	0	0	0	0	0	0	0	0	0	0	0	0	0	0
Misin01G199200	63	46	33	169	94	92	54	39	120	79	59	82	83	32	43	66	96	105	76	52	50	235	228	199	180	187	263	285	254	278	213	184	274	210	160	159	185	158	180	195	255	143	112	188	134	131	104	80	148
Misin01G199300	0	1	1	6	1	2	3	1	2	1	0	1	3	0	5	1	4	3	1	2	0	5	1	3	0	1	4	3	1	0	2	4	5	0	2	0	10	6	9	3	3	3	1	3	1	0	2	0	8
Misin01G199400	1	4	0	1	0	2	1	1	1	1	0	0	0	0	0	0	1	4	1	2	1	0	1	0	0	1	0	0	0	0	1	2	0	0	1	0	0	1	0	4	2	3	1	2	0	6	3	3	1
Misin01G199500	18	10	10	436	10	21	14	5	26	29	27	27	29	30	55	72	72	84	120	83	69	181	137	356	67	128	250	270	163	153	233	173	254	161	158	45	476	312	183	196	416	119	103	159	109	55	56	45	672
Misin01G199600	37	40	45	224	92	119	63	31	85	222	170	178	155	88	151	306	437	413	74	87	56	321	277	361	190	263	298	367	389	362	288	240	343	481	427	477	397	355	302	973	901	648	391	591	385	673	607	544	659
Misin01G199700	42	38	36	156	38	57	44	29	95	92	70	82	121	161	156	328	377	495	511	365	336	233	152	281	181	174	228	193	163	169	173	184	181	320	267	301	137	188	179	543	347	348	185	335	224	304	308	259	201
Misin01G199800	10	9	35	38	31	32	27	14	34	13	24	20	49	16	37	8	8	6	49	24	20	10	12	15	13	14	24	17	9	16	21	10	20	19	23	8	54	24	20	13	12	19	27	33	17	41	31	34	21
[truncated: 65,791 more rows]
[truncated: 17 more columns]
