# Supplementary material for: Genome biology of the paleotetraploid perennial biomass crop Miscanthus
Source: Nat Commun. 2020 Oct 28;11:5442. doi: 10.1038/s41467-020-18923-6 (PMC7595124; doi:10.1038/s41467-020-18923-6)
Supplement: Supplementary file 7 — Supplementary Data 3 [file 41467_2020_18923_MOESM7_ESM.xlsx]

## Sheet: Expression Analysis Output
Averaged DESeq2 variance stabilizing transformation values with gene annotations and organ fold change
locusName	jun13_leaf	aug17_leaf	aug18_leaf	sep12_leaf	sep27_leaf	oct8_leaf	oct26_leaf	may5_rhiz	jun13_rhiz	aug17_rhiz	aug18_rhiz	sep12_rhiz	sep27_rhiz	oct8_rhiz	oct26_rhiz	oct29_rhiz	jun13_stem	aug17_stem	aug18_stem	sep12_stem	sep27_stem	oct8_stem	Pfam	Panther	KOG	EC	KO	GO	Best-hit-arabi-name	arabi-symbol	arabi-defline	Best-hit-rice-name	rice-symbol	rice-defline	constitutive_exp_>=5CPM in all time points for each organ	leaf_prob	leaf_log2FC	stem_prob	stem_log2FC	rhiz_prob	rhiz_log2FC	Represented in Heatmap Fig. 3d	Rhizome preferred
Misin01G000100	471.734	549.435	539.664	651.583	738.946	1022.94	1176.81	795.536	624.441	552.546	565.045	674.283	574.776	934.673	652.838	673.468	756.575	587.772	725.776	695.812	710.347	1257.37	PF00571,PF16561	PTHR13780,PTHR13780:SF54	KOG1764				AT1G09020.1	ATSNF4,SNF4	homolog of yeast sucrose nonfermenting 4	LOC_Os03g63940.1		CBS domain containing membrane protein, putative, expressed	leaf-stem-rhiz	0.274135	0.0521279	0.805694	0.166145	0.86189	-0.188822	NA	NA
Misin01G000200	126.882	95.9743	113.229	76.4572	85.152	67.5536	76.4919	65.2192	71.7368	89.03	72.3206	130.54	87.2775	85.3047	142.078	153.732	71.3569	80.2414	76.0609	96.3211	93.9646	55.3647	PF00550	PTHR20863,PTHR20863:SF34	KOG1748				AT3G05020.1	ACP,ACP1	acyl carrier protein 1	LOC_Os03g63930.1		acyl carrier protein, putative, expressed	NA	4.01e-05	0.00145875	0.814904	-0.286148	0.715563	0.221493	NA	NA
Misin01G000300	427.675	495.268	450.545	552.261	646.709	489.988	604.665	307.137	550.613	636.565	482.28	500.479	560.128	344.377	405.696	471.542	408.021	576.676	395.894	374.083	331.086	242.952	PF03730,PF03731,PF08785,PF02735	PTHR12604,PTHR12604:SF4	KOG2326	3.6.4.12	K10885	GO:0006303,GO:0004003,GO:0003677,GO:0016817	AT1G48050.1	ATKU80,KU80	Ku80 family protein	LOC_Os03g63920.1		KAP-2, putative, expressed	leaf-stem-rhiz	0.933543	0.258375	0.945433	-0.352016	0.166648	0.0398152	NA	NA
Misin01G000400	351.284	344.896	361.818	315.855	256.503	267.207	241.66	453.254	358.344	357.411	401.349	333.392	378.659	352.104	281.591	304.275	605.477	535.447	662.158	477.691	678.456	522.284	PF01217	PTHR11043,PTHR11043:SF9					AT1G15370.1		SNARE-like superfamily protein	LOC_Os03g63910.1		PPR repeat domain containing protein, putative, expressed	leaf-stem-rhiz	0.989279	-0.557251	0.997578	0.793536	0.896383	-0.280674	NA	NA
Misin01G000500	554.12	512.451	717.816	811.773	522.429	264.171	453.599	53.5698	94.5164	106.321	83.7921	100.848	80.7577	126.675	101.754	126.765	153.148	249.19	199.702	181.098	163.538	140.661	PF01535,PF13041	PTHR24015,PTHR24015:SF357					AT5G46580.1		pentatricopeptide (PPR) repeat-containing protein	LOC_Os03g63910.1		PPR repeat domain containing protein, putative, expressed	leaf,stem	1	2.07138	0.969594	-0.677401	0.999866	-1.94841	NA	NA
Misin01G000600	70.7526	66.9371	83.2958	80.128	48.3653	30.6326	27.4911	496.96	1372.59	830.185	893.24	438.695	555.015	296.511	139.677	90.5479	1176.78	530.403	1001.26	583.516	668.487	343.837													stem	1	-3.44143	0.99646	1.03134	0.973208	0.617872	NA	NA
Misin01G000700	24.1522	29.1713	34.9117	31.1611	23.8881	23.3172	24.5702	138.051	173.573	100.324	104.255	53.4032	71.7795	44.1548	34.501	25.3437	236.272	117.829	249.9	104.726	115.84	83.7325	PF03171,PF14226	PTHR10209,PTHR10209:SF178	KOG0143	4.2.1.78		GO:0055114,GO:0016491	AT4G25300.1		2-oxoglutarate (2OG) and Fe(II)-dependent oxygenase superfamily protein	LOC_Os03g63900.1		1-aminocyclopropane-1-carboxylate oxidase 2, putative, expressed	NA	0.999658	-2.01813	0.995063	1.35552	0.0517132	-0.054896	NA	NA
Misin01G000800	1194.36	841.812	858.836	1256.77	790.636	1226.82	903.168	348.944	326.201	306.387	297.1	320.548	275.982	372.788	305.501	360.978	668.596	544.167	537.655	472.738	688.302	1323.67		PTHR35284,PTHR35284:SF1					AT5G42960.1			LOC_Os03g63860.1		DANA2, putative, expressed	leaf-stem-rhiz	0.999997	1.09586	0.764939	0.188161	0.999975	-1.42671	NA	NA
Misin01G000900	77.9418	109.855	107.43	67.4885	65.6212	35.9954	67.7033	122.137	93.8329	99.3014	85.5024	78.7633	71.0916	63.2412	60.1506	42.8079	97.6964	108.149	113.165	103.716	84.6895	63.6128	PF03478,PF00646	PTHR33110				GO:0005515	AT1G57790.1		F-box family protein	LOC_Os03g63850.1		OsFBDUF19 - F-box and DUF domain containing protein, expressed	NA	0.697077	-0.208333	0.804011	0.298615	0.182817	-0.0800678	NA	NA
Misin01G001000	34.4541	59.469	34.3253	25.0936	28.8861	21.9097	25.8175	30.2311	24.5749	33.2448	39.0978	21.0259	40.7184	30.1914	23.7046	18.7738	26.0531	33.9952	30.7182	32.1473	33.6938	23.6756	PF03106	PTHR32096,PTHR32096:SF28				GO:0043565,GO:0006355,GO:0003700	AT1G30650.1	AR411,ATWRKY14,WRKY14	WRKY DNA-binding protein 14	LOC_Os03g63810.1		WRKY80, expressed	NA	NA	NA	NA	NA	NA	NA	NA	NA
Misin01G001100	123.587	117.527	112.853	86.819	114.545	129.055	124.602	86.3407	78.6778	66.3834	58.5878	51.0026	106.085	60.291	65.3568	75.0477	82.9867	69.585	62.5356	66.6639	67.9171	70.0537													NA	0.990438	0.698246	0.88765	-0.371197	0.88139	-0.38382	NA	NA
Misin01G001200	2166.87	1931.06	1560.47	1713.88	1367.59	2606.75	1229.88	2570.09	1940.9	1743.15	1931.67	2436.98	1319.87	2016.31	1497.26	1879.88	1590.98	1597.06	1496.03	1777.77	1123.01	1964.93	PF12174	PTHR32263,PTHR32263:SF4		2.4.2.30			AT1G32230.1	ATP8,CEO,CEO1,RCD1	WWE protein-protein interaction domain protein family	LOC_Os03g63770.3		RCD1, putative, expressed	leaf-stem-rhiz	0.00291949	-0.00198963	0.965639	-0.231164	0.951317	0.18365	NA	NA
Misin01G001300	172.597	233.846	170.495	220.962	224.548	192.4	198.038	163.008	237.794	281.401	222.514	221.605	230.428	216.645	162.692	146.04	192.343	194.338	208.801	190.656	176.82	170.069		PTHR21717,PTHR21717:SF28					AT5G03780.1	TRFL10	TRF-like 10	LOC_Os11g29240.1		expressed protein	leaf-stem-rhiz	0.00486715	-0.0055359	0.567486	-0.120898	0.452345	0.102083	NA	NA
Misin01G001400	437.546	484.309	522.537	596.225	587.873	801.799	757.852	570.13	743.729	801.009	690.973	789.341	647.743	1023.85	856.167	1497.3	560.891	562.53	574	520.264	610.236	813.898	PF00447	PTHR10015,PTHR10015:SF149			K09419	GO:0043565,GO:0006355,GO:0005634,GO:0003700	AT5G16820.1	ATHSF3,ATHSFA1B,HSF3,HSFA1B	heat shock factor 3	LOC_Os03g63750.1		HSF-type DNA-binding domain containing protein, expressed	leaf-stem-rhiz	0.969033	-0.313875	0.945551	-0.292557	0.989432	0.483928	NA	NA
Misin01G001500	133.294	156.854	129.41	118.509	121.404	127.634	139.844	214.469	259.271	293.719	247.883	244.161	264.884	219.225	276.71	297.991	218.46	227.717	224.386	146.013	203.062	190.391	PF14259,PF00076	PTHR24012,PTHR24012:SF476	KOG0131,KOG0114		K14837	GO:0003676	AT5G46840.1		RNA-binding (RRM/RBD/RNP motifs) family protein	LOC_Os03g63730.1		RNA recognition motif containing protein, putative, expressed	leaf-stem-rhiz	0.99591	-0.842265	0.0313735	-0.0151968	0.986495	0.646281	NA	NA
Misin01G001600	243.701	243.353	235.87	110.798	115.45	86.2021	70.6507	241.716	255.197	314.69	290.518	273.593	321.011	305.306	398.403	436.289	247.27	271.798	300.13	184.31	189.682	185.402	PF01138	PTHR11953,PTHR11953:SF1	KOG1069		K12590		AT3G46210.6		Ribosomal protein S5 domain 2-like superfamily protein	LOC_Os03g63720.1		exosome complex exonuclease, putative, expressed	stem,rhiz	0.993164	-0.870223	0.43497	-0.101352	0.99074	0.732131	NA	NA
Misin01G001700	238.641	216.465	208.382	211.369	189.731	437.746	141.655	1168.12	589.194	536.875	690.563	387.127	581.332	738.066	506	286.77	1103.88	635.797	1137.9	653.22	994.399	1311.49	PF01412	PTHR23180,PTHR23180:SF275	KOG0706		K12493	GO:0005096	AT4G17890.1	AGD8	ARF-GAP domain 8	LOC_Os03g63710.1		GTPase-activating protein, putative, expressed	leaf-stem-rhiz	0.999983	-1.67852	0.9997	1.11098	0.22951	0.0590986	NA	NA
Misin01G001800	52.3629	60.3786	66.1625	112.953	73.1115	122.935	169.939	215.892	261.683	222.66	289.955	242.206	153.18	140.961	167.897	153.342	291.721	180.188	264.474	188.821	218.73	165.148				2.7.11.1									stem,rhiz	0.996721	-1.13758	0.932145	0.459689	0.929427	0.417726	NA	NA
Misin01G001900	160.984	104.506	115.146	140.091	214.289	160.532	243.472	82.9571	93.0106	77.2837	86.2458	70.1516	152.507	58.2735	91.6029	70.7035	89.8979	67.0193	78.495	74.6734	78.5426	103.473	PF12862	PTHR12830,PTHR12830:SF9					AT1G06590.1			LOC_Os12g43120.2		expressed protein	leaf	0.997409	0.962592	0.946147	-0.554343	0.936497	-0.53508	NA	NA
Misin01G002000	71.2031	80.1654	63.7743	63.2077	59.0633	47.3833	35.6757	63.2849	70.7929	101.124	75.6861	86.6947	108.449	87.9184	119.844	117.231	66.7763	82.3347	81.691	47.5026	66.6745	60.394	PF00400	PTHR22851,PTHR22851:SF0				GO:0005515	AT4G28450.1		nucleotide binding;protein binding	LOC_Os01g13730.1		WD domain, G-beta repeat domain containing protein, expressed	NA	0.952857	-0.480863	0.689876	-0.210532	0.959507	0.549513	NA	NA
Misin01G002100	224.871	219.374	210.186	221.501	164.42	166.756	109.823	139.428	153.108	171.346	147.445	191.843	176.062	201.335	186.581	219.154	168.973	193.578	201.227	170.279	209.058	177.977	PF13862	PTHR13261			K15262		AT2G44510.1		CDK inhibitor P21 binding protein	LOC_Os03g63690.1		BCCIP, putative, expressed	stem,rhiz	0.134508	0.0477815	0.108897	0.0487101	0.304193	-0.0830692	NA	NA
Misin01G002200	76.897	72.954	63.6872	72.6217	56.054	37.2617	30.0617	57.0541	65.1902	70.9216	84.1496	91.9771	60.1235	62.267	81.6307	64.6177	76.4633	89.8851	74.9426	71.2508	64.223	44.6895	PF12854,PF13041	PTHR24015					AT4G20090.1	EMB1025	Pentatricopeptide repeat (PPR) superfamily protein	LOC_Os06g30420.1		PPR repeat domain containing protein, putative, expressed	NA	NA	NA	NA	NA	NA	NA	NA	NA
Misin01G002300	463.202	433.31	448.334	496.14	384.797	458.431	307.457	484.17	511.295	513.104	420.173	433.879	493.613	616.159	552.119	498.286	598.318	637.569	619.253	536.71	786.474	624.467	PF06979	PTHR13281,PTHR13281:SF0	KOG4478		K17966		AT2G35790.1			LOC_Os03g63680.1		expressed protein	leaf-stem-rhiz	0.979595	-0.378066	0.978926	0.430052	0.325869	-0.0631047	NA	NA
Misin01G002400	168.358	201.571	198.481	228.192	177.569	241.649	177.172	226.008	263.035	327.948	279.353	283.292	207.392	213.042	152.213	205.909	204.688	287.579	232.972	223.143	203.633	203.64	PF07842	PTHR12214,PTHR12214:SF0			K13211	GO:0006355,GO:0005634,GO:0003677,GO:0003700	AT5G08550.1	ILP1	GC-rich sequence DNA-binding factor-like protein	LOC_Os03g63670.1		expressed protein	leaf-stem-rhiz	0.864228	-0.236262	0.0203709	0.0229121	0.735783	0.179847	NA	NA
Misin01G002500	40.5132	47.4323	44.1944	38.704	45.9626	32.5624	28.252	40.1602	54.3334	51.4521	59.2848	50.5168	67.286	66.3304	53.2361	35.7079	48.3779	41.8635	45.3854	38.3391	45.3121	36.6608		PTHR21596,PTHR21596:SF8					AT3G45900.1		Ribonuclease P protein subunit P38-related	LOC_Os03g63660.1		expressed protein	NA	NA	NA	NA	NA	NA	NA	NA	NA
Misin01G002600	19.5642	26.3392	31.096	30.432	25.217	24.4367	22.7085	43.5784	65.1965	48.0139	57.5268	30.2656	55.394	41.9329	34.6224	22.2689	92.8246	29.7959	45.9817	25.1413	25.5033	42.5167	PF13713,PF08381	PTHR22870					AT1G31880.1	BRX,NLM9	DZC (Disease resistance/zinc finger/chromosome condensation-like region) domain containing protein	LOC_Os03g63650.1		brevis radix, putative, expressed	NA	NA	NA	NA	NA	NA	NA	NA	NA
Misin01G002700	336.081	369.174	342.244	333.502	282.513	300.436	209.413	436.885	408.261	429.32	392.132	344.075	490.48	570.021	551.701	635.877	357.443	459.187	429.797	327.194	446.223	576.423	PF07521,PF00753,PF10996,PF11718	PTHR11203,PTHR11203:SF11			K14403		AT1G61010.3	CPSF73-I	cleavage and polyadenylation specificity factor 73-I	LOC_Os03g63590.1		metallo-beta-lactamase, putative, expressed	leaf-stem-rhiz	0.991883	-0.571398	0.496149	0.103679	0.960369	0.367304	NA	NA
Misin01G002800	565.267	455.144	515.87	486.989	480.587	348.488	414.284	427.271	521.181	463.424	443.102	427.979	513.314	344.322	434.221	518.628	445.543	377.403	401.83	349.685	376.857	276.387	PF07521,PF10996,PF11718	PTHR11203,PTHR11203:SF11					AT1G61010.1	CPSF73-I	cleavage and polyadenylation specificity factor 73-I	LOC_Os03g63590.1		metallo-beta-lactamase, putative, expressed	leaf-stem-rhiz	0.770472	0.148931	0.936997	-0.309448	0.61905	0.108807	NA	NA
Misin01G002900	17.3743	17.3743	17.3743	17.3743	19.1265	19.3473	17.3743	18.9316	20.6478	22.6612	18.8864	17.3743	22.6196	21.3962	20.0681	20.1741	25.0451	22.4974	33.9541	23.7516	27.1355	32.3931													NA	NA	NA	NA	NA	NA	NA	NA	NA
Misin01G003000	310.593	284.724	329.39	296.067	262.847	251.122	321.939	342.236	269.804	225.482	275.356	329.694	312.246	360.122	319.25	423.528	320.031	330.043	328.278	395.732	436.778	391.333	PF04483	PTHR33787,PTHR33787:SF3					AT3G56830.1		Protein of unknown function (DUF565)	LOC_Os03g63554.1		DUF565 domain containing protein, putative, expressed	leaf-stem-rhiz	0.854021	-0.197028	0.875467	0.254726	0.167363	-0.0500566	NA	NA
Misin01G003100	180.446	163.071	181.657	107.198	82.2739	74.6646	45.6179	174.125	159.973	147.128	163.597	166.427	165.651	187.513	170.543	184.302	180.611	211.186	219.753	179.746	220.539	152.693		PTHR35110,PTHR35110:SF2					AT1G73940.1			LOC_Os03g63550.1		expressed protein	stem,rhiz	0.976157	-0.611744	0.920408	0.402882	0.542338	0.136564	NA	NA
Misin01G003200	19.8967	29.4447	21.9887	25.4259	25.8879	24.7267	18.9677	165.596	108.208	108.147	142.926	69.8418	135.636	91.5948	64.6192	27.4034	261.823	158.246	247.342	140.457	214.789	172.296													stem	0.999916	-2.58213	0.997559	1.54334	0.0905352	-0.0712743	NA	NA
Misin01G003300	85.2247	67.3774	66.9456	76.6311	84.7164	95.5528	107.087	104.587	115.489	117.428	110.787	155.587	158.459	188.834	116.602	175.443	102.577	99.5314	96.259	94.4705	106.727	120.124	PF00808	PTHR10252,PTHR10252:SF44					AT1G07980.1	NF-YC10	nuclear factor Y, subunit C10	LOC_Os03g63530.2		histone-like transcription factor and archaeal histone, putative, expressed	rhiz	0.974917	-0.561362	0.598708	-0.15715	0.968314	0.567394	NA	NA
Misin01G003400	245.333	247.603	251.704	310.487	294.98	430.608	325.338	337.861	287.707	257.423	281.063	281.809	275.345	441.914	254.125	321.005	434.787	322.518	348.266	379.393	423.837	606.434	PF04511	PTHR11009	KOG0858		K13989		AT4G04860.1	DER2.2	DERLIN-2.2	LOC_Os03g63520.1		Der1-like family domain containing protein, expressed	leaf-stem-rhiz	0.847044	-0.206486	0.964963	0.463859	0.844232	-0.236	NA	NA
Misin01G003500	38.9248	33.9051	40.1737	39.9592	45.566	36.5367	51.0268	38.2412	35.4457	33.6748	35.8134	33.4561	38.9666	32.2255	32.9975	29.6256	32.0207	30.7631	27.4457	32.805	32.7549	30.6138	PF07574	PTHR20973,PTHR20973:SF0				GO:0030915,GO:0006281	AT5G21140.1	emb1379	embryo defective 1379	LOC_Os12g03360.1		EMB1379, putative, expressed	NA	NA	NA	NA	NA	NA	NA	NA	NA
Misin01G003600	37.5341	44.8721	39.6611	37.7205	48.0311	33.8934	32.1205	46.9061	48.4154	37.6291	41.0421	38.6308	48.8608	44.5588	39.6803	41.7985	37.3691	41.8296	37.8678	37.1351	39.4084	33.4636	PF13812,PF01535	PTHR24015,PTHR24015:SF858					AT1G03510.1		Tetratricopeptide repeat (TPR)-like superfamily protein	LOC_Os03g63510.1		pentatricopeptide, putative, expressed	NA	NA	NA	NA	NA	NA	NA	NA	NA
Misin01G003700	85.5556	56.8796	58.3936	53.1079	59.0836	32.1274	35.766	116.105	267.75	190.646	120.146	87.4857	106.168	98.4404	75.1561	46.7159	533.658	391.172	515.207	176.913	212.634	147.546		PTHR34291,PTHR34291:SF1					AT5G65660.1		hydroxyproline-rich glycoprotein family protein				stem	0.999511	-1.92182	0.999746	1.8117	0.927965	-0.584148	NA	NA
Misin01G003800	881.941	558.981	622.621	1090.96	1085.06	1221.2	1588.84	292.153	335.987	284.875	335.584	292.525	358.238	409.053	247.737	272.105	813.485	556.571	506.494	906.285	1102.36	1173.84	PF03969	PTHR12169,PTHR12169:SF5	KOG2383			GO:0005524	AT2G25530.1		AFG1-like ATPase family protein	LOC_Os03g63500.1		ATPase, AFG1 family domain containing protein, expressed	leaf-stem-rhiz	0.999841	0.969291	0.968918	0.446804	1	-1.58264	NA	NA
Misin01G003900	267.114	66.1934	91.8965	227.088	104.754	127.191	425.243	188.998	143.155	215.751	326.231	114.743	251.827	108.262	55.5935	39.2477	364.353	120.238	184.933	140.16	142.696	145.712	PF00125,PF16211	PTHR23430	KOG1756		K11251	GO:0003677	AT5G02560.1	HTA12	histone H2A 12	LOC_Os05g02300.1		Core histone H2A/H2B/H3/H4 domain containing protein, putative, expressed	stem	0.567965	0.188495	0.100067	0.0701142	0.647185	-0.231376	NA	NA
Misin01G004000	1031.46	724.634	784.301	1092.89	704.95	785.449	527.869	1841.14	2768.66	2308.16	2358.5	1992.07	1790.8	1791.61	1623.37	2292.38	4690.02	2104.6	3930.05	2625.31	1927.57	1908.36	PF10539	PTHR10857,PTHR10857:SF43					AT3G27090.1		DCD (Development and Cell Death) domain protein	LOC_Os05g41930.1		N-rich protein, putative, expressed	leaf-stem-rhiz	1	-1.56247	0.999994	0.892273	0.935622	0.225153	NA	NA
Misin01G004100	33.4142	31.8889	29.8615	33.1355	28.17	31.929	28.5743	27.7196	31.7846	31.4896	34.5609	34.6087	34.0576	36.8413	30.1481	34.0898	37.588	35.2183	40.0535	39.2556	31.4345	32.8547													NA	NA	NA	NA	NA	NA	NA	NA	NA
Misin01G004200	31.5105	28.4975	37.0993	30.4431	39.0071	38.9962	33.1769	36.2557	30.1944	37.0357	41.287	46.0841	47.748	38.1869	38.1224	33.3524	41.8472	52.0956	48.3785	42.8351	47.8286	30.014	PF12854,PF01535	PTHR24015,PTHR24015:SF455					AT1G09410.1		pentatricopeptide (PPR) repeat-containing protein	LOC_Os05g02210.1		pentatricopeptide, putative, expressed	NA	NA	NA	NA	NA	NA	NA	NA	NA
Misin01G004300	1951.84	2234.11	1972.87	3982.09	2571.27	4051.86	3741.66	123.338	166.005	401.203	257.396	535.883	315.978	373.541	500.286	641.51	1081.23	1306.01	848.357	975.332	1272.87	1378.85	PF12796	PTHR24193,PTHR24193:SF88	KOG4214				AT4G35450.2	AFT,AKR2,AKR2A	ankyrin repeat-containing protein 2	LOC_Os03g63480.1		ankyrin repeat domain containing protein, expressed	leaf-stem-rhiz	1	2.12716	0.952162	-0.3649	1	-2.51253	NA	NA
Misin01G004400	36.2283	41.9294	40.3845	38.5358	39.9536	54.2843	39.0173	238.637	219.316	182.075	216.147	169.696	184.708	182.468	175.92	116	308.778	147.403	351.548	212.117	281.174	601.633		PTHR33916,PTHR33916:SF1					AT2G47010.2			LOC_Os05g19030.2		expressed protein	stem,rhiz	0.999989	-2.5285	0.997725	1.34085	0.365858	0.122087	NA	NA
Misin01G004500	79.4873	84.3781	99.3238	78.2616	76.2867	86.5371	97.8149	125.549	143.859	162.786	128.012	142.922	143.414	118.737	138.786	180.306	98.8727	108.702	116.113	93.9393	92.734	75.6282		PTHR22850,PTHR22850:SF115	KOG0265				AT5G50970.1		transducin family protein / WD-40 repeat family protein	LOC_Os03g63470.1		retrotransposon protein, putative, unclassified, expressed	rhiz	0.974329	-0.53436	0.830328	-0.280401	0.981256	0.640036	NA	NA
Misin01G004600	494.892	466.367	532.719	637.057	575.454	729.077	1055.4	385.98	651.166	628.898	623.273	490.084	492.871	522.131	489.335	566.775	1094.79	896.676	1171.95	821.637	1132.36	1188.92		PTHR34050,PTHR34050:SF3					AT5G47870.1			LOC_Os03g63450.2		snRK1-interacting protein 1, putative, expressed	leaf-stem-rhiz	0.879349	-0.19373	0.999761	0.842023	0.992647	-0.640498	NA	NA
Misin01G004700	57.2172	29.6911	47.9481	55.1718	40.9859	46.5399	53.0563	29.8603	31.3314	26.2863	35.4943	32.1162	30.4529	33.2719	34.4599	27.9071	25.8232	21.1184	26.1897	34.2176	27.3557	30.5691	PF07899	PTHR31791,PTHR31791:SF3					AT4G00650.1	FLA,FRI	FRIGIDA-like protein	LOC_Os03g63440.1		frigida, putative, expressed	NA	NA	NA	NA	NA	NA	NA	NA	NA
Misin01G004800	594.964	500.846	493.459	431.602	467.169	354.109	282.877	430.451	446.532	438.521	416.222	358.517	567.408	442.294	509.237	556.529	439.457	381.872	416.25	313.081	418.65	425.182	PF14580	PTHR10552	KOG1644		K11092		AT1G09760.1	U2A\'	U2 small nuclear ribonucleoprotein A	LOC_Os02g13990.1		U2 small nuclear ribonucleoprotein A, putative, expressed	leaf-stem-rhiz	0.0474564	0.0208442	0.838238	-0.188262	0.709255	0.131372	NA	NA
Misin01G004900	1316.8	1176.09	1079.1	1189.75	1303.86	1591.7	2100.04	1234.43	1503.4	1290.37	1209.96	1160.42	1188.04	1113.83	939.481	1087.57	1345.71	1215.09	1311	1128.64	1382.46	1422.25	PF01399	PTHR10855,PTHR10855:SF1			K03035	GO:0005515	AT5G09900.1	EMB2107,MSA,RPN5A	26S proteasome regulatory subunit, putative (RPN5)	LOC_Os03g63430.1		proteasome subunit, putative, expressed	leaf-stem-rhiz	0.938676	0.185254	0.0894117	0.0204815	0.931538	-0.185574	NA	NA
Misin01G005000	902.331	688.279	834.212	1057.98	623.624	550.794	842.076	139.138	255.126	217.538	239.311	261.67	206.957	221.272	229.955	218.049	340.587	339.247	321.054	409.188	474.996	362.155	PF00462	PTHR10293,PTHR10293:SF37	KOG1752	1.8.1.9	K07390	GO:0045454,GO:0015035,GO:0009055	AT3G54900.1	ATGRXCP,CXIP1	CAX interacting protein 1	LOC_Os03g63420.1		OsGrx_S14 - glutaredoxin subgroup II, expressed	leaf-stem-rhiz	1	1.48491	0.905975	-0.306939	0.999988	-1.42508	NA	NA
Misin01G005100	456.875	338.409	315.591	301.869	266.937	377.271	132.178	522.542	295.225	314.193	312.509	344.517	452.71	572.16	597.958	477.96	325.889	395.265	313.169	319.832	392.57	451.378	PF03144,PF03143,PF00009	PTHR23115,PTHR23115:SF155		3.6.5.3	K02358	GO:0005525	AT4G02930.1		GTP binding Elongation factor Tu family protein	LOC_Os03g63410.1		elongation factor Tu, putative, expressed	leaf-stem-rhiz	0.963334	-0.38198	0.264875	-0.0558655	0.951371	0.356994	NA	NA
Misin01G005200	19.5642	20.8818	24.0183	23.4615	22.4412	25.3239	18.9677	30.1877	20.0654	17.3743	21.6143	22.8096	24.5906	28.2388	23.1213	25.4605	23.9763	26.5071	26.1945	22.9145	24.3476	30.3241													NA	NA	NA	NA	NA	NA	NA	NA	NA
Misin01G005300	1044.36	957.707	860.038	670.874	513.776	616.025	370.221	1326.24	1773.45	1683.4	1760.41	1603.89	1573.81	1511.61	1822.65	1990.74	1690.95	1950.66	1412.12	1058.65	1564.12	1463.46	PF01849	PTHR10351,PTHR10351:SF47	KOG2240		K01527		AT1G17880.1	ATBTF3,BTF3	basic transcription factor 3	LOC_Os03g63400.1		transcription factor BTF3, putative, expressed	leaf-stem-rhiz	1	-1.1893	0.954578	0.272345	0.998377	0.612163	NA	NA
Misin01G005400	106.849	104.445	108.807	112.677	98.4603	72.0478	65.5279	38.0307	69.5205	75.9932	84.7954	52.479	94.6712	62.1575	60.0873	61.8384	106.388	83.7423	92.8464	71.9348	63.3982	54.4005		PTHR33880,PTHR33880:SF3					AT4G14100.1		transferases, transferring glycosyl groups	LOC_Os03g63380.1		expressed protein	NA	0.930391	0.41179	0.00238839	0.000850774	0.884029	-0.391228	NA	NA
Misin01G005500	157.55	116.346	168.788	304.363	160.042	733.481	257.98	106.039	129.821	124.996	98.722	94.48	129.853	114.228	90.51	144.191	115.391	122.443	122.235	191.56	137.044	142.016	PF03765,PF00650	PTHR10174,PTHR10174:SF140	KOG1471				AT1G01630.1		Sec14p-like phosphatidylinositol transfer family protein	LOC_Os03g63370.1		CRAL/TRIO domain containing protein, expressed	leaf,stem	0.99804	1.16701	0.895831	-0.415328	0.980844	-0.888195	NA	NA
Misin01G005600	1500.21	1663.05	1650.89	2052.54	955.536	794.39	950.601	81.3169	247.009	368.063	219.344	457.531	223.048	243.293	358.649	362.491	386.102	692.337	529.688	464.073	504.54	254.038	PF10063	PTHR36716,PTHR36716:SF2					AT1G28140.1			LOC_Os03g63360.1		glutathione S-transferase, putative, expressed	leaf,stem	1	1.91122	0.981021	-0.646905	0.999995	-1.71644	NA	NA
Misin01G005700	68.9263	68.954	57.9135	40.7591	43.6616	42.2122	30.1008	160.187	112.698	103.861	96.8655	61.5174	123.485	118.263	82.3605	71.4177	88.3257	118.696	95.3294	66.3158	82.7294	91.7935	PF00696	PTHR21499,PTHR21499:SF34		2.7.2.4	K00928		AT5G13280.1	AK,AK-LYS1,AK1	aspartate kinase 1	LOC_Os03g63330.1		aspartokinase, chloroplast precursor, putative, expressed	NA	0.992961	-0.991121	0.50767	0.170541	0.957787	0.585747	NA	NA
Misin01G005800	196.032	211.4	273.596	231.478	212.127	211.182	254.439	285.79	369.184	360.216	332.745	383.789	303.975	301.417	320.357	370.887	359.672	321.529	361.199	394.364	362.62	437.623	PF00536	PTHR10627				GO:0005515	AT3G48800.1		Sterile alpha motif (SAM) domain-containing protein	LOC_Os03g63320.1		SAM domain containing protein, putative, expressed	leaf-stem-rhiz	0.992489	-0.622739	0.937332	0.360955	0.783125	0.182074	NA	NA
Misin01G005900	17.3743	17.3743	17.3743	17.3743	17.3743	20.9812	17.3743	18.89	18.8083	17.3743	17.3743	17.3743	17.3743	20.7467	18.8391	17.3743	17.3743	18.488	20.0782	18.6914	17.3743	17.3743		PTHR22883,PTHR22883:SF19		2.3.1.225			AT5G04270.1		DHHC-type zinc finger family protein	LOC_Os01g62620.2		DHHC zinc finger domain containing protein, expressed	NA	NA	NA	NA	NA	NA	NA	NA	NA
Misin01G006000	25.7557	62.9123	26.1068	54.387	71.4388	24.2542	18.9677	28.7724	31.193	32.9339	34.4494	65.8004	42.8411	29.3069	21.6482	21.5266	32.0222	99.1174	102.973	206.042	58.1691	24.2702	PF00067	PTHR24298,PTHR24298:SF144	KOG0156	1.14.13.68	K13029	GO:0055114,GO:0020037,GO:0016705,GO:0005506	AT3G26300.1	CYP71B34	cytochrome P450, family 71, subfamily B, polypeptide 34	LOC_Os03g63310.1		cytochrome P450 71E1, putative, expressed	NA	0.87642	-0.490789	0.984533	1.25605	0.958185	-0.855333	NA	NA
Misin01G006100	441.823	374.15	393.138	536.697	449.277	819.838	776.864	160.627	166.198	131.215	158.566	173.193	152.138	165.399	168.488	226.722	170.339	199.955	192.601	234.296	222.761	224.46	PF00106	PTHR24322,PTHR24322:SF378	KOG0725	1.1.1.9		GO:0016491,GO:0008152	AT3G01980.4		NAD(P)-binding Rossmann-fold superfamily protein	LOC_Os03g63290.1		oxidoreductase, short chain dehydrogenase/reductase family protein, putative, expressed	leaf-stem-rhiz	1	1.58672	0.977085	-0.66993	0.99732	-1.21571	NA	NA
Misin01G006200	27.0588	31.2167	32.0649	30.7971	36.6869	28.4811	25.3455	39.7369	58.5499	47.2064	56.5422	50.0723	48.1634	41.2209	42.0489	47.6593	59.6715	45.5174	51.2523	44.8431	44.1572	33.5161	PF10604	PTHR31213,PTHR31213:SF6			K14496		AT4G17870.1	PYR1,RCAR11	Polyketide cyclase/dehydrase and lipid transport superfamily protein	LOC_Os10g42280.1		cyclase/dehydrase family protein, putative, expressed	NA	NA	NA	NA	NA	NA	NA	NA	NA
Misin01G006300	23.4035	25.1456	21.9887	20.9303	21.7108	18.9125	19.2673	18.8133	25.5971	26.2863	23.1264	23.9022	28.4468	27.7784	26.4284	21.6602	27.6674	23.7635	23.8709	24.6723	26.9114	27.8669	PF00248	PTHR11732,PTHR11732:SF228		1.1.1.334			AT1G59950.1		NAD(P)-linked oxidoreductase superfamily protein	LOC_Os04g37470.1		oxidoreductase, aldo/keto reductase family protein, putative, expressed	NA	NA	NA	NA	NA	NA	NA	NA	NA
Misin01G006400	19.8407	17.3743	19.0481	19.0721	17.3743	17.3743	17.3743	17.3743	17.3743	17.3743	17.3743	18.727	17.3743	17.3743	17.3743	17.3743	20.0456	17.3743	21.419	17.3743	17.3743	25.6043	PF00282	PTHR11999,PTHR11999:SF81		4.1.1.15	K01580	GO:0030170,GO:0019752,GO:0016831	AT2G02010.1	GAD4	glutamate decarboxylase 4	LOC_Os04g37460.1		glutamate decarboxylase, putative, expressed	NA	NA	NA	NA	NA	NA	NA	NA	NA
Misin01G006500	80.807	59.176	43.2726	57.4636	68.1989	156.531	119.134	861.774	171.419	118.952	499.451	427.798	122.061	236.441	674.345	200.951	84.5021	91.8949	111.492	122.902	115.624	221.344	PF03407	PTHR24015,PTHR24015:SF807					AT1G14590.1		Nucleotide-diphospho-sugar transferase family protein	LOC_Os03g63270.1		regulatory protein, putative, expressed	rhiz	0.998535	-1.67593	0.981228	-0.990022	0.999307	1.82882	NA	NA
Misin01G006600	245.543	293.353	222.935	239.28	230.645	225.145	130.009	523.884	451.808	417.805	433.397	390.138	453.709	567.837	387.633	358.639	519.622	375.454	521.551	367.142	425.832	438.14	PF12022,PF06148	PTHR12961				GO:0016020,GO:0015031,GO:0007030	AT4G24840.1			LOC_Os03g63250.1		brefeldin A-sensitive Golgi protein-like, putative, expressed	leaf-stem-rhiz	0.998482	-0.985183	0.922886	0.336837	0.969518	0.439027	NA	NA
Misin01G006700	276.878	173.761	223.335	211.568	316.474	657.754	693.693	516.911	310.748	348.695	483.523	441.712	335.155	488.873	521.765	365.837	284.156	253.944	315.316	246.266	325.165	372.52	PF05627	PTHR33159,PTHR33159:SF7			K13456		AT3G25070.1	RIN4	RPM1 interacting protein 4	LOC_Os03g63140.1		nitrate-induced NOI protein, expressed	leaf-stem-rhiz	6.96e-05	0.00112685	0.956948	-0.426809	0.92671	0.322094	NA	NA
Misin01G006800	114.891	153.138	178.421	158.456	167.059	109.687	137.297	150.064	247.86	240.551	238.293	195.491	215.196	194.481	153.408	122.009	321.353	292.572	369.371	287.212	294.868	337.874		PTHR12701,PTHR12701:SF13	KOG1962		K14009	GO:0016021,GO:0006886,GO:0005783	AT5G48660.1		B-cell receptor-associated protein 31-like	LOC_Os03g63110.1		prefoldin, putative, expressed	stem,rhiz	0.992764	-0.749222	0.996253	0.866738	0.74247	-0.215187	NA	NA
Misin01G006900	404.046	249.835	294.048	297.064	298.602	521.642	374.707	281.989	253.585	220.088	248.56	230.522	310.436	268.548	248.404	278.026	303.623	218.583	256.194	268.843	278.856	293.279	PF05856	PTHR22629	KOG1876		K05755	GO:0034314,GO:0030041,GO:0015629,GO:0005885	AT4G14147.1	ARPC4	protein binding	LOC_Os03g63090.1		actin-related protein 2/3 complex subunit 4, putative, expressed	leaf-stem-rhiz	0.971944	0.421341	0.68914	-0.151582	0.879922	-0.271688	NA	NA
Misin01G007000	192.203	257.879	211.922	205.135	183.024	132.197	131.414	198.237	238.98	288.405	218.966	283.893	234.795	254.309	239.796	290.058	189.554	254.809	224.084	234.376	217.964	149.205		PTHR33977,PTHR33977:SF2					AT1G60560.1		SWIM zinc finger family protein	LOC_Os09g13880.1		SWIM zinc finger family protein, putative, expressed	leaf-stem-rhiz	0.9404	-0.348504	0.281409	-0.067636	0.929504	0.34066	NA	NA
Misin01G007100	45.5289	51.6028	46.2988	55.3708	36.862	48.2591	45.3606	31.5279	30.076	30.1565	35.152	32.7854	26.0395	32.3947	29.1331	41.7644	29.7986	30.7622	31.8946	36.2076	25.9443	37.253										LOC_Os02g24090.1		retrotransposon protein, putative, unclassified, expressed	NA	NA	NA	NA	NA	NA	NA	NA	NA
Misin01G007200	162.893	160.745	141.884	146.926	139.365	119.439	132.197	106.132	145.482	141.127	127.855	150.856	153.164	137.673	140.398	140.232	113.55	106.44	114.769	116.338	133.331	117.634										LOC_Os03g11480.1		expressed protein	leaf-stem-rhiz	0.562643	0.135968	0.831824	-0.258429	0.316431	0.0826183	NA	NA
Misin01G007300	30.9339	37.045	42.9253	35.1036	37.4265	42.9754	54.8313	122.885	66.3637	83.3771	88.3453	103.402	88.5875	87.1184	109.648	98.9038	69.3132	42.0096	45.8958	38.7593	42.8575	71.5632	PF14008,PF16656,PF00149	PTHR22953,PTHR22953:SF15	KOG1378	3.1.3.8		GO:0016787	AT3G07130.1	ATPAP15,PAP15	purple acid phosphatase 15	LOC_Os03g63074.1		Ser/Thr protein phosphatase family protein, expressed	NA	0.992447	-0.937889	0.889792	-0.463448	0.993091	1.04389	NA	NA
Misin01G007400	36.4051	59.1044	52.6328	46.1404	49.2424	39.3462	45.4538	48.8391	54.3735	59.62	62.0721	64.3495	69.8222	75.713	86.8921	94.9984	51.4086	52.8371	49.1904	47.1946	46.4877	41.2886	PF03711,PF01276	PTHR11751,PTHR11751:SF435		4.1.1.19		GO:0003824				LOC_Os03g63074.1		Ser/Thr protein phosphatase family protein, expressed	NA	NA	NA	NA	NA	NA	NA	NA	NA
Misin01G007500	40.4745	38.0671	40.4889	40.0638	56.8779	32.8368	57.5891	88.3956	105.72	106.342	95.4237	62.7622	101.877	93.1766	54.6425	28.3384	144.289	121.843	177.444	80.4088	141.512	358.394	PF00786	PTHR23177,PTHR23177:SF15					AT4G28556.1	RIC7	PAK-box/P21-Rho-binding family protein	LOC_Os03g63060.1		P21-Rho-binding domain containing protein, putative, expressed	NA	0.99767	-1.41366	0.996337	1.37554	0.781687	-0.345766	NA	NA
Misin01G007600	29.867	27.2922	35.7103	44.0077	30.6434	51.5361	45.0462	36.3727	30.6127	31.2998	34.2497	34.2429	27.6172	34.758	30.5424	36.8611	34.8319	33.6781	28.4088	34.6725	27.8624	41.1677													NA	NA	NA	NA	NA	NA	NA	NA	NA
Misin01G007700	203.961	221.586	223.246	263.092	221.732	351.116	240.911	343.401	199.729	241.948	230.094	241.292	185.288	202.134	219.958	165.343	219.442	231.795	214.626	243.123	172.452	260.092							AT5G43490.1			LOC_Os03g63040.1		expressed protein	leaf-stem-rhiz	0.630124	0.140892	0.317052	-0.071542	0.231934	-0.0678007	NA	NA
Misin01G007800	25.0179	27.7977	32.5753	23.5161	23.2796	17.3743	20.8607	18.8133	18.8083	19.9283	18.7983	18.727	27.2928	20.13	23.6339	20.305	25.4323	17.3743	20.0782	18.9225	19.9946	22.3688													NA	NA	NA	NA	NA	NA	NA	NA	NA
Misin01G007900	503.132	374.883	400.543	451.107	380.322	472.022	437.737	821.217	354.067	295.911	293.806	294.359	327.718	335.416	255.254	309.175	413.738	305.907	314.999	391.032	264.979	620.622	PF00069	PTHR24055,PTHR24055:SF184	KOG0661	2.7.11.22,2.7.11.23	K08829	GO:0006468,GO:0005524,GO:0004672	AT4G13020.1	MHK	Protein kinase superfamily protein	LOC_Os03g63020.2		protein kinase domain containing protein, expressed	leaf-stem-rhiz	0.863821	0.218418	0.121292	-0.0346511	0.697083	-0.170415	NA	NA
Misin01G008000	392.213	358.022	357.343	336.694	299.489	279.587	374.285	303.674	419.56	387.885	350.586	339.86	369.673	371.425	391.437	489.74	478.59	375.064	469.698	376.396	437.732	433.893	PF03870	PTHR10917	KOG3400		K03016	GO:0006351	AT3G59600.1	NRPB8B,NRPD8B,NRPE8B	RNA polymerase Rpb8	LOC_Os06g48230.1		DNA-directed RNA polymerases I, II, and III subunit RPABC3, putative, expressed	leaf-stem-rhiz	0.904574	-0.225933	0.873495	0.235702	0.00351375	-0.00923089	NA	NA
Misin01G008100	27.3083	22.58	22.7175	27.8509	28.4304	35.3586	30.8721	34.9398	24.3691	25.7691	27.1348	26.1188	25.0608	29.2919	31.6488	33.9844	24.7504	22.1727	21.3691	24.6778	27.5266	29.1568	PF07983,PF00332	PTHR32227,PTHR32227:SF66		3.2.1.39		GO:0005975,GO:0004553	AT3G07320.1		O-Glycosyl hydrolases family 17 protein	LOC_Os03g62860.1		glucan endo-1,3-beta-glucosidase precursor, putative, expressed	NA	NA	NA	NA	NA	NA	NA	NA	NA
Misin01G008200	31.5405	25.1924	30.7699	32.2727	41.2449	36.1119	37.6589	27.2732	30.9887	32.0295	31.2535	29.2155	42.8732	26.0419	28.5922	21.0457	33.4577	28.7149	28.6741	25.1997	21.5851	29.1182													NA	NA	NA	NA	NA	NA	NA	NA	NA
Misin01G008300	1094.65	816.666	783.665	824.692	848.482	828.304	802.865	945.297	860.706	710.431	830.721	691.16	726.484	716.474	662.595	669.713	887.018	831.989	903.815	848.963	870.889	859.85	PF07719	PTHR12760	KOG3060				AT3G04830.1		Protein prenylyltransferase superfamily protein	LOC_Os02g03470.1		tetratricopeptide repeat containing protein, putative, expressed	leaf-stem-rhiz	0.730108	0.100833	0.766301	0.115331	0.905861	-0.188719	NA	NA
Misin01G008400	19.5642	17.3743	17.3743	19.1693	21.2899	19.3473	19.7431	27.6843	25.9454	27.0107	29.4401	20.5585	30.3857	28.3817	24.2784	18.7746	23.7965	22.8581	22.0574	22.9145	19.0267	28.5976		PTHR21650					AT1G61000.1			LOC_Os03g38010.1		nuf2 family protein, expressed	NA	NA	NA	NA	NA	NA	NA	NA	NA
Misin01G008500	980.667	1225.98	1104.45	1327.69	1173.18	1079.89	860.321	251.332	163.361	223.371	198.537	226.123	210.907	280.515	242.747	350.059	243.963	333.945	249.078	288.588	210.187	303.017	PF00501	PTHR24096,PTHR24096:SF199	KOG1256	6.2.1.20	K01897	GO:0008152,GO:0003824	AT3G23790.1	AAE16	AMP-dependent synthetase and ligase family protein	LOC_Os03g62850.1		AMP-binding enzyme, putative, expressed	leaf-stem-rhiz	1	2.12964	0.995886	-1.15802	0.999894	-1.57015	NA	NA
Misin01G008600	186.915	140.124	145.092	233.311	191.476	284.707	139.892	198.345	211.185	372.34	205.889	392.645	149.741	369.892	266.729	575.424	236.752	320.349	279.668	283.86	371.446	489.504		PTHR12299,PTHR12299:SF26					AT5G47210.1		Hyaluronan / mRNA binding family	LOC_Os03g62830.1		nuclear antigen, putative, expressed	leaf-stem-rhiz	0.99165	-0.719731	0.909257	0.365196	0.816575	0.245095	NA	NA
Misin01G008700	494.913	273.306	351.96	1148.99	782.989	390.323	885.81	1841.08	503.552	481.409	1420.91	1283.77	224.861	184.452	1437.12	131.011	1302.24	644.865	853.218	604.568	681.067	673.799	PF02678,PF05726	PTHR13903,PTHR13903:SF5			K06911		AT2G43120.1		RmlC-like cupins superfamily protein	LOC_Os03g62790.1		pirin, putative, expressed	leaf-stem-rhiz	0.955992	-0.363787	0.344588	0.0815332	0.825905	0.232066	NA	NA
Misin01G008800	701.2	542.3	592.957	1830.7	1127.06	958.072	706.58	66.9291	71.8159	67.4351	58.3722	84.8915	88.0535	143.859	107.77	112.598	150.852	197.49	131.785	187.17	190.334	231.733	PF00575	PTHR23270,PTHR23270:SF9				GO:0003676	AT3G23700.1		Nucleic acid-binding proteins superfamily	LOC_Os03g62780.1		S1 RNA binding domain containing protein, expressed	leaf,stem	1	2.90104	0.992076	-1.31556	1	-2.70695	NA	NA
Misin01G008900	579.723	485.057	482.78	412.437	475.192	388.743	273.745	556.617	441.384	407.354	417.17	427.67	729.107	561.475	666.853	610.684	397.063	353.499	347.743	359.44	355.62	403.063	PF03144,PF00679,PF14492,PF03764,PF00009	PTHR23115,PTHR23115:SF162		3.6.5.3	K02355	GO:0005525	AT1G45332.1		Translation elongation factor EFG/EF2 protein	LOC_Os03g36780.1		elongation factor, putative, expressed	leaf-stem-rhiz	0.526152	-0.0907252	0.968954	-0.422097	0.972279	0.396318	NA	NA
Misin01G009000	124.89	154.107	138.095	153.98	430.739	263.152	259.796	463.598	94.7772	89.8946	81.3384	92.1026	115.902	108.648	93.4247	106.385	83.2517	78.3364	83.8611	76.313	102.351	100.402	PF02096	PTHR12428,PTHR12428:SF18				GO:0051205,GO:0016021	AT1G24490.1	ALB4,ARTEMIS	OxaA/YidC-like membrane insertion protein	LOC_Os03g62750.1		inner membrane protein, putative, expressed	leaf	0.991386	0.904838	0.982769	-0.9896	0.49177	-0.188062	NA	NA
Misin01G009100	152.769	151.831	135.417	174.25	443.054	382.033	415.548	627.599	91.1806	83.5637	96.796	109.927	113.223	117.899	103.534	125.05	89.4938	91.5007	80.2334	108.389	110.081	126.394	PF02096	PTHR12428,PTHR12428:SF18				GO:0051205,GO:0016021	AT1G24490.1	ALB4,ARTEMIS	OxaA/YidC-like membrane insertion protein	LOC_Os03g62750.1		inner membrane protein, putative, expressed	leaf	0.994092	0.968341	0.985574	-1.04837	0.568263	-0.221612	NA	NA
Misin01G009200	17.3743	17.3743	17.3743	20.9303	17.3743	21.779	21.1151	18.8133	17.3743	17.3743	17.3743	19.4873	17.3743	17.3743	18.9544	20.8443	17.3743	18.6879	17.3743	20.2396	19.0267	21.1866										LOC_Os07g18070.1		expressed protein	NA	NA	NA	NA	NA	NA	NA	NA	NA
Misin01G009300	21.1234	17.3743	17.3743	24.3849	19.1265	20.9812	17.3743	60.7505	47.0036	56.4704	73.661	32.3034	77.6732	48.0229	40.5513	18.7738	43.0727	32.6252	56.5872	45.4997	35.7828	50.1965	PF00657	PTHR22835,PTHR22835:SF231		3.1.1.49		GO:0016788	AT3G48460.1		GDSL-like Lipase/Acylhydrolase superfamily protein	LOC_Os03g62740.1		GDSL-like lipase/acylhydrolase, putative, expressed	NA	NA	NA	NA	NA	NA	NA	NA	NA
Misin01G009400	315.485	315.161	308.836	415.589	398.587	491.719	333.866	790.113	572.227	469.506	565.745	594.839	383.272	539.708	373.729	314.453	580.316	514.372	573.998	571.603	604.94	625.625	PF01603	PTHR10257,PTHR10257:SF18			K11584	GO:0008601,GO:0007165,GO:0000159	AT4G15415.2	ATB\' GAMMA	Protein phosphatase 2A regulatory B subunit family protein	LOC_Os03g62730.1		transposon protein, putative, unclassified, expressed	leaf-stem-rhiz	0.992021	-0.536483	0.95843	0.356657	0.661688	0.124113	NA	NA
Misin01G009500	17.3743	17.3743	17.3743	17.3743	17.3743	17.3743	17.3743	17.3743	17.3743	17.3743	17.3743	17.3743	17.3743	17.3743	17.3743	17.3743	17.3743	17.3743	17.3743	17.3743	17.3743	17.3743													NA	NA	NA	NA	NA	NA	NA	NA	NA
Misin01G009600	271.056	248.4	246.321	288.579	278.399	382.914	258.206	292.52	221.526	228.148	227.478	237.532	214.525	283.397	210.246	251.01	223.685	216.154	210.557	221.884	239.157	276.496	PF05028	PTHR12837		3.2.1.143	K07759	GO:0005975,GO:0004649	AT2G31870.2	TEJ	Poly (ADP-ribose) glycohydrolase (PARG)	LOC_Os03g62680.1		expressed protein	leaf-stem-rhiz	0.897578	0.259561	0.727814	-0.162975	0.467961	-0.104931	NA	NA
Misin01G009700	103.253	70.1601	122.98	238.412	104.371	118.725	107.472	23.2691	23.532	25.9769	22.6919	34.3689	24.6134	24.889	19.6572	26.4541	21.0342	28.4083	24.3395	37.1026	35.1394	25.4238	PF13847	PTHR32183,PTHR32183:SF6		2.1.1.165			AT2G43940.1	ATHOL3,HOL3	S-adenosyl-L-methionine-dependent methyltransferases superfamily protein	LOC_Os03g62670.1		expressed protein	NA	1	2.25495	0.982774	-1.25365	0.995827	-1.67532	NA	NA
Misin01G009800	333.981	301.299	404.566	483.455	351.401	301.932	350.021	47.0412	59.0269	83.1389	84.7326	125.208	69.8976	96.7815	98.0959	126.834	102.542	166.384	126.513	134.457	134.017	99.046	PF01535,PF13041	PTHR24015,PTHR24015:SF915					AT2G27610.1		Tetratricopeptide repeat (TPR)-like superfamily protein	LOC_Os03g62690.2		pentatricopeptide, putative, expressed	leaf	1	1.81291	0.969459	-0.691365	0.997846	-1.51884	NA	NA
Misin01G009900	22.0305	20.2194	21.1688	23.3326	24.7519	30.0702	25.0942	43.0289	44.4054	45.3686	54.0912	48.5719	70.1765	76.4785	58.9309	49.2166	45.5923	36.5028	30.7591	26.9074	44.1682	46.4398	PF03800	PTHR21650	KOG4438		K11548	GO:0007067,GO:0000775	AT1G61000.1			LOC_Os03g38010.1		nuf2 family protein, expressed	NA	NA	NA	NA	NA	NA	NA	NA	NA
Misin01G010000	1040.51	810.424	712.206	624.8	690.271	741.34	510.034	1127.64	1135.5	1029.68	1258.21	965.63	1181.53	1384.19	1504.81	1312.84	1266.71	1447.26	1130.6	973.69	1681.42	1515.81	PF00237	PTHR11593	KOG3353		K02880	GO:0006412,GO:0005840,GO:0003735,GO:0015934	AT1G27400.1		Ribosomal protein L22p/L17e family protein	LOC_Os09g08430.1		ribosomal protein L22, putative, expressed	leaf-stem-rhiz	0.999559	-0.790781	0.988419	0.409307	0.958328	0.252807	NA	NA
Misin01G010100	338.288	331.734	331.395	457.795	478.92	489.606	830.432	275.572	284.945	351.227	300.431	394.191	254.617	357.034	346.788	353.059	244.14	310.653	256.332	383.448	340.603	370.991	PF04434,PF03101,PF10551	PTHR31669,PTHR31669:SF10				GO:0008270,GO:0006355	AT1G52520.1	FRS6	FAR1-related sequence 6	LOC_Os03g62660.1		transposon protein, putative, unclassified, expressed	leaf-stem-rhiz	0.990719	0.553934	0.901987	-0.285278	0.904327	-0.299404	NA	NA
Misin01G010200	28.2839	36.1352	25.914	27.8509	29.248	32.5761	30.4803	37.3289	50.4241	39.2376	41.2068	39.2008	40.2497	40.6524	31.1888	42.2953	38.1633	35.04	33.2519	33.3703	36.0321	32.9298	PF09724	PTHR13395,PTHR13395:SF6	KOG0798				AT2G44580.1		zinc ion binding	LOC_Os05g02810.1		protein binding protein, putative, expressed	NA	NA	NA	NA	NA	NA	NA	NA	NA
Misin01G010300	1380.81	1335.84	1489.48	1156.32	1531.11	1483.24	1213.21	1287.92	1410.74	1527.34	1299.87	1277.08	1544.56	1412.05	1231.88	1853.89	928.218	705.164	662.558	672.106	729.617	1122	PF03194	PTHR12375,PTHR12375:SF32	KOG0796			GO:0006376,GO:0005685,GO:0003729	AT3G03340.1	UNE6	LUC7 related protein	LOC_Os03g62640.2		RNA-binding protein Luc7-like, putative, expressed	leaf-stem-rhiz	0.966064	0.220044	0.9994	-0.805183	0.99125	0.372531	NA	NA
Misin01G010400	264.839	289.935	426.487	678.114	670.004	1131.63	1189.59	112.116	45.9349	53.7549	64.1261	72.2889	70.4762	84.6273	101.408	114.338	133.123	167.224	175.656	150.524	266.284	362.763	PF01250	PTHR21011,PTHR21011:SF1			K02990	GO:0019843,GO:0006412,GO:0005840,GO:0003735	AT1G64510.1		Translation elongation factor EF1B/ribosomal protein S6 family protein	LOC_Os03g62630.1		ribosomal protein S6, putative, expressed	leaf,stem	1	2.37545	0.96509	-0.68562	1	-2.52118	NA	NA
Misin01G010500	565.322	733.08	588.647	578.223	415.493	1904.37	283.036	4580.33	893.036	1439.19	1452.24	975.556	737.476	954.863	1288.4	807.346	1370.52	1621.6	2288.95	1319.13	1524.78	1906.94	PF03168	PTHR31459,PTHR31459:SF2					AT2G44060.2		Late embryogenesis abundant protein, group 2	LOC_Os03g62620.2		late embryogenesis abundant protein, putative, expressed	leaf-stem-rhiz	0.999074	-1.09349	0.991049	0.545096	0.92713	0.314717	NA	NA
Misin01G010600	802.67	878.338	743.51	620.62	550.914	561.883	487.68	927.257	1163.3	1213.97	1124.34	1352.02	1151.53	966.702	1382.09	2011.01	881.263	909.038	887.279	737.784	766.867	581.471	PF03839	PTHR12443,PTHR12443:SF9	KOG2927		K12275	GO:0016021,GO:0015031,GO:0008565	AT3G20920.1		translocation protein-related	LOC_Os02g23890.1		protein transporter, putative, expressed	leaf-stem-rhiz	0.998477	-0.713151	0.966299	-0.330886	0.999212	0.801808	NA	NA
Misin01G010700	45.9755	37.045	41.8229	39.0295	31.8489	42.6291	37.6905	41.5207	33.9889	37.5803	41.1031	41.8495	37.9003	39.0723	35.0719	32.2081	40.9311	38.3855	41.4774	40.0864	38.968	38.372													NA	NA	NA	NA	NA	NA	NA	NA	NA
Misin01G010800	307.675	196.096	209.239	370.617	304.813	368.81	280.502	139.022	165.758	157.59	174.716	173.765	243.937	126.734	180.196	188.549	135.695	124.484	119.989	158.595	137.89	105.88	PF05991	PTHR34547			K06962		AT2G02410.1			LOC_Os03g62610.1		RNA-binding protein containing a PIN domain, putative, expressed	leaf-stem-rhiz	0.998777	0.927806	0.982754	-0.785778	0.879783	-0.336453	NA	NA
Misin01G010900	77.2579	52.1787	61.5962	121.727	95.1133	136.584	82.344	65.9169	22.4605	30.8551	24.4412	38.2259	22.5724	28.6789	30.6667	29.2318	36.7232	54.9644	39.4119	97.0645	76.2398	65.4352	PF00025	PTHR24073,PTHR24073:SF564	KOG0087		K07904	GO:0005525	AT1G09630.1	ATRAB-A2A,ATRAB11C,ATRABA2A,RAB-A2A,RAB11c	RAB GTPase 11C	LOC_Os03g62600.1		ras-related protein, putative, expressed	NA	0.995611	1.04857	0.172192	0.0977034	0.990542	-1.24749	NA	NA
Misin01G011000	17.3743	17.3743	19.0481	22.6281	27.5686	65.253	52.9762	38.1053	22.4605	32.0745	26.2911	22.6513	40.146	49.859	74.8859	88.8766	23.3867	23.5752	24.3395	35.9663	42.9713	49.4296	PF08659	PTHR24322,PTHR24322:SF257	KOG1205	1.1.1.146			AT4G10020.1	AtHSD5,HSD5	hydroxysteroid dehydrogenase 5	LOC_Os03g62590.1		oxidoreductase, short chain dehydrogenase/reductase family domain containing protein, expressed	NA	NA	NA	NA	NA	NA	NA	NA	NA
Misin01G011100	193.206	162.395	187.403	136.348	149.359	95.7378	114.001	110.202	133.63	139.929	134.751	130.78	150.224	111.007	141.813	133.478	125.364	125.019	137.419	133.236	121.629	92.3117	PF04266	PTHR34204,PTHR34204:SF2					AT2G43465.1		RNA-binding ASCH domain protein	LOC_Os11g16420.1		protein of unknown function containing protein, expressed	rhiz	0.741507	0.205418	0.68652	-0.177345	0.0783579	-0.0428994	NA	NA
Misin01G011200	611.525	552.2	576.307	452.936	415.149	309.595	345.425	649.623	620.357	636.533	571.995	817.145	722.046	846.227	869.431	1105.62	478.716	535.029	482.59	537.422	604.848	381.456	PF01866	PTHR10762,PTHR10762:SF2	KOG2648		K17866	GO:0017183	AT3G59630.1		diphthamide synthesis DPH2 family protein	LOC_Os11g16430.1		diphthamide biosynthesis protein, putative, expressed	leaf-stem-rhiz	0.991053	-0.509027	0.952258	-0.330815	0.996741	0.658217	NA	NA
Misin01G011300	341.024	321.136	344.532	231.433	275.144	192.065	199.561	217.696	278.654	299.306	264.367	264.785	265.64	217.587	273.619	317.439	196.477	183.849	177.103	202.215	137.935	135.872	PF02204	PTHR23101,PTHR23101:SF63					AT3G19770.1	ATVPS9A,VPS9,VPS9A	Vacuolar sorting protein 9 (VPS9) domain	LOC_Os03g62580.1		vacuolar sorting protein, putative, expressed	leaf-stem-rhiz	0.845536	0.236919	0.978268	-0.637206	0.864357	0.254065	NA	NA
Misin01G011400	93.6087	85.596	79.5072	101.158	83.3002	68.6166	74.098	60.9089	77.4025	72.766	66.5261	67.4139	86.1875	67.5707	82.3187	95.1982	59.9731	50.6701	52.979	60.4426	59.4002	50.9073		PTHR35305,PTHR35305:SF1					AT3G49645.1			LOC_Os07g16140.1		FAD binding protein, putative, expressed	NA	NA	NA	NA	NA	NA	NA	NA	NA
Misin01G011500	95.6502	38.1917	42.4055	122.445	91.8668	241.913	88.2073	26.9109	28.6218	29.8326	28.7313	26.2146	38.6138	36.0843	35.3575	35.1837	37.0787	31.3963	26.1396	37.358	38.2334	35.1388	PF13450	PTHR10668,PTHR10668:SF4		1.3.99.23			AT1G57770.1		FAD/NAD(P)-binding oxidoreductase family protein	LOC_Os03g62510.1		amine oxidase, flavin-containing, domain containing protein, expressed	NA	0.99962	1.69816	0.969192	-0.889807	0.985564	-1.18429	NA	NA
Misin01G011600	26.9357	25.5346	19.0481	24.7838	24.1934	31.0242	21.005	24.4886	30.1157	30.5753	25.0733	30.9673	30.7359	30.9042	30.6073	25.4461	22.3632	24.1593	25.7838	26.2006	27.4962	24.2867													NA	NA	NA	NA	NA	NA	NA	NA	NA
Misin01G011700	17.3743	17.3743	21.7444	17.3743	19.5694	17.3743	17.3743	17.3743	17.3743	17.3743	19.6172	17.3743	18.8078	19.2394	17.3743	17.3743	17.3743	17.3743	18.7137	18.6793	18.813	17.3743	PF05922	PTHR10795,PTHR10795:SF365					AT1G71950.1		Proteinase inhibitor, propeptide	LOC_Os03g62210.1		subtilisin N-terminal Region family protein, expressed	NA	NA	NA	NA	NA	NA	NA	NA	NA
Misin01G011800	363.458	462.579	375.88	1059.06	822.758	593.09	496.435	415.38	140.179	164.113	136.175	325.613	88.4475	248.846	55.6621	91.5087	54.0114	392.426	214.753	939.4	680.677	156.709	PF00909	PTHR11730,PTHR11730:SF37	KOG0682		K03320	GO:0016020,GO:0015696,GO:0008519,GO:0072488	AT2G38290.1	AMT2,AMT2;1,ATAMT2	ammonium transporter 2	LOC_Os03g62200.1		ammonium transporter protein, putative, expressed	leaf	0.999411	1.13979	0.479803	0.163189	0.99784	-1.46151	NA	NA
Misin01G011900	19.8967	20.2194	17.3743	19.0721	24.0278	17.3743	22.5088	20.2302	17.3743	17.3743	19.6172	20.1549	17.3743	20.1094	21.122	21.6602	17.3743	19.3118	17.3743	17.3743	19.0267	18.5911													NA	NA	NA	NA	NA	NA	NA	NA	NA
Misin01G012000	388.592	362.478	413.316	463.698	436.804	699.686	682.329	1584.91	791.143	522.804	1183.3	1278.06	249.24	797.016	1363.88	370.895	468.368	407.353	344.973	560.867	412.046	681.687	PF08276,PF00954,PF01453,PF00069	PTHR27002,PTHR27002:SF52	KOG1187	2.7.11.1		GO:0048544,GO:0006468,GO:0005524,GO:0004672	AT1G34300.1		lectin protein kinase family protein	LOC_Os03g62180.1		lectin protein kinase family protein, putative, expressed	leaf-stem-rhiz	0.989616	-0.557853	0.982693	-0.611084	0.997984	0.885703	NA	NA
Misin01G012100	310.616	356.813	381.594	893.163	300.537	351.945	321.089	85.5512	81.4896	98.5622	100.868	94.8227	104.095	132.696	93.0521	129.819	77.9683	132.732	100.808	275.302	164.572	260.844	PF03364	PTHR34060,PTHR34060:SF2					AT5G08720.1			LOC_Os03g62170.1		cyclase/dehydrase family protein, expressed	leaf	0.999958	1.70273	0.924501	-0.492242	0.997862	-1.55519	NA	NA
Misin01G012200	80.8217	67.1663	65.9669	81.3825	74.864	66.799	57.7571	58.7998	71.7104	69.1245	68.9598	73.9719	62.6127	66.9406	67.51	65.8209	70.529	78.2075	75.0679	78.2669	82.3297	63.1316		PTHR35295					AT2G33793.1			LOC_Os03g62160.1		expressed protein	NA	NA	NA	NA	NA	NA	NA	NA	NA
Misin01G012300	17.3743	19.735	17.3743	17.3743	17.3743	17.3743	20.8155	40.5197	18.8083	17.3743	17.3743	19.4687	18.9427	18.6742	19.1827	17.3743	17.3743	18.8028	17.3743	17.3743	17.3743	17.3743													NA	NA	NA	NA	NA	NA	NA	NA	NA
Misin01G012400	58.8944	35.2876	56.2935	45.4522	49.689	113.898	62.3808	243.59	34.6988	37.9445	49.7164	46.2023	36.2371	35.8744	67.9178	36.5947	30.5205	28.4875	30.5036	31.1998	36.7013	40.8565	PF00226	PTHR24078,PTHR24078:SF211					AT4G19570.1		Chaperone DnaJ-domain superfamily protein	LOC_Os03g62120.1		heat shock protein DnaJ, putative, expressed	NA	0.551611	0.229572	0.970988	-0.948228	0.815687	0.445732	NA	NA
Misin01G012500	19.5642	23.9123	25.914	22.5353	25.1137	20.4705	20.8155	22.6417	20.5128	24.4909	23.3243	18.7901	21.8581	21.4469	22.9326	19.6454	19.3887	18.488	22.0566	20.8469	19.4555	22.9733		PTHR32212,PTHR32212:SF94					AT1G13570.1		F-box/RNI-like superfamily protein	LOC_Os09g27090.1		OsFBLD9 - F-box, LRR and FBD domain containing protein, expressed	NA	NA	NA	NA	NA	NA	NA	NA	NA
Misin01G012600	17.3743	19.735	19.0481	22.5353	32.8765	28.0906	61.7754	59.5591	34.0773	40.9843	36.2937	44.882	28.3318	28.8645	93.76	20.3042	21.8384	24.2421	21.3691	22.1704	22.4549	33.7452		PTHR10593,PTHR10593:SF27					AT1G34370.1	STOP1	C2H2 and C2HC zinc fingers superfamily protein	LOC_Os03g62230.1		ZOS3-24 - C2H2 zinc finger protein, expressed	NA	NA	NA	NA	NA	NA	NA	NA	NA
Misin01G012700	353.646	141.332	202.602	669.407	393.188	1206.78	1003.95	520.218	273.667	245.444	342.606	390.891	309.932	321.579	366.744	346.82	214.458	210.209	206.169	343.949	381.411	461.771	PF02536	PTHR13068,PTHR13068:SF26				GO:0006355,GO:0005739,GO:0003690	AT4G09620.1		Mitochondrial transcription termination factor family protein	LOC_Os03g62240.1		expressed protein	leaf-stem-rhiz	0.997287	0.838869	0.97017	-0.568932	0.92946	-0.387877	NA	NA
Misin01G012800	631.287	486.33	612.844	540.688	486.923	690.564	511.815	1746.18	685.67	635.209	755.385	644.848	597.128	686.095	550.627	613.847	803.697	646.65	876.982	761.689	904.896	1056.19	PF13920,PF06803	PTHR22894		6.3.2.19	K15707		AT1G72175.1		RING/U-box protein with domain of unknown function (DUF 1232)	LOC_Os03g62250.1		zinc finger, C3HC4 type domain containing protein, expressed	leaf-stem-rhiz	0.992093	-0.485465	0.946728	0.299643	0.727	0.137342	NA	NA
Misin01G012900	253.886	240.87	217.315	272.229	265.187	455.941	272.359	200.175	249.835	260.58	232.819	252.414	230.635	279.424	286.088	373.199	173.136	207.255	206.14	223.383	228.979	186.699	PF01494	PTHR13789,PTHR13789:SF240	KOG3855		K06126	GO:0071949	AT3G24200.2		FAD/NAD(P)-binding oxidoreductase family protein	LOC_Os03g62260.1		FAD binding domain containing protein, expressed	leaf-stem-rhiz	0.862444	0.249733	0.95014	-0.413613	0.413219	0.0920098	NA	NA
Misin01G013000	67.6744	63.3813	86.7735	52.9904	31.8176	33.2974	30.4393	38.4586	37.1781	36.9794	30.6479	34.0116	23.9405	26.6018	26.5242	24.2829	41.0045	59.3741	46.369	37.9694	40.3818	42.2677													NA	NA	NA	NA	NA	NA	NA	NA	NA
Misin01G013100	105.406	53.7934	40.9205	37.1493	47.4484	165.804	159.542	1431.66	34.009	65.1859	182.29	320.217	26.8385	63.846	323.043	37.8592	68.3424	45.3656	48.2675	36.2257	54.7802	192.371	PF05097	PTHR35466					AT1G77400.1			LOC_Os03g62330.1		expressed protein	NA	0.985316	-1.13713	0.981806	-1.40388	0.995803	1.75317	NA	NA
Misin01G013200	259.507	230.458	214.382	360.579	286.686	303.586	245.36	290.185	186.686	147.923	234.309	198.979	160.307	212.963	143.252	126.938	175.858	189.722	149.888	202.807	180.338	298.111	PF00069	PTHR27001,PTHR27001:SF61	KOG1187	2.7.11.1		GO:0006468,GO:0005524,GO:0004672	AT1G77280.1		Protein kinase protein with adenine nucleotide alpha hydrolases-like domain	LOC_Os03g62340.1		protein kinase family protein, putative, expressed	leaf-stem-rhiz	0.980557	0.501634	0.689995	-0.173985	0.890765	-0.334886	NA	NA
Misin01G013300	3188.53	4313.78	4269.43	3428.4	1367.23	293.346	550.102	439.845	1279.01	1407.3	803.449	727.451	433.555	591.286	1005.04	1126.7	1461.12	2304.32	1530.96	1244.06	646.651	469.947		PTHR31060,PTHR31060:SF2					AT2G13690.1		PRLI-interacting factor, putative	LOC_Os04g20920.1		H-BTB2 - Bric-a-Brac, Tramtrack, Broad Complex BTB domain with H family conserved sequence, expressed	leaf-stem-rhiz	0.999941	1.21601	0.884118	-0.250619	0.999027	-1.10351	NA	NA
Misin01G013400	2233.07	1798.59	1506.69	1325.69	1143.75	1297.94	685.625	2885.47	2244.39	2641.42	2567.73	2207.93	3399.87	4896.17	4692.28	4708.48	2788.5	3006.11	2521.05	1819.74	3669.22	3606.82	PF01479,PF00467,PF08071,PF16121,PF00900	PTHR11581,PTHR11581:SF10	KOG0378		K02987	GO:0003723,GO:0006412,GO:0005840,GO:0005622,GO:0003735	AT5G58420.1		Ribosomal protein S4 (RPS4A) family protein	LOC_Os02g01560.1		40S ribosomal protein S4, putative, expressed	leaf-stem-rhiz	1	-1.17323	0.928698	0.197903	0.999289	0.667269	NA	NA
Misin01G013500	17.3743	17.3743	17.3743	17.3743	17.3743	18.9125	17.3743	19.687	17.3743	17.3743	17.3743	17.3743	17.3743	17.3743	17.3743	17.3743	17.3743	17.3743	17.3743	17.3743	17.3743	17.3743	PF02365	PTHR31989,PTHR31989:SF22				GO:0006355,GO:0003677				LOC_Os03g61249.1		RD26, putative, expressed	NA	NA	NA	NA	NA	NA	NA	NA	NA
Misin01G013600	351.858	294.164	367.521	348.277	299.368	447.675	397.118	527.6	487.342	444.266	504.298	440.699	522.679	615.195	644.152	630.671	790.414	581.054	689.427	583.614	867.952	1058.87	PF04418	PTHR21304,PTHR21304:SF0			K17784		AT1G72170.1		Domain of unknown function (DUF543)	LOC_Os03g62420.1		expressed protein	leaf-stem-rhiz	0.997833	-0.793137	0.996699	0.724314	0.139312	-0.0419274	NA	NA
Misin01G013700	17.3743	17.3743	17.3743	19.1354	19.5694	19.0082	17.3743	23.3704	19.4966	18.8292	21.8794	17.3743	18.8562	19.2909	17.3743	17.3743	17.3743	18.8028	17.3743	17.3743	17.3743	20.4338	PF00614,PF00168,PF12357	PTHR18896,PTHR18896:SF71		3.1.4.4	K01115	GO:0003824,GO:0005515	AT4G35790.2	ATPLDDELTA,PLDDELTA	phospholipase D delta	LOC_Os03g62410.1		phospholipase D, putative, expressed	NA	NA	NA	NA	NA	NA	NA	NA	NA
Misin01G013800	17.3743	17.3743	17.3743	17.3743	17.3743	17.3743	17.3743	17.3743	17.3743	17.3743	17.3743	17.3743	17.3743	17.3743	17.3743	17.3743	17.3743	17.3743	17.3743	17.3743	17.3743	18.8232	PF13962	PTHR24177,PTHR24177:SF40					AT3G13950.1			LOC_Os03g15080.1		expressed protein	NA	NA	NA	NA	NA	NA	NA	NA	NA
Misin01G013900	56.5701	57.5386	67.2942	47.8627	59.6015	33.3676	44.6859	53.8867	51.3033	46.4521	51.6529	46.5087	65.9813	37.5931	53.1408	47.2817	48.3621	30.3409	40.6661	36.2133	30.9071	37.2641													NA	NA	NA	NA	NA	NA	NA	NA	NA
Misin01G014000	19.8407	20.2194	19.0481	21.7991	19.1265	17.3743	23.6523	21.503	17.3743	17.3743	19.4812	18.7901	20.0645	20.5571	18.8391	17.3743	17.3743	17.3743	17.3743	20.9901	19.9394	21.498	PF13091,PF12357	PTHR18896,PTHR18896:SF71		3.1.4.4			AT4G35790.2	ATPLDDELTA,PLDDELTA	phospholipase D delta	LOC_Os03g62410.2		phospholipase D, putative, expressed	NA	NA	NA	NA	NA	NA	NA	NA	NA
Misin01G014100	17.3743	17.3743	17.3743	17.3743	17.3743	17.3743	17.3743	17.3743	17.3743	17.3743	17.3743	17.3743	17.3743	17.3743	17.3743	17.3743	17.3743	18.8028	17.3743	17.3743	17.3743	17.3743	PF13962	PTHR24177,PTHR24177:SF40					AT3G13950.1			LOC_Os01g15060.1		expressed protein	NA	NA	NA	NA	NA	NA	NA	NA	NA
Misin01G014200	96.7363	80.4048	93.024	59.3348	60.4435	52.6918	68.4588	68.9033	77.0083	84.3538	81.1935	79.2186	74.5649	71.2179	90.2845	102.203	66.3808	86.0582	86.3425	75.6265	95.024	81.8022		PTHR21338					AT4G09012.1		Mitochondrial ribosomal protein L27	LOC_Os02g40490.1		expressed protein	NA	NA	NA	NA	NA	NA	NA	NA	NA
Misin01G014300	17.3743	17.3743	19.0481	19.1693	27.3514	22.5195	64.108	22.9314	21.1392	22.3034	29.3542	24.88	19.7043	20.0963	21.2373	18.7738	31.0865	17.3743	20.0782	17.3743	17.3743	30.8101	PF03168	PTHR31415,PTHR31415:SF6					AT2G35460.1		Late embryogenesis abundant (LEA) hydroxyproline-rich glycoprotein family	LOC_Os03g62020.1		harpin-induced protein 1 domain containing protein, expressed	NA	NA	NA	NA	NA	NA	NA	NA	NA
Misin01G014400	708.499	543.243	575.481	466.294	431.511	561.619	565.618	727.732	504.95	528.261	514.028	517.552	372.717	346.331	337.553	392.178	500.881	516.727	514.59	524.924	496.558	347.106		PTHR34564,PTHR34564:SF1					AT5G22280.1			LOC_Os03g62030.1		expressed protein	leaf-stem-rhiz	0.889673	0.209825	0.372682	-0.0630241	0.700099	-0.138778	NA	NA
Misin01G014500	41.2466	51.4026	61.3198	41.8449	33.5004	20.8855	19.2221	79.013	146.729	200.552	166.458	152.924	167.62	107.273	138.328	96.5565	114.342	92.2794	109.878	81.8099	55.871	40.7266	PF00931	PTHR23155,PTHR23155:SF572	KOG4658			GO:0043531	AT3G14470.1		NB-ARC domain-containing disease resistance protein	LOC_Os03g48320.1		disease resistance RPP13-like protein 1, putative, expressed	NA	0.998692	-1.62458	0.643368	-0.222494	0.996421	1.24169	NA	NA
Misin01G014600	490.556	488.526	446.623	590.708	444.029	474.79	237.543	2451.93	1697.92	1432.7	2884.52	1521.83	1691.98	1785.55	1426.49	495.218	2410.73	1218.15	2080.93	1915.79	1175.1	2189.08	PF13632,PF14569	PTHR13301,PTHR13301:SF73		2.4.1.12	K10999		AT5G64740.1	CESA6,E112,IXR2,PRC1	cellulose synthase 6	LOC_Os03g62090.1		CESA5 - cellulose synthase, expressed	leaf-stem-rhiz	1	-1.9616	0.99633	0.641274	0.995198	0.629459	NA	NA
Misin01G014700	1427.01	1305.29	1016.47	1379.68	1227.74	1181.14	627.595	1697.12	1613.65	1667.29	1481.87	1307.83	1410.65	2252.47	1622.82	1632.78	1463.18	2054.42	1557.8	1565.3	1744.02	2185.41	PF00679,PF00009	PTHR23115,PTHR23115:SF131	KOG0469	3.6.5.3			AT1G56070.1	LOS1	Ribosomal protein S5/Elongation factor G/III/V family protein	LOC_Os04g02820.2		elongation factor, putative, expressed	leaf-stem-rhiz	0.998412	-0.538227	0.979191	0.300109	0.934611	0.175688	NA	NA
Misin01G014800	31.3895	31.1045	32.3724	34.9259	34.1078	30.8298	38.1292	32.6507	42.0017	45.3862	38.6117	52.4142	39.6738	39.5908	43.7632	45.7804	34.0366	49.2275	41.4148	32.8259	40.6239	32.4885	PF02536	PTHR13068,PTHR13068:SF17			K15032	GO:0006355,GO:0005739,GO:0003690	AT5G07900.1		Mitochondrial transcription termination factor family protein	LOC_Os11g14130.1		mTERF family protein, expressed	NA	NA	NA	NA	NA	NA	NA	NA	NA
Misin01G014900	357.277	327.94	360.872	468.11	606.054	834.065	813.44	227.563	410.46	569.466	366.491	509.341	442.983	358.323	549.581	793.226	260.083	315.315	287.991	327.795	317.592	230.291		PTHR11098,PTHR11098:SF17		6.3.4.21	K00763		AT2G23420.1	NAPRT2	nicotinate phosphoribosyltransferase 2	LOC_Os03g62110.2		nicotinate phosphoribosyltransferase family domain containing protein, expressed	leaf-stem-rhiz	0.981109	0.464271	0.990983	-0.796295	0.661222	0.140528	NA	NA
Misin01G015000	17.3743	17.3743	20.2239	17.3743	17.3743	24.7267	20.8607	18.8133	20.5128	20.1363	23.1264	18.8022	21.1378	20.7965	17.3743	21.5141	20.6664	19.3118	21.217	22.4141	19.4555	27.9516	PF12776	PTHR33068,PTHR33068:SF3					AT5G05800.2			LOC_Os12g10550.1		transposon protein, putative, CACTA, En/Spm sub-class, expressed	NA	NA	NA	NA	NA	NA	NA	NA	NA
Misin01G015100	70.9025	43.2984	107.883	74.2242	92.2308	82.8387	226.846	42.6264	35.4882	31.0958	30.3286	34.3608	28.2363	25.3364	24.4114	35.8248	24.277	28.3968	29.7743	49.9237	36.0696	26.0754	PF00067	PTHR24286,PTHR24286:SF71	KOG0157	1.14.13.93		GO:0055114,GO:0020037,GO:0016705,GO:0005506	AT1G19630.1	CYP722A1	cytochrome P450, family 722, subfamily A, polypeptide 1	LOC_Os03g61980.1		cytochrome P450, putative, expressed	NA	0.999632	1.67377	0.970331	-0.935656	0.982209	-1.11708	NA	NA
Misin01G015200	2125.32	1554.69	1202.8	1449.57	1284.95	2001.2	1506.06	1218.42	1310.4	1310.1	1009.24	1173.36	1380.26	2092.43	1313.75	2164.15	1468.57	1392.59	981.974	1133.71	1896.5	1480.79	PF00098,PF00076	PTHR24012			K12885	GO:0008270,GO:0003676	AT3G26420.1	ATRZ-1A	RNA-binding (RRM/RBD/RNP motifs) family protein with retrovirus zinc finger-like domain	LOC_Os03g61990.1		glycine-rich RNA-binding protein 7, putative, expressed	leaf-stem-rhiz	0.920474	0.162226	0.792064	-0.112246	0.423666	-0.0545432	NA	NA
Misin01G015300	647.53	699.777	549.771	658.728	591.629	499.094	455.542	318.004	531.511	649.359	525.624	698.261	529.008	408.659	605.538	889.799	413.214	433.253	361.064	311.294	244.416	225.493	PF01336,PF00152	PTHR22594,PTHR22594:SF20		6.1.1.6	K04567	GO:0003676,GO:0006418,GO:0005524,GO:0004812,GO:0000166	AT3G13490.1	ATKRS-2,OVA5	Lysyl-tRNA synthetase, class II	LOC_Os02g41470.3		tRNA synthetases class II domain containing protein, expressed	leaf-stem-rhiz	0.944627	0.284983	0.991104	-0.797345	0.943411	0.30893	NA	NA
Misin01G015400	94.1099	124.793	108.826	71.5933	70.371	67.4404	59.2879	799.276	131.504	160.189	479.692	429.647	119.545	160.708	207.698	43.8087	251.244	112.244	144.914	127.959	99.9933	425.637	PF03168	PTHR31234,PTHR31234:SF10					AT2G35460.1		Late embryogenesis abundant (LEA) hydroxyproline-rich glycoprotein family	LOC_Os03g62010.1		harpin-induced protein 1 domain containing protein, expressed	stem	0.998683	-1.56518	0.0382828	-0.0248914	0.990466	1.05362	NA	NA
Misin01G015500	26.9522	23.9123	20.2239	20.8671	28.8904	23.5092	25.341	30.1848	31.6107	28.8803	27.9284	32.0034	27.8887	25.8448	31.7139	30.938	29.8175	30.0651	26.3148	25.6447	28.7674	24.4224													NA	NA	NA	NA	NA	NA	NA	NA	NA
Misin01G015600	470.226	582.321	498.21	635.407	515.483	546.046	657.54	991.735	1776.69	1515.29	1868.06	1333.2	953.829	877.777	956.54	1186.01	2728.95	2181.06	2599.47	1963.41	1902.31	1004.81	PF00022	PTHR11937,PTHR11937:SF254			K10355		AT5G09810.1	ACT7	actin 7	LOC_Os03g61970.1		actin, putative, expressed	leaf-stem-rhiz	1	-1.51348	1	1.09143	0.00468002	0.00327274	NA	NA
Misin01G015700	939.58	734.727	828.471	810.345	693.959	493.173	915.799	2320.99	2018.23	2140.87	2049.33	2075.34	1267.27	1465.04	1352.37	1539.26	1886.76	2105.97	2580.22	2271.18	2590.62	2811.56	PF00111	PTHR19370,PTHR19370:SF127			K02639	GO:0051536,GO:0009055	AT2G27510.1	ATFD3,FD3	ferredoxin 3	LOC_Os03g61960.1		2Fe-2S iron-sulfur cluster binding domain containing protein, expressed	leaf-stem-rhiz	1	-1.38915	1	0.797653	0.947477	0.234232	NA	NA
Misin01G015800	416.577	425.685	396.601	333.573	382.638	418.005	319.994	429.442	395.32	416.949	392.263	404.424	397.848	403.165	428.245	466.951	350.23	311.215	293.833	333.749	298.36	309.042	PF13418,PF13415	PTHR23244,PTHR23244:SF262	KOG0379				AT2G36360.1		Galactose oxidase/kelch repeat superfamily protein	LOC_Os03g61950.1		kelch motif family protein, putative, expressed	leaf-stem-rhiz	0.084595	0.027688	0.950841	-0.344143	0.910088	0.240967	NA	NA
Misin01G015900	458.242	485.362	375.831	476.69	519.399	785.596	466.261	1117.58	660.745	677.152	660.095	708.708	653.877	962.826	665.849	764.832	802.917	767.792	887.981	723.764	859.141	920.331	PF00887,PF01344,PF13415	PTHR23244,PTHR23244:SF315	KOG0379			GO:0000062,GO:0005515	AT3G05420.1	ACBP4	acyl-CoA binding protein 4	LOC_Os03g61930.1		ACBP4, putative, expressed	leaf-stem-rhiz	0.996334	-0.626985	0.9599	0.334181	0.902877	0.2089	NA	NA
Misin01G016000	32.6458	33.8179	32.6825	28.2303	27.4358	38.8639	28.1338	39.012	63.9156	40.0579	45.009	34.4905	37.1553	37.9644	32.2007	35.5133	80.6624	55.7247	73.1454	55.5679	47.1214	48.7081	PF05910	PTHR31972,PTHR31972:SF12					AT4G12690.2		Plant protein of unknown function (DUF868)	LOC_Os01g68140.1		expressed protein	NA	NA	NA	NA	NA	NA	NA	NA	NA
Misin01G016100	19.5642	17.3743	20.2239	19.1354	19.0949	17.3743	18.9677	20.4473	17.3743	18.7708	21.0412	17.3743	18.8562	19.9404	17.3743	18.7746	19.9247	18.8028	19.3898	19.3172	19.504	19.2448													NA	NA	NA	NA	NA	NA	NA	NA	NA
Misin01G016200	190.46	197.515	184.246	185.145	202.682	172.63	138.654	106.712	124.639	141.426	142.009	166.506	132.733	150.885	156.489	178.185	140.35	146.567	119.019	112.771	142.454	139.444	PF10213	PTHR13490					AT3G18240.1		Ribosomal protein S24/S35, mitochondrial	LOC_Os08g40230.1		expressed protein	leaf-stem-rhiz	0.941283	0.369031	0.839545	-0.261029	0.511497	-0.133304	NA	NA
Misin01G016300	19.8407	27.7468	27.9381	21.3873	26.8335	25.0892	26.038	18.89	21.2011	19.5288	17.3743	19.3718	23.765	17.3743	23.5159	21.0449	23.1656	18.8028	19.9262	17.3743	19.8346	23.4143		PTHR33087,PTHR33087:SF2		3.4.23.16						LOC_Os08g09890.1		expressed protein	NA	NA	NA	NA	NA	NA	NA	NA	NA
Misin01G016400	38.8168	35.5628	35.8317	41.2738	64.7843	67.042	113.378	39.1134	28.8884	30.4237	30.7551	31.0054	34.2282	37.251	45.0017	47.807	34.7672	34.4095	29.1411	34.9034	52.0175	51.7424	PF01012,PF00766	PTHR10909,PTHR10909:SF299	KOG3954	1.3.1.95			AT1G50940.1	ETFALPHA	electron transfer flavoprotein alpha	LOC_Os03g61920.1		electron transfer flavoprotein subunit alpha, mitochondrial precursor, putative, expressed	NA	NA	NA	NA	NA	NA	NA	NA	NA
Misin01G016500	543.174	653.4	1032.6	365.508	648.629	240.391	566.4	481.701	719.49	355.648	257.521	230.19	587.796	908.99	135.471	273.853	1214.63	1027.79	984.347	1187.8	2631.07	1271.56										LOC_Os03g61900.1		expressed protein	leaf-stem-rhiz	0.981179	-0.508677	1	1.48044	0.997753	-1.12769	NA	NA
Misin01G016600	70.6627	63.4912	73.5224	103.656	78.5779	55.5244	56.0507	47.6796	68.7253	82.8348	73.0443	65.7023	69.7324	64.3654	55.1148	47.7158	63.1266	76.6468	68.0424	65.2834	62.5484	44.5951	PF04548,PF11886	PTHR10903,PTHR10903:SF64		3.6.5.2		GO:0005525	AT4G02510.1	ATTOC159,PPI2,TOC159,TOC160,TOC86	translocon at the outer envelope membrane of chloroplasts 159	LOC_Os03g61890.2		chloroplast protein import component Toc159, putative, expressed	NA	NA	NA	NA	NA	NA	NA	NA	NA
Misin01G016700	32.7486	30.2379	23.797	35.0876	28.6547	26.5052	25.0724	98.6166	193.255	162.549	269.644	127.781	261.839	118.195	94.6476	29.9504	192.373	76.071	126.602	107.811	88.5251	180.997	PF14383,PF14309	PTHR21726,PTHR21726:SF45					AT3G58650.1			LOC_Os03g61620.2		expressed protein	NA	0.999931	-2.30079	0.825352	0.381171	0.985773	0.985197	NA	NA
Misin01G016800	78.6175	89.8258	93.8802	74.9549	68.9025	72.9224	71.3501	102.727	106.037	116.578	105.797	88.3767	111.027	88.0905	103.079	110.322	119.132	104.049	128.354	110.127	120.596	116.663	PF03878	PTHR14083,PTHR14083:SF4	KOG3094				AT1G30890.2		Integral membrane HRF1 family protein	LOC_Os06g41590.2		YIF1B, putative, expressed	stem	0.966605	-0.47779	0.866601	0.329281	0.392016	0.105286	NA	NA
Misin01G016900	50.6839	26.0986	39.1866	48.9919	29.1374	41.359	63.7291	36.7523	68.4289	43.3534	53.8211	47.6678	69.6782	48.4844	51.1528	47.0461	61.1265	30.4876	46.2692	37.184	42.436	43.7101	PF12023	PTHR33193,PTHR33193:SF2					AT3G62640.1		Protein of unknown function (DUF3511)	LOC_Os03g61590.1		expressed protein	NA	NA	NA	NA	NA	NA	NA	NA	NA
Misin01G017000	229.697	203.601	231.226	185.688	182.006	331.64	135.838	321.844	240.575	244.806	251.919	213.395	280.831	265.869	270.905	250.962	197.979	180.294	168.251	168.479	166.884	232.064	PF05623	PTHR31343,PTHR31343:SF6					AT4G16100.1		Protein of unknown function (DUF789)	LOC_Os03g61580.1		expressed protein	leaf-stem-rhiz	0.45367	-0.100925	0.931083	-0.375339	0.944112	0.372124	NA	NA
Misin01G017100	381.185	291.922	285.275	255.419	174.605	328.354	110.324	1159.95	845.07	820.361	865.126	658.162	847.487	1096.38	663.906	684.403	838.35	598.281	844.888	544.68	571.985	679.69	PF00320	PTHR10071,PTHR10071:SF208				GO:0043565,GO:0008270,GO:0006355,GO:0003700	AT5G49300.1	GATA16	GATA transcription factor 16	LOC_Os03g61570.2		expressed protein	stem,rhiz	0.999923	-1.59023	0.796447	0.184335	0.99861	0.888819	NA	NA
Misin01G017200	272.677	238.463	206.293	169.909	148.788	133.925	64.6804	308.048	279.7	330.059	308.73	376.264	385.033	462.399	505.339	502.399	219.568	274.083	240.18	241.069	219.753	216.837	PF08144	PTHR13389				GO:0003723	AT3G16810.1	APUM24,PUM24	pumilio 24	LOC_Os03g61560.1		expressed protein	stem,rhiz	0.995141	-0.905635	0.904262	-0.323891	0.997335	0.92303	NA	NA
Misin01G017300	17.3743	20.8818	21.9887	21.7551	23.2557	21.9097	23.4839	23.9175	19.7052	25.0351	21.7241	20.84	27.641	24.0856	25.1645	26.333	19.3027	20.7403	22.0574	17.3743	19.0267	25.6481	PF00226	PTHR24078,PTHR24078:SF211					AT3G06778.1		Chaperone DnaJ-domain superfamily protein	LOC_Os03g61550.1		heat shock protein DnaJ, putative, expressed	NA	NA	NA	NA	NA	NA	NA	NA	NA
Misin01G017400	31.9982	40.0208	37.3962	25.8521	30.287	26.1236	23.8034	27.4297	26.6468	29.1375	25.5885	27.1714	29.7841	28.2085	25.2345	22.3747	25.359	28.4567	26.6643	21.8087	22.5596	22.8378		PTHR21493,PTHR21493:SF100					AT4G16070.2		Mono-/di-acylglycerol lipase, N-terminal;Lipase, class 3	LOC_Os03g61540.2		lipase class 3 family protein, putative, expressed	NA	NA	NA	NA	NA	NA	NA	NA	NA
Misin01G017500	19.8967	27.7468	24.238	19.1354	17.3743	17.3743	17.3743	17.3743	17.3743	17.3743	17.3743	18.7901	17.3743	17.3743	17.3743	17.3743	17.3743	17.3743	18.7137	17.3743	18.5007	17.3743													NA	NA	NA	NA	NA	NA	NA	NA	NA
Misin01G017600	22.0305	17.3743	28.7339	27.4634	21.6931	37.1241	31.9182	25.5134	17.3743	23.4793	25.025	20.1428	23.1148	24.2021	22.9366	19.4436	20.6963	20.1163	17.3743	20.6222	22.5596	30.574	PF04043	PTHR31707,PTHR31707:SF22				GO:0004857	AT5G20740.1		Plant invertase/pectin methylesterase inhibitor superfamily protein	LOC_Os03g61530.1		invertase/pectin methylesterase inhibitor family protein, putative, expressed	NA	NA	NA	NA	NA	NA	NA	NA	NA
Misin01G017700	17.3743	17.3743	17.3743	19.1354	17.3743	17.3743	17.3743	17.3743	17.3743	17.3743	17.3743	17.3743	17.3743	17.3743	17.3743	17.3743	17.3743	17.3743	17.3743	17.3743	17.3743	17.3743	PF04043	PTHR31707,PTHR31707:SF50		3.1.1.11		GO:0004857	AT1G53840.1	ATPME1,PME1	pectin methylesterase 1	LOC_Os03g61510.1		pectinesterase inhibitor domain containing protein, expressed	NA	NA	NA	NA	NA	NA	NA	NA	NA
Misin01G017800	1048.02	829.427	994.671	1446.4	1085.74	823.88	1663.18	448.903	405.707	389.076	373.248	319.654	355.634	378.679	504.159	452.017	573.701	572.929	563.625	536.213	634.333	646.544	PF01557	PTHR11820	KOG1535	3.7.1.5	K01557	GO:0008152,GO:0003824	AT4G15940.1		Fumarylacetoacetate (FAA) hydrolase family	LOC_Os03g61330.2		fumarylacetoacetase, putative, expressed	leaf-stem-rhiz	1	1.2599	0.929258	-0.28757	0.999836	-1.12611	NA	NA
Misin01G017900	274.889	287.958	376.733	440.453	170.77	99.4481	73.0483	523.963	468.052	712.088	506.34	387.086	494.276	463.899	478.924	171.212	625.096	690.27	582.531	631.514	432.924	244.787	PF00262	PTHR11073,PTHR11073:SF17	KOG0674		K08057	GO:0051082,GO:0006457,GO:0005783,GO:0005509	AT1G56340.2	AtCRT1a,CRT1,CRT1a	calreticulin 1a	LOC_Os03g61670.1		calreticulin precursor, putative, expressed	stem,rhiz	0.997427	-1.01763	0.968407	0.521667	0.902306	0.292086	NA	NA
Misin01G018000	32.5657	26.3281	30.3497	24.2603	29.8364	24.9504	28.2737	32.6313	30.2148	26.8132	32.6311	26.5625	33.6809	26.774	30.35	32.3917	28.8108	25.9981	25.3266	29.9371	28.6333	27.798		PTHR31184,PTHR31184:SF3					AT3G06610.1		DNA-binding enhancer protein-related	LOC_Os03g61680.1		huntingtin-interacting protein HYPK, putative, expressed	NA	NA	NA	NA	NA	NA	NA	NA	NA
Misin01G018100	58.4919	72.0415	79.2858	99.7088	55.6451	41.8178	39.5198	68.2299	64.4176	88.5094	65.9223	63.6314	80.7367	71.0718	76.3217	51.7048	73.5656	91.067	97.1436	84.4833	73.1835	49.5327	PF00262	PTHR11073,PTHR11073:SF17	KOG0674		K08057	GO:0051082,GO:0006457,GO:0005783,GO:0005509	AT1G56340.2	AtCRT1a,CRT1,CRT1a	calreticulin 1a	LOC_Os03g61670.1		calreticulin precursor, putative, expressed	NA	NA	NA	NA	NA	NA	NA	NA	NA
Misin01G018200	538.016	498.627	543.117	437.413	384.327	421.167	318.865	581.725	644.172	525.177	579.237	507.149	610.538	485.167	570.814	567.084	671.029	660.871	701.734	630.029	826.932	669.821		PTHR31184,PTHR31184:SF3	KOG3450				AT3G06610.1		DNA-binding enhancer protein-related	LOC_Os03g61680.1		huntingtin-interacting protein HYPK, putative, expressed	leaf-stem-rhiz	0.988733	-0.463591	0.982523	0.433051	0.00131379	0.000265208	NA	NA
Misin01G018300	151.595	137.254	162.459	171.213	187.086	203.482	181.702	289.392	228.179	179.619	228.902	217.09	251.476	243.191	269.933	226.277	249.434	155.217	186.977	180.548	186.178	343.803	PF13672	PTHR13832,PTHR13832:SF341	KOG0700	3.1.3.16	K01102	GO:0006470,GO:0004722	AT3G17090.1		Protein phosphatase 2C family protein	LOC_Os03g61690.1		protein phosphatase 2C, putative, expressed	leaf-stem-rhiz	0.964512	-0.410468	0.0997461	0.0505084	0.889721	0.293155	NA	NA
Misin01G018400	152.818	150.461	160.802	173.879	156.473	132.31	134.052	103.306	102.926	87.9071	84.0477	99.8141	104.42	115.666	104.606	120.451	104.377	104.022	97.878	122.001	101.63	103.54	PF14432,PF13041,PF01535	PTHR24015,PTHR24015:SF130					AT1G11290.1	CRR22	Pentatricopeptide repeat (PPR) superfamily protein	LOC_Os06g02200.1		pentatricopeptide, putative, expressed	leaf	0.97754	0.546806	0.760912	-0.225465	0.8777	-0.339623	NA	NA
Misin01G018500	617.291	529.496	494.709	349.679	557.241	412.003	648.608	335.856	611.446	745.311	515.798	673.372	618.188	809.61	782.525	935.748	545.177	605.605	576.099	570.744	667.252	569.102	PF00288,PF08544,PF10509	PTHR10457,PTHR10457:SF7	KOG0631	2.7.1.6	K18674	GO:0005524	AT3G06580.1	GAL1,GALK	Mevalonate/galactokinase family protein	LOC_Os03g61710.1		GHMP kinases ATP-binding protein, putative, expressed	leaf-stem-rhiz	0.965926	-0.308091	0.203017	-0.0359405	0.948492	0.284249	NA	NA
Misin01G018600	42.1531	31.782	52.4467	40.1561	33.5677	30.4194	29.9016	23.4753	28.9987	22.1246	24.2937	18.727	27.5323	22.7131	22.9326	18.7746	24.0088	29.2274	27.6502	42.8539	23.5172	32.7427		PTHR15486,PTHR15486:SF26		2.3.1.15			AT4G01950.1	ATGPAT3,GPAT3	glycerol-3-phosphate acyltransferase 3	LOC_Os03g61720.1		glycerol-3-phosphate acyltransferase, putative, expressed	NA	NA	NA	NA	NA	NA	NA	NA	NA
Misin01G018700	325.365	282.613	293.403	362.369	381.674	415.468	329.813	351.475	321.031	354.915	371.593	398.985	309.668	487.854	374.805	451.615	399.67	313.066	321.693	380.051	332.377	415.876	PF00226,PF14901	PTHR24078,PTHR24078:SF231	KOG0720		K09534		AT5G49580.1		Chaperone DnaJ-domain superfamily protein	LOC_Os03g61730.1		heat shock protein DnaJ, putative, expressed	leaf-stem-rhiz	0.638696	-0.112111	0.058678	-0.0181029	0.604796	0.111059	NA	NA
Misin01G018800	85.0726	78.9488	90.2578	85.6841	84.7007	67.786	86.2459	67.4304	81.6298	73.8953	78.2828	64.3461	88.4374	62.232	75.7165	61.7638	87.1215	69.3228	68.008	70.6052	58.1004	66.7031		PTHR31587,PTHR31587:SF3								LOC_Os03g45180.1		expressed protein	NA	NA	NA	NA	NA	NA	NA	NA	NA
Misin01G018900	17.3743	17.3743	17.3743	17.3743	17.3743	17.3743	20.8607	21.8171	17.3743	17.3743	17.3743	18.7901	17.3743	22.5326	18.6033	17.3743	17.3743	18.488	17.3743	17.3743	17.3743	26.6698	PF13561	PTHR24322,PTHR24322:SF380	KOG0725	1.1.1.145,1.1.1.51			AT2G47140.1		NAD(P)-binding Rossmann-fold superfamily protein	LOC_Os03g61740.1		sex determination protein tasselseed-2, putative, expressed	NA	NA	NA	NA	NA	NA	NA	NA	NA
Misin01G019000	133.125	164.464	171.549	135.664	151.246	81.3045	96.866	111.417	127.346	142.407	131.878	133.289	139.32	113.102	130.31	121.826	87.2677	113.083	88.5305	88.7513	119.601	63.2852	PF05253,PF11722,PF05206	PTHR12998,PTHR12998:SF0	KOG2811	2.1.1.225	K15446	GO:0008168,GO:0008033	AT4G01880.1		methyltransferases	LOC_Os03g61750.1		expressed protein	rhiz	0.734995	0.209322	0.93877	-0.47219	0.640429	0.169813	NA	NA
Misin01G019100	942.569	947.849	874.726	1228	1071.67	1172.17	850.978	1135.72	1057.38	1027.58	1141.56	1168.86	771.789	1298.02	859.232	908.763	1232.43	1308.73	1277.41	1514.37	1161.67	1303.91	PF12796,PF03110	PTHR31251,PTHR31251:SF11				GO:0005634,GO:0003677	AT3G60030.1	SPL12	squamosa promoter-binding protein-like 12	LOC_Os03g61760.1		OsSPL6 - SBP-box gene family member, expressed	leaf-stem-rhiz	0.933687	-0.172093	0.988592	0.335213	0.863103	-0.14406	NA	NA
Misin01G019200	17.3743	17.3743	19.0481	17.3743	19.9409	18.9125	19.7431	17.3743	25.3015	20.788	21.1292	23.327	20.9778	20.8302	21.1243	20.8439	19.3027	19.4308	18.7151	18.6914	18.813	23.9411													NA	NA	NA	NA	NA	NA	NA	NA	NA
Misin01G019300	28.2839	28.147	33.5493	30.476	26.9452	22.6203	17.3743	18.89	17.3743	21.4451	17.3743	17.3743	18.8562	17.3743	18.9544	18.9047	22.5086	19.3118	23.8825	23.4354	21.2013	20.04	PF05056	PTHR33103,PTHR33103:SF7					AT3G09110.1		Protein of unknown function (DUF674)	LOC_Os01g06030.1		expressed protein	NA	NA	NA	NA	NA	NA	NA	NA	NA
Misin01G019400	77.7948	96.9042	75.3425	75.7371	70.4878	30.1653	36.7696	24.5313	60.6708	47.6059	57.487	35.3087	40.0555	26.1163	32.9973	26.6229	49.3638	34.5512	37.358	40.5463	30.4074	31.9519	PF05056	PTHR33103,PTHR33103:SF7					AT3G09110.1		Protein of unknown function (DUF674)	LOC_Os01g06030.1		expressed protein	NA	NA	NA	NA	NA	NA	NA	NA	NA
Misin01G019500	36.9461	64.8501	73.2127	124.012	331.769	281.614	2397.48	48.8842	45.7142	60.9752	45.345	35.0859	58.4507	43.4413	32.0183	44.0594	54.7929	60.9334	74.1254	77.7555	112.89	100.681	PF00150	PTHR31451,PTHR31451:SF12		3.2.1.78	K19355	GO:0005975,GO:0004553	AT5G66460.1		Glycosyl hydrolase superfamily protein	LOC_Os03g61280.1		OsMan05 - Endo-Beta-Mannanase, expressed	NA	0.999985	3.04705	0.982763	-1.55909	0.997863	-2.6937	NA	NA
Misin01G019600	24.5529	24.2337	22.3446	22.5353	20.847	34.5366	33.0094	34.7803	36.3466	29.337	36.5242	32.0656	37.2994	40.6575	37.5636	48.9542	33.8605	36.6783	44.5183	32.6327	47.3442	47.7623		PTHR36316								LOC_Os06g11060.1		expressed protein	NA	NA	NA	NA	NA	NA	NA	NA	NA
Misin01G019700	652.45	1174.38	1290.26	952.279	1017.49	901.004	1386.59	106.276	167.525	195.491	229.441	264.856	228.453	259.867	309.497	354.319	495.415	440.18	350.83	285.802	554.895	657.41	PF00861	PTHR12899			K02881	GO:0006412,GO:0005840,GO:0005622,GO:0003735	AT1G48350.1		Ribosomal L18p/L5e family protein	LOC_Os03g61260.1		ribosomal L18p/L5e family protein, putative, expressed	leaf-stem-rhiz	1	1.68091	0.911853	-0.323566	0.999967	-1.7138	NA	NA
Misin01G019800	61.6506	27.4198	30.1465	53.9663	38.5976	28.8017	87.6854	23.3744	20.3773	20.2257	22.33	20.84	25.8136	26.6818	22.3533	23.6101	24.345	22.5262	22.0566	28.2597	28.7013	27.2073	PF13419	PTHR12725,PTHR12725:SF49	KOG3109	3.1.3.74			AT3G62040.1		Haloacid dehalogenase-like hydrolase (HAD) superfamily protein	LOC_Os03g61829.1		haloacid dehalogenase-like hydrolase family protein, putative, expressed	NA	NA	NA	NA	NA	NA	NA	NA	NA
Misin01G019900	30.2503	17.3743	21.7444	28.0174	19.9903	18.9125	31.8116	17.3743	17.3743	17.3743	17.3743	18.727	17.3743	18.6405	17.3743	17.3743	17.3743	17.3743	17.3743	17.3743	17.3743	17.3743													NA	NA	NA	NA	NA	NA	NA	NA	NA
Misin01G020000	242.222	287.866	321.351	208.3	287.713	183.037	155.829	122.044	183.36	175.578	179.559	197.238	177.675	130.219	159.416	168.444	136.772	170.228	150.654	152.063	133.17	105.257	PF00752,PF00867	PTHR11081,PTHR11081:SF30	KOG2519	3.1.16.1	K04799	GO:0006281,GO:0004518	AT5G26680.2		5\'-3\' exonuclease family protein	LOC_Os05g46270.1		FEN1A - Putative flap endonuclease protein, expressed	leaf-stem-rhiz	0.98726	0.611738	0.948764	-0.47771	0.735586	-0.214228	NA	NA
Misin01G020100	211.398	108.203	153.132	365.584	802.887	2513.09	2877.29	547.707	226.895	125.664	300.221	201.953	340.669	458.485	211.393	137.633	256.311	145.728	256.86	267.114	653.823	877.821	PF00383	PTHR11079,PTHR11079:SF90	KOG1018	3.5.4.3		GO:0008270	AT5G28050.1		Cytidine/deoxycytidylate deaminase family protein	LOC_Os03g61810.1		tRNA-specific adenosine deaminase, putative, expressed	leaf-stem-rhiz	0.999799	1.65204	0.952772	-0.572969	0.997386	-1.39691	NA	NA
Misin01G020200	128.324	89.8316	93.297	176.862	223.718	660.329	337.164	214.139	433.566	419.047	527.536	367.831	477.832	286.127	342.918	185.741	494.627	321.199	388.463	314.771	226.45	114.882	PF12708	PTHR31339,PTHR31339:SF19					AT3G62110.1		Pectin lyase-like superfamily protein	LOC_Os03g61800.1		polygalacturonase, putative, expressed	stem,rhiz	0.943273	-0.436744	0.0496286	-0.0225806	0.928589	0.371843	NA	NA
Misin01G020300	34.4196	44.7717	44.2994	60.7698	37.9651	26.4648	31.7546	49.1987	104.229	109.982	81.8326	100.848	68.9854	72.9874	56.5438	29.5723	237.941	275.572	223.088	201.586	146.907	138.263	PF07983	PTHR32227,PTHR32227:SF131					AT1G09460.1		Carbohydrate-binding X8 domain superfamily protein	LOC_Os03g61780.1		glucan endo-1,3-beta-glucosidase-related, putative, expressed	stem	0.998732	-1.6673	0.999709	1.76524	0.943991	-0.649983	NA	NA
Misin01G020400	31.2819	23.7268	21.1673	35.7431	44.118	31.3725	26.9336	44.3559	35.7573	62.2279	26.6608	126.617	37.4812	104.824	88.7225	160.065	17.3743	20.945	20.7292	39.4581	67.2937	51.4236	PF00999	PTHR32468,PTHR32468:SF20				GO:0055085,GO:0016021,GO:0015299,GO:0006812	AT3G17630.1	ATCHX19,CHX19	cation/H+ exchanger 19	LOC_Os03g61290.1		ATCHX, putative, expressed	NA	0.987015	-0.960614	0.925987	-0.655049	0.990462	1.18984	NA	NA
Misin01G020500	95.0511	81.4318	100.88	134.819	102.105	90.3031	72.9107	70.6575	113.593	117.888	108.281	117.911	76.6223	110.089	74.3846	84.5894	119.032	122.637	132.729	137.556	120.23	90.5704	PF03514	PTHR31636,PTHR31636:SF59					AT1G07530.1	ATGRAS2,GRAS2,SCL14	SCARECROW-like 14	LOC_Os11g47870.1		GRAS family transcription factor domain containing protein, expressed	NA	0.509818	-0.125929	0.847897	0.308025	0.552869	-0.158677	NA	NA
Misin01G020600	851.795	793.274	804.874	650.193	847.696	574.46	799.126	511.169	682.605	613.777	586.266	610.282	513.572	394.804	468.317	565.706	575.126	580.18	587.065	548.095	562.23	383.379	PF02798	PTHR11260,PTHR11260:SF220	KOG0867	2.5.1.18	K00799	GO:0005515	AT5G41210.1	ATGSTT1,GST10,GSTT1	glutathione S-transferase THETA 1	LOC_Os11g37730.1		glutathione S-transferase, N-terminal domain containing protein, expressed	leaf-stem-rhiz	0.996097	0.47565	0.920917	-0.243522	0.921453	-0.252458	NA	NA
Misin01G020700	59.989	63.5918	61.986	87.2456	87.0644	264.405	223.918	98.0087	139.436	126.763	138.573	196.042	106.987	190.233	290.783	273.535	106.76	123.496	98.6682	147.655	170.555	226.211													NA	0.891516	-0.387264	0.191175	-0.0661328	0.887733	0.36909	NA	NA
Misin01G020800	51.1928	54.3066	66.4381	47.0278	39.727	41.1987	40.693	20.4473	26.359	29.0195	28.5472	37.874	33.8085	30.7148	33.3516	38.107	25.512	32.0544	25.878	27.6331	30.7114	24.1418													NA	NA	NA	NA	NA	NA	NA	NA	NA
Misin01G020900	3433.72	4477.66	3075.33	4401.81	4054.06	5869.47	2376.57	406.483	1273.82	1784.45	1351.02	2052.6	1264.41	1601.72	1813.98	2788.53	1311.28	1710.31	1173.63	1102.28	1015.5	1061.79	PF04851,PF00098,PF08152,PF00271	PTHR24031,PTHR24031:SF155	KOG0331	3.6.4.13		GO:0016787,GO:0005524,GO:0003677,GO:0008270,GO:0003676,GO:0005634,GO:0004386,GO:0003723	AT5G26742.2	emb1138	DEAD box RNA helicase (RH3)	LOC_Os03g61220.2		DEAD-box ATP-dependent RNA helicase 3, putative, expressed	leaf-stem-rhiz	1	1.4408	1	-1.07376	0.997385	-0.734423	NA	NA
Misin01G021000	42.5626	45.4122	36.7391	29.6792	33.0018	33.8729	31.3982	50.2231	71.9894	68.6445	73.1622	58.1155	57.1436	48.3863	63.3231	64.023	50.2371	55.7224	50.0362	39.1001	40.382	30.8983					K12854		AT1G20960.1	emb1507	U5 small nuclear ribonucleoprotein helicase, putative	LOC_Os02g01740.1		U5 small nuclear ribonucleoprotein 200 kDa helicase, putative, expressed	NA	NA	NA	NA	NA	NA	NA	NA	NA
Misin01G021100	253.958	307.117	238.378	246.312	221.62	489.428	256.433	494.044	549.196	464.088	574.137	381.604	474.14	452.676	319.37	358.631	559.633	418.837	535.043	410.577	444.901	650.03	PF03619	PTHR23423,PTHR23423:SF35	KOG2641				AT3G05940.1		Protein of unknown function (DUF300)	LOC_Os03g61210.1		domain of unknown function domain containing protein, expressed	leaf-stem-rhiz	0.995091	-0.720999	0.954715	0.398899	0.855635	0.215762	NA	NA
Misin01G021200	493.67	525.958	504.233	526.469	384.711	486.814	753.782	413.585	540.856	483.401	471.706	422.893	327.979	336.24	371.865	595.056	477.402	547.488	598.414	427.417	484.788	498.103	PF03105	PTHR10783	KOG1161				AT5G15330.1	ATSPX4,SPX4	SPX domain gene 4	LOC_Os03g61200.1		expressed protein	leaf-stem-rhiz	0.81399	0.170634	0.457649	0.085771	0.878183	-0.228106	NA	NA
Misin01G021300	154.079	143.752	145.503	115.372	112.748	87.7671	74.7557	159.455	126.117	110.846	122.552	128.047	116.985	158.329	178.033	407.953	131.531	114.472	117.32	127.522	123.146	126.807	PF10294	PTHR14614,PTHR14614:SF42	KOG3201	2.1.1.125			AT5G01470.2		S-adenosyl-L-methionine-dependent methyltransferases superfamily protein	LOC_Os03g61140.1		expressed protein	stem,rhiz	0.896769	-0.346724	0.769786	-0.246288	0.932794	0.475417	NA	NA
Misin01G021400	396.9	1204.93	457.525	294.541	153.557	140.96	123.299	1352.28	3545	2445.39	2496.57	2233.44	856.93	2158.95	3488.48	6416.99	5310.06	3374.35	2943.89	1053.53	1394.75	1877.12		PTHR33872,PTHR33872:SF2					AT1G19530.1			LOC_Os03g61150.2		expressed protein	stem,rhiz	1	-2.94086	0.987315	0.60627	0.998336	0.940908	NA	NA
Misin01G021500	65.2439	74.9321	71.9849	62.1409	72.5909	69.6434	56.8172	69.1695	89.4273	99.0417	84.0252	83.4125	124.581	81.0748	104.489	86.4996	97.5808	88.8196	90.4892	71.1631	68.3927	68.91	PF02536	PTHR13068,PTHR13068:SF17				GO:0006355,GO:0005739,GO:0003690	AT1G21150.1		Mitochondrial transcription termination factor family protein	LOC_Os11g14130.1		mTERF family protein, expressed	NA	0.924336	-0.373638	0.00597489	-0.00316021	0.861613	0.30868	NA	NA
Misin01G021600	17.3743	17.3743	17.3743	17.3743	17.3743	17.3743	17.3743	31.7198	33.3412	46.9162	48.3852	28.4142	68.3684	63.3401	38.0618	22.3452	24.4596	23.2242	18.7151	17.3743	18.813	32.7898										LOC_Os01g14850.1		MFS18 protein precursor, putative, expressed	NA	NA	NA	NA	NA	NA	NA	NA	NA
Misin01G021700	27.3446	40.2133	42.2494	37.4692	37.9411	34.8226	42.6361	28.514	38.6071	36.3058	33.806	36.7607	31.2164	34.3444	37.0476	34.6859	30.6056	45.4592	36.6141	36.8421	42.5367	27.8178	PF02536	PTHR13068,PTHR13068:SF17				GO:0006355,GO:0005739,GO:0003690	AT5G07900.1		Mitochondrial transcription termination factor family protein	LOC_Os06g12070.1		mTERF family protein, expressed	NA	NA	NA	NA	NA	NA	NA	NA	NA
Misin01G021800	555.942	392.061	604.3	1615.46	791.684	551.151	1157.33	49.2576	78.5876	159.236	89.2449	124.076	95.2866	82.21	101.539	78.3919	148.529	278.148	189.711	604.346	405.464	277.619	PF01329	PTHR12599,PTHR12599:SF8				GO:0008124,GO:0006729	AT5G51110.2		Transcriptional coactivator/pterin dehydratase	ChrSy.fgenesh.mRNA.86		expressed protein	leaf,stem	1	2.17356	0.883564	-0.363402	1	-2.62371	NA	NA
Misin01G021900	3413.76	3570.76	3608.51	6721.31	4793.42	3132.38	6895.85	730.437	1669.96	1282.39	1185.19	906.839	822.467	874.79	444.58	418.485	2286.67	3273.64	3653.87	4459.28	2960.48	2097.33	PF04185	PTHR31956,PTHR31956:SF9			K01114	GO:0016788	AT1G07230.1	NPC1	non-specific phospholipase C1	LOC_Os03g61130.1		phosphoesterase family protein, putative, expressed	leaf-stem-rhiz	1	1.36316	0.96475	0.316285	1	-2.08226	NA	NA
Misin01G022000	152.172	202.688	191.817	312.13	248.349	331.743	405.247	81.0342	70.61	81.4223	79.6038	149.491	154.844	207.063	184.581	193.707	75.2326	147.85	109.532	96.3629	124.295	125.813	PF04715,PF00425	PTHR11236,PTHR11236:SF20		4.1.3.27	K01657	GO:0016833,GO:0009058	AT2G29690.1	ASA2,ATHANSYNAB	anthranilate synthase 2	LOC_Os03g61120.1		anthranilate synthase component I-1, chloroplast precursor, putative, expressed	leaf	0.998905	1.08719	0.975516	-0.74847	0.942729	-0.537211	NA	NA
Misin01G022100	122.309	170.305	166.693	134.159	149.724	150.932	164.111	124.031	140.313	161.519	159.346	134.652	144.86	141.622	161.182	136.932	152.442	197.045	167.73	126.057	151.497	134.855	PF00642,PF00076	PTHR23139	KOG0126		K13107	GO:0046872,GO:0003676	AT3G47120.1		RNA recognition motif (RRM)-containing protein	LOC_Os03g61110.1		RNA-binding motif protein, putative, expressed	leaf-stem-rhiz	0.00888909	0.0123541	0.215689	0.0740432	0.240052	-0.0729273	NA	NA
Misin01G022200	17.3743	17.3743	20.2239	17.3743	17.3743	19.806	17.3743	17.3743	17.3743	18.7399	21.7241	17.3743	20.0645	18.8302	17.3743	17.3743	17.3743	17.3743	17.3743	19.673	17.3743	17.3743	PF03151	PTHR11132,PTHR11132:SF81	KOG1444		K15356		AT1G07290.1	GONST2	golgi nucleotide sugar transporter 2	LOC_Os03g61100.1		GDP-mannose transporter, putative, expressed	NA	NA	NA	NA	NA	NA	NA	NA	NA
Misin01G022300	1824.22	396.645	648.773	2810.76	1247.52	4942.03	1968.91	35.2026	25.2418	30.6732	27.7554	27.0765	37.0176	30.0358	29.1796	30.938	47.7065	98.5517	63.3421	130.591	127.424	99.9438	PF11493	PTHR36370,PTHR36370:SF2					AT3G47070.1			LOC_Os03g61090.1		expressed protein	leaf	1	5.1971	1	-3.23776	1	-5.21469	NA	NA
Misin01G022400	17.3743	17.3743	20.2239	19.0721	19.1265	24.307	17.3743	18.8133	18.9433	17.3743	17.3743	17.3743	17.3743	17.3743	20.0681	17.3743	18.738	21.3682	17.3743	19.2987	18.813	25.296		PTHR22970,PTHR22970:SF26					AT5G04110.1	GYRB3	DNA GYRASE B3	LOC_Os01g63354.1		ELM2 domain containing protein, putative, expressed	NA	NA	NA	NA	NA	NA	NA	NA	NA
Misin01G022500	19.5642	20.2194	17.3743	19.1693	17.3743	20.5465	20.8607	26.144	23.5848	27.8498	25.7058	18.8022	35.1453	25.8051	24.8644	21.6594	26.3394	19.8016	20.0796	18.6793	17.3743	39.1715		PTHR33621					AT5G17160.1			LOC_Os02g47130.1		expressed protein	NA	NA	NA	NA	NA	NA	NA	NA	NA
Misin01G022600	179.081	176.488	194.893	150.354	116.471	61.1815	99.9069	129.639	183.23	178.792	152.025	171.483	96.668	93.9442	83.5832	96.5628	129.765	204.419	155.586	177.351	132.12	76.8433	PF07714	PTHR27003,PTHR27003:SF14	KOG1187	2.7.11.1		GO:0006468,GO:0004672	AT4G00330.1	CRCK2	calmodulin-binding receptor-like cytoplasmic kinase 2	LOC_Os03g61060.1		protein kinase domain containing protein, expressed	NA	0.000412242	0.00486648	0.368543	0.119659	0.331109	-0.105433	NA	NA
Misin01G022700	387.487	502.053	336.447	415.234	351.284	243.426	157.56	506.337	476.467	532.805	501.976	441.841	491.004	563.505	593.129	473.246	415.583	515.75	513.697	434.553	381.558	388.475	PF01839	PTHR21419,PTHR21419:SF23		3.2.1.162			AT3G09090.1	DEX1	defective in exine formation protein (DEX1)	LOC_Os03g61050.1		FG-GAP repeat-containing protein, putative, expressed	leaf-stem-rhiz	0.987501	-0.529512	0.0356572	0.0235452	0.973635	0.402859	NA	NA
Misin01G022800	56.328	37.7174	67.7379	97.3376	56.377	110.882	65.7492	37.3667	43.0984	55.7732	56.1475	37.5584	61.4475	51.9873	37.1713	30.611	40.9202	36.8334	46.3105	49.0086	42.6058	32.9224	PF04859	PTHR31161,PTHR31161:SF4					AT5G58960.1	GIL1	Plant protein of unknown function (DUF641)	LOC_Os03g61040.1		GIL1, putative, expressed	NA	NA	NA	NA	NA	NA	NA	NA	NA
Misin01G022900	78.5569	104.577	96.23	69.491	110.223	53.5262	67.3384	27.488	29.579	32.9552	35.876	37.2359	41.8987	29.4626	40.1554	36.4727	28.1899	34.0229	33.0051	33.536	35.836	34.0396		PTHR30265,PTHR30265:SF2					AT3G09210.1	PTAC13	plastid transcriptionally active 13	LOC_Os03g61030.1		transcription termination factor nusG family protein, expressed	NA	0.999117	1.2666	0.963873	-0.723214	0.964697	-0.764218	NA	NA
Misin01G023000	266.437	213.594	215.476	191.265	166.767	218.826	201.602	264.148	147.101	143.097	144.773	157.466	192.594	238.729	250.826	292.321	174.821	208.417	181.916	224.471	318.648	357.85	PF02953	PTHR11038,PTHR11038:SF17	KOG3480		K17778	GO:0045039	AT2G29530.2	TIM10	Tim10/DDP family zinc finger protein	LOC_Os03g61019.1		mitochondrial import inner membrane translocase subunit Tim, putative, expressed	leaf-stem-rhiz	0.248463	-0.0630295	0.795355	0.243429	0.605432	-0.154779	NA	NA
Misin01G023100	43.3996	63.0032	66.8766	67.8246	61.8191	107.236	58.2302	269.004	236.488	246.065	320.964	169.303	329.066	297.039	234.125	124.9	360.177	213.701	371.802	295.207	236.8	198.806	PF13414,PF07714	PTHR27001,PTHR27001:SF18	KOG1187	2.7.11.1,2.7.10.2		GO:0006468,GO:0004672	AT5G59010.1		Protein kinase protein with tetratricopeptide repeat domain	LOC_Os03g61010.1		protein kinase family protein, putative, expressed	stem,rhiz	0.99987	-1.95523	0.972918	0.710927	0.95851	0.561408	NA	NA
Misin01G023200	21.6299	26.8106	25.1321	24.3494	25.1137	40.7459	25.3455	21.18	20.615	24.606	25.9829	26.1987	24.1434	20.7467	20.1834	22.7604	21.4584	24.0281	24.7694	23.7516	28.8501	22.8505													NA	NA	NA	NA	NA	NA	NA	NA	NA
Misin01G023300	210.726	134.463	278.175	385.837	367.664	2742.46	643.206	154.994	34.2852	50.2197	45.5712	40.0357	53.7931	156.059	91.1571	285.34	40.1132	72.7217	68.6012	160.415	182.789	160.643	PF00201	PTHR11926,PTHR11926:SF244		2.4.1.202		GO:0016758,GO:0008152	AT3G11340.1		UDP-Glycosyltransferase superfamily protein	LOC_Os03g60960.1		cytokinin-N-glucosyltransferase 1, putative, expressed	leaf	1	2.73288	0.990816	-1.65348	0.997262	-2.07448	NA	NA
Misin01G023400	24.4298	27.2922	22.2446	30.9465	22.4001	19.3473	22.5798	20.329	17.3743	18.7399	19.6172	17.3743	21.1861	19.5303	19.7224	17.3743	21.2323	20.7403	20.7292	19.9964	19.9946	18.6441	PF00201	PTHR11926,PTHR11926:SF244		2.4.1.202		GO:0016758,GO:0008152	AT3G46670.1	UGT76E11	UDP-glucosyl transferase 76E11	LOC_Os03g60960.1		cytokinin-N-glucosyltransferase 1, putative, expressed	NA	NA	NA	NA	NA	NA	NA	NA	NA
Misin01G023500	645.001	491.489	549.855	420.959	348.916	433.484	378.289	480.225	520.854	435.991	465.732	481.057	509.225	489.189	647.788	692.723	501.676	485.996	518.944	547.512	709.53	527.593		PTHR38525								LOC_Os03g60950.2		expressed protein	leaf-stem-rhiz	0.884832	-0.198399	0.701719	0.13485	0.305202	0.0556397	NA	NA
Misin01G023600	24.8114	27.4198	28.4373	22.6281	21.3648	22.8028	22.9768	25.5757	23.4767	24.7064	28.2706	24.676	26.1503	23.8097	24.159	20.9752	30.2511	27.9909	27.1841	24.9603	30.0518	25.3823													NA	NA	NA	NA	NA	NA	NA	NA	NA
Misin01G023700	17.3743	20.2194	17.3743	21.7004	19.9409	17.3743	21.5909	17.3743	17.3743	17.3743	17.3743	17.3743	17.3743	17.3743	17.3743	18.7738	18.738	17.3743	17.3743	17.3743	17.3743	17.3743	PF02365	PTHR31989,PTHR31989:SF22				GO:0006355,GO:0003677				LOC_Os03g62470.1		no apical meristem protein, putative, expressed	NA	NA	NA	NA	NA	NA	NA	NA	NA
Misin01G023800	348.988	363.866	266.483	270.714	237.257	203.944	183.215	356.089	393.995	386.71	417.469	377.913	429.528	366.076	446.145	575.573	411.33	483.897	494.783	389.747	469.362	285.529	PF13641	PTHR10859	KOG2978	2.4.1.83	K00721		AT1G20575.1		Nucleotide-diphospho-sugar transferases superfamily protein	LOC_Os03g60939.1		dolichyl-phosphate beta-glycosyltransferase, putative, expressed	leaf-stem-rhiz	0.994197	-0.671819	0.884797	0.266315	0.928698	0.299491	NA	NA
Misin01G023900	297.888	283.099	299.743	228.084	272.05	188.087	454.644	213.807	288.331	274.523	278.726	245.88	269.666	254.988	237.972	284.469	388.565	318.871	396.408	272.801	375.831	367.013	PF13659	PTHR18895,PTHR18895:SF71	KOG3191	2.1.1.72	K02493		AT3G13440.1		S-adenosyl-L-methionine-dependent methyltransferases superfamily protein	LOC_Os03g60920.1		Methyltransferase small domain containing protein, expressed	leaf-stem-rhiz	0.136959	-0.0416322	0.941663	0.371582	0.898534	-0.29277	NA	NA
Misin01G024000	845.27	1040.4	912.8	730.6	653.393	373.829	391.32	219.54	496.791	618.791	449.001	712.71	469.907	740.292	716.711	1283.12	481.068	566.804	503.853	363.466	365.167	263.83	PF13812,PF01535,PF13041	PTHR24015,PTHR24015:SF659					AT1G74850.1	PTAC2	plastid transcriptionally active 2	LOC_Os03g60910.1		PPR repeat domain containing protein, putative, expressed	leaf-stem-rhiz	0.951096	0.327236	0.984236	-0.633778	0.768889	0.168804	NA	NA
Misin01G024100	66.3719	55.0092	55.6438	49.8565	45.4244	41.6083	56.6189	65.5301	78.0709	81.9402	86.745	61.3226	90.9789	63.7477	75.8971	58.4378	111.673	85.7368	130.936	88.5501	123.519	103.643	PF12554	PTHR28520,PTHR28520:SF1			K18633		AT4G09550.1	ATGIP1,GIP1	AtGCP3 interacting protein 1	LOC_Os03g60900.1		expressed protein	NA	0.984875	-0.721582	0.973926	0.728638	0.247415	-0.0951847	NA	NA
Misin01G024200	252.734	244.677	236.675	274.984	255.385	312.383	232.492	428.6	325.423	314.32	342.714	322.195	261.416	221.849	299.412	263.406	388.484	371.377	433.752	399.483	389.197	464.833	PF07887	PTHR31713,PTHR31713:SF13				GO:0006950,GO:0005516	AT5G57580.1		Calmodulin-binding protein	LOC_Os03g32160.1		calmodulin binding protein, putative, expressed	leaf-stem-rhiz	0.977224	-0.426998	0.978232	0.503551	0.419566	-0.0939604	NA	NA
Misin01G024300	17.3743	17.3743	17.3743	17.3743	17.3743	17.3743	17.3743	181.843	26.3766	42.783	63.2011	37.1138	52.169	42.4339	56.0641	20.1741	30.1056	22.1303	23.8716	18.9225	18.5007	80.4137	PF00860	PTHR11119,PTHR11119:SF39				GO:0055085,GO:0016020,GO:0006810,GO:0005215	AT5G62890.3		Xanthine/uracil permease family protein	LOC_Os03g60880.2		nucleobase-ascorbate transporter, putative, expressed	NA	NA	NA	NA	NA	NA	NA	NA	NA
Misin01G024400	17.3743	17.3743	17.3743	19.0721	17.3743	21.8292	17.3743	675.115	46.5875	66.1817	189.618	69.1774	102.945	77.8863	155.098	26.789	41.4638	24.0281	29.5799	25.1413	18.813	152.127	PF00860	PTHR11119,PTHR11119:SF39				GO:0055085,GO:0016020,GO:0006810,GO:0005215	AT5G62890.3		Xanthine/uracil permease family protein	LOC_Os03g60880.1		nucleobase-ascorbate transporter, putative, expressed	NA	0.998437	-2.63134	0.93137	-1.01032	0.99562	2.26344	NA	NA
Misin01G024500	422.996	387.508	416.69	308.405	286.572	255.964	256.762	327.066	384.644	347.247	372.349	320.367	383.456	353.627	382.813	404.148	479.037	445.703	481.62	417.359	597.64	575.062	PF00327	PTHR15892,PTHR15892:SF2			K02907		AT5G55140.1		ribosomal protein L30 family protein	LOC_Os08g01859.1		ribosomal protein L30 containing protein, expressed	leaf-stem-rhiz	0.957327	-0.337778	0.981396	0.513348	0.766413	-0.174257	NA	NA
Misin01G024600	17.3743	17.3743	17.3743	17.3743	19.1265	17.3743	17.3743	23.578	34.7893	24.513	27.9743	23.9951	35.0309	27.3142	20.4192	17.3743	21.1878	19.4882	22.1864	21.2416	19.9394	21.7014	PF00071	PTHR24073,PTHR24073:SF484	KOG0087			GO:0007264,GO:0005525	AT1G07410.1	ATRAB-A2B,ATRABA2B,RAB-A2B,RABA2b	RAB GTPase homolog A2B	LOC_Os03g60870.1		ras-related protein, putative, expressed	NA	NA	NA	NA	NA	NA	NA	NA	NA
Misin01G024700	39.1508	70.5668	62.0671	118.724	65.0585	55.2823	68.9248	288.303	238.277	240.121	169.564	151.916	87.9683	113.344	43.1358	37.8928	373.313	475.691	478.55	1476.89	1089.04	549.718	PF00854	PTHR11654,PTHR11654:SF79				GO:0016020,GO:0006810,GO:0005215	AT2G37900.1		Major facilitator superfamily protein	LOC_Os03g60850.1		peptide transporter PTR2, putative, expressed	stem	0.999863	-2.50163	1	2.66696	0.992769	-1.34485	NA	NA
Misin01G024800	39.8225	43.2984	41.3614	35.8542	45.3917	31.8434	29.7423	25.7381	32.6361	41.7338	44.1045	44.918	44.9048	43.7499	42.015	36.9443	35.7685	35.3306	33.8641	33.9898	29.5299	30.6939													NA	NA	NA	NA	NA	NA	NA	NA	NA
Misin01G024900	34.0523	44.8742	42.3955	32.2711	35.7214	31.5325	32.0138	19.5044	27.1165	32.2707	34.7955	38.1192	29.508	37.8388	28.6622	28.1832	27.6933	33.7905	26.7873	31.7112	31.108	22.9525	PF02536	PTHR13068,PTHR13068:SF17				GO:0006355,GO:0005739,GO:0003690	AT1G21150.1		Mitochondrial transcription termination factor family protein	LOC_Os11g14130.1		mTERF family protein, expressed	NA	NA	NA	NA	NA	NA	NA	NA	NA
Misin01G025000	246.693	172.115	234.243	300.264	255.388	227.642	318.068	45.9878	43.9524	43.6777	36.9234	42.628	56.6399	61.6411	56.4526	78.1529	54.086	85.9149	69.7369	87.9329	95.7831	63.8747	PF00226	PTHR24078					AT5G59610.1		Chaperone DnaJ-domain superfamily protein	LOC_Os03g60790.1		heat shock protein DnaJ, putative, expressed	leaf	1	2.04794	0.975662	-0.857132	0.998412	-1.71565	NA	NA
Misin01G025100	408.481	363.615	374.081	416.685	376.239	721.697	434.61	466.105	676.2	753.662	665.573	672.391	617.404	658.082	678.045	828.287	690.977	704.892	738.777	662.45	956.785	811.215	PF08609	PTHR19316,PTHR19316:SF17	KOG2160		K09562		AT3G09350.1	Fes1A	Fes1A	LOC_Os03g60780.1		armadillo/beta-catenin-like repeat containing protein, expressed	leaf-stem-rhiz	0.996225	-0.660955	0.977284	0.406996	0.837097	0.167354	NA	NA
Misin01G025200	154.632	111.39	131.497	87.9961	78.0392	102.546	51.2832	123.058	133.696	133.989	115.054	120.7	144.907	147.478	138.062	166.349	111.697	125.66	142.31	110.963	159.162	108.333	PF01728	PTHR10920	KOG4589	2.1.1.166		GO:0032259,GO:0008168,GO:0001510	AT5G13830.1		FtsJ-like methyltransferase family protein	LOC_Os03g60750.1		ribosomal RNA large subunit methyltransferase J, putative, expressed	stem,rhiz	0.918157	-0.372465	0.111775	0.0564801	0.827844	0.259369	NA	NA
Misin01G025300	322.905	263.279	448.841	555.628	618.666	713.453	642.462	166.474	509.823	509.236	398.79	449.129	394.815	374.102	358.79	306.117	922.699	725.395	1107.47	636.131	1056.59	791.269	PF13460	PTHR14194,PTHR14194:SF61					AT2G37660.1		NAD(P)-binding Rossmann-fold superfamily protein	LOC_Os03g60740.1		expressed protein	leaf-stem-rhiz	0.757777	-0.154184	0.999693	0.978186	0.995277	-0.836994	NA	NA
Misin01G025400	212.351	206.805	191.127	193.802	204.541	296.872	158.822	299.695	188.023	219.632	297.343	339.826	183.686	271.793	378.493	264.137	171.93	220.352	164.076	199.382	203.804	213.004	PF03514	PTHR31636,PTHR31636:SF23					AT1G07530.1	ATGRAS2,GRAS2,SCL14	SCARECROW-like 14	LOC_Os04g50060.1		GRAS family transcription factor domain containing protein, expressed	leaf-stem-rhiz	0.806835	-0.203477	0.909874	-0.326049	0.955593	0.420867	NA	NA
Misin01G025500	19.8407	27.4198	23.288	17.3743	25.459	23.2645	22.0589	23.9135	25.6978	21.473	20.4555	19.4687	18.8562	23.7297	18.9544	23.7852	23.8162	21.8812	22.07	23.4354	21.1209	18.5911													NA	NA	NA	NA	NA	NA	NA	NA	NA
Misin01G025600	19.5642	28.3727	31.2571	33.4373	27.9385	27.716	23.7707	295.568	113.123	135.332	365.067	121.388	296.734	131.434	119.036	23.1154	116.108	58.558	92.1887	48.5929	54.1661	101.937	PF01357	PTHR31867,PTHR31867:SF5					AT2G39700.1	ATEXP4,ATEXPA4,ATHEXP ALPHA 1.6,EXPA4	expansin A4	LOC_Os03g60720.1		expansin precursor, putative, expressed	NA	0.999759	-2.33459	0.903653	-0.534478	0.998311	1.78414	NA	NA
Misin01G025700	97.3027	96.5316	99.326	132.08	158.08	189.91	170.124	60.7425	146.414	100	97.032	91.4713	103.178	106.481	78.7699	89.9865	157.255	99.9609	109.465	102.327	107.783	108.807	PF07714	PTHR27001,PTHR27001:SF113	KOG1187	2.7.11.1,2.7.10.2		GO:0006468,GO:0004672	AT2G28930.3	APK1B,PK1B	protein kinase 1B	LOC_Os03g60710.1		protein kinase domain containing protein, expressed	NA	0.930596	0.394484	0.000620041	0.00397069	0.892044	-0.376291	NA	NA
Misin01G025800	384.454	309.133	296.598	278.923	313.309	374.561	279.654	507.353	247.609	243.867	250.245	261.341	361.761	490.001	377.023	464.099	257.946	219.827	226.79	257.218	265.158	506.52	PF00535	PTHR10859,PTHR10859:SF91	KOG2977	2.4.1.117	K00729		AT2G39630.1		Nucleotide-diphospho-sugar transferases superfamily protein	LOC_Os03g60700.1		dolichyl-phosphate beta-glycosyltransferase, putative, expressed	leaf-stem-rhiz	0.146492	-0.0403572	0.831831	-0.237679	0.841152	0.221365	NA	NA
Misin01G025900	84.6053	66.7254	67.1522	64.1298	65.4012	60.0225	61.0263	72.6775	51.7734	48.6769	49.8627	48.3124	64.9965	78.957	69.5356	73.1211	62.8909	63.3667	63.0357	63.7064	59.7536	88.1257	PF02536	PTHR13068,PTHR13068:SF17	KOG1267		K15032	GO:0006355,GO:0005739,GO:0003690	AT5G07900.1		Mitochondrial transcription termination factor family protein	LOC_Os11g14130.1		mTERF family protein, expressed	NA	NA	NA	NA	NA	NA	NA	NA	NA
Misin01G026000	390.386	405.799	378.151	380.561	388.743	446.033	294.821	415.428	398.466	383.902	363.417	354.135	374.454	448.349	351.375	387.488	463.87	441.688	442.53	419.25	456.31	472.896	PF00899	PTHR10953			K04532	GO:0008641	AT1G05180.1	AXR1	NAD(P)-binding Rossmann-fold superfamily protein	LOC_Os03g60550.1		ThiF family domain containing protein, putative, expressed	leaf-stem-rhiz	0.640478	-0.106118	0.882031	0.224517	0.548036	-0.100266	NA	NA
Misin01G026100	25.4231	38.5613	21.4832	27.0878	31.1899	171.008	110.378	1187.01	30.8337	229.092	926.61	1650.68	29.3656	27.1174	5383.9	31.8156	85.5822	106.29	90.491	83.1357	158.687	361.225	PF13912	PTHR26374,PTHR26374:SF166					AT3G46080.1		C2H2-type zinc finger family protein	LOC_Os03g60560.1		ZOS3-21 - C2H2 zinc finger protein, expressed	NA	0.999928	-3.48438	0.994863	-2.09961	1	3.36448	NA	NA
Misin01G026200	26.6914	28.3727	20.5709	21.7551	22.4412	41.5332	120.623	1193.81	27.748	116.741	1373.62	1807.46	21.1389	23.8186	4417.71	25.9984	56.3824	54.7531	27.1823	26.9813	38.3426	428.543	PF13912	PTHR26374,PTHR26374:SF169					AT5G59820.1	RHL41,ZAT12	C2H2-type zinc finger family protein	LOC_Os03g60570.1		ZOS3-22 - C2H2 zinc finger protein, expressed	NA	0.999972	-3.97466	0.995125	-2.49113	1	3.80872	NA	NA
Misin01G026300	19.5642	23.7268	19.8679	23.5161	27.2157	123.844	25.3455	53.0853	23.6807	28.0149	27.7066	46.7137	31.3452	60.8546	383.648	257.921	33.371	32.4009	36.04	36.6911	72.0652	217.179	PF00241	PTHR11913,PTHR11913:SF27	KOG1735		K05765	GO:0005622,GO:0003779,GO:0030042,GO:0015629	AT5G59880.1	ADF3	actin depolymerizing factor 3	LOC_Os03g60580.1		actin-depolymerizing factor, putative, expressed	NA	0.985111	-1.22354	0.0895196	-0.0647215	0.957368	0.911895	NA	NA
Misin01G026400	4341.53	3001	3716.18	4463.72	3976.97	6349.09	6402.23	6328.25	5891.86	4379.98	5219	4246.33	4840.47	5143.05	4371.74	4933.74	10812.6	6769.44	11618.8	8148.8	10816.5	10361	PF00241	PTHR11913,PTHR11913:SF29	KOG1735		K05765	GO:0005622,GO:0003779,GO:0030042,GO:0015629	AT5G59890.1	ADF4,ATADF4	actin depolymerizing factor 4	LOC_Os04g46910.1		actin-depolymerizing factor, putative, expressed	leaf-stem-rhiz	0.999537	-0.563068	1	0.996334	0.997846	-0.492071	NA	NA
Misin01G026500	159.163	158.889	161.727	139.645	149.376	312.416	154.583	389.839	229.262	230.452	267.217	245.309	315.719	454.761	296.053	403.617	243.33	230.267	230.06	218.675	331.286	453.17	PF14392,PF00098	PTHR23002,PTHR23002:SF66			K09250	GO:0008270,GO:0003676	AT1G75560.2		zinc knuckle (CCHC-type) family protein	LOC_Os03g60600.1		zinc knuckle domain containing protein, expressed	leaf-stem-rhiz	0.992976	-0.770205	0.571498	0.150525	0.962413	0.464096	NA	NA
Misin01G026600	312.519	301.999	307.054	471.179	413.661	709.55	674.633	899.946	785.521	1027.79	903.127	1131.45	791.387	771.478	671.452	786.582	797.397	870.674	827.574	908.676	854.78	589.12	PF00650	PTHR10174,PTHR10174:SF100	KOG1470,KOG1471				AT3G46450.1		SEC14 cytosolic factor family protein / phosphoglyceride transfer family protein	LOC_Os03g60610.1		SEC14 cytosolic factor family protein, putative, expressed	leaf-stem-rhiz	0.998762	-0.859793	0.901226	0.221344	0.989217	0.461917	NA	NA
Misin01G026700	74.5516	65.8714	76.2733	96.2566	85.5158	86.883	89.6241	68.6543	71.5267	88.6041	74.729	88.9179	96.3043	98.4655	91.1782	126.765	73.4997	84.9238	79.6163	83.9516	101.056	83.3274	PF00012	PTHR19375,PTHR19375:SF221					AT5G02500.1	AT-HSC70-1,HSC70,HSC70-1,HSP70-1	heat shock cognate protein 70-1	LOC_Os11g47760.1		DnaK family protein, putative, expressed	NA	0.267401	-0.0759149	0.103303	-0.0387147	0.344169	0.0971213	NA	NA
Misin01G026800	22.0305	20.8818	26.598	19.1354	21.2899	20.9812	20.8607	18.89	18.8083	19.9902	21.1292	17.3743	23.8291	17.3743	21.7076	18.7746	21.2588	17.3743	20.0545	17.3743	18.5007	17.3743													NA	NA	NA	NA	NA	NA	NA	NA	NA
Misin01G026900	33.5519	33.4629	31.5921	39.7341	29.7465	36.7878	37.3633	44.3877	32.3648	30.1111	49.4671	35.6554	30.8039	32.6693	38.5166	31.1192	38.6345	33.1258	35.8998	34.251	34.8987	45.9285		PTHR10584,PTHR10584:SF184					AT1G06730.1		pfkB-like carbohydrate kinase family protein	LOC_Os03g06880.1		kinase, pfkB family, putative, expressed	NA	NA	NA	NA	NA	NA	NA	NA	NA
Misin01G027000	91.5305	82.0131	99.5295	104.609	101.761	127.073	231.764	112.362	231.181	157.221	195.515	183.577	128.741	133.763	73.6612	61.2347	175.54	186.115	175.366	199.892	194.443	79.2693	PF02701	PTHR31992,PTHR31992:SF18				GO:0006355,GO:0003677	AT3G55370.2	OBP3	OBF-binding protein 3	LOC_Os03g60630.1		dof zinc finger domain containing protein, putative, expressed	NA	0.877	-0.326415	0.848907	0.337653	0.00823268	-0.0190933	NA	NA
Misin01G027100	17.3743	22.58	19.0481	24.3849	24.6237	29.7041	25.8663	23.6586	22.1424	19.439	21.7241	19.4873	28.109	22.0964	23.8703	17.3743	19.9247	20.1163	24.8853	19.9964	22.1561	22.8378	PF01158	PTHR10114	KOG3452		K02920	GO:0006412,GO:0005840,GO:0005622,GO:0003735	AT2G37600.1		Ribosomal protein L36e family protein	LOC_Os05g38520.2		60S ribosomal protein L36-2, putative, expressed	NA	NA	NA	NA	NA	NA	NA	NA	NA
Misin01G027200	234.945	121.74	127.791	204.165	135.017	791.661	317.231	626.934	121.976	276.864	677.498	931.307	112.906	189.249	920.855	125.864	193.269	240.918	173.117	315.84	280.923	444.704	PF00481	PTHR13832,PTHR13832:SF228	KOG0700	3.1.3.16		GO:0003824,GO:0006470,GO:0004722	AT2G28890.1	PLL4	poltergeist like 4	LOC_Os03g60650.1		protein phosphatase 2C, putative, expressed	leaf-stem-rhiz	0.918715	-0.40389	0.933514	-0.448638	0.975042	0.663008	NA	NA
Misin01G027300	34.5402	20.8818	21.1688	24.3302	27.3015	26.7563	23.4839	24.6092	27.3457	20.8944	21.268	22.1476	30.4592	24.2397	20.7732	24.0585	22.312	21.1184	24.8018	23.5403	22.5584	26.3729													NA	NA	NA	NA	NA	NA	NA	NA	NA
Misin01G027400	35.6716	37.5333	34.6142	45.2138	40.0136	42.5189	38.2592	46.9061	41.6327	43.7761	39.837	43.5884	41.0102	47.5881	48.1171	39.0205	49.4024	49.2265	41.7883	50.5258	45.9742	43.2441	PF02536	PTHR13068,PTHR13068:SF17				GO:0006355,GO:0005739,GO:0003690	AT5G07900.1		Mitochondrial transcription termination factor family protein	LOC_Os11g14130.1		mTERF family protein, expressed	NA	NA	NA	NA	NA	NA	NA	NA	NA
Misin01G027500	17.3743	17.3743	19.495	17.3743	17.3743	19.0082	17.3743	18.8133	17.3743	19.439	17.3743	20.8214	17.3743	18.6405	17.3743	18.7738	19.3027	20.4359	19.3898	19.673	22.5596	22.321	PF13912	PTHR26374,PTHR26374:SF202					AT5G04390.1		C2H2-type zinc finger family protein	LOC_Os03g60540.1		ZOS3-20 - C2H2 zinc finger protein, expressed	NA	NA	NA	NA	NA	NA	NA	NA	NA
Misin01G027600	252.447	231.362	214.008	202.074	208.548	221.305	280.084	305.619	344.322	343.137	336.125	283.577	343.231	250.202	303.534	328.424	501.075	365.402	464.245	318.317	381.392	293.318	PF00025	PTHR24073,PTHR24073:SF561	KOG0078	3.6.5.2	K07901	GO:0005525	AT5G59840.1		Ras-related small GTP-binding family protein	LOC_Os03g60530.1		ras-related protein, putative, expressed	leaf-stem-rhiz	0.989959	-0.5819	0.964846	0.473194	0.193326	0.0507261	NA	NA
Misin01G027700	303.254	302.024	319.621	260.018	264.027	291.919	279.994	461.831	590.886	552.606	563.615	756.578	365.498	554.639	756.298	946.974	560.532	534.203	506.828	381.71	332.641	316.127	PF14309	PTHR21726,PTHR21726:SF50					AT3G53540.1			LOC_Os03g60520.1		expressed protein	leaf-stem-rhiz	0.998534	-0.921104	0.61275	-0.12009	0.99674	0.778677	NA	NA
Misin01G027800	211.515	123.436	189.905	141.034	119.81	274.533	236.986	634.775	895.725	640.482	565.154	421.713	890.012	837.337	487.329	362.537	1907.88	558.094	1841.75	629.731	679.462	1752.6	PF02431	PTHR28039,PTHR28039:SF8		5.5.1.6	K01859	GO:0016872	AT3G55120.1	A11,CFI,TT5	Chalcone-flavanone isomerase family protein	LOC_Os03g60509.2		expressed protein	leaf-stem-rhiz	0.999994	-2.21315	0.999889	1.4607	0.371246	-0.0957727	NA	NA
Misin01G027900	822.627	693.622	1273.86	691.745	585.58	1021.36	572.698	132.997	176.901	269.035	163.151	263.358	330.547	261.278	249.615	433.449	123.217	140.304	67.0162	219.058	145.775	94.2404	PF00403	PTHR22814,PTHR22814:SF16	KOG1603			GO:0046872,GO:0030001	AT2G37390.1		Chloroplast-targeted copper chaperone protein	LOC_Os03g60480.1		heavy metal-associated domain containing protein, expressed	leaf,rhiz	1	1.99274	0.999442	-1.90297	0.99109	-0.954609	NA	NA
Misin01G028000	411.245	286.715	339.334	319.351	300.622	177.908	205.374	152.302	187.651	212.646	200.12	190.839	275.754	156.798	230.235	196.722	234.279	261.251	207.894	230.107	201.222	167.951		PTHR21402,PTHR21402:SF10			K13156		AT3G04160.2			LOC_Os04g28170.1		expressed protein	leaf-stem-rhiz	0.977792	0.494727	0.620406	-0.139964	0.913167	-0.355918	NA	NA
Misin01G028100	119.931	171.21	169.346	155.275	198.576	117.487	142.951	86.1955	138.69	128.559	121.955	122.837	158.082	89.6965	142.519	117.552	128.604	136.894	125.137	155.551	131.151	104.98	PF08263,PF07714	PTHR27001,PTHR27001:SF33	KOG1187	2.7.11.1,2.7.10.1		GO:0006468,GO:0004672	AT5G10290.1		leucine-rich repeat transmembrane protein kinase family protein	LOC_Os02g18320.1		BRASSINOSTEROID INSENSITIVE 1-associated receptor kinase 1 precursor, putative, expressed	leaf,stem	0.86592	0.278082	0.1937	-0.0561526	0.722773	-0.209515	NA	NA
Misin01G028200	22.363	17.3743	19.0481	17.3743	17.3743	18.9125	19.2221	17.3743	17.3743	17.3743	17.3743	17.3743	17.3743	17.3743	17.3743	18.9047	17.3743	18.8028	17.3743	18.9225	17.3743	18.6441													NA	NA	NA	NA	NA	NA	NA	NA	NA
Misin01G028300	17.3743	17.3743	25.0941	19.1354	19.0949	18.9125	19.7431	18.9316	19.0788	19.439	18.7983	17.3743	18.8078	19.2909	20.0681	17.3743	20.3836	17.3743	17.3743	17.3743	17.3743	19.8609													NA	NA	NA	NA	NA	NA	NA	NA	NA
Misin01G028400	17.3743	19.735	17.3743	19.9054	19.0949	17.3743	17.3743	17.3743	17.3743	18.7708	17.3743	18.8022	19.5705	18.6405	17.3743	18.9047	17.3743	19.4882	17.3743	17.3743	18.813	17.3743		PTHR32212,PTHR32212:SF96					AT1G16930.1		F-box/RNI-like/FBD-like domains-containing protein	LOC_Os03g25670.1		expressed protein	NA	NA	NA	NA	NA	NA	NA	NA	NA
Misin01G028500	19.8407	17.3743	17.3743	23.0227	19.1265	17.3743	17.3743	17.3743	17.3743	20.1947	18.9433	17.3743	17.3743	17.3743	17.3743	17.3743	17.3743	18.8028	17.3743	17.3743	17.3743	17.3743		PTHR31248,PTHR31248:SF4								LOC_Os03g60470.1		glycine-rich protein A3, putative, expressed	NA	NA	NA	NA	NA	NA	NA	NA	NA
Misin01G028600	159.8	263.251	267.912	210.187	165.751	123.946	109.203	322.042	414.895	466.474	365.981	374.253	322.926	368.005	363.055	303.962	342.912	400.572	405.005	332.922	325.697	229.828	PF09127,PF01433	PTHR11533		3.3.2.6	K01254	GO:0019370,GO:0008270,GO:0008237,GO:0006508	AT5G13520.1		peptidase M1 family protein	LOC_Os03g60460.1		aminopeptidase, putative, expressed	stem,rhiz	0.997667	-0.968771	0.829609	0.236693	0.978159	0.516101	NA	NA
Misin01G028700	17.3743	17.3743	17.3743	17.3743	17.3743	17.3743	17.3743	17.3743	17.3743	17.3743	17.3743	17.3743	17.3743	17.3743	17.3743	17.3743	17.3743	17.3743	17.3743	17.3743	17.3743	17.3743	PF12937	PTHR35828,PTHR35828:SF2				GO:0005515				LOC_Os12g27810.1		OsFBX444 - F-box domain containing protein, expressed	NA	NA	NA	NA	NA	NA	NA	NA	NA
Misin01G028800	96.1835	91.4689	102.148	93.1971	94.1233	104.765	101.998	63.7399	64.8152	71.4134	66.0045	72.7593	82.8115	68.2396	75.94	97.0784	62.0417	59.6789	58.597	64.7676	56.2356	65.1559													NA	NA	NA	NA	NA	NA	NA	NA	NA
Misin01G028900	23.3132	21.6381	19.495	19.9054	17.3743	20.9812	20.8607	18.9316	19.4966	26.1879	21.8794	26.619	26.054	20.7965	23.8281	24.0619	26.5732	30.7374	19.879	22.2951	21.9643	20.4616	PF00240	PTHR10666	KOG0001			GO:0005515	AT4G05320.4	UBQ10	polyubiquitin 10	LOC_Os06g46770.2		ubiquitin family protein, putative, expressed	NA	NA	NA	NA	NA	NA	NA	NA	NA
Misin01G029000	17.3743	17.3743	17.3743	17.3743	17.3743	17.3743	17.3743	17.3743	17.3743	17.3743	17.3743	17.3743	17.3743	17.3743	18.6033	17.3743	19.3887	17.3743	17.3743	17.3743	17.3743	17.3743													NA	NA	NA	NA	NA	NA	NA	NA	NA
Misin01G029100	61.8431	80.0616	101.074	149.987	129.062	195.338	188.804	116.909	146.858	183.82	153.028	180.942	141.054	214.446	181.756	270.392	136.219	176.814	176.316	217.594	203.02	210.716		PTHR35828,PTHR35828:SF2								LOC_Os01g54770.1		expressed protein	stem,rhiz	0.954159	-0.453578	0.782796	0.245291	0.619881	0.161229	NA	NA
Misin01G029200	641.803	556.471	674.823	404.32	490.007	192.242	377.057	127.406	159.003	143.103	150.138	144.286	164.634	121.804	125.477	149.125	232.942	139.281	147.105	195.305	132.105	148.213	PF00847	PTHR32467,PTHR32467:SF30			K09284	GO:0006355,GO:0003700,GO:0007275	AT2G28550.3	RAP2.7,TOE1	related to AP2.7	LOC_Os03g60430.2		AP2 domain containing protein, expressed	leaf-stem-rhiz	1	1.63685	0.978278	-0.771966	0.996028	-1.197	NA	NA
Misin01G029300	105.331	103.031	86.2163	79.871	84.9898	65.5886	51.2789	134.296	143.484	136.029	142.222	104.432	145.205	140.72	175.001	152.548	154.756	142.573	137.196	95.9816	142.974	122.47	PF00164	PTHR11652,PTHR11652:SF16	KOG1749			GO:0006412,GO:0005840,GO:0005622,GO:0003735	AT5G02960.1		Ribosomal protein S12/S23 family protein	LOC_Os03g60400.1		40S ribosomal protein S23, putative, expressed	rhiz	0.990416	-0.763362	0.659106	0.19473	0.93546	0.42235	NA	NA
Misin01G029400	21.1234	19.735	19.495	25.7134	25.0256	27.4858	27.4581	31.297	17.3743	17.3743	17.3743	17.3743	17.3743	18.8302	18.9544	18.7746	41.4143	23.4548	30.6309	24.5127	26.5327	136.847													NA	0.798821	-0.352627	0.971383	1.14682	0.955099	-0.848672	NA	NA
Misin01G029500	81.0056	105.486	87.7552	64.3366	93.6923	51.6999	58.303	46.4083	54.388	62.0696	54.5074	53.5898	90.8345	57.2864	69.6449	55.5464	52.5885	49.837	46.0075	49.412	44.0532	40.3239													NA	0.941161	0.465232	0.93749	-0.512733	0.0518513	-0.0432676	NA	NA
Misin01G029600	1077.79	1174.15	1179.82	1260.25	1594.56	963.945	1023.5	757.957	636.453	693.92	744.37	925.426	993.966	779.508	1020.12	940.568	588.704	481.306	441.872	602.283	457.61	497.908	PF14649	PTHR13650,PTHR13650:SF0			K19026		AT4G39420.2			LOC_Os01g08750.1		expressed protein	leaf-stem-rhiz	0.999852	0.747794	0.998013	-0.939753	0.293567	-0.0547166	NA	NA
Misin01G029700	75.6768	111.196	98.2998	147.094	102.392	60.243	87.51	154.477	191.956	186.522	309.244	155.686	329.181	220.199	175.251	86.2635	428.984	164.763	262.839	279.29	269.559	272.155	PF00560,PF08263,PF13855,PF00069	PTHR27008,PTHR27008:SF9	KOG1187	2.7.11.1		GO:0005515,GO:0006468,GO:0005524,GO:0004672	AT1G67510.1		Leucine-rich repeat protein kinase family protein	LOC_Os12g13300.1		expressed protein	stem	0.997717	-1.26365	0.979612	0.835845	0.427619	0.132107	NA	NA
Misin01G029800	571.549	533.725	568.39	411.037	280.976	145.404	299.733	117.227	131.031	269.066	149.81	235.011	148.776	173.19	217.91	275.273	301.7	434.727	280.286	429.946	300.142	151.204	PF01370	PTHR10366,PTHR10366:SF369	KOG1502	1.2.1.44		GO:0050662,GO:0003824	AT5G58490.1		NAD(P)-binding Rossmann-fold superfamily protein	LOC_Os03g60380.1		cinnamoyl CoA reductase, putative, expressed	leaf-stem-rhiz	0.994137	0.712466	0.680985	0.188065	0.99172	-0.906623	NA	NA
Misin01G029900	134.885	179.433	138.984	198.66	207.321	455.387	220.621	334.791	195.793	267.797	201.48	300.444	259.153	536.332	636.678	847.584	184.651	229.387	217.48	215.403	293.415	741.391	PF00328	PTHR20963,PTHR20963:SF8	KOG1382	3.1.3.62	K03103	GO:0003993	AT1G09870.1		histidine acid phosphatase family protein	LOC_Os03g60370.1		histidine acid phosphatase, putative, expressed	leaf-stem-rhiz	0.988548	-0.718261	0.107851	-0.0411423	0.974322	0.585759	NA	NA
Misin01G030000	31.5405	40.4388	38.0817	30.834	39.718	23.2385	32.6683	30.6796	28.3711	23.3024	29.8047	33.8041	30.7469	26.6994	30.768	27.403	38.465	41.8126	34.7035	35.5751	37.5088	27.4442		PTHR31190,PTHR31190:SF30					AT5G47220.1	ATERF-2,ATERF2,ERF2	ethylene responsive element binding factor 2	LOC_Os04g46220.1		ethylene-responsive transcription factor, putative, expressed	NA	NA	NA	NA	NA	NA	NA	NA	NA
Misin01G030100	24.1522	19.735	17.3743	19.1354	23.3615	39.0615	28.8964	35.0321	21.0656	18.7708	17.3743	21.3817	17.3743	20.0963	20.1275	19.9978	22.7165	23.5086	20.3435	24.7217	28.3219	31.2988	PF12174	PTHR32263,PTHR32263:SF5					AT1G70440.1	SRO3	similar to RCD one 3	LOC_Os03g12820.1		ATP8, putative, expressed	NA	NA	NA	NA	NA	NA	NA	NA	NA
Misin01G030200	24.9619	111.632	26.598	33.2415	36.1996	39.5473	24.4018	1499.69	2696.64	1533.54	2128.38	798.057	2366.92	1521.04	826.47	69.1776	7251.61	1958.89	6420.55	1817.78	1736.24	3706.98	PF14416,PF13839	PTHR32285,PTHR32285:SF67					AT2G40320.1	TBL33	TRICHOME BIREFRINGENCE-LIKE 33	LOC_Os03g60340.1		leaf senescence related protein, putative, expressed	stem	1	-5.96015	1	2.12541	0.850302	-0.291538	NA	NA
Misin01G030300	19.8407	20.2194	21.1673	19.0721	17.3743	17.3743	17.3743	25.6573	19.7052	25.3943	26.3615	21.3306	29.3224	18.8302	20.6475	19.9978	25.7186	25.4605	24.1335	19.2987	19.9394	24.6819													NA	NA	NA	NA	NA	NA	NA	NA	NA
Misin01G030400	29.5705	31.4907	26.1375	23.7937	36.5046	30.9051	37.988	43.7207	35.9366	33.8267	29.2409	27.9217	41.5615	30.057	31.4909	28.1819	36.362	28.6812	32.0622	23.1428	29.7951	40.1235													NA	NA	NA	NA	NA	NA	NA	NA	NA
Misin01G030500	53.9104	69.6194	58.3661	69.9213	85.0385	142.954	242.05	760.077	612.95	469.914	728.705	315.35	659.253	561.67	370.33	231.532	1004.32	493.491	1003.03	530.096	661.834	1366.54	PF13839	PTHR32285,PTHR32285:SF21					AT2G40320.1	TBL33	TRICHOME BIREFRINGENCE-LIKE 33	LOC_Os03g60350.1		leaf senescence related protein, putative, expressed	stem,rhiz	0.999987	-2.63565	0.999714	1.28839	0.750642	0.203141	NA	NA
Misin01G030600	19.5642	21.8348	19.0481	19.0721	23.5599	19.6576	19.2221	29.3526	29.9469	30.8453	27.395	31.6326	32.953	21.0306	21.878	17.3743	18.738	20.8592	20.0782	18.6793	19.9394	24.2486	PF05097	PTHR33257,PTHR33257:SF3					AT5G01790.1			LOC_Os01g07240.1		expressed protein	NA	NA	NA	NA	NA	NA	NA	NA	NA
Misin01G030700	19.8407	25.1456	19.8679	20.8671	20.847	25.5918	33.5464	24.0018	18.8083	17.3743	18.8864	17.3743	20.2897	17.3743	18.8391	18.7738	19.3887	17.3743	17.3743	18.6793	17.3743	22.4034	PF13532	PTHR16557,PTHR16557:SF4		1.14.11.33			AT3G14160.1		2-oxoglutarate-dependent dioxygenase family protein	LOC_Os03g60190.1		oxidoreductase, 2OG-Fe oxygenase family protein, putative, expressed	NA	NA	NA	NA	NA	NA	NA	NA	NA
Misin01G030800	91.167	37.0614	47.423	44.1235	30.5872	212.647	32.6244	100.54	19.0788	19.439	19.4812	26.3808	19.5705	23.6231	23.6354	17.3743	17.3743	24.8251	21.6843	20.2275	23.5145	33.8699	PF04525	PTHR31087,PTHR31087:SF18					AT5G01750.2		Protein of unknown function (DUF567)	LOC_Os03g60210.1		DUF567 domain containing protein, putative, expressed	NA	0.995352	1.40498	0.971717	-1.02608	0.908558	-0.722029	NA	NA
Misin01G030900	89.0642	70.5412	70.9763	48.8189	57.8504	211.123	66.2707	601.068	65.3579	79.8185	79.0092	93.4047	69.0177	184.263	98.8189	87.4054	50.3618	60.5107	53.6234	56.5622	83.4578	557.691	PF04525	PTHR31087,PTHR31087:SF24					AT5G01750.2		Protein of unknown function (DUF567)	LOC_Os03g60220.1		DUF567 domain containing protein, putative, expressed	NA	0.966824	-0.739325	0.392788	0.207818	0.79522	0.395327	NA	NA
Misin01G031000	293.317	453.493	298.08	260.658	269.347	178.522	160.398	456.604	341.27	366.662	323.841	299.835	324.017	418.322	286.841	242.665	355.818	385.081	324.18	311.399	182.149	242.943		PTHR12902,PTHR12902:SF12				GO:0030036,GO:0005856	AT2G38440.1	ATSCAR2,DIS3,ITB1,SCAR2,WAVE4	SCAR homolog 2	LOC_Os03g60240.1		SCAR-like protein 1, putative, expressed	leaf-stem-rhiz	0.91369	-0.293768	0.124249	-0.0359242	0.894269	0.273012	NA	NA
Misin01G031100	82.7588	108.713	85.6916	74.9696	124.658	80.8624	61.2176	115.959	131.178	129.833	129.147	158.766	169.967	191.568	143.453	143.773	83.8474	111.25	97.7685	95.7909	120.289	113.674	PF01926	PTHR11649,PTHR11649:SF58				GO:0005525	AT5G58370.2		P-loop containing nucleoside triphosphate hydrolases superfamily protein	LOC_Os03g60180.1		GTPase of unknown function domain containing protein, putative, expressed	rhiz	0.972537	-0.56269	0.748535	-0.222081	0.977484	0.617276	NA	NA
Misin01G031200	22.0305	20.2194	25.9999	23.2625	26.4001	24.0622	20.2111	23.1484	31.2939	29.7661	28.3914	34.2159	32.2977	27.6265	26.6636	26.3319	29.7986	19.0075	20.4042	19.9964	20.1824	20.9029													NA	NA	NA	NA	NA	NA	NA	NA	NA
Misin01G031300	1156.35	955.764	842.026	682.371	551.747	612.862	299.523	1117.03	1146.12	1221.95	1267.71	1161.14	1429.73	1343.61	1477.91	1490.35	1441.69	1656.87	1320.13	1012.46	1552.18	1451.95	PF01283	PTHR12538,PTHR12538:SF1	KOG1768		K02976	GO:0006412,GO:0005840,GO:0005622,GO:0003735	AT2G40510.1		Ribosomal protein S26e family protein	LOC_Os05g39960.1		40S ribosomal protein S26, putative, expressed	leaf-stem-rhiz	0.999592	-0.900909	0.990439	0.422174	0.977419	0.311624	NA	NA
Misin01G031400	680.424	554.068	577.608	720.249	791.104	893.302	660.515	993.91	1653.37	1189.92	1053.37	1380.62	1152.24	1713.38	959.728	760.835	1121.19	839.725	1031.67	883.797	939.254	1087.05	PF14531	PTHR23257,PTHR23257:SF531	KOG0192	2.7.12.1			AT5G01850.1		Protein kinase superfamily protein	LOC_Os03g60150.1		protein kinase domain containing protein, expressed	leaf-stem-rhiz	0.998518	-0.666649	0.0562586	-0.0128015	0.996573	0.528294	NA	NA
Misin01G031500	262.41	220.188	266.606	277.537	309.678	204.149	377.317	250.959	348.874	382.189	330.333	342.278	280.323	207.304	339.692	335.869	268.417	235.261	245.196	225.287	203.797	138.217		PTHR33644,PTHR33644:SF3					AT5G05230.1		RING/U-box superfamily protein	LOC_Os03g60140.1		U-box domain-containing protein, putative, expressed	leaf-stem-rhiz	0.00148692	0.00560896	0.955425	-0.44003	0.931504	0.327393	NA	NA
Misin01G031600	617.915	610.218	610.319	668.095	535.315	1003.75	634.065	589.732	1823.3	1856.93	1667.82	1406.95	1103.77	875.249	986.133	1177.22	1534.63	1733.35	1463.18	994.092	1033.95	756.808	PF08711,PF01096,PF07500	PTHR11477	KOG1105		K03145	GO:0006351,GO:0005634,GO:0003677,GO:0008270,GO:0003676	AT2G38560.1	TFIIS	transcript elongation factor IIS	LOC_Os03g60130.1		transcription elongation factor protein, putative, expressed	leaf-stem-rhiz	0.999626	-0.915944	0.947049	0.297937	0.9867	0.43095	NA	NA
Misin01G031700	420.62	387.454	474.097	479.935	359.332	476.039	504.3	861.384	752.933	722.335	713.742	774.9	738.401	825.108	650.656	895.072	897.664	751.84	998.307	947.364	1003.3	836.653	PF00847	PTHR31190,PTHR31190:SF23				GO:0006355,GO:0003700	AT4G27950.1	CRF4	cytokinin response factor 4	LOC_Os03g60120.1		AP2 domain containing protein, expressed	leaf-stem-rhiz	0.999515	-0.887072	0.9934	0.518507	0.912286	0.215119	NA	NA
Misin01G031800	106.615	90.4791	129.219	194.675	201.356	181.435	204.023	72.4494	81.6911	77.6317	85.3269	88.2777	111	93.753	84.5212	70.9873	106.289	127.77	140.38	207.761	190.41	150.249	PF00013,PF16544	PTHR11208,PTHR11208:SF42	KOG1588		K14945	GO:0003723	AT2G38610.1		RNA-binding KH domain-containing protein	LOC_Os03g60110.1		KH domain containing protein, putative, expressed	NA	0.966012	0.522063	0.88797	0.386572	0.988039	-0.892588	NA	NA
Misin01G031900	1159.78	1709.12	1896.57	2056.24	1636.8	1637.71	2017.29	138.023	418.699	554.368	590.328	680.866	440.246	461.791	665.453	737.916	952.775	837.863	698.506	590.426	881.486	955.039	PF01196	PTHR14413	KOG3280		K02879	GO:0006412,GO:0005840,GO:0005622,GO:0003735	AT3G54210.1		Ribosomal protein L17 family protein	LOC_Os03g60100.1		50S ribosomal protein L17, putative, expressed	leaf-stem-rhiz	1	1.43537	0.955866	-0.338547	0.999998	-1.31897	NA	NA
Misin01G032000	126.562	201.714	141.329	170.236	189.812	199.884	112.902	979.853	1437.73	1068.03	1244.6	673.465	939.422	703.307	411.055	317.838	1882.7	1295.42	2130.35	1254.89	1148.85	2589	PF02219	PTHR21091,PTHR21091:SF31		1.5.1.20	K00297	GO:0055114,GO:0006555,GO:0004489	AT2G44160.1	MTHFR2	methylenetetrahydrofolate reductase 2	LOC_Os03g60090.1		methylenetetrahydrofolate reductase, putative, expressed	stem,rhiz	1	-2.90151	1	1.60365	0.178986	-0.0560346	NA	NA
Misin01G032100	741.787	312.19	506.577	943.099	903.619	2742.8	2501.64	6057.63	202.693	990.176	583.349	2974.4	330.128	2150.42	6162.25	5755.52	319.145	453.931	363.27	510.077	1174.96	1169.2	PF02365	PTHR31719,PTHR31719:SF16				GO:0006355,GO:0003677	AT5G08790.1	anac081,ATAF2	NAC (No Apical Meristem) domain transcriptional regulator superfamily protein	LOC_Os03g60080.1		NAC domain-containing protein 67, putative, expressed	leaf-stem-rhiz	0.987588	-0.602303	1	-1.69573	0.999824	1.5005	NA	NA
Misin01G032200	20.6808	17.3743	17.3743	19.1693	19.1265	17.3743	17.3743	17.3743	17.3743	18.8292	17.3743	17.3743	17.3743	17.3743	20.0681	17.3743	19.3887	17.3743	18.7137	17.3743	17.3743	17.3743	PF01095	PTHR31321,PTHR31321:SF27		3.1.1.11		GO:0042545,GO:0030599,GO:0005618	AT5G19730.1		Pectin lyase-like superfamily protein	LOC_Os11g45730.1		pectinesterase, putative, expressed	NA	NA	NA	NA	NA	NA	NA	NA	NA
Misin01G032300	226.12	193.4	223.238	187.002	135.739	159.366	105.929	318.038	443.983	544.095	462.961	413.588	478.939	450.063	524.109	580.247	383.654	377.994	469.49	318.805	263.916	258.696	PF14360	PTHR21290,PTHR21290:SF32	KOG3058				AT1G43580.1		Sphingomyelin synthetase family protein	LOC_Os04g34620.1		expressed protein	stem,rhiz	0.999536	-1.26084	0.000386901	0.0078379	0.9973	0.873426	NA	NA
Misin01G032400	139.137	158.106	133.647	168.196	144.611	138.228	104.518	182.467	169.703	174.138	189.015	177.526	160.047	179.547	174.666	169.823	172.067	188.098	185.254	190.687	162.546	147.169	PF12451	PTHR23323,PTHR23323:SF24					AT2G05170.1	ATVPS11,VPS11	vacuolar protein sorting 11	LOC_Os04g31390.1		vacuolar protein sorting-associated protein 11, putative, expressed	stem,rhiz	0.922262	-0.320061	0.48013	0.121227	0.691049	0.164977	NA	NA
Misin01G032500	33.787	33.4629	28.6982	31.7543	29.791	21.3442	21.7334	29.7785	28.3207	34.658	25.0228	27.7221	25.9269	22.6924	18.8391	20.4893	26.1471	32.1968	38.9478	50.4275	26.3095	42.7824	PF13499	PTHR10891,PTHR10891:SF584					AT3G59440.1		Calcium-binding EF-hand family protein	LOC_Os03g59770.1		EF hand family protein, putative, expressed	NA	NA	NA	NA	NA	NA	NA	NA	NA
Misin01G032600	892.344	841.457	973.2	1232.99	1125.11	1952.4	1604.86	3011.3	2643.52	2527.58	2401.06	3059.99	2298.28	4482.78	3814.25	5087.29	1743.04	1479.15	1584.71	1786.52	1874.29	2284.9	PF14369,PF13639	PTHR22763,PTHR22763:SF86		6.3.2.19	K11982	GO:0008270,GO:0005515	AT3G13430.3		RING/U-box superfamily protein	LOC_Os03g59760.1		RING finger protein 126, putative, expressed	leaf-stem-rhiz	0.999983	-1.09447	0.986071	-0.423987	1	1.11207	NA	NA
Misin01G032700	19.8407	17.3743	21.9887	17.3743	25.0078	22.5195	22.8527	19.687	17.3743	20.1947	17.3743	17.3743	18.9427	21.4469	17.3743	17.3743	20.0456	17.3743	17.3743	17.3743	17.3743	20.0929													NA	NA	NA	NA	NA	NA	NA	NA	NA
Misin01G032800	248.52	329.887	317.256	193.991	236.384	275.999	87.6926	192.775	258.273	251.593	253.558	282.061	285.275	397.043	301.192	260.92	210.019	224.31	192.072	176.683	180.687	161.227	PF03989,PF00521	PTHR10169,PTHR10169:SF48	KOG0355	5.99.1.3	K02469	GO:0006265,GO:0005694,GO:0005524,GO:0003916,GO:0003677,GO:0003918	AT3G10690.1	GYRA	DNA GYRASE A	LOC_Os02g47150.1		DNA topoisomerase 2, putative, expressed	stem,rhiz	0.0630465	-0.0294133	0.948781	-0.442343	0.930561	0.358811	NA	NA
Misin01G032900	2232.25	1311.25	1545.47	2443.92	1872.07	3349.13	2856.61	4384.99	2250.18	2055.82	2797.16	2502.06	2076.68	2463.82	2279.07	1847.31	3652.94	2724.56	4095.16	3677.63	3981.84	3209.34	PF09439	PTHR11711,PTHR11711:SF181	KOG0070		K07977,K07937		AT1G10630.1	ARFA1F,ATARFA1F	ADP-ribosylation factor A1F	LOC_Os03g59740.2		ADP-ribosylation factor, putative, expressed	leaf-stem-rhiz	0.99444	-0.365967	0.999793	0.558765	0.94467	-0.195488	NA	NA
Misin01G033000	487.855	443.06	439.896	365.432	366.527	498.337	518.81	514.593	426.623	448.062	434.642	409.671	458.472	448.899	534.694	631.239	462.015	463.391	551.082	474.546	679.776	714.506	PF00444	PTHR18804,PTHR18804:SF12	KOG4122		K02919	GO:0006412,GO:0005840,GO:0005622,GO:0003735	AT5G20180.1		Ribosomal protein L36	LOC_Os03g59720.1		ribosomal protein L36 containing protein, expressed	leaf-stem-rhiz	0.883835	-0.194406	0.909221	0.263041	0.295007	-0.0596762	NA	NA
Misin01G033100	522.186	378.304	463.886	424.909	403.055	742.36	647.396	751.637	440.506	424.34	469.819	404.874	501.343	526.455	420.104	522.307	601.635	494.771	621.751	581.961	853.729	1067.71	PF00076	PTHR12785	KOG0114		K12833	GO:0003676	AT5G12190.1		RNA-binding (RRM/RBD/RNP motifs) family protein	LOC_Os03g59710.1		RNA recognition motif containing protein, putative, expressed	leaf-stem-rhiz	0.797664	-0.159159	0.977521	0.477417	0.924094	-0.290115	NA	NA
Misin01G033200	401.263	437.315	427.672	392.283	250.036	481.507	202.401	393.177	421.868	553.508	474.917	448.516	455.073	458.962	536.024	541.21	347.399	534.048	516.834	455.294	572.334	362.397	PF00160	PTHR11071,PTHR11071:SF58	KOG0879	5.2.1.8	K09567	GO:0006457,GO:0003755,GO:0000413	AT2G38730.1		Cyclophilin-like peptidyl-prolyl cis-trans isomerase family protein	LOC_Os03g59700.1		peptidyl-prolyl cis-trans isomerase, putative, expressed	leaf-stem-rhiz	0.966691	-0.361263	0.559964	0.113455	0.864985	0.203555	NA	NA
Misin01G033300	17.3743	17.3743	17.3743	19.1354	17.3743	17.3743	20.8607	17.3743	17.3743	17.3743	17.3743	17.3743	17.3743	19.7307	18.8391	17.3743	18.738	17.3743	17.3743	18.6793	22.4981	17.3743	PF04759	PTHR31696,PTHR31696:SF27					AT2G21990.1		Protein of unknown function, DUF617	LOC_Os03g59690.1		DUF617 domain containing protein, expressed	NA	NA	NA	NA	NA	NA	NA	NA	NA
Misin01G033400	242.452	239.387	244.606	295.672	301.44	390.912	362.771	235.615	233.099	305.742	271.964	315.128	214.773	263.636	220.599	323.558	184.624	202.36	185.769	223.053	190.488	198.188	PF04438,PF04795	PTHR21561,PTHR21561:SF12				GO:0031011,GO:0006355,GO:0006338	AT2G47350.1		HIT zinc finger ;PAPA-1-like conserved region	LOC_Os03g59680.1		PAPA-1-like conserved region family protein, expressed	leaf-stem-rhiz	0.940987	0.332724	0.969291	-0.502526	0.333485	0.0765942	NA	NA
Misin01G033500	17.3743	25.1456	27.6776	20.8015	28.8538	30.3426	25.1727	97.5022	35.6663	36.7232	42.8369	32.3971	45.738	42.4834	38.6731	42.7268	30.4137	27.6257	28.3741	23.7406	24.9323	30.8724													NA	NA	NA	NA	NA	NA	NA	NA	NA
Misin01G033600	50.5499	40.9522	48.5136	58.4272	76.3187	322.255	114.284	78.5636	46.4351	40.5098	35.3878	35.2956	44.5388	47.9572	30.0362	24.8909	54.3555	52.1637	52.1352	48.8172	56.7709	74.1809	PF00010	PTHR12565,PTHR12565:SF158				GO:0046983	AT2G41130.1		basic helix-loop-helix (bHLH) DNA-binding superfamily protein	LOC_Os03g59670.1		basic helix-loop-helix, putative, expressed	NA	0.990937	1.12035	0.714925	-0.291155	0.968172	-0.940355	NA	NA
Misin01G033700	22.363	20.2194	17.3743	25.0453	23.0421	23.3165	21.6361	20.329	21.0656	22.7797	21.0412	20.84	26.2009	23.0225	22.3533	17.3743	24.7623	17.3743	21.2656	20.2396	18.5007	18.6441	PF01217	PTHR11753,PTHR11753:SF13	KOG0934		K12394	GO:0015031,GO:0008565	AT2G17380.1	AP19	associated protein 19	LOC_Os03g59660.1		clathrin adaptor complex small chain domain containing protein, expressed	NA	NA	NA	NA	NA	NA	NA	NA	NA
Misin01G033800	235.622	245.43	222.362	216.457	198.469	107.796	137.232	149.327	143.003	145.273	185.953	188.232	230.035	165.941	196.97	183.413	129.543	139.194	116.602	149.362	108.657	97.6662										LOC_Os03g59650.1		BRCA1 C Terminus domain containing protein, expressed	rhiz	0.892283	0.308007	0.966555	-0.568647	0.579677	0.144187	NA	NA
Misin01G033900	51.8393	51.2174	37.0021	45.1575	47.823	26.3843	28.6878	32.1493	34.9662	31.3466	42.9358	38.4588	43.898	42.82	44.1772	46.2446	31.021	39.6684	35.5324	30.136	36.5198	28.6404										LOC_Os03g59650.2		BRCA1 C Terminus domain containing protein, expressed	NA	NA	NA	NA	NA	NA	NA	NA	NA
Misin01G034000	26.9522	38.8366	35.8354	29.2557	31.4848	27.2236	27.2567	31.3407	42.9185	38.3153	43.9873	41.4733	42.1839	36.0491	38.2539	45.947	35.6589	41.4073	36.7051	41.4599	43.3457	24.448													NA	NA	NA	NA	NA	NA	NA	NA	NA
Misin01G034100	152.902	229.265	273.142	257.07	186.653	148.899	132.374	46.2151	73.9268	72.5547	85.0102	96.9471	84.0625	96.7225	100.582	105.665	141.556	118.519	99.1076	105.786	84.9547	114.28	PF13519	PTHR10338,PTHR10338:SF126		6.6.1.1			AT1G08520.1	ALB-1V,ALB1,CHLD,PDE166,V157	ALBINA 1	LOC_Os03g59640.1		magnesium-chelatase subunit chlD, chloroplast precursor, putative, expressed	leaf	0.998713	1.04088	0.761872	-0.252177	0.983596	-0.876487	NA	NA
Misin01G034200	164.189	249.613	215.535	236.792	194.925	113.078	81.2917	42.0122	66.1467	75.663	68.909	76.0426	82.8318	85.1771	95.8016	85.5006	126.273	121.03	104.79	67.3465	65.8535	72.0923	PF01078	PTHR10338,PTHR10338:SF126		6.6.1.1	K03404	GO:0016851,GO:0015995,GO:0015979	AT1G08520.1	ALB-1V,ALB1,CHLD,PDE166,V157	ALBINA 1	LOC_Os03g59640.1		magnesium-chelatase subunit chlD, chloroplast precursor, putative, expressed	NA	0.998679	1.09411	0.845567	-0.346352	0.980461	-0.857865	NA	NA
Misin01G034300	496.662	403.074	384.162	436.116	373.578	444.899	506.579	258.089	204.496	191.198	209.045	191.102	189.046	216.217	162.022	180.003	268.41	239.221	226.782	276.178	197.706	532.298	PF01734,PF11815	PTHR14226,PTHR14226:SF30		3.1.1.3	K14674	GO:0006629,GO:0004806	AT5G04040.1	SDP1	Patatin-like phospholipase family protein	LOC_Os03g59620.1		phospholipase, patatin family, putative, expressed	leaf-stem-rhiz	0.99942	0.88681	0.182337	-0.0520741	0.993233	-0.875624	NA	NA
Misin01G034400	854.388	1307.27	884.365	1048.82	888.237	1784.73	470.148	1871.31	2060.42	2743.1	1468.41	2462.42	1600.64	1202.63	1481.48	2158.76	1283.99	1702.99	1814.25	1293.5	1639.03	1353.98	PF13561	PTHR24322,PTHR24322:SF301	KOG0725	1.1.1.326	K09841		AT1G52340.1	ABA2,ATABA2,ATSDR1,GIN1,ISI4,SDR1,SIS4,SRE1	NAD(P)-binding Rossmann-fold superfamily protein	LOC_Os03g59610.1		oxidoreductase, short chain dehydrogenase/reductase family protein, putative, expressed	leaf-stem-rhiz	0.999035	-0.772088	0.0295766	-0.00741637	0.998025	0.594628	NA	NA
Misin01G034500	1020.73	987.466	863.274	864.373	703.607	984.525	489.311	1677.11	1559.32	1904.51	1604.57	1929.13	1715.66	2327.35	2558.49	3430.02	1286.59	1195.39	1304.72	1038.92	1163.75	1515.12	PF08355,PF00071,PF08356	PTHR24072,PTHR24072:SF166			K07870	GO:0007264,GO:0005525	AT5G27540.1	emb2473,MIRO1	MIRO-related GTP-ase 1	LOC_Os03g59590.1		ATP/GTP/Ca++ binding protein, putative, expressed	leaf-stem-rhiz	0.999923	-1.06082	0.969204	-0.309892	1	1.00824	NA	NA
Misin01G034600	85.036	52.751	99.2412	87.3478	58.3589	76.7146	96.6181	21.7547	20.615	17.3743	19.6172	17.3743	18.9427	18.6742	17.3743	17.3743	17.3743	21.8539	18.7388	22.673	26.7693	23.0964													NA	NA	NA	NA	NA	NA	NA	NA	NA
Misin01G034700	22.0305	26.2729	26.8263	29.1565	27.3107	25.4264	23.1536	161.133	59.5877	89.5273	216.01	93.8823	119.349	77.7811	118.81	26.4318	164.633	93.8964	193.157	129.301	86.4238	102.848		PTHR35105,PTHR35105:SF2					AT1G64980.1		Nucleotide-diphospho-sugar transferases superfamily protein	LOC_Os10g37230.1		expressed protein	NA	0.999806	-2.16756	0.961995	0.826747	0.906562	0.524609	NA	NA
Misin01G034800	17.3743	17.3743	17.3743	17.3743	17.3743	17.3743	19.2221	17.3743	17.3743	17.3743	17.3743	18.8022	17.3743	17.3743	17.3743	17.3743	17.3743	17.3743	17.3743	17.3743	17.3743	17.3743	PF08646	PTHR23273,PTHR23273:SF5			K07466		AT5G08020.1	ATRPA70B,RPA70B	RPA70-kDa subunit B	LOC_Os07g45750.1		retrotransposon protein, putative, unclassified, expressed	NA	NA	NA	NA	NA	NA	NA	NA	NA
Misin01G034900	89.2887	79.111	99.0736	123.476	151.545	217.309	197.089	43.3436	46.9286	43.6278	48.6097	34.3581	63.6803	45.5663	39.1327	32.9278	45.0003	40.2368	47.1909	45.1547	47.7968	59.5947	PF00293	PTHR12629,PTHR12629:SF8	KOG2839		K07766	GO:0016787	AT3G12600.1	atnudt16,NUDT16	nudix hydrolase homolog 16	LOC_Os03g59580.1		hydrolase, NUDIX family, domain containing protein, expressed	NA	0.999822	1.61577	0.97189	-0.836446	0.987858	-1.11703	NA	NA
Misin01G035000	23.4035	23.483	21.1673	29.8124	31.9832	22.5195	20.2111	74.576	71.2784	69.0554	51.3518	100.615	37.0072	47.4016	31.6012	40.0942	40.9952	48.7581	49.4238	70.0813	112.174	87.6664	PF01715	PTHR11088,PTHR11088:SF36	KOG1384	2.5.1.27		GO:0008033	AT5G19040.1	ATIPT5,IPT5	isopentenyltransferase 5	LOC_Os03g59570.1		IPP transferase, putative, expressed	NA	0.997046	-1.33023	0.929921	0.635264	0.810725	0.359122	NA	NA
Misin01G035100	17.3743	17.3743	17.3743	17.3743	17.3743	19.3473	17.3743	19.5044	17.3743	18.8292	17.3743	17.3743	19.496	17.3743	17.3743	17.3743	17.3743	17.3743	17.3743	17.3743	17.3743	17.3743		PTHR24322,PTHR24322:SF376		1.1.1.208			AT2G24190.1		NAD(P)-binding Rossmann-fold superfamily protein	LOC_Os04g44980.1		short-chain dehydrogenase/reductase, putative, expressed	NA	NA	NA	NA	NA	NA	NA	NA	NA
Misin01G035200	281.134	282.107	303.314	304.76	342.974	439.391	401.276	337.714	254.61	222.063	241.832	239.266	399.423	411.302	407.914	395.572	213.283	184.231	192.764	230.601	218.464	403.49	PF07817	PTHR12960,PTHR12960:SF0	KOG2412		K18723	GO:0016973,GO:0005643	AT1G13120.1	emb1745	embryo defective 1745	LOC_Os02g38250.1		EMB1745, putative, expressed	leaf-stem-rhiz	0.855223	0.224981	0.954204	-0.456768	0.657664	0.14492	NA	NA
Misin01G035300	108.116	102.359	101.182	121.562	100.433	87.4049	63.2953	118.717	100.685	115.466	111.554	100.412	110.035	111.097	97.623	85.7774	109.379	128.285	113.808	114.302	106.003	93.3351		PTHR36050,PTHR36050:SF1		2.4.1.221			AT4G17430.1		O-fucosyltransferase family protein	LOC_Os10g41180.1		expressed protein	NA	0.583218	-0.1439	0.400827	0.116819	0.0463076	0.0256712	NA	NA
Misin01G035400	817.063	644.351	667.418	699.604	632.07	307.386	471.203	127.958	169.414	155.572	150.403	154.893	176.086	95.4054	152.764	131.561	233.418	211.126	178.27	218.36	164.512	137.818				3.5.1.98									leaf-stem-rhiz	1	1.88144	0.982788	-0.838272	0.999046	-1.48249	NA	NA
Misin01G035500	17.3743	19.735	26.9936	23.1711	27.2157	19.806	23.2012	22.1014	26.063	22.6612	29.9404	27.9757	39.2165	26.1717	20.0681	18.9047	20.4024	20.7403	21.217	19.9964	17.3743	21.8827	PF00069	PTHR24058,PTHR24058:SF52		2.7.12.1		GO:0006468,GO:0005524,GO:0004672	AT4G24740.1	AFC2,AME1,FC2	FUS3-complementing gene 2	LOC_Os12g27520.1		serine/threonine-protein kinase AFC2, putative, expressed	NA	NA	NA	NA	NA	NA	NA	NA	NA
Misin01G035600	289.829	329.235	335.085	318.14	374.233	330.194	285.332	251.772	228.062	259.807	266.29	284.771	281.241	374.754	291.384	389.157	319.04	326.98	320.948	344.747	315.686	369.72	PF04842	PTHR31860,PTHR31860:SF6					AT1G48840.1		Plant protein of unknown function (DUF639)	LOC_Os10g03830.1		expressed protein	leaf-stem-rhiz	0.320518	0.0665532	0.603584	0.125713	0.731248	-0.166324	NA	NA
Misin01G035700	47.2639	42.5106	42.1273	32.7523	35.1408	27.1697	26.0485	39.8446	40.6751	45.7641	41.4324	45.6001	52.3621	51.98	75.6001	88.7219	51.9801	48.9679	55.0699	44.4866	45.2969	38.1986													NA	NA	NA	NA	NA	NA	NA	NA	NA
Misin01G035800	64.6594	60.3177	53.4648	59.8615	63.6605	72.4233	58.9986	52.7469	81.2541	113.28	70.7218	78.0052	73.1647	71.9012	83.4645	96.5583	78.3397	70.078	68.218	63.8009	64.1356	62.7533	PF00097	PTHR22937,PTHR22937:SF39				GO:0046872	AT3G05250.1		RING/U-box superfamily protein	LOC_Os03g59540.1		zinc finger, C3HC4 type domain containing protein, expressed	NA	0.853022	-0.27919	0.319225	-0.0929813	0.85176	0.306543	NA	NA
Misin01G035900	102.668	158.186	93.6632	73.0839	61.3013	82.2421	100.173	594.086	79.6881	86.349	64.2428	61.9909	53.525	77.4896	99.2413	70.1969	88.8192	100.153	80.1481	93.1684	73.9163	82.4279													NA	0.758267	-0.293169	0.855715	-0.414866	0.901569	0.554614	NA	NA
Misin01G036000	37.101	42.1743	37.2176	34.3125	28.4601	31.9513	23.1536	57.9488	72.2729	88.2333	70.9362	65.7618	91.5463	94.9763	75.7122	84.3321	63.0293	69.7446	81.1466	47.7155	55.4514	52.1683		PTHR36005					AT1G75150.1			LOC_Os03g59480.1		expressed protein	NA	0.996081	-1.11138	0.100254	0.0644674	0.97885	0.744276	NA	NA
Misin01G036100	17.3743	17.3743	17.3743	17.3743	17.3743	17.3743	17.3743	21.0616	17.3743	19.439	19.6172	22.9344	21.8188	20.1094	20.4192	20.305	18.6819	18.6879	19.3898	17.3743	17.3743	17.3743													NA	NA	NA	NA	NA	NA	NA	NA	NA
Misin01G036200	44.0918	45.6774	43.1326	41.4131	36.734	34.3185	21.8045	107.06	88.4995	100.596	99.2693	95.9975	93.8753	106.746	84.5317	85.2104	75.8393	75.7105	91.7989	61.8316	54.5857	62.2045		PTHR36005					AT1G75150.1			LOC_Os03g59480.1		expressed protein	NA	0.997027	-1.17926	0.0237446	-0.0155234	0.987268	0.847799	NA	NA
Misin01G036300	703.404	739.117	706.467	1067.29	801.03	834.214	854.878	544.54	456.546	434.674	427.264	494.516	387.048	510.825	386.904	399.196	553.086	595.045	516.862	590.622	569.208	616.336	PF07228	PTHR12320,PTHR12320:SF12	KOG1379	3.1.3.16		GO:0003824	AT4G16580.1		Protein phosphatase 2C family protein	LOC_Os03g59470.1		stage II sporulation protein E, putative, expressed	leaf-stem-rhiz	0.999687	0.715279	0.520864	-0.0806028	0.993015	-0.646061	NA	NA
Misin01G036400	28.2805	21.6381	20.5519	20.0041	19.9903	19.6576	25.3455	17.3743	19.7052	20.8463	17.3743	21.3306	22.7117	19.2394	22.3533	23.5975	17.3743	19.3118	18.7151	17.3743	19.0267	18.5911		PTHR23081,PTHR23081:SF6		3.1.3.16			AT4G21670.1	ATCPL1,CPL1,FRY2	C-terminal domain phosphatase-like 1	LOC_Os02g42600.1		double-stranded RNA binding motif containing protein, expressed	NA	NA	NA	NA	NA	NA	NA	NA	NA
Misin01G036500	26.2446	30.7717	36.5943	25.9454	26.121	26.1236	33.202	20.329	28.2211	23.4623	26.8504	24.5831	23.8198	26.2936	24.8054	28.7493	20.0456	27.4398	28.7442	25.4339	24.0086	25.3991													NA	NA	NA	NA	NA	NA	NA	NA	NA
Misin01G036600	181.23	243.814	208.999	286.927	475.685	372.305	1675.93	148.246	185.428	175.295	126.533	138.493	135.977	158.831	128.056	117.628	222.023	228.338	204.073	243.764	333.657	381.703	PF03798	PTHR31766,PTHR31766:SF2				GO:0016021	AT5G14280.1		DNA-binding storekeeper protein-related	LOC_Os05g23700.1		DNA-binding storekeeper protein-related, putative, expressed	leaf-stem-rhiz	0.998851	1.37	0.52398	-0.151017	0.997194	-1.42779	NA	NA
Misin01G036700	35.4381	41.7489	51.2314	44.744	49.5944	56.0056	183.343	31.2792	25.0021	25.7825	20.3104	29.9143	22.8125	34.4657	36.8888	46.2133	17.3743	27.0094	24.2126	32.558	32.8067	28.584	PF00161	PTHR33453,PTHR33453:SF4		3.2.2.22		GO:0030598,GO:0017148				LOC_Os01g07300.2		uncharacterized 50.6 kDa protein in the 5region of gyrA and gyrB, putative, expressed	NA	0.994461	1.21231	0.954999	-0.764212	0.931064	-0.670355	NA	NA
Misin01G036800	30.3078	28.2452	27.2134	31.5624	41.0298	292.934	86.0931	67.8429	44.6332	98.6835	62.0737	208.749	172	376.267	394.872	662.764	43.502	44.7994	38.2286	42.4572	59.9077	79.8268	PF00170	PTHR22952,PTHR22952:SF155			K09060	GO:0043565,GO:0006355,GO:0003700	AT4G36730.2	GBF1	G-box binding factor 1	LOC_Os07g10890.1		transcription factor, putative, expressed	NA	0.978671	-1.01254	0.993298	-1.69824	0.997839	1.81231	NA	NA
Misin01G036900	17.3743	20.2194	17.3743	19.1354	17.3743	22.4637	20.14	17.3743	17.3743	17.3743	17.3743	18.727	17.3743	17.3743	22.7021	17.3743	17.3743	17.3743	17.3743	18.6914	19.504	20.0491	PF03018	PTHR21495,PTHR21495:SF15					AT2G21110.1		Disease resistance-responsive (dirigent-like protein) family protein	LOC_Os03g59440.1		dirigent, putative, expressed	NA	NA	NA	NA	NA	NA	NA	NA	NA
Misin01G037000	781.557	350.143	542.377	288.776	198.093	178.043	130.303	33.3832	26.2962	109.683	44.7789	393.391	94.961	239.55	589.34	646.601	46.2656	137.697	82.6517	353.562	421.325	457.528	PF05691	PTHR31268,PTHR31268:SF9		2.4.1.82	K06617		AT3G57520.1	AtSIP2,SIP2	seed imbibition 2	LOC_Os07g10840.1		uncharacterized glycosyltransferase, putative, expressed	leaf	0.956289	0.525633	0.665765	-0.210997	0.810112	-0.329427	NA	NA
Misin01G037100	89.032	70.3719	82.0372	98.2582	99.298	91.2798	102.14	52.9063	49.9118	50.6081	53.0462	64.1716	68.2772	76.5122	62.3705	66.6799	86.6395	68.894	84.5059	93.4062	87.2268	107.555	PF02005	PTHR10631		2.1.1.216		GO:0008033,GO:0004809,GO:0003723	AT5G15810.1		N2,N2-dimethylguanosine tRNA methyltransferase	LOC_Os03g57280.1		N-dimethylguanosine tRNA methyltransferase, putative, expressed	NA	0.908397	0.353083	0.757559	0.257946	0.95712	-0.569469	NA	NA
Misin01G037200	774.463	812.65	750.481	859.442	855.288	905.59	1626.67	560.231	793.67	766.814	663.489	772.744	501.132	854.484	587.259	579.271	1130.79	1126.82	1271.58	1179.59	1147.94	1565.07	PF13499,PF07714	PTHR24349,PTHR24349:SF153	KOG0032	2.7.11.1	K13412	GO:0006468,GO:0004672	AT5G19450.2	CDPK19,CPK8	calcium-dependent protein kinase 19	LOC_Os03g59390.1		CAMK_CAMK_like.24 - CAMK includes calcium/calmodulin depedent protein kinases, expressed	leaf-stem-rhiz	0.469215	0.0734291	0.998967	0.645001	0.997385	-0.68294	NA	NA
Misin01G037300	17.3743	17.3743	20.2239	17.3743	17.3743	19.806	18.9677	17.3743	22.0817	18.8292	18.7983	17.3743	18.8078	17.3743	23.1213	17.3743	29.4911	19.4882	27.5628	21.2416	17.3743	26.8101													NA	NA	NA	NA	NA	NA	NA	NA	NA
Misin01G037400	197.812	197.194	200.678	188.542	189.568	266.441	227.112	137.557	159.022	140.163	143.243	153.505	131.619	143.056	169.231	184.747	178.443	176.805	163.428	155.846	245.339	229.538		PTHR36360					AT3G09860.1			LOC_Os03g38120.1		expressed protein	leaf-stem-rhiz	0.928237	0.328444	0.453404	0.11891	0.939585	-0.412152	NA	NA
Misin01G037500	19.8967	23.7268	20.5709	25.6717	23.3931	30.787	35.883	27.7852	22.1424	26.0244	29.9298	29.1042	29.7054	23.0501	22.7021	18.7738	27.2332	19.0075	22.9089	20.6778	21.6211	33.1586	PF00240,PF12776	PTHR10666,PTHR10666:SF162	KOG0005			GO:0005515	AT2G24960.1			LOC_Os03g59370.1		ubiquitin family protein, putative, expressed	NA	NA	NA	NA	NA	NA	NA	NA	NA
Misin01G037600	17.3743	17.3743	17.3743	17.3743	17.3743	17.3743	17.3743	17.3743	17.3743	17.3743	17.3743	17.3743	18.8078	18.6405	17.3743	17.3743	17.3743	17.3743	17.3743	17.3743	17.3743	17.3743	PF00295	PTHR31375,PTHR31375:SF3		3.2.1.15		GO:0005975,GO:0004650	AT3G57510.1	ADPG1	Pectin lyase-like superfamily protein	LOC_Os03g59330.1		polygalacturonase, putative, expressed	NA	NA	NA	NA	NA	NA	NA	NA	NA
Misin01G037700	17.3743	17.3743	21.9887	17.3743	17.3743	19.806	18.9677	20.3144	17.3743	20.9253	17.3743	25.1442	18.8562	27.1422	29.3671	29.7869	17.3743	19.9165	21.7436	21.5446	20.075	20.0929	PF02365	PTHR31989,PTHR31989:SF22				GO:0006355,GO:0003677	AT1G33060.2	ANAC014,NAC014	NAC 014	LOC_Os03g61650.1		expressed protein	NA	NA	NA	NA	NA	NA	NA	NA	NA
Misin01G037800	1765.39	1870.35	2745.34	2597	1713.13	5371.06	3220.35	4514.33	2398.64	3109.35	2102.95	5999.84	2413.35	6866.54	6901.13	5404.76	1697.22	1363.26	1933.11	1842.03	2405.87	6815.41	PF03763	PTHR31471,PTHR31471:SF11					AT2G41870.1		Remorin family protein	LOC_Os03g59360.1		remorin, putative, expressed	leaf-stem-rhiz	0.9915	-0.409622	0.978582	-0.477371	0.998703	0.686971	NA	NA
Misin01G037900	44.6725	56.7722	44.3252	36.9591	35.3761	36.8259	31.7094	66.9098	55.5393	52.1376	67.2056	50.2181	67.72	49.7599	42.3217	41.8764	56.0455	45.9283	50.3811	50.7177	40.7439	40.3077		PTHR34480,PTHR34480:SF1								LOC_Os01g72630.1		expressed protein	NA	NA	NA	NA	NA	NA	NA	NA	NA
Misin01G038000	22.0305	17.3743	17.3743	26.6413	20.847	19.3473	17.3743	17.3743	17.3743	17.3743	17.3743	17.3743	17.3743	17.3743	17.3743	17.3743	17.3743	17.3743	17.3743	20.2396	19.9946	17.3743	PF00931	PTHR23155,PTHR23155:SF402				GO:0043531	AT3G07040.1	RPM1,RPS3	NB-ARC domain-containing disease resistance protein	LOC_Os08g14850.1		resistance protein, putative, expressed	NA	NA	NA	NA	NA	NA	NA	NA	NA
Misin01G038100	484.186	645.909	509.969	609.165	451.006	645.163	212.302	1815.3	1023.04	1100.6	1287.55	1082.26	1229.12	1527.37	1092.62	785.473	867.24	741.498	889.705	925.828	589.508	623.099	PF13632,PF14569	PTHR13301,PTHR13301:SF45		2.4.1.12	K10999		AT5G05170.1	ATCESA3,ATH-B,CESA3,CEV1,IXR1	Cellulose synthase family protein	LOC_Os03g59340.1		CESA2 - cellulose synthase, expressed	leaf-stem-rhiz	0.999732	-1.05084	0.917828	-0.238686	0.999905	0.948763	NA	NA
Misin01G038200	17.3743	17.3743	17.3743	17.3743	17.3743	17.3743	17.3743	17.3743	17.3743	18.7399	17.3743	17.3743	18.9427	18.8302	17.3743	17.3743	17.3743	17.3743	18.7137	17.3743	17.3743	19.8609	PF00295	PTHR31375,PTHR31375:SF3		3.2.1.15		GO:0005975,GO:0004650	AT3G57510.1	ADPG1	Pectin lyase-like superfamily protein	LOC_Os07g10740.1		polygalacturonase, putative, expressed	NA	NA	NA	NA	NA	NA	NA	NA	NA
Misin01G038300	17.3743	17.3743	17.3743	17.3743	17.3743	19.0082	19.2221	17.3743	17.3743	17.3743	17.3743	17.3743	17.3743	17.3743	17.3743	17.3743	17.3743	17.3743	17.3743	17.3743	17.3743	17.3743	PF00295	PTHR31375,PTHR31375:SF3		3.2.1.15		GO:0005975,GO:0004650	AT3G57510.1	ADPG1	Pectin lyase-like superfamily protein	LOC_Os07g10740.1		polygalacturonase, putative, expressed	NA	NA	NA	NA	NA	NA	NA	NA	NA
Misin01G038400	939.023	205.888	590.986	3413.57	1721.96	6603.71	4281	80.8366	57.9489	58.0212	62.7546	86.5315	63.7535	150.517	147.377	395.198	84.999	127.462	102.846	397.125	401.683	514.447	PF02341	PTHR33791,PTHR33791:SF4					AT5G19855.1		Chaperonin-like RbcX protein	LOC_Os03g59320.1		expressed protein	leaf	1	3.86489	0.999116	-2.14367	1	-3.63734	NA	NA
Misin01G038500	1334.96	1087.63	1001.37	1099.24	811.966	1173.24	527.45	2074.33	1936.68	2152.58	2158.65	2153.12	2425.49	3235.07	4320.09	3913.94	2099.23	2410.23	2132.43	1679.55	2755.18	2228.99	PF03719,PF00333	PTHR13718,PTHR13718:SF69	KOG0877			GO:0006412,GO:0005840,GO:0003735,GO:0003723	AT2G41840.1		Ribosomal protein S5 family protein	LOC_Os03g59310.1		ribosomal protein, putative, expressed	leaf-stem-rhiz	1	-1.32723	0.879174	0.162418	0.999722	0.779665	NA	NA
Misin01G038600	17.3743	17.3743	19.0481	17.3743	19.5694	18.9125	17.3743	73.1763	58.1877	75.4438	110.326	40.1484	153.604	89.4217	39.1108	18.9047	197.908	36.5649	99.0067	46.3609	20.6303	44.5256	PF04862	PTHR31265,PTHR31265:SF2					AT3G08030.1		Protein of unknown function, DUF642	LOC_Os03g59300.1		expressed protein	NA	0.998686	-2.01604	0.793829	0.575801	0.90422	0.71044	NA	NA
Misin01G038700	55.6727	36.3041	57.4353	66.8486	48.494	77.0043	54.6148	36.7528	33.8946	30.058	27.9374	25.9957	37.6832	30.6957	26.5242	26.4547	43.867	41.8981	39.916	80.1132	62.7862	55.2146	PF08241,PF08498	PTHR10108,PTHR10108:SF908		2.1.1.41		GO:0008168,GO:0008152,GO:0006694	AT5G13710.1	CPH,SMT1	sterol methyltransferase 1	LOC_Os03g59290.1		C-methyltransferase, putative, expressed	NA	0.949258	0.527593	0.81002	0.356692	0.979426	-0.866198	NA	NA
Misin01G038800	17.3743	17.3743	17.3743	17.3743	17.3743	17.3743	17.3743	17.3743	17.3743	17.3743	17.3743	17.3743	17.3743	17.3743	17.3743	17.3743	17.3743	17.3743	17.3743	17.3743	17.3743	17.3743													NA	NA	NA	NA	NA	NA	NA	NA	NA
Misin01G038900	169.968	83.8901	179.802	239.9	179.141	270.401	169.102	52.4476	58.8552	80.9787	71.3131	56.0451	136.663	70.2738	45.3033	48.4902	98.6998	173.466	180.7	377.487	314.825	211.772	PF08241,PF08498	PTHR10108,PTHR10108:SF908	KOG1269	2.1.1.41	K00559	GO:0008168,GO:0008152,GO:0006694	AT5G13710.2	CPH,SMT1	sterol methyltransferase 1	LOC_Os03g59290.1		C-methyltransferase, putative, expressed	NA	0.954664	0.524652	0.984673	0.910763	0.997761	-1.58598	NA	NA
Misin01G039000	39.4015	45.6338	46.6631	40.2233	31.3196	29.0782	32.9262	128.513	127.449	114.25	141.262	95.7877	179.333	130.167	76.5787	44.2557	203.47	88.6778	135.121	89.3557	91.3011	190.991	PF02298	PTHR33021,PTHR33021:SF67				GO:0009055	AT5G26330.1		Cupredoxin superfamily protein	LOC_Os03g59280.1		plastocyanin-like domain containing protein, putative, expressed	NA	0.999296	-1.70684	0.95022	0.69606	0.904414	0.477338	NA	NA
Misin01G039100	32522.4	25214.4	41780.8	33798.6	11181.3	4268.18	15928.7	73.6099	99.6349	228.265	151.522	169.985	99.1899	150.329	123.24	241.776	8179.31	9192.8	7331.51	4960.3	6585.2	4702.61	PF02531	PTHR31982,PTHR31982:SF4			K02692	GO:0015979,GO:0009538,GO:0009522	AT1G03130.1	PSAD-2	photosystem I subunit D-2	LOC_Os08g44680.1		photosystem I reaction center subunit II, chloroplast precursor, putative, expressed	leaf,stem	1	3.05578	0.97816	-0.559856	1	-6.71118	NA	NA
Misin01G039200	270.508	262.257	268.529	237.59	310.799	488.873	706.637	342.235	277.337	263.177	384.897	336.715	316.073	291.025	295.186	257.494	325.423	250.463	287.766	228.325	267.993	347.204	PF07797	PTHR33130,PTHR33130:SF6					AT1G55340.1		Protein of unknown function (DUF1639)	LOC_Os03g59250.1		expressed protein	leaf-stem-rhiz	0.909005	0.306579	0.840758	-0.228304	0.422339	-0.0984285	NA	NA
Misin01G039300	177.875	189.194	205.937	165.227	169.918	239.603	155.084	228.096	193.564	206.334	208.939	205.029	247.021	228.486	253.695	292.174	246.057	239.98	241.123	201.115	300.584	298.049	PF02338	PTHR12419,PTHR12419:SF10	KOG2606	3.4.19.12	K18342		AT3G62940.3		Cysteine proteinases superfamily protein	LOC_Os04g52850.1		OTU-like cysteine protease family protein, putative, expressed	leaf-stem-rhiz	0.952154	-0.36408	0.860007	0.271452	0.283468	0.0698618	NA	NA
Misin01G039400	530.85	408.285	489.836	477.053	463.687	215.854	412.489	294.957	382.644	359.91	446.161	278.436	580.864	415.095	345.935	278.276	517.501	228.544	307.788	345.546	202.391	204.405	PF14365,PF03080	PTHR31589,PTHR31589:SF16					AT1G55360.1		Protein of Unknown Function (DUF239)	LOC_Os03g59240.1		carboxyl-terminal peptidase, putative, expressed	leaf-stem-rhiz	0.932249	0.311623	0.930426	-0.404924	0.0742845	0.0281895	NA	NA
Misin01G039500	548.626	490.546	504.942	588.341	559.163	647.284	813.33	662.398	892.589	630.836	744.092	681.389	608.916	690.457	548.247	705.192	1193.12	732.834	925.217	792.975	857.055	910.51	PF03357	PTHR22761,PTHR22761:SF8	KOG1656		K12194	GO:0007034	AT2G19830.1	SNF7.2,VPS32	SNF7 family protein	LOC_Os09g09480.1		SNF7 domain containing protein, putative, expressed	leaf-stem-rhiz	0.983881	-0.367193	0.991301	0.476937	0.694384	-0.115792	NA	NA
Misin01G039600	315.912	303.72	265.099	270.226	303.295	317.849	266.583	313.223	246.41	241.455	257.651	255.155	307.497	373.35	401.671	445.642	239.575	189.202	199.125	201.843	239.527	345.227	PF02817,PF00364,PF00198	PTHR23151,PTHR23151:SF56	KOG0557	2.3.1.12	K00627	GO:0016746,GO:0008152	AT3G52200.2	LTA3	Dihydrolipoamide acetyltransferase, long form protein	LOC_Os06g30460.2		2-oxo acid dehydrogenases acyltransferase domain containing protein, expressed	leaf-stem-rhiz	0.115283	0.0373702	0.931215	-0.373112	0.878381	0.253256	NA	NA
Misin01G039700	390.314	297.831	335.714	272.292	317.633	442.337	644.664	172.337	250.95	185.861	163.663	161.806	156.075	186.737	147.485	247.008	285.598	240.902	289.973	253.458	309.782	309.178		PTHR35104,PTHR35104:SF2								LOC_Os03g59225.1		expressed protein	leaf-stem-rhiz	0.997876	0.800463	0.0927956	0.0453458	0.991342	-0.866565	NA	NA
Misin01G039800	44.0514	41.7962	52.9404	49.2829	40.4447	52.0538	54.8468	57.6429	40.2913	40.875	47.9701	42.3351	48.3774	57.717	46.1002	48.032	70.9759	56.4724	57.501	76.63	68.8997	88.2583													NA	NA	NA	NA	NA	NA	NA	NA	NA
Misin01G039900	361.272	293.289	318.717	340.933	288.313	287.783	403.447	410.513	294.678	324.865	340.411	287.997	343.028	364.571	390.238	354.538	604.36	423.455	513.047	494.315	637.851	685.352	PF02271	PTHR12022	KOG3440		K00417	GO:0006122,GO:0005750	AT5G25450.1		Cytochrome bd ubiquinol oxidase, 14kDa subunit	LOC_Os03g59220.1		cytochrome b-c1 complex subunit 7, putative, expressed	leaf-stem-rhiz	0.971756	-0.388794	0.995994	0.724579	0.937779	-0.34328	NA	NA
Misin01G040000	25.3789	39.0505	44.8114	43.5043	36.6814	28.3219	45.8745	33.7803	33.4296	29.65	33.8179	29.5881	35.0181	36.0179	32.3705	25.5284	32.0586	38.5367	40.2203	40.1353	43.6222	35.2802										LOC_Os11g05980.1		tetratricopeptide-like helical, putative, expressed	NA	NA	NA	NA	NA	NA	NA	NA	NA
Misin01G040100	128.084	113.306	134.339	89.6341	54.1218	34.949	44.3594	50.5021	67.6684	67.5111	90.3169	70.6038	98.8853	83.0066	64.4377	40.2696	101.771	94.5438	86.5793	84.2286	69.5251	60.0281	PF05910	PTHR31972,PTHR31972:SF4					AT5G28150.1		Plant protein of unknown function (DUF868)	LOC_Os03g59200.1		expressed protein	NA	0.478956	0.159897	0.29769	0.118962	0.700618	-0.247155	NA	NA
Misin01G040200	39.2283	49.6003	50.1262	49.2213	41.3177	35.9323	54.5955	86.4388	137.35	158.917	212.241	107.796	262.984	165.929	92.1268	61.3137	223.933	95.6935	171.334	102.438	87.3605	199.498	PF03352	PTHR31116,PTHR31116:SF1		3.2.2.20		GO:0008725,GO:0006284	AT5G57970.1		DNA glycosylase superfamily protein	LOC_Os06g44050.1		methyladenine glycosylase, putative, expressed	NA	0.999297	-1.66497	0.913631	0.532917	0.951325	0.611559	NA	NA
Misin01G040300	267.653	259.467	245.074	231.952	303.031	375.629	314.17	186.95	223.66	193.461	201.886	221.037	209.976	195.471	198.346	235.065	177.629	190.442	185.656	188.615	182.155	190.972		PTHR36339,PTHR36339:SF1					AT1G80700.1			LOC_Os08g17610.1		expressed protein	leaf-stem-rhiz	0.98734	0.527914	0.937258	-0.374674	0.768315	-0.204517	NA	NA
Misin01G040400	48.6318	37.6947	49.8473	32.7589	41.6426	38.7217	39.162	28.4484	30.828	25.3355	28.573	24.1101	42.0225	24.8638	36.5166	30.6943	32.526	26.6009	25.1453	24.0465	28.3385	32.8219													NA	NA	NA	NA	NA	NA	NA	NA	NA
Misin01G040500	1359.65	1534.08	1170.18	850.815	599.852	631.385	1476.43	34.7757	103.914	213.113	103.807	187.581	111.761	249.075	422.727	686.756	69.6715	291.75	174.144	129.225	153.789	77.7334		PTHR33646,PTHR33646:SF2					AT5G18130.1			LOC_Os03g59180.1		expressed protein	leaf	1	2.41031	0.999319	-1.97874	0.997285	-1.42864	NA	NA
Misin01G040600	843.318	884.527	840.047	865.492	650.531	1233.33	781.571	700.065	512.281	598.973	585.706	813.379	605.346	1222.02	1049.28	1775.61	422.85	612.946	556.619	574.587	568.59	930.843	PF00085	PTHR18929,PTHR18929:SF96	KOG2640			GO:0045454	AT3G03860.1	APRL5,ATAPRL5	APR-like 5	LOC_Os03g59170.1		OsAPRL5 adenosine 5\'-phosphosulfate reductase-like OsAPRL5, expressed	leaf-stem-rhiz	0.869955	0.179757	0.982747	-0.513545	0.901215	0.224633	NA	NA
Misin01G040700	219.573	153.676	177.355	164.48	150.045	178.161	142.998	150.927	152.862	144.821	161.33	189.538	203.205	152.003	211.607	185.119	151.106	142.424	136.633	158.603	162.187	138.624	PF08207,PF01132,PF09285	PTHR30053,PTHR30053:SF1				GO:0006414,GO:0003746,GO:0043043,GO:0005737	AT4G26310.1		elongation factor P (EF-P) family protein	LOC_Os03g59160.1		elongation factor P, putative, expressed	leaf-stem-rhiz	0.235803	0.0652312	0.782357	-0.209859	0.472206	0.108957	NA	NA
Misin01G040800	1958.25	1123.58	1541.64	4318.83	1856.67	1960.1	2200.17	29.0419	29.1363	27.6886	38.743	26.9991	44.4313	40.6363	28.7694	29.8714	184.336	366.027	250.223	510.171	321.93	305.065	PF00355,PF08417	PTHR21266,PTHR21266:SF25		1.14.12.20		GO:0055114,GO:0051537,GO:0016491,GO:0010277	AT4G25650.1	ACD1-LIKE,PTC52,TIC55-IV	ACD1-like	LOC_Os03g59110.1		pheophorbide a oxygenase, chloroplast precursor, putative, expressed	leaf,stem	1	3.87728	0.997536	-1.55626	1	-5.31298	NA	NA
Misin01G040900	17.3743	17.3743	17.3743	19.1354	17.3743	17.3743	17.3743	17.3743	17.3743	17.3743	18.8864	17.3743	17.3743	17.3743	17.3743	17.3743	17.3743	18.8028	17.3743	17.3743	17.3743	17.3743	PF00355	PTHR21266,PTHR21266:SF25		1.14.12.20		GO:0055114,GO:0051537,GO:0016491	AT4G25650.2	ACD1-LIKE,PTC52,TIC55-IV	ACD1-like	LOC_Os03g59110.1		pheophorbide a oxygenase, chloroplast precursor, putative, expressed	NA	NA	NA	NA	NA	NA	NA	NA	NA
Misin01G041000	114.004	67.5848	81.0965	96.6282	117.64	218.726	187.706	170.209	75.1817	71.429	92.6733	103.595	108.42	123.26	100.771	105.947	94.9732	67.747	79.8129	93.2682	88.1206	134.04	PF00566	PTHR22957,PTHR22957:SF212					AT5G15930.1	PAM1	plant adhesion molecule 1	LOC_Os08g31840.3		TBC domain containing protein, expressed	NA	0.883584	0.359751	0.840283	-0.314954	0.203914	-0.083397	NA	NA
Misin01G041100	1370.37	870.059	881.931	907.055	1374.42	665.076	2645.22	133.379	110.825	107.648	94.0981	116.8	110.768	122.074	105.635	117.838	183.957	227.989	189.445	264.657	410.37	262.065	PF03650	PTHR14154,PTHR14154:SF16	KOG1590			GO:0006850,GO:0005743	AT5G20090.2		Uncharacterised protein family (UPF0041)	LOC_Os09g20660.1		UPF0041 domain containing protein, putative, expressed	leaf,stem	1	2.88969	0.99151	-1.2331	1	-2.79623	NA	NA
Misin01G041200	253.861	203.923	252.109	258.247	302.862	264.145	680.69	253.185	232.714	186.974	219.749	213.512	175.571	244.039	219.239	207.481	428.973	269.224	334.799	379.385	453.174	507.021	PF03650	PTHR14154,PTHR14154:SF16				GO:0006850,GO:0005743	AT5G20090.1		Uncharacterised protein family (UPF0041)	LOC_Os09g20660.1		UPF0041 domain containing protein, putative, expressed	leaf-stem-rhiz	0.634968	0.160114	0.979019	0.595378	0.987289	-0.718126	NA	NA
Misin01G041300	17.3743	17.3743	17.3743	17.3743	17.3743	17.3743	17.3743	18.9316	18.8083	17.3743	18.9433	17.3743	21.1378	18.6742	17.3743	17.3743	17.3743	17.3743	17.3743	17.3743	17.3743	17.3743	PF07714	PTHR27001,PTHR27001:SF58		2.7.10.2		GO:0006468,GO:0004672	AT4G22130.1	SRF8	STRUBBELIG-receptor family 8	LOC_Os02g04430.1		STRUBBELIG-RECEPTOR FAMILY 1 precursor, putative, expressed	NA	NA	NA	NA	NA	NA	NA	NA	NA
Misin01G041400	17.3743	17.3743	17.3743	17.3743	19.5694	17.3743	18.9677	24.1306	25.8529	21.5912	23.3119	25.8839	30.7178	27.5606	26.6086	20.8443	25.3775	17.3743	18.7388	20.6222	19.9394	24.1107													NA	NA	NA	NA	NA	NA	NA	NA	NA
Misin01G041500	17.3743	17.3743	17.3743	17.3743	17.3743	17.3743	17.3743	17.3743	17.3743	17.3743	17.3743	17.3743	17.3743	17.3743	17.3743	17.3743	17.3743	17.3743	17.3743	17.3743	17.3743	17.3743	PF01745	PTHR11088,PTHR11088:SF27		2.5.1.27		GO:0009058,GO:0004161	AT1G68460.1	ATIPT1,IPT1	isopentenyltransferase 1	LOC_Os07g09220.1		IPP transferase, putative, expressed	NA	NA	NA	NA	NA	NA	NA	NA	NA
Misin01G041600	209.813	259.346	220.598	237.949	273.297	277.35	173.43	142.507	295.649	392.945	284.904	320.858	279.885	315.79	471.394	535.547	227.238	217.619	284.324	205.429	217.39	184	PF16177,PF00501	PTHR24095,PTHR24095:SF153	KOG1175	6.2.1.1		GO:0008152,GO:0003824	AT1G55320.1	AAE18	acyl-activating enzyme 18	LOC_Os03g59080.1		AMP-binding enzyme, putative, expressed	leaf-stem-rhiz	0.926686	-0.313045	0.941922	-0.400558	0.980478	0.560147	NA	NA
Misin01G041700	217.098	222.924	184.99	309.199	247.734	264.856	236.598	195.3	148.054	219.279	201.989	217.667	152.652	240.907	199.258	154.886	204.687	228.8	218.76	269.854	204.256	260.07	PF01569	PTHR14969,PTHR14969:SF3	KOG2822	3.1.3.4	K04716		AT3G58490.1		Phosphatidic acid phosphatase (PAP2) family protein	LOC_Os03g59070.1		phosphatase, putative, expressed	leaf-stem-rhiz	0.820779	0.216281	0.484052	0.116584	0.881325	-0.299	NA	NA
Misin01G041800	17.3743	17.3743	19.8679	17.3743	17.3743	18.9125	19.2221	17.3743	19.4966	18.7708	17.3743	18.7901	17.3743	17.3743	17.3743	17.3743	20.6664	17.3743	19.3898	18.6914	17.3743	17.3743													NA	NA	NA	NA	NA	NA	NA	NA	NA
Misin01G041900	733.98	565.571	555.279	799.457	872.432	1617.07	1181.43	978.825	676.046	564.018	725.187	708.15	691.885	596.294	530.711	465.318	636.576	469.276	501.372	634.995	585.653	780.765	PF00149	PTHR11668,PTHR11668:SF287		3.1.3.16	K04382	GO:0016787	AT3G58500.1	PP2A-4	protein phosphatase 2A-4	LOC_Os03g59060.1		OsPP2Ac-2 - Phosphatase 2A isoform 2 belonging to family 2, expressed	leaf-stem-rhiz	0.995464	0.53263	0.963357	-0.35761	0.88579	-0.222074	NA	NA
Misin01G042000	571.146	547.193	495.234	855.604	723.973	973.572	925.131	623.198	399.155	328.752	397.87	494.909	343.924	562.311	392.369	402.685	490.833	473.831	469.416	580.921	581.572	867.865	PF00271,PF00270	PTHR24031,PTHR24031:SF235		3.6.4.13	K11594	GO:0005524,GO:0003676	AT2G42520.1		P-loop containing nucleoside triphosphate hydrolases superfamily protein	LOC_Os03g59050.1		DEAD-box ATP-dependent RNA helicase, putative, expressed	leaf-stem-rhiz	0.997309	0.57609	0.0703737	0.0308536	0.98861	-0.59277	NA	NA
Misin01G042100	141.652	140.635	113.025	183.418	172.268	460.872	178.417	648.32	277.5	513.883	335.171	585.524	522.942	753.046	748.298	1230.11	196.588	174.068	196.456	271.417	271.919	455.544	PF00494	PTHR11626,PTHR11626:SF2		2.5.1.21	K00801	GO:0016740,GO:0009058	AT4G34640.1	ERG9,SQS1	squalene synthase 1	LOC_Os03g59040.2		squalene synthetase, putative, expressed	leaf-stem-rhiz	0.998479	-1.24832	0.982237	-0.766974	0.99987	1.44155	NA	NA
Misin01G042200	17.3743	17.3743	20.5709	22.5625	19.1265	20.5465	21.6361	130.166	85.6949	91.1844	49.01	44.708	55.8367	61.0774	42.0284	30.0288	23.4986	21.4614	17.3743	20.6158	22.7093	23.1549	PF00201	PTHR11926,PTHR11926:SF145		2.4.1.273		GO:0016758,GO:0008152	AT5G49690.1		UDP-Glycosyltransferase superfamily protein	LOC_Os03g59030.1		UDP-rhamnose rhamnosyltransferase, putative, expressed	NA	0.995104	-1.25941	0.981922	-1.10431	0.998323	1.66236	NA	NA
Misin01G042300	375.542	472.335	406.253	271.21	268.006	136.428	75.4753	239.286	348.997	377.628	327.536	484.052	341.134	434.762	395.783	362.113	246.687	335.87	250.175	258.227	204.318	127.67	PF02791,PF15614,PF00046	PTHR10390,PTHR10390:SF38				GO:0003677	AT4G12750.1		Homeodomain-like transcriptional regulator	LOC_Os07g42750.1		DDT domain containing protein, putative, expressed	stem,rhiz	0.738197	-0.187395	0.956671	-0.473572	0.975665	0.510811	NA	NA
Misin01G042400	17.3743	17.3743	20.2239	19.1354	17.3743	19.6576	17.3743	21.9354	21.2011	25.645	17.3743	20.218	20.4246	20.8302	18.6033	17.3743	18.738	17.3743	18.7137	18.6914	17.3743	17.3743	PF00201	PTHR11926,PTHR11926:SF321		2.4.1.273		GO:0016758,GO:0008152	AT5G49690.1		UDP-Glycosyltransferase superfamily protein	LOC_Os03g59030.1		UDP-rhamnose rhamnosyltransferase, putative, expressed	NA	NA	NA	NA	NA	NA	NA	NA	NA
Misin01G042500	157.621	124.344	113.088	125.365	119.96	174.816	89.021	287.161	45.5963	73.7834	40.3569	91.2454	45.7559	53.5274	43.6907	44.6378	42.4806	90.6416	47.8763	218.421	195.803	176.407	PF07883	PTHR31238,PTHR31238:SF46					AT1G18970.1	GLP4	germin-like protein 4	LOC_Os03g58980.1		Cupin domain containing protein, expressed	NA	0.871992	0.374522	0.769707	0.342962	0.938765	-0.678165	NA	NA
Misin01G042600	583.816	706.328	614.345	726.38	797.657	1249.09	856.028	504.831	573.011	658.78	503.459	661.067	412.711	464.798	488.645	569.313	470.998	638.644	513.888	590.42	606.294	492.604	PF16528,PF08700	PTHR21426,PTHR21426:SF14	KOG2215				AT5G49830.1	EXO84B	exocyst complex component 84B	LOC_Os07g10110.1		expressed protein	leaf-stem-rhiz	0.997122	0.548722	0.903761	-0.228512	0.955933	-0.339151	NA	NA
Misin01G042700	31.8315	37.7174	43.8431	54.2537	50.2826	71.6003	36.3267	124.849	49.4451	59.3894	66.5567	36.6292	82.3317	70.4124	34.7222	24.8309	51.5592	66.3845	70.4518	222.512	89.4179	90.3164	PF14368	PTHR33044,PTHR33044:SF26					AT2G44290.1		Bifunctional inhibitor/lipid-transfer protein/seed storage 2S albumin superfamily protein	LOC_Os03g58940.1		LTPL83 - Protease inhibitor/seed storage/LTP family protein precursor, putative, expressed	NA	0.970473	-0.693329	0.960322	0.838508	0.543938	-0.225919	NA	NA
Misin01G042800	145.574	130.98	156.594	125.45	115.573	95.8568	82.1885	120.642	92.9952	105.33	99.7318	91.1302	108.615	94.7442	85.3906	94.93	99.5067	102.244	100.497	96.0563	95.1046	104.621		PTHR35465					AT1G20890.1			LOC_Os03g58930.1		expressed protein	NA	0.860004	0.286545	0.508782	-0.124336	0.585276	-0.161603	NA	NA
Misin01G042900	117.932	119.123	116.528	187.986	155.949	217.223	155.928	303.091	134.931	143.945	169.485	158.499	155.493	204.889	142.215	140.334	119.476	124.628	111.467	167.69	122.725	180.548	PF02434,PF00337	PTHR11214,PTHR11214:SF101	KOG2287	2.4.1.134		GO:0016757,GO:0016020,GO:0030246,GO:0008378,GO:0006486	AT5G62620.1		Galactosyltransferase family protein	LOC_Os03g58920.2		galactosyltransferase family protein, putative, expressed	leaf-stem-rhiz	0.0852799	-0.0366933	0.819062	-0.259708	0.786853	0.23463	NA	NA
Misin01G043000	317.664	421.029	351.479	542.689	558.971	407.674	428.983	239.89	211.025	218.773	241.553	314.946	258.375	297.019	285.059	260.521	218.542	306.898	235.487	388.483	268.212	299.566	PF13020	PTHR32387,PTHR32387:SF0					AT4G13750.1	NOV	Histidine kinase-, DNA gyrase B-, and HSP90-like ATPase family protein	LOC_Os03g58910.2		expressed protein	leaf-stem-rhiz	0.997653	0.684162	0.816832	-0.218041	0.966058	-0.491695	NA	NA
Misin01G043100	133.996	154.82	125.37	132.837	147.089	141.679	134.694	175.354	192.227	186.06	203.727	148.036	259.286	191.15	218.531	185.144	158.548	153.755	156.081	123.306	159.233	197.079	PF00573	PTHR10746	KOG1624		K02926	GO:0006412,GO:0005840,GO:0003735	AT2G20060.1		Ribosomal protein L4/L1 family	LOC_Os11g37510.1		ribosomal protein L4, putative, expressed	leaf-stem-rhiz	0.952567	-0.389103	0.488711	-0.113741	0.94635	0.40759	NA	NA
Misin01G043200	19.8967	23.7268	21.7398	24.3302	23.8881	34.8691	23.9765	460.676	41.1559	36.6178	162.35	135.73	54.1749	70.0029	275.18	63.6799	35.3708	24.1991	29.6102	26.6188	27.8039	192.419	PF02434,PF00337	PTHR11214,PTHR11214:SF119	KOG2287	2.4.1.134		GO:0016757,GO:0016020,GO:0030246,GO:0008378,GO:0006486	AT5G62620.1		Galactosyltransferase family protein	LOC_Os03g58900.1		galactosyltransferase family protein, putative, expressed	NA	0.998883	-2.14356	0.907062	-0.73871	0.996781	1.86951	NA	NA
Misin01G043300	17.3743	17.3743	21.7444	17.3743	17.3743	17.3743	17.3743	30.09	26.9864	20.8486	37.8122	21.0259	22.2607	23.6703	22.9956	18.7738	23.093	23.4243	18.7388	25.935	21.7273	29.8819	PF01549,PF03171	PTHR10869,PTHR10869:SF65	KOG1591	1.14.11.2		GO:0055114,GO:0016491	AT3G28480.1		Oxoglutarate/iron-dependent oxygenase	LOC_Os03g58890.2		oxidoreductase, putative, expressed	NA	NA	NA	NA	NA	NA	NA	NA	NA
Misin01G043400	17.3743	17.3743	23.0645	19.0721	17.3743	20.5465	24.7074	24.5867	26.5387	27.2165	29.5922	22.556	33.3946	25.6749	20.9514	17.3743	27.9623	21.4256	24.2362	24.5127	18.5007	26.7165		PTHR34277,PTHR34277:SF2								LOC_Os03g58870.1		expressed protein	NA	NA	NA	NA	NA	NA	NA	NA	NA
Misin01G043500	17.3743	17.3743	19.0481	19.1693	17.3743	19.0082	18.9677	18.9316	21.6344	20.8463	22.8799	17.3743	32.0778	21.0637	20.4192	17.3743	26.4146	19.0075	21.419	17.3743	18.813	25.0232													NA	NA	NA	NA	NA	NA	NA	NA	NA
Misin01G043600	17.3743	17.3743	20.2239	17.3743	22.4096	22.7537	17.3743	17.3743	17.3743	24.5807	20.3104	19.3718	22.1244	23.7891	22.4104	22.3747	17.3743	17.3743	17.3743	19.3172	17.3743	17.3743										LOC_Os03g58850.1		uncharacterized PE-PGRS family protein PE_PGRS3 precursor, putative, expressed	NA	NA	NA	NA	NA	NA	NA	NA	NA
Misin01G043700	41.0474	28.4975	30.3699	33.6737	31.8826	33.2162	27.744	21.126	28.3912	26.6824	26.8453	27.1526	28.2542	27.1879	22.8136	27.998	23.9266	29.6235	25.5005	28.235	28.0672	29.6485		PTHR11851,PTHR11851:SF152		3.4.21.102			AT5G42390.1		Insulinase (Peptidase family M16) family protein	LOC_Os06g41990.1		M16 domain containing zinc peptidase, putative, expressed	NA	NA	NA	NA	NA	NA	NA	NA	NA
Misin01G043800	83.8385	79.9049	79.9376	72.5877	80.7491	79.7709	73.1934	45.0556	38.5545	35.8908	35.8942	31.3241	56.8737	39.3787	51.4218	54.0552	36.8897	34.8265	29.3173	36.7079	32.3537	36.2446													NA	NA	NA	NA	NA	NA	NA	NA	NA
Misin01G043900	25.6695	29.6911	27.9335	21.6665	27.352	29.558	27.2567	20.8769	23.8207	26.028	26.0585	27.1513	24.4156	23.2921	24.8135	25.8396	17.3743	23.1708	22.5814	24.3408	23.0454	21.3901													NA	NA	NA	NA	NA	NA	NA	NA	NA
Misin01G044000	32.4651	22.6896	29.5288	27.0357	30.0466	28.9318	23.1536	25.1532	23.0293	21.8033	22.7918	20.0532	27.6347	25.197	25.9695	22.0668	20.2667	17.3743	21.419	21.7506	26.241	22.9764													NA	NA	NA	NA	NA	NA	NA	NA	NA
Misin01G044100	17.3743	17.3743	17.3743	17.3743	17.3743	17.3743	17.3743	17.3743	17.3743	17.3743	17.3743	17.3743	17.3743	17.3743	17.3743	17.3743	17.3743	17.3743	17.3743	17.3743	17.3743	17.3743	PF03330	PTHR31692,PTHR31692:SF3					AT1G65680.1	ATEXPB2,ATHEXP BETA 1.4,EXPB2	expansin B2	LOC_Os04g46650.1		expansin precursor, putative, expressed	NA	NA	NA	NA	NA	NA	NA	NA	NA
Misin01G044200	27.0012	27.7977	23.8605	26.4092	23.305	67.2344	69.8363	1010.41	24.0537	56.9439	362.256	254.24	26.89	46.5851	239.819	17.3743	33.4071	29.3717	34.6209	29.748	39.2201	215.204	PF08263	PTHR27000		2.7.11.1			AT2G01820.1		Leucine-rich repeat protein kinase family protein	LOC_Os11g26130.1		receptor protein kinase TMK1 precursor, putative, expressed	NA	0.998077	-2.06995	0.969129	-1.20365	0.997858	2.16954	NA	NA
Misin01G044300	945.014	781.552	797.569	729.759	736.855	835.041	915.1	1082.81	1347.85	963.406	1020.76	868.049	781.472	830.765	693.193	939.593	1425.55	1135.23	1414.75	1105.35	1301.4	1310.88	PF13774,PF00957	PTHR21136,PTHR21136:SF87	KOG0859		K08515,K08511	GO:0016192,GO:0016021	AT1G04760.1	ATVAMP726,VAMP726	vesicle-associated membrane protein 726	LOC_Os07g09600.1		vesicle-associated membrane protein, putative, expressed	leaf-stem-rhiz	0.992484	-0.395596	0.998157	0.52003	0.803257	-0.134338	NA	NA
Misin01G044400	54.0637	85.5219	56.0611	58.6003	51.5471	29.6367	32.6621	126.05	131.724	142.851	165.805	123.951	124.215	119.157	128.087	91.5029	169.78	134.873	136.519	122.435	137.126	112.572	PF00010	PTHR12565,PTHR12565:SF137				GO:0046983	AT1G59640.1	BPE,BPEp,BPEub,ZCW32	BIG PETAL P	LOC_Os03g58830.1		BEE 1, putative, expressed	stem	0.998423	-1.36397	0.935866	0.508387	0.943243	0.493607	NA	NA
Misin01G044500	184.322	187.83	178.739	146.246	133.31	97.6173	75.2999	143.476	253.669	235.174	219.479	208.588	242.7	212.831	202.827	153.709	213.267	191.971	199.225	221.035	155.89	136.081	PF02791	PTHR14296					AT1G18950.1		DDT domain superfamily	LOC_Os07g09580.1		aminoacyl-tRNA synthetase, putative, expressed	stem,rhiz	0.969966	-0.498291	0.112617	0.0526804	0.923547	0.356571	NA	NA
Misin01G044600	280.741	210.704	211.037	201.839	192.592	234.898	82.458	290.975	161.726	191.513	181.603	211.758	258.486	405.584	286.133	345.577	186.536	217.645	190.087	190.386	240.056	325.683	PF13959,PF00271,PF00270	PTHR24031,PTHR24031:SF301		3.6.4.13	K13179	GO:0005524,GO:0003676	AT3G18600.1		P-loop containing nucleoside triphosphate hydrolases superfamily protein	LOC_Os03g58810.1		DEAD-box ATP-dependent RNA helicase, putative, expressed	stem,rhiz	0.889241	-0.284681	0.233415	-0.0606379	0.879499	0.285468	NA	NA
Misin01G044700	57.2884	66.1497	44.6718	63.5021	65.8399	327.935	153.533	1044.13	99.2474	606.361	1964.22	3158.09	132.812	313.085	1719.29	151.183	278.815	159.934	107.045	132.829	141.899	883.248													rhiz	0.999888	-2.67718	0.98549	-1.16062	1	2.39382	NA	NA
Misin01G044800	428.793	643.811	487.442	535.135	501.036	536.53	429.818	493.771	670.547	753.933	598.555	607.516	521.379	623.844	511.6	672.232	529.972	663.674	627.987	524.041	517.697	500.95		PTHR37604					AT5G65540.1			LOC_Os03g58780.1		expressed protein	leaf-stem-rhiz	0.931587	-0.227195	0.00813975	-0.00274376	0.888349	0.193387	NA	NA
Misin01G044900	17.3743	19.735	17.3743	17.3743	17.3743	25.5225	21.7334	19.687	21.6344	20.2257	17.3743	25.2362	22.1407	23.5396	25.3471	35.3536	17.3743	18.8028	17.3743	18.6793	23.9368	28.9872	PF12734												NA	NA	NA	NA	NA	NA	NA	NA	NA
Misin01G045000	51.6137	54.6647	32.1183	45.7604	54.6402	237.484	134.379	767.97	73.4952	397.5	1298.47	2166.3	136.799	414.246	1029.36	139.823	165.372	121.042	100.58	103.763	138.791	993.511	PF00004,PF14363	PTHR23070,PTHR23070:SF20	KOG0743			GO:0005524	AT5G40010.1	AATP1	AAA-ATPase 1	LOC_Os03g58790.1		ATPase, putative, expressed	NA	0.999927	-2.59379	0.952619	-0.727353	0.999229	2.02887	NA	NA
Misin01G045100	17.3743	17.3743	17.3743	17.3743	17.3743	17.3743	17.3743	17.3743	17.3743	17.3743	17.3743	17.3743	17.3743	17.3743	17.3743	17.3743	17.3743	17.3743	17.3743	17.3743	17.3743	17.3743	PF12274	PTHR33326,PTHR33326:SF4								LOC_Os08g38620.1		expressed protein	NA	NA	NA	NA	NA	NA	NA	NA	NA
Misin01G045200	170.629	148.896	145.27	116.243	114.023	271.869	231.566	1551.93	184.035	211.278	1440.18	1586.13	150.364	316.949	2864.63	383.5	315.953	252.397	428.799	267.584	252.447	898.631	PF04601	PTHR31205,PTHR31205:SF2					AT1G59710.1		Protein of unknown function (DUF569)	LOC_Os03g58740.1		expressed protein	leaf-stem-rhiz	0.999831	-2.10298	0.965274	-0.641172	0.999599	1.77846	NA	NA
Misin01G045300	696.353	747.607	714.01	439.746	670.748	395.996	267.297	502.18	510.759	502.491	498.076	492.914	791.076	526.581	748.019	636.314	390.97	290.294	260.297	278.419	274.941	381.842	PF00076	PTHR24012,PTHR24012:SF411	KOG0127		K14573	GO:0003676	AT2G21440.1		RNA-binding (RRM/RBD/RNP motifs) family protein	LOC_Os03g58720.1		RNA recognition motif containing protein, putative, expressed	leaf-stem-rhiz	0.872208	0.225829	0.992144	-0.85943	0.968041	0.398975	NA	NA
Misin01G045400	40.2933	37.3921	40.0551	38.5646	35.413	44.6242	50.0596	27.419	36.7747	35.0367	31.5072	28.3464	36.9802	29.9732	33.5064	36.1856	28.4141	31.5677	26.9885	29.2258	30.6015	32.1718													NA	NA	NA	NA	NA	NA	NA	NA	NA
Misin01G045500	19.8967	20.2194	24.0183	19.1354	23.2639	19.6576	19.2221	18.8133	18.8083	19.439	17.3743	17.3743	21.5464	17.3743	22.4162	18.7746	18.6819	17.3743	20.0796	17.3743	17.3743	17.3743	PF00365	PTHR13697,PTHR13697:SF23		2.7.1.11		GO:0006096,GO:0003872	AT4G32840.1	PFK6	phosphofructokinase 6	LOC_Os05g10650.1		6-phosphofructokinase, putative, expressed	NA	NA	NA	NA	NA	NA	NA	NA	NA
Misin01G045600	147.691	159.202	166.612	163.231	154.663	115.797	161.365	109.11	143.787	131.035	154.907	146.616	144.795	127.539	151.396	169.07	156.972	169.242	180.605	163.794	173.761	155.997	PF06695	PTHR36007,PTHR36007:SF1					AT2G02590.1			LOC_Os03g58620.1		small multi-drug export protein, putative, expressed	leaf-stem-rhiz	0.000356326	0.00394041	0.700142	0.187495	0.647259	-0.164185	NA	NA
Misin01G045700	441.641	419.114	459.438	428.058	423.24	455.995	764.168	779.732	894.238	777.596	819.116	663.631	822.888	760.856	967.476	724.06	1261.15	736.564	1184.23	868.221	1066.09	1189.68	PF00085	PTHR10438,PTHR10438:SF243	KOG0907	1.6.5.4	K03671	GO:0045454,GO:0015035,GO:0006662	AT5G39950.1	ATH2,ATTRX2,ATTRXH2,TRX2,TRXH2	thioredoxin 2	LOC_Os03g58630.1		thioredoxin, putative, expressed	leaf-stem-rhiz	0.999296	-0.885315	0.997747	0.654348	0.551829	0.0862677	NA	NA
Misin01G045800	248.787	346.105	276.301	241.364	215.482	171.871	105.472	213.42	377.407	441.632	325.972	405.494	342.789	318.015	302.132	307.927	294.965	347.147	292.574	290.733	239.428	123.223	PF00498,PF13325	PTHR13233,PTHR13233:SF0				GO:0005515	AT3G54350.1	emb1967	Forkhead-associated (FHA) domain-containing protein	LOC_Os03g58640.1		FHA domain containing protein, putative, expressed	stem,rhiz	0.971668	-0.463535	0.563263	-0.125916	0.970356	0.472603	NA	NA
Misin01G045900	647.698	679.03	594.157	635.514	690.337	515.413	544.8	575.799	667.58	594.505	656.675	628.079	755.347	678.401	657.699	571.833	778.551	647.374	742.253	679.14	588.791	531.553	PF03635	PTHR11099,PTHR11099:SF1			K18468	GO:0042147,GO:0030904,GO:0015031,GO:0008565	AT1G75850.1	VPS35B	VPS35 homolog B	LOC_Os03g58700.1		vacuolar protein sorting-associated protein 35, putative, expressed	leaf-stem-rhiz	0.628288	-0.0872237	0.399426	0.0704109	0.060562	0.0169079	NA	NA
Misin01G046000	271.377	246.258	218.303	253.692	295.911	400.948	261.1	149.966	250.5	275.524	244.315	300.602	329.837	305.494	352.433	578.402	184.736	187.854	217.55	181.449	202.283	179.834	PF06574	PTHR12714,PTHR12714:SF4		2.7.7.2		GO:0009231,GO:0003919	AT5G23330.1		Nucleotidylyl transferase superfamily protein	LOC_Os03g58710.2		riboflavin biosynthesis protein-related, putative, expressed	leaf-stem-rhiz	0.385807	0.0910082	0.978436	-0.627088	0.938184	0.377619	NA	NA
Misin01G046100	26.5551	28.4975	31.8425	34.4377	32.7479	28.0596	24.4461	25.03	28.9182	23.0582	27.2285	22.2155	37.5556	25.1758	29.224	23.2183	27.6033	22.2616	25.4168	25.1229	24.6881	35.0741	PF07893	PTHR33085,PTHR33085:SF7								LOC_Os01g12330.1		expressed protein	NA	NA	NA	NA	NA	NA	NA	NA	NA
Misin01G046200	26.6186	29.3831	25.914	33.9794	19.1265	33.6616	17.3743	247.809	22.9459	53.139	126.583	60.9971	33.9894	33.5439	58.3435	19.4448	184.654	89.4212	89.5014	78.1531	132.04	455.666	PF14541						AT3G18490.1		Eukaryotic aspartyl protease family protein	LOC_Os12g26470.1		aspartic proteinase nepenthesin-1 precursor, putative, expressed	NA	0.998918	-2.08808	0.996332	1.69003	0.722864	-0.383313	NA	NA
Misin01G046300	17.3743	17.3743	17.3743	17.3743	17.3743	17.3743	17.3743	18.89	17.3743	18.7399	17.3743	19.4687	18.8078	18.8302	21.1243	18.9047	17.3743	18.6879	19.3536	17.3743	19.0267	19.8609	PF12734	PTHR31568,PTHR31568:SF15								LOC_Os03g58764.1		OsFBDUF18 - F-box and DUF domain containing protein, expressed	NA	NA	NA	NA	NA	NA	NA	NA	NA
Misin01G046400	33.0124	38.8473	47.9911	30.9899	29.182	23.4332	25.8366	46.3491	51.9516	38.7282	56.7944	47.7482	38.84	49.4438	35.0107	31.5221	40.4314	49.5052	50.6734	45.7504	41.0834	40.3007	PF00069	PTHR27005,PTHR27005:SF56		2.7.11.1		GO:0006468,GO:0005524,GO:0004672	AT1G69910.1		Protein kinase superfamily protein	LOC_Os03g58750.1		protein kinase domain containing protein, expressed	NA	NA	NA	NA	NA	NA	NA	NA	NA
Misin01G046500	32.0295	32.7439	32.9092	34.8223	38.758	37.3718	31.3982	25.6188	26.359	26.5239	25.6854	25.3838	25.5682	22.7131	28.0895	20.974	25.8734	21.6875	24.7142	26.6511	23.8936	26.3685							AT5G05310.2		TLC ATP/ADP transporter	LOC_Os12g02100.1		expressed protein	NA	NA	NA	NA	NA	NA	NA	NA	NA
Misin01G046600	33.4994	24.2337	29.7978	27.2677	27.2461	46.9374	30.7377	31.7562	30.8028	31.7477	30.5526	30.7078	33.9681	38.5029	38.7991	48.2954	27.2008	28.1481	22.428	26.0669	26.1807	38.1645	PF02171	PTHR22891,PTHR22891:SF24				GO:0003676	AT1G48410.3	AGO1	Stabilizer of iron transporter SufD / Polynucleotidyl transferase	LOC_Os03g58600.1		PAZ domain containing protein, putative, expressed	NA	NA	NA	NA	NA	NA	NA	NA	NA
Misin01G046700	463.831	681.833	530.127	641.685	593.595	658.653	475.21	566.824	612.053	755.413	630.801	643.172	519.542	665.833	743.464	770.004	523.948	793.946	783.246	596.697	691.026	608.583	PF10312,PF09732	PTHR21737,PTHR21737:SF4				GO:0005515	AT1G03910.1			LOC_Os03g58590.1		expressed protein	leaf-stem-rhiz	0.922616	-0.205479	0.617626	0.10208	0.602272	0.0892263	NA	NA
Misin01G046800	861.362	790.192	937.723	750.554	671.696	831.708	736.052	805.649	399.042	279.13	241.614	172.106	147.864	421.104	106.834	151.835	226.028	637.08	440.278	771.153	526.891	379.911	PF07690	PTHR21576,PTHR21576:SF18				GO:0055085,GO:0016021	AT2G39210.1		Major facilitator superfamily protein	LOC_Os03g58580.1		nodulin, putative, expressed	leaf-stem-rhiz	0.999964	1.06763	0.179762	-0.0467619	0.997373	-1.11324	NA	NA
Misin01G046900	96.2371	87.9712	91.6979	198.807	170.809	84.5854	139.2	22.8377	19.9159	22.8695	23.8989	25.066	22.3863	25.3396	22.7021	27.6901	21.8019	38.0357	26.6334	36.2133	39.9025	21.5036		PTHR23284,PTHR23284:SF3	KOG0771		K14003		AT3G52190.1	PHF1	phosphate transporter traffic facilitator1	LOC_Os07g09000.1		WD domain, G-beta repeat domain containing protein, expressed	NA	1	2.25189	0.980127	-1.13093	0.997315	-1.77435	NA	NA
Misin01G047000	341.398	404.264	436.637	541.125	551.089	440.813	419.668	67.6721	132.206	186.416	140.661	168.262	103.573	106.078	132.615	141.714	106.415	191.232	122.517	156.977	152.413	122.51	PF01018,PF01926	PTHR11702,PTHR11702:SF3	KOG1489			GO:0005525,GO:0003924,GO:0000287	AT5G18570.1	ATOBGC,CPSAR1,EMB269	GTP1/OBG family protein	LOC_Os03g58540.1		spo0B-associated GTP-binding protein, putative, expressed	leaf	1	1.73263	0.984821	-0.909612	0.995882	-1.21488	NA	NA
Misin01G047100	302.143	329.945	296.546	286.788	273.43	446.872	399.483	538.13	426.924	403.871	420.766	500.275	463.901	533.414	445.824	783.799	528.617	483.995	519.007	482.432	680.976	532.079	PF05608	PTHR20921,PTHR20921:SF1	KOG3150				AT3G51040.1	RTH	RTE1-homolog	LOC_Os03g58520.1		green ripe-like, putative, expressed	leaf-stem-rhiz	0.994508	-0.629204	0.938569	0.321701	0.87762	0.221501	NA	NA
Misin01G047200	17.3743	47.9498	31.0502	71.8834	305.282	39.2299	758.181	38.6577	18.8083	18.8292	17.3743	20.1428	20.2897	19.7975	19.6572	17.3743	23.6263	31.8198	22.6951	54.373	165.097	30.0435										LOC_Os03g58500.1		expressed protein	NA	0.999005	2.44492	0.867194	-0.757053	0.997395	-2.55815	NA	NA
Misin01G047300	29.8127	56.6485	26.6146	25.9624	29.1217	21.779	28.0815	240.577	665.59	488.048	753.785	262.804	452.911	222.76	185.045	84.6697	965.025	603.919	1067.96	244.265	200.394	108.711	PF04576	PTHR31448,PTHR31448:SF8					AT1G08800.1		Protein of unknown function, DUF593	LOC_Os03g58490.2		DUF593 domain containing protein, expressed	stem	1	-3.86895	0.995059	1.22836	0.92154	0.47883	NA	NA
Misin01G047400	102.502	113.896	92.0951	115.491	87.0439	129.428	62.7444	682.018	623.642	711.364	793.002	462.32	1006.23	1117.96	758.183	565.657	814.545	409.195	692.927	352.318	451.335	882.642	PF06886	PTHR31358,PTHR31358:SF13					AT3G23090.1		TPX2 (targeting protein for Xklp2) protein family	LOC_Os03g58480.1		seed specific protein Bn15D14A, putative, expressed	stem,rhiz	1	-2.78598	0.90619	0.349129	0.998706	1.14796	NA	NA
Misin01G047500	3647.61	1716.54	4985.24	4126.75	2627.8	1599.84	2775.06	994.081	1290.35	1823.49	1847.2	1948.84	1630.13	1010.54	1317.74	1168.87	2670.74	2621.2	2735.77	5024.43	3794.09	1400.54	PF00538	PTHR11467,PTHR11467:SF48			K11275	GO:0006334,GO:0005634,GO:0003677,GO:0000786	AT2G30620.1		winged-helix DNA-binding transcription factor family protein	LOC_Os07g08710.1		AT hook-containing DNA-binding protein, putative, expressed	leaf-stem-rhiz	0.997604	0.588739	0.990388	0.489408	0.999998	-1.09413	NA	NA
Misin01G047600	28.0411	23.7268	23.7485	25.7211	33.6395	21.8753	33.9972	27.6843	28.2852	25.2652	29.4401	24.0056	37.108	29.5773	27.4862	22.4776	28.1631	24.1379	29.6371	27.1333	26.3391	28.0523		PTHR31739,PTHR31739:SF6		5.5.1.13			AT4G02780.1	ABC33,ATCPS1,CPS,CPS1,GA1	Terpenoid cyclases/Protein prenyltransferases superfamily protein	LOC_Os02g36210.1		ent-kaurene synthase, chloroplast precursor, putative, expressed	NA	NA	NA	NA	NA	NA	NA	NA	NA
Misin01G047700	1965.08	1586.59	1462.99	1239.23	1219.59	1405.81	693.786	2742.37	2196.03	2782.17	2728.71	2435.98	2833.24	3046.56	3613.98	4141.8	2468.3	2560.51	2401.36	1883.11	3261.1	3296.64	PF00203	PTHR11880,PTHR11880:SF10	KOG0898		K02958	GO:0006412,GO:0005840,GO:0003735	AT5G09500.1		Ribosomal protein S19 family protein	LOC_Os07g08660.1		40S ribosomal protein S15, putative, expressed	leaf-stem-rhiz	1	-1.05879	0.953414	0.220597	0.999454	0.583139	NA	NA
Misin01G047800	17.3743	17.3743	17.3743	17.3743	17.3743	17.3743	17.3743	17.3743	17.3743	17.3743	17.3743	17.3743	17.3743	17.3743	17.3743	17.3743	17.3743	17.3743	17.3743	17.3743	17.3743	17.3743							AT2G17036.1		F-box family protein with a domain of unknown function (DUF295)	LOC_Os10g39600.1		expressed protein	NA	NA	NA	NA	NA	NA	NA	NA	NA
Misin01G047900	22.0305	19.735	20.5709	24.0702	22.4412	22.7075	19.2221	17.3743	26.6149	32.9222	23.8572	29.7414	21.8581	21.156	18.6033	18.7738	22.9626	31.7965	26.2388	31.199	27.2305	20.0929	PF10533,PF03106	PTHR31282,PTHR31282:SF33				GO:0043565,GO:0006355,GO:0003700	AT2G30590.1	WRKY21	WRKY DNA-binding protein 21	LOC_Os03g58420.1		WRKY6, expressed	NA	NA	NA	NA	NA	NA	NA	NA	NA
Misin01G048000	166.199	146.74	167.796	157.784	136.725	225.859	206.816	253.135	177.57	158.226	144.618	141.187	113.454	110.058	92.9452	100.32	182.182	198.668	211.545	190.881	181.408	182.963	PF03208	PTHR19317,PTHR19317:SF5	KOG3142				AT1G08770.1	PRA1.E	prenylated RAB acceptor 1.E	LOC_Os03g58410.1		prenylated rab acceptor, putative, expressed	leaf,stem	0.368975	0.0964279	0.849015	0.290256	0.880543	-0.343699	NA	NA
Misin01G048100	20.6808	20.8818	24.0183	17.3743	21.3215	19.0082	17.3743	38.6165	26.749	27.69	38.7322	27.4457	34.2145	29.0018	23.0546	21.7874	26.8741	27.6104	24.1183	23.5439	24.3476	30.0478	PF01426,PF00145,PF12047	PTHR10629,PTHR10629:SF36		2.1.1.37	K00558	GO:0003682	AT5G49160.1	DDM2,DMT01,DMT1,MET1,MET2,METI	methyltransferase 1	LOC_Os03g58400.1		C-5 cytosine-specific DNA methylase, putative, expressed	NA	NA	NA	NA	NA	NA	NA	NA	NA
Misin01G048200	17.3743	17.3743	17.3743	19.1693	17.3743	19.0082	20.2111	20.4473	17.3743	17.3743	17.3743	17.3743	17.3743	18.6742	17.3743	17.3743	18.6819	18.488	19.3898	17.3743	18.5007	20.0929													NA	NA	NA	NA	NA	NA	NA	NA	NA
Misin01G048300	26.6186	30.021	20.5519	25.801	22.9818	23.372	18.9677	42.9998	47.2949	56.3768	52.4595	46.3553	52.7353	42.5416	48.9849	48.7618	40.1055	36.8758	46.5578	35.8935	32.2558	28.4745		PTHR10825,PTHR10825:SF36	KOG2660				AT2G30580.1	DRIP2	DREB2A-interacting protein 2	LOC_Os03g58390.1		zinc finger, C3HC4 type domain containing protein, expressed	NA	NA	NA	NA	NA	NA	NA	NA	NA
Misin01G048400	328.607	303.015	264.511	273.792	308.776	281.146	254.475	262.664	372.488	372.664	303.943	310.898	338.188	277.577	303.583	381.456	352.768	416.053	395.075	218.967	353.038	252.596	PF15801	PTHR10804,PTHR10804:SF13		3.4.11.18			AT2G45240.1	MAP1A	methionine aminopeptidase 1A	LOC_Os10g36470.2		peptidase, M24 family protein, putative, expressed	leaf-stem-rhiz	0.84341	-0.190296	0.450504	0.102296	0.380569	0.0765718	NA	NA
Misin01G048500	95.2968	86.3235	96.0014	94.6543	86.2422	112.089	100.868	99.316	89.0313	78.9575	90.5221	84.271	81.6822	92.9979	76.5283	101.673	91.4171	85.0612	78.5184	90.1685	78.0191	93.4423													NA	NA	NA	NA	NA	NA	NA	NA	NA
Misin01G048600	17.3743	17.3743	23.0633	17.3743	17.3743	17.3743	17.3743	23.8315	22.4605	23.2151	24.6881	22.9006	26.3403	20.5393	20.4192	23.5975	20.9483	20.321	21.2435	18.6914	19.9394	19.2448		PTHR10825,PTHR10825:SF36					AT2G30580.1	DRIP2	DREB2A-interacting protein 2	LOC_Os03g43360.2		zinc finger, C3HC4 type domain containing protein, expressed	NA	NA	NA	NA	NA	NA	NA	NA	NA
Misin01G048700	43.308	41.3707	45.1172	54.0313	39.1927	48.5397	45.1736	27.043	29.8863	30.2357	26.9525	39.3147	31.232	31.5633	36.4854	48.4026	26.6039	34.4027	36.6828	52.5677	54.1967	31.9545	PF13921	PTHR10641,PTHR10641:SF570	KOG0048		K09422		AT4G18770.1	AtMYB98,MYB98	myb domain protein 98	LOC_Os06g06740.1		MYB family transcription factor, putative, expressed	NA	NA	NA	NA	NA	NA	NA	NA	NA
Misin01G048800	80.2349	36.3973	48.309	117.584	73.0693	152.77	674.536	24.5759	20.6478	22.0829	30.2476	23.0234	32.423	29.8869	27.0227	18.9047	56.5319	56.8748	117.802	92.8413	80.8745	139.299	PF02309	PTHR31734,PTHR31734:SF14			K14484	GO:0006355,GO:0005634	AT1G04240.1	IAA3,SHY2	AUX/IAA transcriptional regulator family protein	LOC_Os07g08460.1		OsIAA24 - Auxin-responsive Aux/IAA gene family member, expressed	NA	0.998443	1.76877	0.00193344	0.0219367	0.999101	-2.41291	NA	NA
Misin01G048900	515.375	519.542	445.076	473.044	547.726	833.951	1115.44	1173.22	1457.79	1393.68	1203.42	1295.04	1467.09	1466.84	1868.14	2826.25	966.152	766.088	865.401	632.025	867.257	748.226	PF10153	PTHR33911	KOG4484				AT1G04230.1		Protein of unknown function (DUF2361)	LOC_Os03g58340.1		expressed protein	leaf-stem-rhiz	0.999553	-0.981154	0.986081	-0.542657	1	1.12655	NA	NA
Misin01G049000	19.8967	17.3743	17.3743	27.1237	23.3615	33.1669	45.6628	17.3743	17.3743	17.3743	17.3743	17.3743	17.3743	17.3743	17.3743	17.3743	17.3743	17.3743	17.3743	17.3743	17.3743	18.5911													NA	NA	NA	NA	NA	NA	NA	NA	NA
Misin01G049100	147.384	188.767	157.649	151.649	145.907	75.4387	59.5265	271.736	376.953	407.224	240.659	319.262	219.191	162.821	161.131	136.589	415.551	605.756	460.123	564.536	459.335	237.555	PF00010	PTHR16223,PTHR16223:SF15				GO:0046983	AT4G02590.2	UNE12	basic helix-loop-helix (bHLH) DNA-binding superfamily protein	LOC_Os03g58330.1		BHLH transcription factor, putative, expressed	stem,rhiz	0.999212	-1.37495	0.998896	1.18089	0.5563	-0.158612	NA	NA
Misin01G049200	25.8356	28.3727	24.9409	28.2978	26.096	26.8687	27.701	23.8315	25.3015	26.7407	25.7058	25.1813	26.2188	27.3523	21.5308	21.7147	23.146	25.0668	23.7228	23.7516	26.6352	27.0591	PF00468	PTHR14503,PTHR14503:SF0				GO:0006412,GO:0005840,GO:0005622,GO:0003735	AT3G13882.1		Ribosomal protein L34	LOC_Os01g39010.1		50S ribosomal protein, putative, expressed	NA	NA	NA	NA	NA	NA	NA	NA	NA
Misin01G049300	33.0081	23.9123	26.9936	29.2335	36.5993	32.3719	42.0153	24.5759	30.8621	22.9536	30.0156	23.3363	30.3211	25.1483	23.5823	27.2911	30.2848	23.5752	25.5732	27.0079	23.5014	26.7165													NA	NA	NA	NA	NA	NA	NA	NA	NA
Misin01G049400	25.105	113.051	27.5103	21.7004	29.1103	21.2915	25.9903	6184.31	26.7227	32.1096	38.743	56.4859	29.3907	37.9491	41.1509	20.3042	31.9123	29.2772	35.3258	26.9813	34.3036	64.1447	PF00290	PTHR10314,PTHR10314:SF112	KOG4175	4.1.2.8	K13222	GO:0006568,GO:0004834	AT4G02610.1		Aldolase-type TIM barrel family protein	LOC_Os03g58290.1		indole-3-glycerol phosphate lyase, chloroplast precursor, putative, expressed	NA	0.999008	-3.71701	0.995194	-3.52977	0.999608	4.34454	NA	NA
Misin01G049500	532.622	631.886	488.397	343.288	270.484	106.061	223.194	315.554	383.127	367.939	308.229	344.464	330.543	265.871	304.897	468.023	463.737	430.725	453.458	255.063	245.594	198.779	PF00290	PTHR10314,PTHR10314:SF88	KOG4175	4.2.1.20,4.1.2.8	K01695	GO:0006568,GO:0004834	AT4G02610.1		Aldolase-type TIM barrel family protein	LOC_Os03g58260.1		indole-3-glycerol phosphate lyase, chloroplast precursor, putative, expressed	stem,rhiz	0.220415	0.0634516	0.112889	-0.034156	0.0458669	-0.0281578	NA	NA
Misin01G049600	845.164	727.112	798.671	534.002	682.961	413.27	707.984	1704.57	801.282	635.546	657.543	541.415	627.736	389.281	485.26	470.852	683.759	523.087	590.637	442.477	427.617	479.408	PF00170,PF12498	PTHR22952,PTHR22952:SF90				GO:0043565,GO:0006355,GO:0003700	AT5G28770.2	AtbZIP63,BZO2H3	bZIP transcription factor family protein	LOC_Os03g58250.1		bZIP transcription factor domain containing protein, expressed	leaf-stem-rhiz	0.485608	0.0872519	0.964325	-0.391689	0.865713	0.222865	NA	NA
Misin01G049700	148.497	169.003	165.174	180.097	197.31	240.624	169.764	178.635	107.511	108.986	150.027	117.862	166.889	169.433	114.115	101.298	166.67	117.01	114.339	168.089	119.873	203.281		PTHR10751,PTHR10751:SF38					AT2G38840.1		Guanylate-binding family protein	LOC_Os03g58240.1		GTP binding protein, putative, expressed	leaf-stem-rhiz	0.935446	0.376706	0.206596	-0.0649525	0.840879	-0.299015	NA	NA
Misin01G049800	84.4022	95.7685	91.4682	90.0977	120.216	100.005	92.4898	81.9371	59.2497	64.9373	72.8098	64.7182	110.032	82.1509	71.1507	59.2088	85.9332	62.0549	72.9162	72.8539	62.8613	108.153	PF02263	PTHR10751,PTHR10751:SF38				GO:0005525,GO:0003924	AT2G38840.1		Guanylate-binding family protein	LOC_Os02g20410.1		GTP binding protein, putative, expressed	NA	0.908125	0.354192	0.366004	-0.108895	0.725843	-0.239987	NA	NA
Misin01G049900	463.578	616.596	911.777	682.511	589.933	3379.74	705.743	1003.97	1408.31	839.617	756.911	580.313	617.321	1711.35	1220.17	3764.35	1474.75	1376.64	1646.45	1788.17	1011.55	2351.62	PF04720	PTHR31579,PTHR31579:SF13					AT2G38820.2		Protein of unknown function (DUF506)	LOC_Os03g58230.1		plant-specific domain TIGR01615 family protein, expressed	leaf-stem-rhiz	0.969308	-0.422989	0.973094	0.403603	2.91e-05	-0.00362199	NA	NA
Misin01G050000	177.287	194.531	208.533	178.84	196.836	131.815	129.981	134.321	213.704	182.065	188.841	192.164	159.673	137.125	126.201	124.616	206.275	237.09	209.43	231.76	224.303	138.161	PF02887,PF00224	PTHR11817,PTHR11817:SF14	KOG2323	2.7.1.40	K00873	GO:0030955,GO:0006096,GO:0004743,GO:0000287	AT3G22960.1	PKP-ALPHA,PKP1	Pyruvate kinase family protein	LOC_Os07g08340.1		pyruvate kinase, putative, expressed	leaf-stem-rhiz	0.219222	-0.0607262	0.881108	0.318163	0.775607	-0.225299	NA	NA
Misin01G050100	1291.75	1171.74	1124.25	1084.53	720.236	752.531	366.334	1660.26	2865.51	2735.68	2735.45	2220.64	2032.27	2569.4	2621.64	2480.63	2476.63	2687.46	2115.28	1542.94	1892.35	1956.31	PF14374,PF00573	PTHR19431,PTHR19431:SF1	KOG1475		K02930	GO:0006412,GO:0005840,GO:0003735	AT3G09630.1		Ribosomal protein L4/L1 family	LOC_Os03g58204.1		ribosomal protein L4, putative, expressed	leaf-stem-rhiz	1	-1.32874	0.950412	0.238586	0.999636	0.715287	NA	NA
Misin01G050200	117.077	134.423	161.957	144.642	123.297	116.43	118.123	87.6814	179.195	165.414	183.418	200.372	98.2957	78.8067	70.3584	70.6233	277.463	230.098	279.161	270.138	225.941	159.186	PF03735	PTHR31917,PTHR31917:SF19					AT5G20030.1		Plant Tudor-like RNA-binding protein	LOC_Os03g58190.1		expressed protein	stem	0.938638	-0.394313	0.993768	0.908899	0.946282	-0.535175	NA	NA
Misin01G050300	32.4651	42.3577	29.5168	30.7643	37.3893	30.8668	35.8059	34.415	30.2483	29.4183	29.4062	29.7953	33.7411	30.3318	31.071	36.4252	30.6758	28.9926	32.2295	24.9356	26.5498	31.5186													NA	NA	NA	NA	NA	NA	NA	NA	NA
Misin01G050400	143.617	116.531	132.372	98.9277	127.553	81.8761	68.6774	79.4208	61.5622	57.2115	61.6812	58.9852	116.378	70.454	86.3286	92.8242	73.7029	42.3033	52.6071	50.9862	50.0398	62.9438	PF00501			6.2.1.26		GO:0008152,GO:0003824	AT1G30520.1	AAE14	acyl-activating enzyme 14	LOC_Os08g03630.1		acyl-activating enzyme 14, putative, expressed	NA	0.98317	0.69237	0.968687	-0.704919	0.416069	-0.14165	NA	NA
Misin01G050500	17.3743	17.3743	17.3743	17.3743	17.3743	24.5788	17.3743	17.3743	17.3743	17.3743	17.3743	18.7901	17.3743	24.6417	34.1624	39.7657	17.3743	17.3743	17.3743	17.3743	18.5007	21.3901				3.6.5.5									NA	NA	NA	NA	NA	NA	NA	NA	NA
Misin01G050600	25.8356	21.8348	24.8074	17.3743	19.0949	27.7668	22.2357	17.3743	17.3743	23.7191	23.6301	17.3743	21.1389	18.8302	17.3743	20.8104	18.738	22.2114	19.3898	22.1704	17.3743	19.5196													NA	NA	NA	NA	NA	NA	NA	NA	NA
Misin01G050700	61.8044	54.6119	49.7311	52.6671	57.0028	139.393	57.2119	203.246	75.1498	313.927	158.276	630.392	258.501	442.399	1170.4	943.309	72.7368	87.9893	118.123	129.914	219.159	464.602	PF13537	PTHR11772,PTHR11772:SF20					AT3G22850.1		Aluminium induced protein with YGL and LRDR motifs	LOC_Os03g58170.1		stem-specific protein TSJT1, putative, expressed	NA	0.999843	-2.37137	0.956679	-0.704846	0.999621	1.93269	NA	NA
Misin01G050800	466.605	544.715	528.952	1009.79	828.024	1918.44	960.863	532.396	665.725	725.495	691.443	906.66	575.422	1139.34	1013.02	1795.12	622.717	730.804	782.74	1036.86	959.18	1076.07	PF00447	PTHR10015,PTHR10015:SF198	KOG0627		K09419	GO:0043565,GO:0006355,GO:0005634,GO:0003700	AT3G22830.1	AT-HSFA6B,HSFA6B	heat shock transcription factor A6B	LOC_Os03g58160.1		heat stress transcription factor, putative, expressed	leaf-stem-rhiz	0.186285	0.044756	0.345101	-0.0542169	0.00686002	0.00483488	NA	NA
Misin01G050900	570.025	638.219	562.483	781.993	1035.32	1455.67	2807.4	704.849	498.254	454.931	441.993	501.309	452.431	640.27	531.711	562.636	655.572	691.255	719.571	892.501	1226.69	1150.85	PF01027	PTHR23291,PTHR23291:SF45	KOG2322		K06890		AT1G03070.1		Bax inhibitor-1 family protein	LOC_Os03g58150.1		transmembrane BAX inhibitor motif-containing protein, putative, expressed	leaf-stem-rhiz	0.99818	0.763366	0.76003	0.165164	0.997801	-0.945064	NA	NA
Misin01G051000	17.3743	17.3743	20.2239	24.88	19.5694	25.345	22.8527	17.3743	20.3382	20.1074	19.7053	23.2194	21.1389	20.9468	17.3743	17.3743	21.7099	20.7403	28.3031	20.7118	22.312	21.9105	PF01027	PTHR23291,PTHR23291:SF44	KOG2322		K06890		AT1G03070.1		Bax inhibitor-1 family protein	LOC_Os03g58140.1		transmembrane BAX inhibitor motif-containing protein, putative, expressed	NA	NA	NA	NA	NA	NA	NA	NA	NA
Misin01G051100	430.203	360.04	414.1	384.333	334.149	393.007	354.956	299.814	508.458	386.874	361.977	359.022	311.459	308.653	278.317	289.583	571.128	528.136	553.752	524.194	596.783	459.147	PF06201	PTHR12175,PTHR12175:SF2	KOG1730				AT3G04780.1		Protein of unknown function (DUF1000)	LOC_Os03g58130.1		thioredoxin, putative, expressed	leaf-stem-rhiz	0.751622	-0.143006	0.991353	0.57809	0.960946	-0.404805	NA	NA
Misin01G051200	79.1514	91.731	75.433	84.2743	100.204	68.9621	61.3615	76.6159	70.5665	68.3313	74.3996	88.8465	90.5712	97.9694	97.442	83.9455	59.2692	69.6098	58.75	72.1747	63.1112	75.1143	PF01535,PF13041	PTHR24015,PTHR24015:SF804					AT3G22470.1		Pentatricopeptide repeat (PPR) superfamily protein	LOC_Os03g58120.1		PPR repeat domain containing protein, putative, expressed	NA	NA	NA	NA	NA	NA	NA	NA	NA
Misin01G051300	19.8407	20.2194	17.3743	17.3743	19.9903	21.2915	20.8155	19.5044	18.9433	17.3743	18.7983	19.4873	25.4866	23.2197	23.4701	18.7746	21.2323	18.8028	18.7388	20.2275	19.0267	24.0399	PF01896	PTHR10536	KOG2851			GO:0006269,GO:0003896	AT5G41880.1	POLA3,POLA4	DNA primases;DNA primases	LOC_Os05g29010.2		POLA4 - Putative DNA polymerase alpha complex subunit, expressed	NA	NA	NA	NA	NA	NA	NA	NA	NA
Misin01G051400	33.6647	32.501	37.0559	40.4623	40.2067	41.1125	45.8387	288.36	112.974	81.9338	90.987	99.6285	92.7865	117.515	126.481	54.4812	78.3902	50.2786	66.3947	59.3456	78.3818	113.686	PF08263,PF13855	PTHR32093,PTHR32093:SF33				GO:0005515	AT3G22800.1		Leucine-rich repeat (LRR) family protein	LOC_Os03g58110.1		uncharacterized protein At4g06744 precursor, putative, expressed	NA	0.997641	-1.36955	0.552919	-0.184841	0.991057	1.08536	NA	NA
Misin01G051500	102.879	122.103	112.385	130.933	177.907	209.912	261.053	107.594	60.8367	78.2033	103.147	124.506	54.9244	77.7324	136.335	74.1903	72.2532	100.002	68.9355	63.9262	83.0957	103.09	PF14432,PF01535,PF13041	PTHR24015,PTHR24015:SF44					AT2G02980.1	OTP85	Pentatricopeptide repeat (PPR) superfamily protein	LOC_Os03g58100.1		pentatricopeptide, putative, expressed	leaf	0.995342	0.88802	0.949407	-0.562042	0.902539	-0.44644	NA	NA
Misin01G051600	36.6857	42.8247	48.1514	40.2125	54.1909	47.238	101.697	110.777	93.0335	79.4847	102.456	58.4872	87.3232	74.7524	68.0675	51.5836	109.738	112.061	174.828	137.885	95.1537	73.9012		PTHR33401,PTHR33401:SF1					AT1G55475.1			LOC_Os03g58090.1		expressed protein	NA	0.985961	-0.832732	0.971474	0.7628	0.0728215	-0.0534478	NA	NA
Misin01G051700	524.544	479.124	517.138	1002.3	1110.98	1299.97	1399.81	243.087	164.506	146.248	133.905	225.034	196.496	343.798	328.035	441.257	149.653	195.47	159.926	261.276	346.86	307.992	PF07690	PTHR31585,PTHR31585:SF23				GO:0055085,GO:0016021	AT2G32040.1		Major facilitator superfamily protein	LOC_Os03g58080.1		BT1 family protein, putative, expressed	leaf-stem-rhiz	1	1.93083	0.993723	-1.17804	0.997819	-1.27998	NA	NA
Misin01G051800	605.326	613.007	585.384	667.257	768.629	897.316	932.537	766.85	756.304	829.676	753.73	892.937	760.785	855.558	860.29	1082.8	584.882	538.076	456.792	563.433	480.102	658.007	PF00098,PF03159	PTHR12341,PTHR12341:SF30			K12619	GO:0008270,GO:0003676,GO:0004527	AT1G54490.1	AIN1,ATXRN4,EIN5,XRN4	exoribonuclease 4	LOC_Os03g58060.1		XRN 5\'-3\' exonuclease N-terminus domain containing protein, expressed	leaf-stem-rhiz	0.0319378	0.0140781	0.987266	-0.536135	0.984903	0.385057	NA	NA
Misin01G051900	25.8698	24.6798	35.8789	23.2625	39.1946	34.0092	127.238	26.7702	24.8751	29.4043	26.8757	26.6717	30.702	30.9256	28.0891	29.6337	27.6895	28.7692	28.1283	27.8926	28.2996	27.4565	PF08263	PTHR27000,PTHR27000:SF151		3.2.1.15			AT5G12940.1		Leucine-rich repeat (LRR) family protein	LOC_Os08g39550.1		polygalacturonase inhibitor 2 precursor, putative, expressed	NA	NA	NA	NA	NA	NA	NA	NA	NA
Misin01G052000	17.3743	17.3743	17.3743	17.3743	17.3743	17.3743	17.3743	19.687	17.3743	17.3743	17.3743	17.3743	17.3743	17.3743	18.9544	17.3743	17.3743	18.6879	17.3743	17.3743	17.3743	17.3743	PF08246,PF00112	PTHR12411,PTHR12411:SF346	KOG1543	3.4.22.14		GO:0008234,GO:0006508	AT5G50260.1		Cysteine proteinases superfamily protein	LOC_Os01g67980.1		cysteine proteinase EP-B 1 precursor, putative, expressed	NA	NA	NA	NA	NA	NA	NA	NA	NA
Misin01G052100	140.189	111.907	177.911	129.215	128.946	131.292	125.881	159.076	151.818	150.713	144.849	169.401	158.013	160.059	158.93	184.296	171.436	158.466	176.325	179.061	179.449	142.354	PF13414	PTHR22904,PTHR22904:SF356	KOG4555				AT4G30480.2		Tetratricopeptide repeat (TPR)-like superfamily protein	LOC_Os10g34540.1		tetratricopeptide repeat protein 1, putative, expressed	stem,rhiz	0.869584	-0.258638	0.634509	0.16515	0.312276	0.0788139	NA	NA
Misin01G052200	1876.67	1670.51	1362.6	1171.59	957.275	889.944	465.844	1977.63	1856.79	2700.3	2366.77	1863.08	2725.01	3309.51	3898.62	3603.52	2207.15	2605.73	1999.05	1471.81	3041.81	2682.12	PF00416	PTHR10871,PTHR10871:SF6	KOG3311		K02964	GO:0006412,GO:0005840,GO:0005622,GO:0003735,GO:0003723	AT1G34030.1		Ribosomal protein S13/S18 family	LOC_Os03g58050.1		ribosomal protein S13p/S18e, putative, expressed	leaf-stem-rhiz	0.999989	-1.11927	0.908609	0.186564	0.999192	0.646749	NA	NA
Misin01G052300	351.298	405.403	452.639	432.979	625.95	411.673	1125.11	704.613	285.623	327.855	266.489	249.985	296.768	258.25	215.076	176.594	464.742	368.84	778.932	774.532	540.003	464.646	PF02812,PF00208	PTHR11606,PTHR11606:SF12		1.4.1.3,1.4.1.2	K00261	GO:0055114,GO:0016491,GO:0006520	AT5G18170.1	GDH1	glutamate dehydrogenase 1	LOC_Os03g58040.2		glutamate dehydrogenase protein, putative, expressed	leaf-stem-rhiz	0.964837	0.419711	0.960255	0.45711	0.992201	-0.851222	NA	NA
Misin01G052400	85.4305	80.9055	83.0348	62.8444	61.389	39.1072	87.2846	62.5142	126.515	112.731	91.9997	96.8336	86.5127	107.316	110.476	190.888	124.234	104.543	98.7698	92.744	102.566	123.273	PF13302	PTHR13256,PTHR13256:SF45		2.3.1.57		GO:0008080	AT2G32030.1		Acyl-CoA N-acyltransferases (NAT) superfamily protein	LOC_Os03g58010.1		acetyltransferase, GNAT family, putative, expressed	NA	0.975466	-0.616647	0.660505	0.209764	0.842236	0.309975	NA	NA
Misin01G052500	149.211	124.36	94.682	47.8627	72.6426	83.7971	214.591	234.496	108.98	96.4073	111.015	236.008	97.4701	203.834	393.962	169.633	87.6588	92.9779	66.066	67.3783	121.141	203.589	PF13302	PTHR13256,PTHR13256:SF45		2.3.1.57		GO:0008080	AT2G32030.1		Acyl-CoA N-acyltransferases (NAT) superfamily protein	LOC_Os03g58020.1		acetyltransferase, GNAT family, putative, expressed	NA	0.921682	-0.449157	0.924119	-0.523403	0.976802	0.747713	NA	NA
Misin01G052600	17.3743	17.3743	21.9887	23.4615	23.0421	17.3743	22.8039	84.0091	151.776	66.1087	68.2397	69.0754	165.322	90.805	56.3129	31.3793	59.4063	27.5537	30.9003	28.9815	29.7195	52.8888	PF14368	PTHR33044,PTHR33044:SF3					AT2G48130.1		Bifunctional inhibitor/lipid-transfer protein/seed storage 2S albumin superfamily protein	LOC_Os03g57990.1		LTPL74 - Protease inhibitor/seed storage/LTP family protein precursor, expressed	NA	0.998639	-1.70912	0.922045	-0.619816	0.997669	1.58602	NA	NA
Misin01G052700	27.4888	36.4734	33.7763	32.8431	51.6945	31.7006	57.9805	115.68	230.882	92.647	104.253	86.256	219.449	177.402	75.9683	29.6198	68.4324	43.9394	42.8105	68.813	52.8093	87.8259	PF14368	PTHR33044,PTHR33044:SF9					AT2G48140.1	EDA4	Bifunctional inhibitor/lipid-transfer protein/seed storage 2S albumin superfamily protein	LOC_Os03g57980.1		LTPL99 - Protease inhibitor/seed storage/LTP family protein precursor, expressed	NA	0.99623	-1.35647	0.914477	-0.547943	0.996544	1.3515	NA	NA
Misin01G052800	34.3418	43.9632	30.8736	38.7871	55.4006	34.333	41.6866	261.753	475.512	227.698	175.358	147.45	564.111	372.873	124.645	33.2188	162.876	66.928	58.9866	112.677	80.8762	164.99	PF14368	PTHR33044,PTHR33044:SF14					AT3G22600.1		Bifunctional inhibitor/lipid-transfer protein/seed storage 2S albumin superfamily protein	LOC_Os03g57970.2		LTPL73 - Protease inhibitor/seed storage/LTP family protein precursor, expressed	NA	0.999805	-2.34677	0.936241	-0.647301	0.998989	1.87838	NA	NA
Misin01G052900	17.3743	17.3743	17.3743	17.3743	17.3743	17.3743	17.3743	17.3743	17.3743	17.3743	17.3743	17.3743	17.3743	17.3743	17.3743	17.3743	17.3743	17.3743	17.3743	17.3743	17.3743	18.8232	PF00190	PTHR31189,PTHR31189:SF3				GO:0045735	AT3G22640.1	PAP85	cupin family protein	LOC_Os03g57960.1		cupin domain containing protein, expressed	NA	NA	NA	NA	NA	NA	NA	NA	NA
Misin01G053000	17.3743	17.3743	17.3743	17.3743	17.3743	22.6203	17.3743	28.8262	25.0445	30.6989	43.8811	22.5816	44.1108	37.7169	38.1509	24.1205	26.4683	25.7385	26.2997	21.4445	24.4628	26.0306	PF03372	PTHR11200,PTHR11200:SF130	KOG0565	3.1.3.56			AT3G63240.1		DNAse I-like superfamily protein	LOC_Os03g57950.1		type I inositol-1,4,5-trisphosphate 5-phosphatase, putative, expressed	NA	NA	NA	NA	NA	NA	NA	NA	NA
Misin01G053100	43.8809	44.0881	51.5343	36.1607	41.4701	33.9788	19.2221	30.3605	37.0185	31.1737	38.0081	34.9116	37.6221	27.1108	28.0287	30.1407	42.689	35.5805	37.4558	42.2915	29.5085	27.5341										LOC_Os03g57940.1		CK1_CaseinKinase_1a.4 - CK1 includes the casein kinase 1 kinases, expressed	NA	NA	NA	NA	NA	NA	NA	NA	NA
Misin01G053200	204.912	207.045	184.841	192.678	148.012	147.84	79.1732	268.141	175.328	239.216	193.269	208.289	198.43	237.875	200.579	222.711	215.929	254.371	234.262	209.125	249.917	245.906							AT1G53645.1		hydroxyproline-rich glycoprotein family protein	LOC_Os06g45390.1		expressed protein	stem,rhiz	0.965185	-0.444107	0.8602	0.276107	0.556615	0.12714	NA	NA
Misin01G053300	37.4175	34.1572	32.6014	31.6729	40.3422	30.7757	32.6621	25.8442	29.5179	29.2422	24.6191	25.8796	33.2876	28.1953	28.6067	29.7972	27.3786	23.995	28.0566	29.3114	27.5807	27.4371	PF10275	PTHR12931,PTHR12931:SF17								LOC_Os02g32290.1		expressed protein	NA	NA	NA	NA	NA	NA	NA	NA	NA
Misin01G053400	35.1793	24.6798	27.7859	23.6059	31.3949	24.5788	27.4828	23.2264	27.1461	24.1619	24.6191	22.9006	28.4619	25.1822	23.1231	26.7632	24.973	23.6837	23.2448	24.4992	21.1563	22.7677													NA	NA	NA	NA	NA	NA	NA	NA	NA
Misin01G053500	19.5642	25.1456	30.4964	22.4292	22.5568	21.9097	25.1727	23.2691	19.0788	20.2257	18.8864	20.1549	20.2897	24.2709	18.9544	21.7044	20.0456	19.8016	20.0782	21.6159	17.3743	23.8176	PF00646	PTHR32212,PTHR32212:SF73				GO:0005515	AT3G49030.1		FBD, F-box and Leucine Rich Repeat domains containing protein	LOC_Os01g46500.1		OsFBX21 - F-box domain containing protein, expressed	NA	NA	NA	NA	NA	NA	NA	NA	NA
Misin01G053600	832.659	523.067	537.14	585.569	480.742	603.971	184.012	539.739	358.633	254.19	335.234	330.186	371.538	540.178	305.929	260.528	367.484	356.602	294.506	303.937	272.721	323.008	PF04146	PTHR12357,PTHR12357:SF27	KOG1901				AT5G61020.1	ECT3	evolutionarily conserved C-terminal region 3	LOC_Os07g07490.1		YT521-B, putative, expressed	leaf-stem-rhiz	0.99471	0.624477	0.965682	-0.45563	0.847121	-0.243261	NA	NA
Misin01G053700	323.701	303.801	286.312	243.488	268.124	227.915	126.031	257.118	362.468	424.441	305.844	310.391	321.72	366.033	286.116	343.995	281.471	340.645	305.137	252.38	348.9	266.775	PF13177,PF08542	PTHR11669,PTHR11669:SF1			K10756		AT5G27740.1	EMB161,EMB251,EMB2775,RFC3	ATPase family associated with various cellular activities (AAA)	LOC_Os03g57870.1		RFC3 - Putative clamp loader of PCNA, replication factor C subunit 3, expressed	stem,rhiz	0.947011	-0.338269	0.00176947	0.00973189	0.903155	0.271091	NA	NA
Misin01G053800	475.383	450.568	508.29	622.569	733.066	2061.6	1408.31	1505.66	744.289	672.154	671.67	757.623	678.566	1248.58	791.867	1298.12	718.922	725.894	895.022	755.347	1146.86	1705.7	PF00651	PTHR24411,PTHR24411:SF35	KOG1987		K10523	GO:0005515	AT3G03740.1	ATBPM4,BPM4	BTB-POZ and MATH domain 4	LOC_Os03g57854.1		MBTB3 - Bric-a-Brac, Tramtrack, Broad Complex BTB domain with Meprin and TRAF Homology MATH domain, expressed	leaf-stem-rhiz	0.286703	-0.0585825	0.552936	0.101203	0.109808	-0.0338251	NA	NA
Misin01G053900	301.18	460.196	424.179	192.206	399.965	324.06	221.012	141.142	198.531	262.168	197.774	278.18	294.422	283.987	300.109	485.993	191.611	202.376	187.456	115.629	158.313	229.962	PF02163	PTHR31412,PTHR31412:SF0				GO:0006508,GO:0004222	AT5G35220.1	EGY1	Peptidase M50 family protein	LOC_Os03g57840.1		peptidase M50, mammalian sterol-regulatory element binding protein, putative, expressed	leaf-stem-rhiz	0.966029	0.468512	0.979018	-0.702479	0.289074	0.078738	NA	NA
Misin01G054000	2201.9	1545.32	1761.61	1855.49	1999.97	3974.01	2892.25	5462.85	6380.58	5466.19	5354.29	5336.99	4196.7	4483.86	3832.65	5377.48	4914.58	3234.9	4613.3	3605.94	4284.9	5367.76	PF00179	PTHR24067,PTHR24067:SF128	KOG0419	6.3.2.19	K10573		AT2G02760.1	ATUBC2,UBC2	ubiquiting-conjugating enzyme 2	LOC_Os07g07240.2		ubiquitin-conjugating enzyme, putative, expressed	leaf-stem-rhiz	1	-1.02414	0.908353	0.141266	1	0.629949	NA	NA
Misin01G054100	17.3743	17.3743	17.3743	20.8332	19.1265	23.9059	21.1151	45.8131	78.0732	106.375	102.68	55.6595	144.732	122.491	75.3965	33.3486	108.601	36.9171	60.8168	49.3726	37.2631	83.2328	PF13855,PF07714	PTHR27003,PTHR27003:SF50	KOG1187	2.7.11.1		GO:0005515,GO:0006468,GO:0004672	AT3G03770.2		Leucine-rich repeat protein kinase family protein	LOC_Os03g57780.1		protein kinase, putative, expressed	NA	0.999516	-1.94901	0.234268	0.13287	0.983784	1.08423	NA	NA
Misin01G054200	26.6111	23.9988	24.0183	25.0575	19.1265	22.7537	22.9768	19.6227	19.9159	18.7399	20.9933	20.84	22.3945	18.6405	19.7224	18.7738	21.6304	20.945	20.8456	19.8318	18.5007	17.3743													NA	NA	NA	NA	NA	NA	NA	NA	NA
Misin01G054300	332.632	274.289	271.68	255.088	306.749	466.001	317.352	427.717	374.747	371.63	373.183	422.172	460.172	468.008	454.408	475.186	435.736	355.424	432.026	351.009	472.344	525.52	PF00957,PF13774	PTHR21136,PTHR21136:SF89	KOG0862			GO:0016192,GO:0016021	AT1G11890.1	ATSEC22,SEC22	Synaptobrevin family protein	LOC_Os06g09850.3		25.3 kDa vesicle transport protein, putative, expressed	leaf-stem-rhiz	0.977344	-0.415533	0.762498	0.172376	0.846773	0.195321	NA	NA
Misin01G054400	21.1234	17.3743	19.8679	17.3743	17.3743	21.9097	17.3743	33.8807	17.3743	24.3168	19.6172	22.8941	18.8562	21.0306	21.5308	17.3743	17.3743	18.6879	17.3743	17.3743	18.813	21.3901	PF02298	PTHR33021,PTHR33021:SF53				GO:0009055	AT2G26720.1		Cupredoxin superfamily protein	LOC_Os03g57740.1		plastocyanin-like domain containing protein, putative, expressed	NA	NA	NA	NA	NA	NA	NA	NA	NA
Misin01G054500	17.3743	17.3743	17.3743	17.3743	17.3743	17.3743	17.3743	20.0755	17.3743	23.2405	17.3743	19.4687	17.3743	17.3743	18.9544	17.3743	17.3743	17.3743	17.3743	17.3743	17.3743	17.3743	PF02298	PTHR33021,PTHR33021:SF19				GO:0009055	AT2G32300.1	UCC1	uclacyanin 1	LOC_Os03g57740.1		plastocyanin-like domain containing protein, putative, expressed	NA	NA	NA	NA	NA	NA	NA	NA	NA
Misin01G054600	17.3743	17.3743	17.3743	17.3743	17.3743	17.3743	17.3743	17.3743	17.3743	20.2257	17.3743	17.3743	17.3743	17.3743	17.3743	17.3743	17.3743	18.6879	17.3743	17.3743	18.5007	17.3743	PF07714	PTHR24056,PTHR24056:SF195	KOG0663	2.7.11.22,2.7.11.23	K08818	GO:0006468,GO:0004672	AT1G67580.1		Protein kinase superfamily protein	LOC_Os06g47880.1		cell division control protein 2 homolog 3, putative, expressed	NA	NA	NA	NA	NA	NA	NA	NA	NA
Misin01G054700	17.3743	17.3743	17.3743	17.3743	17.3743	17.3743	19.2221	17.3743	17.3743	18.7708	17.3743	20.029	18.8562	17.3743	19.5442	17.3743	17.3743	17.3743	17.3743	17.3743	19.504	17.3743	PF07714	PTHR24056,PTHR24056:SF195	KOG0594	2.7.11.22,2.7.11.23	K08818	GO:0006468,GO:0004672	AT1G67580.2		Protein kinase superfamily protein	LOC_Os06g47880.1		cell division control protein 2 homolog 3, putative, expressed	NA	NA	NA	NA	NA	NA	NA	NA	NA
Misin01G054800	28.2691	29.3831	24.5893	25.2182	25.2804	24.7267	24.5702	26.3841	23.5552	25.4167	29.5768	27.6538	25.4115	27.8599	31.2375	23.0155	24.3343	27.6431	23.3461	29.2504	25.1555	26.9446													NA	NA	NA	NA	NA	NA	NA	NA	NA
Misin01G054900	20.6808	22.58	21.1688	24.7838	22.4336	25.052	20.2111	70.8998	35.0788	55.7314	93.9358	46.1021	89.3428	50.8864	58.375	18.7738	82.8789	31.0622	51.4082	41.7688	35.9678	76.2172	PF00320	PTHR10071,PTHR10071:SF172				GO:0043565,GO:0008270,GO:0006355,GO:0003700	AT3G60530.1	GATA4	GATA transcription factor 4	LOC_Os10g40810.1		GATA zinc finger domain containing protein, expressed	NA	NA	NA	NA	NA	NA	NA	NA	NA
Misin01G055000	17.3743	17.3743	20.2239	17.3743	17.3743	18.9125	17.3743	19.5044	17.3743	17.3743	17.3743	17.3743	20.3762	18.6742	18.8391	17.3743	19.3887	18.8028	18.7388	17.3743	18.813	17.3743	PF00111,PF01799,PF03450,PF01315,PF00941	PTHR11908,PTHR11908:SF92		1.2.3.1,1.2.3.7		GO:0051536,GO:0009055,GO:0055114,GO:0046872,GO:0016491	AT5G20960.2	AAO1,AO1,AOalpha,AT-AO1,ATAO,AtAO1	aldehyde oxidase 1	LOC_Os03g57690.1		aldehyde oxidase, putative, expressed	NA	NA	NA	NA	NA	NA	NA	NA	NA
Misin01G055100	19.8967	17.3743	17.3743	22.3623	21.3215	17.3743	24.4018	23.2691	19.0788	17.3743	20.3673	20.029	20.4246	20.7965	22.4162	22.4452	20.0456	21.3679	25.4107	21.5776	18.813	19.8609	PF02738	PTHR11908,PTHR11908:SF92		1.2.3.1,1.2.3.7		GO:0055114,GO:0016491	AT3G43600.1	AAO2,AO3,AOgamma,atAO-2,AtAO3	aldehyde oxidase 2	LOC_Os03g57680.1		aldehyde oxidase, putative, expressed	NA	NA	NA	NA	NA	NA	NA	NA	NA
Misin01G055200	180.055	220.118	301.5	217.191	171.799	170.395	92.1843	47.2733	97.5208	69.323	65.4956	75.6539	56.8382	49.9698	47.9776	53.3357	105.525	160.366	87.8768	194.777	89.0838	44.8946	PF00111,PF01799,PF01315,PF00941,PF02738	PTHR11908,PTHR11908:SF92		1.2.3.1,1.2.3.7		GO:0051536,GO:0009055,GO:0055114,GO:0046872,GO:0016491	AT1G04580.1	AAO4,AO4,ATAO-4,ATAO2	aldehyde oxidase 4	LOC_Os03g57680.1		aldehyde oxidase, putative, expressed	NA	0.998841	1.20872	0.101111	-0.0486437	0.995361	-1.30737	NA	NA
Misin01G055300	17.3743	19.735	17.3743	17.3743	17.3743	17.3743	19.2221	17.3743	17.3743	17.3743	17.3743	17.3743	17.3743	17.3743	17.3743	17.3743	18.6819	18.6879	17.3743	18.6914	17.3743	17.3743	PF03195	PTHR31301,PTHR31301:SF13					AT3G26660.1	LBD24	LOB domain-containing protein 24	LOC_Os03g57670.1		DUF260 domain containing protein, putative, expressed	NA	NA	NA	NA	NA	NA	NA	NA	NA
Misin01G055400	43.9938	46.2181	63.5797	39.8331	48.7722	39.1718	44.549	34.9183	35.5754	39.6973	35.5031	33.5252	42.6646	35.4367	38.6985	34.6564	40.5838	30.4298	33.5441	35.3328	31.5466	35.5915	PF04389,PF04253	PTHR10404,PTHR10404:SF42	KOG2195	3.4.17.11			AT3G54720.1	AMP1,COP2,HPT,MFO1,PT	Peptidase M28 family protein	LOC_Os03g57660.1		peptidase, putative, expressed	NA	NA	NA	NA	NA	NA	NA	NA	NA
Misin01G055500	59.4447	43.6841	47.6186	59.5153	52.6618	708.382	149.066	117.982	26.0126	35.0762	29.1849	59.8012	27.8111	134.995	120.303	145.047	37.1684	40.2083	41.7449	41.9966	93.3496	771.642	PF12695	PTHR23024,PTHR23024:SF230	KOG1515	3.1.1.1			AT5G06570.2		alpha/beta-Hydrolases superfamily protein	LOC_Os03g57640.1		gibberellin receptor GID1L2, putative, expressed	NA	0.846839	0.530674	0.823671	0.572231	0.971919	-1.12151	NA	NA
Misin01G055600	194.565	165.062	157.734	184.675	93.7556	170.89	119.014	308.855	517.082	418.575	458.673	426.634	318.894	420.573	348.673	362.36	649.411	471.516	595.361	472.004	415.112	588.77	PF04576	PTHR31422,PTHR31422:SF5					AT5G06560.1		Protein of unknown function, DUF593	LOC_Os03g57530.1		DUF593 domain containing protein, expressed	stem,rhiz	0.999912	-1.54617	0.997466	0.854125	0.865447	0.254911	NA	NA
Misin01G055700	50.6839	49.8986	62.8882	57.1777	44.0044	163.428	55.8198	90.5825	28.8298	32.3943	22.6102	33.0672	26.3437	45.5066	24.9947	29.3236	36.8292	53.5409	34.977	71.5466	51.7462	78.8018													NA	0.956491	0.66932	0.156199	0.094242	0.949193	-0.759041	NA	NA
Misin01G055800	43.0263	48.4708	54.88	72.6549	51.8381	52.2789	32.6531	37.987	20.5734	26.1734	25.0053	23.327	31.7023	27.5014	20.9514	18.9047	33.4852	46.7133	57.4012	40.8891	33.4299	49.9339	PF07714,PF13499	PTHR24349,PTHR24349:SF151	KOG0032	2.7.11.1	K13412	GO:0006468,GO:0004672	AT5G04870.1	ATCPK1,CPK1	calcium dependent protein kinase 1	LOC_Os03g57510.1		CAMK_CAMK_like.23 - CAMK includes calcium/calmodulin depedent protein kinases, expressed	NA	NA	NA	NA	NA	NA	NA	NA	NA
Misin01G055900	384.186	357.098	466.32	395.318	387.093	399.129	631.974	182.653	328.973	214.734	241.302	199.825	140.537	193.087	156.689	255.071	297.414	234.209	300.332	284.821	232.649	264.346	PF13639	PTHR22763,PTHR22763:SF45	KOG1493		K19043	GO:0008270,GO:0005515	AT5G22000.3	RHF2A	RING-H2 group F2A	LOC_Os03g57500.1		zinc finger, C3HC4 type domain containing protein, expressed	leaf-stem-rhiz	0.999361	0.88872	0.765636	-0.192423	0.987865	-0.74622	NA	NA
Misin01G056000	37.4449	90.8772	31.8187	58.4134	34.8751	57.5491	28.619	1242.87	1033.38	652.52	1539.3	691.981	642.751	603.284	772.299	51.0594	2912.21	1102.83	3451.75	1590.92	1026.1	3548.72	PF02469	PTHR32499,PTHR32499:SF4					AT2G35860.1	FLA16	FASCICLIN-like arabinogalactan protein 16 precursor	LOC_Os03g57460.1		fasciclin domain containing protein, expressed	stem	1	-4.90578	1	2.23932	0.938147	-0.454421	NA	NA
Misin01G056100	125.609	78.0907	76.8206	93.0061	81.8173	693.223	100.52	4119.54	216.908	128.952	1195.61	828.426	93.2168	499.76	495.666	48.9709	211.668	200.475	290.211	193.475	130.442	682.66	PF13499,PF07714	PTHR24349,PTHR24349:SF161	KOG0032	2.7.11.1	K13412	GO:0006468,GO:0004672	AT5G04870.1	ATCPK1,CPK1	calcium dependent protein kinase 1	LOC_Os03g57450.1		CAMK_CAMK_like.2 - CAMK includes calcium/calmodulin depedent protein kinases, expressed	stem	0.997669	-1.76238	0.977154	-0.987936	0.997952	1.87228	Misin01G056100	NA
Misin01G056200	437.297	441.042	372.835	490.131	446.767	530.422	341.644	439.347	366.711	368.521	296.313	358.776	366.15	453.84	359.038	357.992	296.572	317.335	254.367	381.627	241.433	415.705		PTHR33416,PTHR33416:SF2					AT3G10650.1			LOC_Os03g57430.1		expressed protein	leaf-stem-rhiz	0.953011	0.313669	0.932524	-0.334723	0.0436384	-0.0247119	NA	NA
Misin01G056300	195.703	236.056	242.058	177.673	128.292	61.5524	79.3524	258.718	410.958	394.106	396.931	320.855	369.494	313.943	491.594	427.16	461.568	344.451	452.685	313.385	309.277	259.816	PF02221	PTHR11306,PTHR11306:SF12	KOG4680				AT3G11780.1		MD-2-related lipid recognition domain-containing protein / ML domain-containing protein	LOC_Os03g57420.1		ML domain protein, putative, expressed	stem,rhiz	0.998714	-1.23668	0.906199	0.337146	0.981809	0.581196	NA	NA
Misin01G056400	17.3743	17.3743	17.3743	21.6665	24.1618	17.3743	33.7807	24.0655	24.4436	26.2731	25.7055	18.8022	18.8078	20.5393	17.3743	17.3743	30.5205	23.9294	31.8246	21.3559	22.1833	25.0413													NA	NA	NA	NA	NA	NA	NA	NA	NA
Misin01G056500	29.0251	19.735	22.8033	29.2166	26.828	27.9271	43.7079	39.5007	74.9276	51.4104	54.1584	34.6055	36.9336	38.4283	25.2345	21.7159	119.676	71.2036	133.449	65.625	73.4781	67.2961	PF13639	PTHR14155,PTHR14155:SF90				GO:0008270,GO:0005515	AT5G06490.1		RING/U-box superfamily protein	LOC_Os03g57410.1		RING-H2 finger protein ATL5D, putative, expressed	NA	0.992475	-1.06611	0.994406	1.28274	0.856843	-0.447498	NA	NA
Misin01G056600	17.3743	20.2194	17.3743	17.3743	17.3743	17.3743	19.2673	28.2682	23.5373	33.3989	36.5826	21.8878	43.7209	35.1187	29.5686	20.9752	31.3868	25.7385	26.6643	26.2031	17.3743	21.082	PF08387	PTHR32212,PTHR32212:SF91					AT2G26860.1		FBD, F-box and Leucine Rich Repeat domains containing protein	LOC_Os12g36000.1		expressed protein	NA	NA	NA	NA	NA	NA	NA	NA	NA
Misin01G056700	2088.39	1333.77	1703.02	2983.91	2161.49	6103.9	2908.06	3797.39	3215.56	5749.81	3122.68	5625.79	2520.14	3188.34	5359.22	2997.01	2635.7	3036.77	2834.48	3167.51	3011.88	5257.4	PF00684,PF00226,PF01556	PTHR24078,PTHR24078:SF196	KOG0712		K09503	GO:0051082,GO:0031072	AT5G22060.1	ATJ2,J2	DNAJ homologue 2	LOC_Os03g57340.1		chaperone protein dnaJ, putative, expressed	leaf-stem-rhiz	0.991415	-0.389432	0.567084	-0.063375	0.992297	0.368566	NA	NA
Misin01G056800	26.0628	40.3851	46.6975	44.9164	47.6277	50.4948	46.1484	274.491	269.629	299.37	385.318	217.458	669.54	317.639	333.734	138.941	186.684	168.765	369.364	259.899	182.475	119.446	PF00612	PTHR32295,PTHR32295:SF12				GO:0005515	AT3G22190.1	IQD5	IQ-domain 5	LOC_Os03g57330.1		IQ calmodulin-binding motif domain containing protein, expressed	stem,rhiz	0.999993	-2.68948	0.131738	0.0724524	0.998131	1.37632	NA	NA
Misin01G056900	17.3743	17.3743	24.0183	20.8332	22.5568	25.887	22.0589	22.7173	17.3743	17.3743	17.3743	20.8966	18.8562	20.5691	19.1827	18.7738	19.9247	24.6526	19.3514	22.9181	21.9643	22.3517													NA	NA	NA	NA	NA	NA	NA	NA	NA
Misin01G057000	17.3743	17.3743	19.495	19.0721	17.3743	20.5465	19.2673	17.3743	17.3743	17.3743	17.3743	17.3743	17.3743	17.3743	17.3743	17.3743	17.3743	17.3743	18.7137	17.3743	18.5007	18.8232	PF02450	PTHR11440,PTHR11440:SF50		2.3.1.43		GO:0008374,GO:0006629	AT1G27480.1		alpha/beta-Hydrolases superfamily protein	LOC_Os10g08026.1		lecithin:cholesterol acyltransferase, putative, expressed	NA	NA	NA	NA	NA	NA	NA	NA	NA
Misin01G057100	17.3743	21.6381	19.495	22.5625	24.4942	41.3519	22.033	18.8133	17.3743	17.3743	18.7983	17.3743	17.3743	17.3743	18.6033	17.3743	19.8241	18.8028	17.3743	19.9964	19.9946	23.4454	PF00069	PTHR27000,PTHR27000:SF211		2.7.11.1		GO:0006468,GO:0005524,GO:0004672	AT5G20480.1	EFR	EF-TU receptor	LOC_Os01g05940.1		receptor kinase, putative, expressed	NA	NA	NA	NA	NA	NA	NA	NA	NA
Misin01G057200	281.928	316.035	284.425	300.808	324.371	695.372	661.643	753.043	195.187	230.35	237.55	222.163	235.528	428.922	277.31	264.024	240.33	288.517	334.79	460.332	334.788	438.497		PTHR21454,PTHR21454:SF3					AT3G44150.1			LOC_Os03g57320.1		expp1 protein precursor, putative, expressed	leaf-stem-rhiz	0.922861	0.329295	0.106215	-0.0331147	0.848016	-0.278915	NA	NA
Misin01G057300	177.148	154.889	136.337	105.59	111.174	343.646	853.827	854.024	112.12	203.632	819.652	1338.21	75.1261	157.844	2091.61	273.581	138.655	155.388	91.4993	133.631	163.845	239.366	PF05739,PF00804	PTHR19957,PTHR19957:SF69	KOG0810		K08486	GO:0005515,GO:0016020	AT3G11820.1	AT-SYR1,ATSYP121,ATSYR1,PEN1,SYP121,SYR1	syntaxin of plants 121	LOC_Os03g57310.1		syntaxin, putative, expressed	NA	0.9765	-0.733181	0.997361	-1.68735	0.99833	1.59885	NA	NA
Misin01G057400	670.039	676.067	591.354	594.549	675.869	650.034	506.136	803.724	737.514	726.31	752.96	943.143	819.408	1227.57	1011.16	1244.82	576.512	423.943	434.811	473.369	374.175	460.373	PF12739	PTHR12975,PTHR12975:SF6	KOG1938				AT5G16280.1		Tetratricopeptide repeat (TPR)-like superfamily protein	LOC_Os03g57300.1		expressed protein	leaf-stem-rhiz	0.940786	-0.241614	0.994391	-0.79237	0.998744	0.757533	NA	NA
Misin01G057500	402.778	388.487	349.391	573.721	658.236	746.771	516.125	339.939	390.669	413.864	360.56	440.258	402.838	559.479	505.375	567.602	358.018	407.818	414.707	410.439	480.731	428.962	PF10557,PF00888	PTHR11932,PTHR11932:SF27				GO:0031625,GO:0006511	AT5G46210.1	ATCUL4,CUL4	cullin4	LOC_Os03g57290.1		cullin, putative, expressed	leaf-stem-rhiz	0.939457	0.283482	0.852343	-0.197329	0.526135	-0.100549	NA	NA
Misin01G057600	32.4596	31.7791	33.9354	31.0897	38.1743	41.1888	67.7673	23.7327	27.8305	26.1976	29.2009	25.2054	24.6548	25.2384	24.5961	26.7632	27.9623	28.7953	27.9295	33.9363	32.6818	27.1692													NA	NA	NA	NA	NA	NA	NA	NA	NA
Misin01G057700	124.756	148.681	149.456	115.145	144.88	76.8406	88.3796	55.5449	62.232	62.9638	67.8237	68.3632	100.481	54.549	74.7971	87.7382	75.3007	72.261	77.6127	68.5454	69.169	49.4186	PF00112,PF11955	PTHR31476,PTHR31476:SF13				GO:0008234,GO:0006508	AT2G39120.1		Ubiquitin carboxyl-terminal hydrolase family protein	LOC_Os03g57270.1		ubiquitin carboxyl-terminal hydrolase, family 1, putative, expressed	NA	0.991513	0.779446	0.901739	-0.412654	0.904422	-0.439348	NA	NA
Misin01G057800	32.279	34.5285	47.6011	36.5796	45.774	38.9129	34.5954	41.499	42.8414	40.9669	47.556	40.9354	41.258	39.4641	40.7881	42.1752	40.7266	41.3833	38.4923	37.328	33.9032	36.2076	PF00098,PF06839	PTHR11390,PTHR11390:SF25		5.99.1.2		GO:0008270,GO:0003676,GO:0006265,GO:0003917,GO:0003677	AT3G42860.1		zinc knuckle (CCHC-type) family protein	LOC_Os03g57260.2		GRF zinc finger family protein, expressed	NA	NA	NA	NA	NA	NA	NA	NA	NA
Misin01G057900	17.3743	17.3743	17.3743	17.3743	17.3743	17.3743	17.3743	17.3743	17.3743	17.3743	17.3743	17.3743	17.3743	17.3743	17.3743	17.3743	17.3743	17.3743	17.3743	17.3743	17.3743	17.3743													NA	NA	NA	NA	NA	NA	NA	NA	NA
Misin01G058000	95.0218	134.599	115.763	90.5534	40.5377	72.9916	33.5773	88.0837	403.929	243.81	178.653	155.207	155.854	125.074	87.5253	68.1648	403.011	309.495	377.429	206.372	177.669	59.5182										LOC_Os03g57240.1		ZOS3-19 - C2H2 zinc finger protein, expressed	NA	0.997338	-1.3279	0.987226	0.969755	0.0463433	0.0332534	NA	NA
Misin01G058100	37.2135	45.6703	39.6862	37.7566	27.2523	42.7506	25.0942	45.9335	108.464	72.7381	66.1759	60.1235	50.834	46.544	35.1006	35.4623	122.186	89.0929	109.518	72.4497	61.4469	31.1252													NA	0.989726	-0.898109	0.959083	0.736094	0.0120029	0.0153563	NA	NA
Misin01G058200	1850.61	1601.36	1651.05	2289.96	1994.31	1322.96	3269.07	684.53	339.505	438.83	377.463	430.07	298.694	462.517	571.462	708.109	529.483	722.761	557.323	586.353	522.016	618.202	PF01070	PTHR10578,PTHR10578:SF80		1.1.3.15	K11517	GO:0016491	AT3G14420.2		Aldolase-type TIM barrel family protein	LOC_Os03g57220.2		hydroxyacid oxidase 1, putative, expressed	leaf-stem-rhiz	1	1.94678	0.995099	-0.943454	1	-1.48478	NA	NA
Misin01G058300	23.2032	21.6381	29.2461	20.0041	25.217	28.6481	29.1799	30.0034	25.1507	22.9204	23.2743	19.4687	18.9427	23.1866	21.5898	22.4452	21.6912	22.7967	18.7137	22.1064	18.813	20.613													NA	NA	NA	NA	NA	NA	NA	NA	NA
Misin01G058400	729.139	683.717	660.447	576.617	523.458	981.753	731.842	1395.68	744.744	895.841	932.168	1094.55	840.907	1102.38	1329.16	1652.56	841.233	797.765	919.111	745.556	752.877	1153.91		PTHR19332,PTHR19332:SF2			K13344		AT3G07560.1	APM2,PEX13	peroxin 13	LOC_Os03g57210.1		glycine-rich protein, putative, expressed	leaf-stem-rhiz	0.995109	-0.535885	0.710588	-0.106468	0.995098	0.510255	NA	NA
Misin01G058500	29.4006	28.4975	21.9887	32.0676	27.0075	63.8141	35.8042	66.2035	27.4087	53.5541	42.9952	183.548	48.6926	368.969	2215.35	1288.73	17.3743	42.4944	25.2871	35.4621	43.354	125.076	PF13410,PF13417	PTHR11260,PTHR11260:SF174	KOG0406	2.5.1.18	K00799	GO:0005515	AT1G17180.1	ATGSTU25,GSTU25	glutathione S-transferase TAU 25	LOC_Os09g20220.1		glutathione S-transferase, putative, expressed	NA	0.999749	-3.15291	0.99659	-2.58372	1	3.54447	NA	NA
Misin01G058600	36.0867	43.6369	52.9325	53.5928	39.0331	34.6135	42.4345	44.8354	34.0043	45.1444	36.619	29.7953	50.7354	42.9351	36.4634	30.9341	38.6756	38.9235	39.5975	45.2462	43.4575	44.8356	PF03634	PTHR31072,PTHR31072:SF12					AT4G18390.2	TCP2	TEOSINTE BRANCHED 1, cycloidea and PCF transcription factor 2	LOC_Os03g57190.1		TCP family transcription factor, putative, expressed	NA	NA	NA	NA	NA	NA	NA	NA	NA
Misin01G058700	139.334	165.062	154.489	130.364	124.144	81.3256	127.9	126.315	210.344	231.179	247.517	177.901	234.02	188.565	239.17	219.985	182.147	220.639	209.889	166.181	187.405	125.292	PF03381	PTHR10926,PTHR10926:SF29	KOG2952			GO:0016020	AT5G46150.2		LEM3 (ligand-effect modulator 3) family protein / CDC50 family protein	LOC_Os03g57170.3		cell cycle control protein, putative, expressed	stem,rhiz	0.98493	-0.603763	0.121899	0.0555037	0.950812	0.429701	NA	NA
Misin01G058800	384.626	400.924	411.337	539.823	509.265	374.699	520.387	214.42	278.305	223.941	244.149	206.174	242.084	191.467	167.335	188.641	213.549	242.78	232.127	344.437	257.863	206.049	PF07967	PTHR15835,PTHR15835:SF6				GO:0008270,GO:0005634	AT1G17210.1	ATILP1,ILP1	IAP-like protein 1	LOC_Os03g57160.1		zinc ion binding protein, putative, expressed	leaf-stem-rhiz	0.999827	0.970467	0.919137	-0.344935	0.987307	-0.709952	NA	NA
Misin01G058900	383.567	816.883	1118.14	610.329	136.072	39.1955	81.4177	35.3908	62.6592	50.7927	56.8437	40.4925	36.0053	35.4222	43.8955	34.0478	218.987	305.814	204.137	117.91	155.551	80.3291	PF02536	PTHR13068,PTHR13068:SF6	KOG1267		K15032	GO:0006355,GO:0005739,GO:0003690	AT2G34620.1		Mitochondrial transcription termination factor family protein	LOC_Os03g57149.1		mTERF domain containing protein, expressed	NA	0.999933	2.14867	0.625556	-0.227001	0.999916	-2.8436	NA	NA
Misin01G059000	302.409	287.148	288.344	236.86	247.218	423.352	317.809	424.507	470.915	588.866	448.589	407.977	426.577	388.838	476.68	657.687	436.684	507.014	595.545	388.541	455.008	453.038	PF08718	PTHR10219,PTHR10219:SF28	KOG4189			GO:0051861,GO:0046836,GO:0017089,GO:0005737	AT2G34690.1	ACD11	Glycolipid transfer protein (GLTP) family protein	LOC_Os03g57140.1		GLTP domain containing protein, putative, expressed	leaf-stem-rhiz	0.995022	-0.657916	0.863677	0.233528	0.944825	0.318255	NA	NA
Misin01G059100	17.3743	19.735	17.3743	19.1354	19.1265	17.3743	24.3973	17.3743	17.3743	17.3743	17.3743	17.3743	19.5705	17.3743	17.3743	17.3743	17.3743	17.3743	17.3743	18.6914	17.3743	17.3743	PF00079	PTHR11461,PTHR11461:SF169				GO:0005615	AT1G47710.1		Serine protease inhibitor (SERPIN) family protein	LOC_Os11g12520.1		serpin domain containing protein, putative, expressed	NA	NA	NA	NA	NA	NA	NA	NA	NA
Misin01G059200	17.3743	20.8818	22.2446	20.0041	21.3215	17.3743	29.177	37.2199	26.9865	30.3729	29.4062	23.5003	39.5681	33.4224	24.1084	17.3743	64.1615	24.7653	41.8646	44.7706	33.4642	70.2329	PF00150	PTHR31451,PTHR31451:SF17		3.2.1.78	K19355	GO:0005975,GO:0004553	AT5G01930.1		Glycosyl hydrolase superfamily protein	LOC_Os05g25480.1		OsMan06 - Endo-Beta-Mannanase, expressed	NA	NA	NA	NA	NA	NA	NA	NA	NA
Misin01G059300	51.5242	65.2009	48.2535	44.108	58.0253	46.8774	43.5756	62.8569	120.629	139.832	131.741	187.909	115.489	130.52	190.552	155.033	88.1556	115.892	92.497	84.1271	114.408	61.3867	PF04078	PTHR12262,PTHR12262:SF3	KOG3036		K12606	GO:0030014,GO:0006402	AT3G20800.1		Cell differentiation, Rcd1-like protein	LOC_Os03g57130.1		expressed protein	NA	0.997739	-1.24506	0.370285	-0.112096	0.991967	0.961443	NA	NA
Misin01G059400	203.027	166.838	180.663	156.29	160.441	217.244	138.235	332.897	224.25	189.66	192.584	179.291	143.812	172.221	113.842	96.4731	267.933	277.401	263.577	272.556	381.612	252.788	PF00175	PTHR19384,PTHR19384:SF54		1.18.1.2	K02641	GO:0055114,GO:0016491	AT1G30510.2	ATRFNR2,RFNR2	root FNR 2	LOC_Os03g57120.1		ferredoxin--NADP reductase, chloroplast precursor, putative, expressed	leaf,stem	0.935408	-0.355963	0.98366	0.671925	0.867008	-0.316412	NA	NA
Misin01G059500	435.512	594.502	552.614	380.389	458.912	324.471	311.023	306.489	367.554	399.81	365.59	398.638	389.591	422.535	459.261	503.117	329.064	346.28	290.169	282.894	356.247	306.022	PF00815	PTHR21256,PTHR21256:SF2		1.1.1.23	K00013	GO:0055114,GO:0051287,GO:0008270,GO:0004399,GO:0000105	AT5G63890.1	ATHDH,HDH,HISN8	histidinol dehydrogenase	LOC_Os01g13190.1		histidinol dehydrogenase, chloroplast precursor, putative, expressed	leaf-stem-rhiz	0.870677	0.220045	0.955365	-0.37543	0.496343	0.0921033	NA	NA
Misin01G059600	167.715	152.626	152.295	123.703	154.006	98.1707	98.5823	146.235	161.857	174.071	163.064	171.468	187.32	194.432	212.872	225.903	125.776	123.901	120.051	122.393	126.777	119.821	PF04161	PTHR14467	KOG3134				AT1G01020.1	ARV1	Arv1-like protein	LOC_Os03g57090.1		arv1, putative, expressed	stem,rhiz	0.823013	-0.236644	0.929141	-0.39334	0.965526	0.495051	NA	NA
Misin01G059700	17.3743	17.3743	19.495	19.1354	17.3743	19.806	19.2673	32.4774	36.0142	40.7229	40.2633	33.9186	31.1747	26.1132	27.1415	21.8907	42.65	32.3582	32.4684	28.4831	20.075	31.4646	PF01734	PTHR32241,PTHR32241:SF6	KOG0513			GO:0006629	AT3G54950.1	PLA IIIA,PLP7	patatin-like protein 6	LOC_Os03g57080.1		PLA IIIA/PLP7, putative, expressed	NA	NA	NA	NA	NA	NA	NA	NA	NA
Misin01G059800	145.841	154.096	158.377	152.736	189.136	338.445	544.036	245.04	141.999	130.159	167.531	173.084	130.225	140.75	135.622	136.794	190.599	166.32	172.908	181.214	227.979	288.051	PF07491	PTHR20835	KOG4102		K17553		AT2G31305.1	INH3	inhibitor-3	LOC_Os05g18774.2		protein phosphatase 1 regulatory subunit 11, putative, expressed	leaf-stem-rhiz	0.947498	0.481833	0.205938	0.079373	0.952468	-0.535489	NA	NA
Misin01G059900	17.3743	17.3743	19.495	25.0936	19.9903	18.9125	24.7074	21.8862	18.8083	18.8292	21.0412	18.8022	17.3743	18.6742	20.4192	17.3743	18.6819	22.8863	20.0545	24.1689	19.4555	19.5196													NA	NA	NA	NA	NA	NA	NA	NA	NA
Misin01G060000	64.6012	39.236	48.4134	108.778	108.079	162.807	148.508	28.6735	23.3669	27.5126	24.9666	28.3475	27.9452	30.6126	22.5306	23.3749	27.6895	43.6633	30.3857	60.7774	69.822	74.3934		PTHR16128					AT1G56000.1		FAD/NAD(P)-binding oxidoreductase family protein	LOC_Os03g57070.1		amine oxidase-related, putative, expressed	NA	0.999063	1.46458	0.481702	-0.175759	0.996294	-1.5441	NA	NA
Misin01G060100	33.3189	39.236	49.018	83.3427	109.791	277.903	127.828	22.3603	18.9433	20.8463	22.5624	22.9006	24.6134	24.1482	26.1837	24.1618	29.9128	29.2894	24.8859	31.5126	31.9113	108.899	PF00319	PTHR11945,PTHR11945:SF162				GO:0046983,GO:0003677	AT1G24260.2	AGL9,SEP3	K-box region and MADS-box transcription factor family protein	LOC_Os03g54170.1		OsMADS34 - MADS-box family gene with MIKCc type-box, expressed	NA	0.999115	1.78095	0.800371	-0.449195	0.995259	-1.72797	NA	NA
Misin01G060200	319.862	255.895	278.359	287.648	399.085	503.208	426.457	350.482	173.653	157.533	180.014	184.846	215.659	283.415	170.726	191.913	313.878	242.105	275.405	262.981	515.08	642.303	PF00173	PTHR19359,PTHR19359:SF25					AT1G26340.1	ATCB5-A,B5 #6,CB5-A	cytochrome B5 isoform A	LOC_Os05g01820.1		cytochrome b5-like Heme/Steroid binding domain containing protein, expressed	leaf-stem-rhiz	0.945387	0.367464	0.942933	0.453573	0.98865	-0.787899	NA	NA
Misin01G060300	119.516	243.813	128.278	150.642	117.681	150.614	67.2986	3740.1	2673.37	1834.44	3200.08	1290.63	2194.54	1816.75	1405.67	534.69	3842.4	1862.79	4100.97	2102.7	1399.66	1197.61	PF04833	PTHR31673				GO:0031225,GO:0016049,GO:0010215	AT5G60920.1	COB	COBRA-like extracellular glycosyl-phosphatidyl inositol-anchored protein family	LOC_Os05g32110.1		COBRA, putative, expressed	stem,rhiz	1	-4.04054	0.998813	0.951442	0.996184	0.772144	NA	NA
Misin01G060400	19.8967	17.3743	17.3743	19.0721	17.3743	19.3473	17.3743	21.0201	24.0072	20.8944	25.5504	22.6529	21.6921	21.0306	19.1827	18.9047	37.9924	30.0445	49.9768	30.0471	22.7093	25.4689		PTHR31673					AT5G60920.1	COB	COBRA-like extracellular glycosyl-phosphatidyl inositol-anchored protein family	LOC_Os05g32110.1		COBRA, putative, expressed	NA	NA	NA	NA	NA	NA	NA	NA	NA
Misin01G060500	127.854	133.263	140.814	167.003	219.445	532.697	443.915	296.932	127.835	120.023	148.756	171.315	157.814	186.628	148.387	192.626	153.8	144.706	164.945	163.887	204.44	321.49	PF00153	PTHR24089,PTHR24089:SF391	KOG0765		K15121		AT5G15640.1		Mitochondrial substrate carrier family protein	LOC_Os03g54760.1		mitochondrial carrier protein, putative, expressed	leaf-stem-rhiz	0.95814	0.517938	0.457407	-0.11929	0.903883	-0.397376	NA	NA
Misin01G060600	183.65	190.015	188.503	155.257	175.174	130.93	107.02	121.425	183.269	181.737	180.23	185.845	197.721	164.069	204.306	174.764	162.532	162.822	171.987	157.975	169.544	99.4546	PF00400	PTHR22840	KOG0316		K14406	GO:0005515	AT5G60940.1		Transducin/WD40 repeat-like superfamily protein	LOC_Os03g54770.1		WD domain, G-beta repeat domain containing protein, expressed	rhiz	0.26231	-0.0683264	0.593784	-0.140621	0.69378	0.171246	NA	NA
Misin01G060700	174.362	186.761	181.233	224.914	281.242	296.691	220.001	457.44	233.408	244.778	271.918	251.587	319.926	414.362	292.388	355.185	225.6	179.809	216.052	238.552	214.864	310.937	PF00069	PTHR24361,PTHR24361:SF268	KOG0576	2.7.11.1		GO:0006468,GO:0005524,GO:0004672	AT1G69220.2	SIK1	Protein kinase superfamily protein	LOC_Os03g54780.1		STE_PAK_Ste20_KHSh_GCKh_HPKh.1 - STE kinases include homologs to sterile 7, sterile 11 and sterile 20 from yeast, expressed	leaf-stem-rhiz	0.931976	-0.321847	0.862845	-0.263606	0.968439	0.468982	NA	NA
Misin01G060800	368.169	418.28	418.385	709.349	785.543	953.277	830.308	323.23	242.741	210.765	272.517	288.582	203.074	268.343	178.355	223.807	295.606	346.764	327.116	604.988	442.533	413.746	PF00005,PF00664	PTHR24221,PTHR24221:SF127		3.6.3.43		GO:0016887,GO:0005524,GO:0055085,GO:0042626,GO:0016021,GO:0006810	AT5G39040.1	ALS1,ATTAP2,TAP2	transporter associated with antigen processing protein 2	LOC_Os03g54790.1		ABC transporter, ATP-binding protein, putative, expressed	leaf-stem-rhiz	0.999802	1.07411	0.182612	-0.0465941	0.997899	-1.12213	NA	NA
Misin01G060900	24.5349	29.8252	27.0174	29.3397	27.9616	30.6547	36.1621	21.8862	20.0654	24.1852	22.6102	17.3743	17.3743	20.1672	18.6033	19.4448	18.738	22.5468	23.3461	23.5403	20.4654	22.9764	PF03031	PTHR12210,PTHR12210:SF40					AT4G26190.1		Haloacid dehalogenase-like hydrolase (HAD) superfamily protein	LOC_Os07g01850.1		NLI interacting factor-like phosphatase, putative, expressed	NA	NA	NA	NA	NA	NA	NA	NA	NA
Misin01G061000	17.3743	17.3743	17.3743	17.3743	17.3743	19.3473	17.3743	17.3743	17.3743	17.3743	17.3743	17.3743	17.3743	18.6405	18.9544	17.3743	19.3027	19.0075	17.3743	18.6914	17.3743	18.6441	PF03398	PTHR12161,PTHR12161:SF26					AT1G13340.1		Regulator of Vps4 activity in the MVB pathway protein	LOC_Os03g15220.1		DUF292 domain containing protein, expressed	NA	NA	NA	NA	NA	NA	NA	NA	NA
Misin01G061100	1913.28	1423.17	1267.76	1035.44	921.414	1427.66	520.739	2842.1	2109.77	2124.99	2047.94	1794.65	2794.04	3635.49	3580.73	3643.02	2714.99	2687.71	2264.09	1530.6	3139.58	3805.79	PF00572	PTHR11545,PTHR11545:SF3	KOG3204		K02872	GO:0006412,GO:0005840,GO:0003735,GO:0015934	AT5G48760.1		Ribosomal protein L13 family protein	LOC_Os03g54890.1		ribosomal protein L13, putative, expressed	leaf-stem-rhiz	0.999994	-1.17127	0.985764	0.370334	0.997607	0.516413	NA	NA
Misin01G061200	212.551	204.182	220.325	236.117	212.802	320.337	451.229	255.985	173.139	165.582	168.797	163.177	130.279	194.158	115.046	139.531	200.657	194.498	174.323	280.544	160.242	238.463													leaf-stem-rhiz	0.980944	0.547717	0.0308934	-0.0152331	0.958876	-0.519752	NA	NA
Misin01G061300	267.356	303.378	214.383	260.906	258.029	181.503	260.331	238.692	207.519	224.341	178.282	184.124	160.425	194.315	142.109	116.264	183.786	264.264	201.178	224.009	162.37	175.942										LOC_Os10g22869.1		expressed protein	leaf-stem-rhiz	0.948233	0.372989	0.213115	-0.0569368	0.876696	-0.302085	NA	NA
Misin01G061400	19.8967	25.5346	21.9887	21.7004	25.8282	24.307	24.7709	51.3498	47.2719	47.1798	45.9942	28.6391	54.2754	41.7535	30.3405	29.6337	39.972	37.2975	33.165	28.7175	28.9984	58.1931	PF07983	PTHR32227,PTHR32227:SF75					AT1G18650.1	PDCB3	plasmodesmata callose-binding protein 3	LOC_Os03g54910.1		X8 domain containing protein, expressed	NA	NA	NA	NA	NA	NA	NA	NA	NA
Misin01G061500	19.5642	19.735	17.3743	19.0721	19.1265	27.1486	22.7085	17.3743	17.3743	18.7708	17.3743	17.3743	17.3743	18.6405	17.3743	18.7746	17.3743	18.6879	17.3743	22.164	18.813	23.233				3.6.4.12									NA	NA	NA	NA	NA	NA	NA	NA	NA
Misin01G061600	586.263	516.234	514.092	701.124	709.178	803.252	1025.38	344.185	581.208	381.018	375.361	447.453	441.54	401.748	336.388	379.329	576.543	467.355	615.086	664.936	664.833	487.858	PF10160	PTHR15876	KOG4536				AT3G05010.1		Protein of unknown function, transmembrane-40	LOC_Os03g54920.1		expressed protein	leaf-stem-rhiz	0.996311	0.556562	0.618871	0.116829	0.992104	-0.652611	NA	NA
Misin01G061700	118.63	130.101	117.379	100.753	89.5243	95.6487	35.9312	162.359	87.0002	87.538	82.5102	75.5038	93.1027	103.926	70.5384	69.0564	64.5081	74.2427	77.4402	91.069	71.9682	84.9413		PTHR31267,PTHR31267:SF3					AT5G07980.1		dentin sialophosphoprotein-related	LOC_Os03g54970.1		expressed protein	NA	0.551626	0.162665	0.818261	-0.284438	0.21949	0.0779295	NA	NA
Misin01G061800	464.059	390.155	553.437	326.493	349.567	261.813	395.017	383.924	245.058	207.897	250.246	197.351	218.8	180.31	165.618	132.882	432.22	369.18	433.8	413.178	504.498	375.407	PF03669	PTHR13193,PTHR13193:SF0	KOG3462				AT5G07960.1			LOC_Os03g54980.1		expressed protein	leaf-stem-rhiz	0.958319	0.381	0.974774	0.523519	0.993645	-0.881365	NA	NA
Misin01G061900	17.3743	17.3743	21.1688	19.1354	21.2899	18.9125	25.1659	21.7528	20.6478	21.3248	17.3743	22.0157	19.7043	19.2394	18.6033	20.305	22.9626	23.5717	21.7079	23.5403	22.5596	23.0481													NA	NA	NA	NA	NA	NA	NA	NA	NA
Misin01G062000	2998.41	2866.32	3714.45	4316.82	2002.27	849.513	3364.36	438.107	97.4313	165.277	99.5895	201.106	107.902	132.139	120.046	186.482	67.6808	598.434	192.732	512.48	430.195	168.843	PF00201	PTHR11926,PTHR11926:SF316		2.4.1.324		GO:0016758,GO:0008152	AT3G02100.1		UDP-Glycosyltransferase superfamily protein	LOC_Os03g55030.1		UDP-glucoronosyl and UDP-glucosyl transferase domain containing protein, expressed	leaf	1	3.61476	0.999599	-2.00877	1	-3.2775	NA	NA
Misin01G062100	19.8967	17.3743	17.3743	19.1693	20.648	24.4367	24.3973	19.5044	17.3743	17.3743	17.3743	17.3743	17.3743	17.3743	17.3743	17.3743	17.3743	17.3743	17.3743	18.6914	18.5007	18.8232	PF00201	PTHR11926,PTHR11926:SF316		2.4.1.324		GO:0016758,GO:0008152	AT3G02100.1		UDP-Glycosyltransferase superfamily protein	LOC_Os03g55030.1		UDP-glucoronosyl and UDP-glucosyl transferase domain containing protein, expressed	NA	NA	NA	NA	NA	NA	NA	NA	NA
Misin01G062200	60.4684	66.352	119.328	104.064	32.2367	25.4264	36.9966	45.9475	31.9568	29.6451	28.2308	28.6846	27.3235	23.569	19.5442	17.3743	40.1756	33.2039	24.1542	35.4277	27.008	25.3622	PF00201	PTHR11926,PTHR11926:SF294		2.4.1.323		GO:0016758,GO:0008152	AT3G02100.1		UDP-Glycosyltransferase superfamily protein	LOC_Os03g55020.1		UDP-glucoronosyl and UDP-glucosyl transferase domain containing protein, expressed	NA	0.993641	1.12011	0.885773	-0.480181	0.954538	-0.776234	NA	NA
Misin01G062300	24.5529	26.0986	29.582	28.5834	23.8881	19.0082	23.2012	18.9316	17.3743	17.3743	17.3743	21.8818	19.5705	17.3743	17.3743	18.7746	17.3743	22.3669	18.7388	20.8654	17.3743	17.3743				3.6.5.5									NA	NA	NA	NA	NA	NA	NA	NA	NA
Misin01G062400	33.1406	28.3727	25.4791	33.9794	32.7695	31.982	36.7475	17.3743	18.8083	17.3743	17.3743	17.3743	18.8562	17.3743	17.3743	17.3743	19.8241	21.9386	17.3743	23.4077	17.3743	17.3743													NA	NA	NA	NA	NA	NA	NA	NA	NA
Misin01G062500	54.7543	55.9558	54.6417	46.0444	66.4721	42.8784	60.3475	45.5589	36.4089	38.4508	36.8713	28.081	56.0111	29.9971	49.1861	44.9877	45.1369	34.6658	31.8139	31.7864	32.8403	34.8798													NA	NA	NA	NA	NA	NA	NA	NA	NA
Misin01G062600	311.416	510.769	462.193	348.337	273.337	140.412	601.669	33.9449	17.3743	24.0382	20.3104	23.1044	24.9282	26.9839	21.5308	20.945	33.764	182.777	56.6893	153.954	85.9209	50.5952	PF00201	PTHR11926,PTHR11926:SF361		2.4.1.324		GO:0016758,GO:0008152	AT3G02100.1		UDP-Glycosyltransferase superfamily protein	LOC_Os03g55040.1		UDP-glucoronosyl and UDP-glucosyl transferase domain containing protein, expressed	leaf	1	2.8433	0.964644	-0.870497	1	-3.34177	NA	NA
Misin01G062700	17.3743	17.3743	19.0481	19.1693	23.0421	21.9097	19.2673	21.0577	17.3743	20.8045	19.6172	17.3743	19.496	18.6742	17.3743	17.3743	22.0488	17.3743	19.3536	20.6222	18.5007	20.613													NA	NA	NA	NA	NA	NA	NA	NA	NA
Misin01G062800	423.388	354.968	343.855	217.583	195.614	80.7342	354.565	66.8442	91.7784	89.2749	88.8837	96.3992	63.4324	83.5372	69.5109	76.9982	159.644	229.458	180.527	185.164	155.843	158.227	PF00201	PTHR11926,PTHR11926:SF361		2.4.1.324		GO:0016758,GO:0008152	AT3G02100.1		UDP-Glycosyltransferase superfamily protein	LOC_Os03g55040.1		UDP-glucoronosyl and UDP-glucosyl transferase domain containing protein, expressed	stem	0.998981	1.2149	0.319469	0.113905	0.99792	-1.51419	NA	NA
Misin01G062900	25.6695	28.3727	29.2409	25.9454	28.2534	22.5195	30.0191	64.4052	35.1824	29.337	36.8288	29.7456	50.2726	31.835	37.1713	30.1888	37.5479	21.6875	26.7505	28.0858	22.5353	37.5461	PF00201	PTHR11926,PTHR11926:SF361	KOG1192	2.4.1.324		GO:0016758,GO:0008152	AT3G02100.1		UDP-Glycosyltransferase superfamily protein	LOC_Os03g55050.1		UDP-glucoronosyl and UDP-glucosyl transferase domain containing protein, expressed	NA	NA	NA	NA	NA	NA	NA	NA	NA
Misin01G063000	1690.36	1496.83	1441.46	1293.41	1554.6	5471.88	2317.03	31415.9	2641.94	3460.47	10266.2	9554.73	3659.03	5611.27	8636.62	1121.47	14531.9	4474.35	7588.02	4521.35	5592.28	15664.5	PF00984,PF03720,PF03721	PTHR11374,PTHR11374:SF28		1.1.1.22	K00012	GO:0055114,GO:0051287,GO:0016616	AT5G15490.1		UDP-glucose 6-dehydrogenase family protein	LOC_Os12g25700.1		UDP-glucose 6-dehydrogenase, putative, expressed	leaf-stem-rhiz	1	-1.95412	0.969776	0.585479	0.985638	0.678848	NA	NA
Misin01G063100	153.409	73.3267	80.4997	141.455	124.247	589.255	256.035	1685.85	69.2874	112.69	382.813	494.509	47.9771	202.229	346.215	51.0516	118.358	72.0581	84.5067	94.6389	127.173	464.246	PF03106	PTHR31221,PTHR31221:SF15				GO:0043565,GO:0006355,GO:0003700	AT1G69310.1	ATWRKY57,WRKY57	WRKY DNA-binding protein 57	LOC_Os03g55080.1		WRKY3, expressed	NA	0.910513	-0.473278	0.970939	-0.931702	0.984019	1.01986	NA	NA
Misin01G063200	98.3713	207.517	142.618	213.547	179.162	156.844	78.5653	622.475	890.847	4556.21	4682.48	15164.8	4441.66	4982.36	7396.59	10725.2	388.966	542.614	696.792	691.818	589.023	219.851	PF00343	PTHR11468,PTHR11468:SF8		2.4.1.1	K00688	GO:0008184,GO:0005975	AT3G29320.1		Glycosyl transferase, family 35	LOC_Os03g55090.1		alpha-glucan phosphorylast isozyme, putative, expressed	stem,rhiz	1	-4.64188	1	-2.737	1	4.18508	NA	NA
Misin01G063300	162.493	96.0817	126.868	155.326	137.838	169.842	70.9812	317.202	76.0811	119.106	110.111	109.66	180.717	164.132	150.447	112.929	352.156	195.666	274.1	377.532	426.503	765.259	PF00520	PTHR10217,PTHR10217:SF501			K05391	GO:0055085,GO:0016020,GO:0006811,GO:0005216	AT5G15410.2	ATCNGC2,CNGC2,DND1	Cyclic nucleotide-regulated ion channel family protein	LOC_Os03g55100.1		cyclic nucleotide-gated ion channel 2, putative, expressed	stem	0.992509	-0.90221	0.999656	1.4868	0.974008	-0.7974	NA	NA
Misin01G063400	263.651	276.845	255.04	183.587	209.261	191.647	162.224	253.404	237.767	282.145	252.33	299.104	279.809	288.447	318.629	355.493	219.983	241.661	240.124	185.746	259.452	229.186	PF12796	PTHR24198	KOG4412		K06694		AT2G03430.1		Ankyrin repeat family protein	LOC_Os03g55110.1		26S proteasome non-ATPase regulatory subunit 10, putative, expressed	leaf-stem-rhiz	0.907421	-0.273445	0.712512	-0.160851	0.945682	0.35437	NA	NA
Misin01G063500	34.9185	28.4975	30.6418	22.4993	24.1618	24.6805	29.1276	23.7703	24.165	23.5211	20.0453	22.0157	18.9427	19.2909	22.4573	17.3743	38.1609	27.2272	26.8511	20.9901	24.5825	23.0964													NA	NA	NA	NA	NA	NA	NA	NA	NA
Misin01G063600	35.8731	31.1998	41.7682	32.5142	36.4351	27.906	27.2567	110.457	51.1346	52.3395	136.376	55.6746	85.6752	61.1408	49.9214	32.3346	110.841	47.1572	72.0853	50.8758	33.7615	70.1142	PF02298	PTHR33021,PTHR33021:SF56				GO:0009055	AT5G15350.1	AtENODL17,ENODL17	early nodulin-like protein 17	LOC_Os03g55120.1		plastocyanin-like domain containing protein, putative, expressed	NA	0.991248	-1.02626	0.513358	0.228586	0.918676	0.557301	NA	NA
Misin01G063700	25.8698	25.5346	26.71	24.3849	28.0048	28.6364	26.1628	27.5268	23.3742	23.3024	23.9389	22.8096	34.6706	26.9541	29.8018	26.3333	27.7218	20.7403	20.0545	20.2275	22.5596	27.6861	PF04998	PTHR19376,PTHR19376:SF32		2.7.7.6		GO:0006351,GO:0003899,GO:0003677	AT5G60040.2	NRPC1	nuclear RNA polymerase C1	LOC_Os04g41490.1		DNA-directed RNA polymerase III subunit RPC1, putative, expressed	NA	NA	NA	NA	NA	NA	NA	NA	NA
Misin01G063800	477.499	533.384	550.36	590.671	461.831	472.354	373.654	754.157	610.083	519.034	655.085	633.064	436.335	675.169	528.329	385.639	741.359	675.852	683.421	719.817	515.875	909.806	PF05904	PTHR33167,PTHR33167:SF2					AT1G13940.1		Plant protein of unknown function (DUF863)	LOC_Os03g55130.2		expressed protein	leaf-stem-rhiz	0.978614	-0.354767	0.971727	0.386943	0.168719	-0.0415936	NA	NA
Misin01G063900	34.7261	36.4165	50.5374	34.0054	38.7892	42.5784	32.865	47.6196	37.7906	34.1731	46.8134	33.6879	62.5783	55.4051	46.4387	38.2257	39.0816	29.0531	29.9382	27.2955	25.3665	43.466	PF00400	PTHR10971,PTHR10971:SF17	KOG1036		K02180	GO:0005515	AT1G69400.1		Transducin/WD40 repeat-like superfamily protein	LOC_Os03g55140.2		transducin family protein, putative, expressed	NA	NA	NA	NA	NA	NA	NA	NA	NA
Misin01G064000	75.9223	84.9074	67.7707	47.5834	50.9887	49.2378	51.7297	44.3471	84.3292	132.825	51.6236	58.3985	62.7343	53.6719	56.933	77.8338	73.6116	79.4256	56.8789	55.0207	56.9642	37.4783	PF01287	PTHR11673,PTHR11673:SF8	KOG3271			GO:0045905,GO:0045901,GO:0043022,GO:0006452,GO:0003746,GO:0003723	AT1G13950.1	ATELF5A-1,EIF-5A,EIF5A,ELF5A-1	eukaryotic elongation factor 5A-1	LOC_Os03g55150.4		eukaryotic translation initiation factor 5A, putative, expressed	NA	0.410906	-0.126495	0.37358	-0.123905	0.611082	0.207056	NA	NA
Misin01G064100	416.82	586.972	464.342	540.179	605.071	708.226	419.578	132.695	181.624	230.723	182.293	297.148	186.738	245.597	201.304	307.632	206.536	258.984	226.04	223.874	211.888	202.238	PF12204	PTHR33404,PTHR33404:SF3					AT3G29185.1		Domain of unknown function (DUF3598)	LOC_Os03g55164.1		WRKY4, expressed	leaf-stem-rhiz	1	1.27551	0.978981	-0.666774	0.989356	-0.817307	NA	NA
Misin01G064200	17.3743	17.3743	17.3743	17.3743	17.3743	17.3743	17.3743	17.3743	17.3743	17.3743	17.3743	17.3743	17.3743	17.3743	17.3743	17.3743	17.3743	17.3743	17.3743	17.3743	18.5007	17.3743	PF07893	PTHR33085,PTHR33085:SF13								LOC_Os12g01880.1		expressed protein	NA	NA	NA	NA	NA	NA	NA	NA	NA
Misin01G064300	19.5642	19.735	17.3743	17.3743	19.0949	19.806	17.3743	25.0861	21.1392	22.0211	18.7983	26.3554	17.3743	19.9404	17.3743	20.974	17.3743	19.4882	17.3743	17.3743	17.3743	19.2448	PF03106	PTHR31221,PTHR31221:SF24				GO:0043565,GO:0006355,GO:0003700	AT1G13960.1	WRKY4	WRKY DNA-binding protein 4	LOC_Os07g39480.1		WRKY87, expressed	NA	NA	NA	NA	NA	NA	NA	NA	NA
Misin01G064400	29.9326	32.185	34.3585	31.0069	26.5944	26.7379	32.1051	316.57	31.9266	44.943	150.877	81.855	50.9437	35.7813	124.142	26.0135	36.4635	29.7294	34.6914	21.7506	23.5797	82.5756	PF07059	PTHR31558,PTHR31558:SF5					AT1G13970.1		Protein of unknown function (DUF1336)	LOC_Os03g55180.1		DUF1336 domain containing protein, expressed	NA	0.992861	-1.26304	0.948573	-0.834423	0.994227	1.49486	NA	NA
Misin01G064500	17.3743	25.1456	17.3743	24.3849	21.9723	26.4961	17.3743	32.6313	26.2665	26.2863	29.8689	30.9539	34.9109	44.4582	31.4836	28.9011	29.1116	24.7635	23.5257	24.6862	23.8936	36.6352	PF13191,PF14630	PTHR12705	KOG2543		K02607	GO:0006260,GO:0005634,GO:0000808	AT4G29910.1	ATORC5,ORC5	origin recognition complex protein 5	LOC_Os03g55200.1		ORC5 - Putative origin recognition complex subunit 5, expressed	NA	NA	NA	NA	NA	NA	NA	NA	NA
Misin01G064600	23.3132	22.58	19.8679	20.8015	21.3648	20.4705	22.5088	18.89	18.8083	18.7399	19.4812	20.7997	22.2835	21.4093	22.3533	23.0445	22.312	17.3743	17.3743	19.2987	17.3743	21.0346													NA	NA	NA	NA	NA	NA	NA	NA	NA
Misin01G064700	17.3743	17.3743	19.0481	19.0721	19.1265	19.3473	17.3743	20.329	18.9433	19.3915	21.7241	20.218	26.2009	20.6634	20.0681	18.7738	18.738	20.1478	17.3743	17.3743	17.3743	21.3122													NA	NA	NA	NA	NA	NA	NA	NA	NA
Misin01G064800	24.0962	20.2194	24.0168	33.2706	35.6455	21.779	18.9677	98.1345	182.677	151.023	194.407	197.025	116.77	55.0898	113.968	60.3142	55.3865	51.6779	52.4148	54.5561	40.736	26.0804		PTHR16223,PTHR16223:SF17					AT3G19500.1		basic helix-loop-helix (bHLH) DNA-binding superfamily protein	LOC_Os03g55220.1		bHelix-loop-helix transcription factor, putative, expressed	NA	0.99929	-1.91217	0.97075	-0.870403	0.999248	1.86408	NA	NA
Misin01G064900	31.4497	30.2379	41.0358	41.4709	32.0727	30.8659	34.9859	29.8952	18.9433	23.5193	24.0051	22.1419	21.0643	20.8302	20.7627	19.6454	23.7358	26.7101	23.316	21.7562	25.258	22.5791	PF00067	PTHR24298,PTHR24298:SF61	KOG0156	1.14.13.89		GO:0055114,GO:0020037,GO:0016705,GO:0005506	AT4G37370.1	CYP81D8	cytochrome P450, family 81, subfamily D, polypeptide 8	LOC_Os03g55240.1		cytochrome P450, putative, expressed	NA	NA	NA	NA	NA	NA	NA	NA	NA
Misin01G065000	42.9621	40.8879	53.7715	130.41	66.0484	78.7101	122.169	44.4782	39.3154	74.7126	44.9663	103.684	38.3693	59.3905	37.4176	52.3481	23.146	47.2472	32.0571	64.392	50.3509	29.3226	PF00067	PTHR24298,PTHR24298:SF123				GO:0055114,GO:0020037,GO:0016705,GO:0005506	AT4G37320.1	CYP81D5	cytochrome P450, family 81, subfamily D, polypeptide 5	LOC_Os03g55240.1		cytochrome P450, putative, expressed	NA	0.964956	0.662261	0.946476	-0.658499	0.329836	-0.141274	NA	NA
Misin01G065100	19.8407	20.2194	24.0183	19.0721	17.3743	19.0082	18.9677	25.2208	26.3364	24.4909	23.3721	24.1101	26.3822	25.5984	24.5961	20.9752	28.5707	28.0538	29.857	24.5127	30.9071	25.2153													NA	NA	NA	NA	NA	NA	NA	NA	NA
Misin01G065200	22.363	39.2168	23.4204	24.7838	23.3261	25.3239	21.6361	56.6959	35.6944	41.7257	36.9557	35.3236	29.8337	43.7571	37.2916	23.6684	35.4089	52.2418	92.892	80.7863	68.7905	74.1581	PF00067	PTHR24298,PTHR24298:SF123	KOG0156	1.14.13.89		GO:0055114,GO:0020037,GO:0016705,GO:0005506	AT4G37320.1	CYP81D5	cytochrome P450, family 81, subfamily D, polypeptide 5	LOC_Os03g55240.1		cytochrome P450, putative, expressed	NA	NA	NA	NA	NA	NA	NA	NA	NA
Misin01G065300	26.6186	26.0986	30.0663	25.1121	27.809	29.0804	28.6266	37.5686	26.992	22.4992	28.3914	34.3519	34.4949	29.5568	25.9179	23.7852	33.1136	32.6753	41.9786	36.9456	30.1487	28.0279	PF00067	PTHR24298,PTHR24298:SF123	KOG0156			GO:0055114,GO:0020037,GO:0016705,GO:0005506	AT4G37320.1	CYP81D5	cytochrome P450, family 81, subfamily D, polypeptide 5	LOC_Os03g55240.1		cytochrome P450, putative, expressed	NA	NA	NA	NA	NA	NA	NA	NA	NA
Misin01G065400	208.025	214.828	244.816	236.779	208.629	183.073	208.909	235.249	298.028	297.903	284.317	312.885	281.995	274.065	335.068	355.802	291.437	324.552	321.428	293.236	377.834	230.562	PF04176	PTHR21021	KOG3224		K17607		AT4G34270.1		TIP41-like family protein	LOC_Os03g55270.1		TIP41, putative, expressed	leaf-stem-rhiz	0.98394	-0.485104	0.823461	0.22492	0.819102	0.202353	NA	NA
Misin01G065500	19.5642	20.8818	27.7736	17.3743	22.136	18.9125	20.8607	18.9316	17.3743	19.439	17.3743	17.3743	19.496	17.3743	21.8256	25.3818	22.4043	18.8028	19.3536	17.3743	19.9946	19.2448				2.7.7.7						LOC_Os01g64820.1		POLA1 - Putative DNA polymerase alpha catalytic subunit, expressed	NA	NA	NA	NA	NA	NA	NA	NA	NA
Misin01G065600	109.998	85.397	114.067	116.301	150.778	178.644	116.699	77.8605	62.2487	71.7385	63.3312	85.2925	104.023	101.824	74.8507	111.565	53.9659	59.6405	53.2335	71.4634	86.7998	97.4135	PF03367	PTHR10876,PTHR10876:SF0				GO:0008270	AT5G22480.1		ZPR1 zinc-finger domain protein	LOC_Os08g36774.1		zinc finger family protein, putative, expressed	NA	0.987546	0.691277	0.940173	-0.532853	0.746986	-0.256952	NA	NA
Misin01G065700	68.9121	64.0938	64.2436	56.3585	53.687	57.1099	50.7588	56.6966	62.5672	60.8078	64.5568	58.0639	77.0068	77.4284	70.0033	80.2497	56.9761	50.6437	50.365	54.9893	47.8796	61.3751	PF01118,PF02774	PTHR10174	KOG4777		K00133	GO:0055114,GO:0051287,GO:0016620,GO:0046983,GO:0008652,GO:0005737,GO:0003942	AT1G14810.1		semialdehyde dehydrogenase family protein	LOC_Os03g55280.1		semialdehyde dehydrogenase, NAD binding domain containing protein, putative, expressed	NA	NA	NA	NA	NA	NA	NA	NA	NA
Misin01G065800	27.9355	72.3004	58.8523	90.8206	46.2887	56.0014	19.7431	208.409	95.5551	151.799	402.831	80.3374	227.754	184.19	271.026	44.8477	395.744	592.064	1336.87	714.398	293.59	250.778	PF02704	PTHR23201,PTHR23201:SF10					AT2G39540.1		Gibberellin-regulated family protein	LOC_Os03g55290.1		GASR3 - Gibberellin-regulated GASA/GAST/Snakin family protein precursor, expressed	stem	0.999944	-2.74594	0.999882	2.21552	0.954753	-0.744925	NA	NA
Misin01G065900	348.349	659.941	657.208	450.717	283.859	176.338	120.399	199.935	587.564	780.503	478.504	634.92	543.41	577.529	896.754	747.067	535.343	779.685	565.344	472.827	485.293	246.946	PF02201	PTHR13844,PTHR13844:SF17				GO:0005515	AT4G34290.1		SWIB/MDM2 domain superfamily protein	LOC_Os03g55310.1		SWIB/MDM2 domain containing protein, expressed	stem,rhiz	0.988807	-0.6144	0.0290793	0.0240891	0.976425	0.462613	NA	NA
Misin01G066000	531.58	443.834	439.578	512.179	501.097	1341.75	1394.74	1803.1	272.979	821.016	4249.41	4782.1	269.169	465.792	3355.03	272.916	441.66	446.784	375.286	642.035	525.947	861.026	PF13672	PTHR13832,PTHR13832:SF292	KOG0700	3.1.3.16		GO:0006470,GO:0004722	AT4G33920.1		Protein phosphatase 2C family protein	LOC_Os03g55320.1		protein phosphatase 2C, putative, expressed	leaf-stem-rhiz	0.993307	-0.794927	0.997701	-1.30939	0.999385	1.46432	NA	NA
Misin01G066100	110.323	89.4588	108.255	75.4823	67.2868	60.3469	65.6928	78.6427	83.338	83.4001	83.0527	78.4592	93.6991	81.6198	88.4374	94.2844	79.1382	80.1878	78.0357	74.0761	78.9413	71.3008		PTHR32379,PTHR32379:SF1	KOG1709	2.1.1.2			AT5G65860.2		ankyrin repeat family protein	LOC_Os03g55330.1		ankyrin repeat domain containing protein, putative, expressed	NA	0.000427514	0.00492634	0.481524	-0.122095	0.332338	0.0939403	NA	NA
Misin01G066200	36.319	37.045	30.632	27.8679	33.3697	30.4947	26.7612	42.8979	39.0017	37.3119	33.0099	36.2882	30.3857	41.7299	35.2175	34.7792	31.001	37.864	35.703	37.9269	43.8377	32.7436	PF13041	PTHR24015,PTHR24015:SF703					AT1G77360.1		Tetratricopeptide repeat (TPR)-like superfamily protein	LOC_Os03g55340.1		pentatricopeptide, putative, expressed	NA	NA	NA	NA	NA	NA	NA	NA	NA
Misin01G066300	17.3743	23.9988	22.3446	25.0294	17.3743	20.5465	18.9677	1026.91	72.7578	128.44	447.066	136.699	162.372	116.546	127.718	29.0683	125.565	59.1227	59.8808	45.8004	31.6087	385.532	PF05922,PF02225,PF00082	PTHR10795,PTHR10795:SF335		3.4.14.10		GO:0006508,GO:0004252	AT5G67360.1	ARA12	Subtilase family protein	LOC_Os03g55350.1		OsSub31 - Putative Subtilisin homologue, expressed	NA	0.999919	-3.25435	0.724537	-0.368633	0.996437	1.90414	NA	NA
Misin01G066400	17.3743	17.3743	17.3743	19.0721	19.5694	20.5465	20.8155	20.4473	19.0788	20.1947	19.4812	18.7901	23.2605	20.0963	20.0681	18.7738	17.3743	21.3679	21.2184	22.9145	19.9946	18.8232	PF00226	PTHR24078,PTHR24078:SF229					AT4G37480.1		Chaperone DnaJ-domain superfamily protein	LOC_Os03g55360.1		heat shock protein DnaJ, putative, expressed	NA	NA	NA	NA	NA	NA	NA	NA	NA
Misin01G066500	49.4987	70.4926	67.563	66.0713	58.384	40.0381	55.4868	65.1359	66.8656	66.072	69.6183	59.765	70.9462	54.6928	60.2843	49.9439	94.8348	76.3501	92.9627	80.5064	69.7031	47.245	PF13640	PTHR10869,PTHR10869:SF66		1.14.11.2	K00472	GO:0055114,GO:0016491	AT4G33910.1		2-oxoglutarate (2OG) and Fe(II)-dependent oxygenase superfamily protein	LOC_Os03g55380.1		oxidoreductase, putative, expressed	NA	NA	NA	NA	NA	NA	NA	NA	NA
Misin01G066600	850.825	713.441	749.745	1068.87	1117.1	1650.03	1840.85	1162.23	996.002	769.987	725.684	826.303	697.629	1090.93	654.837	918.733	1009.31	769.004	942.319	907.504	1101.21	1610.41	PF07714	PTHR24054,PTHR24054:SF32		2.7.11.1	K03097	GO:0006468,GO:0004672	AT3G50000.1	ATCKA2,CKA2	casein kinase II, alpha chain 2	LOC_Os07g02350.1		casein kinase II subunit alpha-2, putative, expressed	leaf-stem-rhiz	0.969853	0.298691	0.548163	0.0860452	0.972279	-0.352565	NA	NA
Misin01G066700	17.3743	25.1924	20.2239	21.7551	19.1265	17.3743	25.3455	34.8514	27.5541	47.1755	45.8557	27.5365	67.0834	34.2537	28.2178	18.7738	80.8074	38.2927	53.861	47.695	18.813	43.0544		PTHR33167,PTHR33167:SF8					AT5G67390.1			LOC_Os03g55400.1		expressed protein	NA	NA	NA	NA	NA	NA	NA	NA	NA
Misin01G066800	34.4541	45.3347	43.5438	43.6193	102.603	83.9874	100.325	264.702	72.812	152.399	137.258	317.436	145.33	964.354	1025.28	1618.8	119.621	168.189	114.893	190.756	514.123	748.329	PF00141	PTHR31517,PTHR31517:SF8		1.11.1.7	K00430	GO:0055114,GO:0020037,GO:0006979,GO:0004601	AT4G37520.1		Peroxidase superfamily protein	LOC_Os03g55410.1		peroxidase precursor, putative, expressed	stem	0.999919	-2.73102	0.22239	-0.0841697	0.997935	1.52692	NA	NA
Misin01G066900	19.5642	17.3743	17.3743	17.3743	19.1265	20.8855	19.7431	25.0445	34.4986	24.4565	31.2909	26.6511	22.8521	32.835	45.4345	41.4005	21.8144	20.6018	22.9089	20.2275	23.1381	22.6069													NA	NA	NA	NA	NA	NA	NA	NA	NA
Misin01G067000	19.5642	20.2194	20.5709	20.8671	17.3743	23.372	17.3743	109.749	47.8691	77.2788	105.694	60.0936	108.741	76.2657	82.7386	40.8033	58.0889	42.9209	55.4416	55.8154	36.8405	77.1256	PF00141	PTHR31517,PTHR31517:SF15		1.11.1.7	K00430	GO:0055114,GO:0020037,GO:0006979,GO:0004601	AT3G49960.1		Peroxidase superfamily protein	LOC_Os03g55420.1		peroxidase precursor, putative, expressed	NA	0.999506	-1.79518	0.00155073	0.0170279	0.990742	1.12132	NA	NA
Misin01G067100	177.647	152.154	135.903	104.727	119.873	107.905	410.073	546.36	25.5806	180.447	932.148	487.076	34.9719	29.8314	913.091	30.6389	74.7528	153.777	41.4739	42.7778	45.415	163.261		PTHR33181,PTHR33181:SF5					AT5G43150.1			LOC_Os07g02460.1		expressed protein	NA	0.929683	-0.507132	0.99212	-1.67165	0.996786	1.41451	NA	NA
Misin01G067200	19.5642	19.735	22.7175	17.3743	20.847	18.9125	18.9677	23.31	18.8083	22.7797	20.3104	18.727	26.667	21.9535	22.9366	17.3743	21.2588	22.3949	20.718	23.2988	19.9394	18.5911													NA	NA	NA	NA	NA	NA	NA	NA	NA
Misin01G067300	49.2478	54.4488	61.4482	54.1766	54.234	55.9163	55.0559	80.6378	63.3493	59.6347	47.4163	45.2069	59.6382	61.946	48.2073	48.5491	58.0422	60.6506	61.6412	62.2194	64.8248	55.3148													NA	NA	NA	NA	NA	NA	NA	NA	NA
Misin01G067400	17.3743	23.9988	25.5222	24.3302	24.6385	18.9125	17.3743	58.3892	50.375	69.5953	81.4849	42.5421	110.507	87.9667	62.5452	34.4745	63.5448	58.5343	124.301	76.3902	61.9118	41.7552	PF04484	PTHR31807,PTHR31807:SF9					AT1G49890.1		Family of unknown function (DUF566)	LOC_Os03g55470.1		expressed protein	NA	0.998813	-1.65908	0.904311	0.585518	0.920123	0.560444	NA	NA
Misin01G067500	35.3952	33.4629	29.5494	34.8035	37.763	23.9259	23.1536	32.9568	32.4893	37.3729	35.0031	33.9335	48.5638	46.8026	46.2194	35.0728	33.2534	44.1814	31.0151	34.349	37.552	31.7548													NA	NA	NA	NA	NA	NA	NA	NA	NA
Misin01G067600	151.059	154.586	168.281	161.623	130.651	134.034	106.091	90.1519	76.9709	81.2107	81.4377	80.3642	84.0442	90.3102	86.4056	115.083	87.9615	99.4579	94.1476	98.6267	85.5732	82.8156	PF07714	PTHR24054,PTHR24054:SF33		2.7.11.1		GO:0006468,GO:0004672	AT2G23070.1		Protein kinase superfamily protein	LOC_Os03g55490.1		casein kinase II subunit alpha-2, putative, expressed	NA	0.991385	0.686823	0.828813	-0.281285	0.926561	-0.442605	NA	NA
Misin01G067700	888.563	861.351	685.019	779.432	640.31	1063.33	686.604	1971.31	1037	901.97	1076.57	1012.43	1026.54	1701.39	1218.86	1550.76	1077.85	1059.65	1032.81	1030.39	1168.73	1614.92	PF10559,PF00344	PTHR10906			K10956	GO:0016020,GO:0015031	AT2G34250.1		SecY protein transport family protein	LOC_Os03g11440.1		protein transport protein Sec61 subunit alpha, putative, expressed	leaf-stem-rhiz	0.998264	-0.627314	0.740952	0.117174	0.987551	0.3954	NA	NA
Misin01G067800	19.5642	17.3743	17.3743	17.3743	17.3743	20.8298	36.4519	43.7405	17.3743	17.3743	18.8864	18.8022	17.3743	20.6952	26.9346	18.9047	17.3743	17.3743	17.3743	17.3743	23.2506	24.7392													NA	NA	NA	NA	NA	NA	NA	NA	NA
Misin01G067900	658.002	710.586	303.619	216.715	488.513	783.147	3367.12	7455.5	296.492	2711.97	6452.52	9729.99	269.847	736.525	11176.1	866.232	1259.13	874.687	175.203	191.583	438.175	1211.05	PF13912	PTHR26374					AT1G27730.1	STZ,ZAT10	salt tolerance zinc finger	LOC_Os03g55540.1		ZOS3-18 - C2H2 zinc finger protein, expressed	leaf-stem-rhiz	0.999523	-1.63116	1	-2.08541	1	2.41979	NA	NA
Misin01G068000	44.7284	41.9088	40.8746	40.0913	51.9432	60.8041	58.3367	220.721	59.8271	44.9784	42.9963	56.0981	54.0846	76.6907	70.4222	65.1698	47.2179	35.5559	39.8959	52.5523	42.3564	45.7096	PF00010	PTHR16223,PTHR16223:SF30				GO:0046983	AT2G14760.1		basic helix-loop-helix (bHLH) DNA-binding superfamily protein	LOC_Os12g39850.1		helix-loop-helix DNA-binding domain containing protein, expressed	NA	0.882152	-0.385296	0.929148	-0.563105	0.962408	0.725871	NA	NA
Misin01G068100	603.089	552.772	535.365	654.986	723.997	1333.32	779.542	1231.29	348.09	331.612	382.755	430.529	310.297	706.143	387.992	445.094	348.628	380.866	327.979	448.913	372.367	808.087	PF14531	PTHR24361,PTHR24361:SF389	KOG0198	2.7.11.25			AT5G66850.1	MAPKKK5	mitogen-activated protein kinase kinase kinase 5	LOC_Os03g55560.1		STE_MEKK_ste11_MAP3K.15 - STE kinases include homologs to sterile 7, sterile 11 and sterile 20 from yeast, expressed	leaf-stem-rhiz	0.996396	0.631413	0.964378	-0.448338	0.862944	-0.255733	NA	NA
Misin01G068200	246.965	291.271	287.475	257.021	264.742	272.593	211.085	399.558	405.227	447.253	434.635	380.554	436.081	377.24	449.511	516.706	353.181	322.303	317.791	244.421	265.231	353.3	PF08766,PF02201	PTHR13844,PTHR13844:SF4	KOG1946		K15223	GO:0005515	AT3G19080.1		SWIB complex BAF60b domain-containing protein	LOC_Os03g55570.1		upstream activation factor subunit spp27, putative, expressed	leaf-stem-rhiz	0.9893	-0.547639	0.822856	-0.203441	0.991247	0.592585	NA	NA
Misin01G068300	194.333	1409.54	229.708	155.742	417.176	182.534	591.301	1028.16	364.865	368.68	264.864	120.849	150.878	347.506	338.524	358.197	224.359	375.299	176.588	248.972	252.439	444.915	PF00249	PTHR31003,PTHR31003:SF6					AT3G25790.1		myb-like transcription factor family protein	LOC_Os03g55590.1		MYB family transcription factor, putative, expressed	leaf-stem-rhiz	0.693426	0.267886	0.911332	-0.428424	0.236307	0.085676	NA	NA
Misin01G068400	17.3743	40.8663	21.8976	20.9303	22.5093	18.9125	31.317	55.0426	24.9378	17.3743	17.3743	17.3743	21.042	29.4274	26.0253	26.2879	28.8289	23.2322	22.3834	22.2951	25.7248	28.0486													NA	NA	NA	NA	NA	NA	NA	NA	NA
Misin01G068500	509.252	569.338	517.427	497.262	532.375	517.329	608.765	1559.78	630.238	545.502	532.475	545.429	490.781	699.291	461.922	585.85	688.322	583.164	673.475	544.933	636.812	799.09	PF00069	PTHR24343,PTHR24343:SF160	KOG0583	2.7.11.1	K14498	GO:0006468,GO:0005524,GO:0004672	AT4G33950.1	ATOST1,OST1,P44,SNRK2-6,SNRK2.6,SRK2E	Protein kinase superfamily protein	LOC_Os03g55600.1		CAMK_CAMK_like.22 - CAMK includes calcium/calmodulin depedent protein kinases, expressed	leaf-stem-rhiz	0.967348	-0.316016	0.513747	0.0926258	0.829085	0.185744	NA	NA
Misin01G068600	17.3743	17.3743	17.3743	17.3743	17.3743	17.3743	17.3743	30.0669	23.3742	35.1233	31.6668	26.1248	34.204	28.8896	25.3968	18.7738	20.3275	22.0853	22.8226	17.3743	17.3743	20.0929	PF02701	PTHR31992,PTHR31992:SF29				GO:0006355,GO:0003677	AT1G07640.3	OBP2	Dof-type zinc finger DNA-binding family protein	LOC_Os03g55610.1		dof zinc finger domain containing protein, putative, expressed	NA	NA	NA	NA	NA	NA	NA	NA	NA
Misin01G068700	17.3743	17.3743	17.3743	17.3743	17.3743	17.3743	24.5415	24.6804	24.9195	25.2127	26.9039	20.9031	37.4662	28.033	22.8136	18.7738	30.2717	21.7423	25.4107	21.601	21.1563	28.9993	PF00069	PTHR24350,PTHR24350:SF7	KOG0580	2.7.11.1		GO:0006468,GO:0005524,GO:0004672,GO:0007049,GO:0032465,GO:0007059,GO:0000278,GO:0000226	AT2G45490.1	AtAUR3,AUR3	ataurora3	LOC_Os03g55620.2		CAMK_CAMK_like_Aur_like.2 - CAMK includes calcium/calmodulin depedent protein kinases, expressed	NA	NA	NA	NA	NA	NA	NA	NA	NA
Misin01G068800	244.771	313.639	255.938	278.375	324.953	297.811	477.914	260.76	348.932	277.285	291.342	255.908	223.228	290.594	197.898	238.802	360.8	353.651	380.748	319.002	401.587	405.257		PTHR34454,PTHR34454:SF1					AT1G47310.1			LOC_Os03g55630.1		expressed protein	leaf-stem-rhiz	0.067983	0.0291886	0.946067	0.374465	0.937575	-0.360779	NA	NA
Misin01G068900	986.403	697.969	804.993	1468.23	1097.59	955.222	1911.25	848.225	250.63	271.275	420.021	410.48	246.067	360.74	402.004	220.487	368.973	390.139	329.015	483.835	435.536	553.12	PF10502	PTHR12383,PTHR12383:SF26	KOG0171	3.4.21.89	K03100	GO:0016020,GO:0008236,GO:0006508	AT1G06870.1		Peptidase S24/S26A/S26B/S26C family protein	LOC_Os03g55640.1		OsSigP2 - Putative Type I Signal Peptidase homologue; employs a putative Ser/Lys catalytic dyad, expressed	leaf-stem-rhiz	1	1.53003	0.987206	-0.73379	0.997519	-1.08628	NA	NA
Misin01G069000	61.6521	80.2562	63.4051	57.8923	66.5716	75.4379	48.502	56.9507	49.9394	61.921	56.6195	47.4239	64.2327	70.7935	49.7305	45.0487	89.1329	75.2995	97.2989	68.3236	71.4752	109.519		PTHR13437			K14307	GO:0006913,GO:0005643	AT4G37130.1		hydroxyproline-rich glycoprotein family protein	LOC_Os09g28019.1		nucleoporin p58/p45, putative, expressed	NA	NA	NA	NA	NA	NA	NA	NA	NA
Misin01G069100	1773.87	5404.26	4998.06	264.003	639.506	183.739	662.915	335.12	511.949	466.917	313.105	296.921	169.952	367.244	486.82	857.88	1358.65	2631.07	1498.28	367.216	531.254	526.829		PTHR36345,PTHR36345:SF1					AT2G15890.1	MEE14	maternal effect embryo arrest 14	LOC_Os03g55670.1		expressed protein	leaf-stem-rhiz	0.999001	1.3477	0.594663	0.180286	0.999991	-1.82955	NA	NA
Misin01G069200	19.5642	22.8318	22.3446	22.4993	19.1265	25.1016	19.2673	33.5044	24.165	27.169	23.8421	25.4421	28.438	37.9671	26.6223	27.2927	28.8521	21.7825	24.7694	24.5638	27.2062	32.7862													NA	NA	NA	NA	NA	NA	NA	NA	NA
Misin01G069300	194.506	200.011	199.659	258.474	198.256	195.479	185.708	155.792	220.631	202.885	190.797	192.029	132.877	141.521	99.1683	115.978	176.862	239.407	198.082	228.091	168.085	145.181													leaf-stem-rhiz	0.841156	0.236668	0.354388	0.099228	0.868075	-0.303308	NA	NA
Misin01G069400	305.347	362.111	305.709	279.606	294.823	205.004	197.561	548.568	403.625	343.838	416.733	308.86	443.565	449.066	410.809	427.436	481.35	458.937	503.186	440.811	509.615	510.431	PF09767	PTHR12869,PTHR12869:SF0	KOG3236				AT1G47640.1			LOC_Os03g55730.1		SSA2 - 2S albumin seed storage family protein precursor, putative, expressed	leaf-stem-rhiz	0.995129	-0.693496	0.970827	0.442098	0.746722	0.157899	NA	NA
Misin01G069500	27.9013	28.3727	32.1855	27.6471	26.828	32.8592	35.1117	26.6703	22.7701	25.2127	26.9525	22.2558	31.0505	21.3962	17.3743	18.7746	47.7225	40.2634	56.6695	44.7978	35.8625	47.2184	PF00249	PTHR31496,PTHR31496:SF6					AT5G42630.1	ATS,KAN4	Homeodomain-like superfamily protein	LOC_Os03g55760.1		MYB family transcription factor, putative, expressed	NA	NA	NA	NA	NA	NA	NA	NA	NA
Misin01G069600	73.9841	88.287	103.417	51.0668	78.3833	30.5044	138.699	159.062	126.924	191.463	380.328	303.075	78.9506	59.5351	170.129	104.948	142.444	324.813	266.428	299.512	288.681	369.711										LOC_Os03g55770.1		expressed protein	stem	0.997955	-1.44022	0.992517	1.06626	8.33e-06	-0.00692416	NA	NA
Misin01G069700	71.1188	28.3727	31.2822	21.7004	25.2322	24.8653	150.114	18.8133	17.3743	20.1947	18.8864	23.2132	17.3743	19.2394	30.9996	17.3743	22.3307	25.8798	22.359	19.3172	20.4654	20.0491										LOC_Os03g55776.1		expressed protein	NA	0.993306	1.29892	0.918564	-0.629353	0.955492	-0.875176	NA	NA
Misin01G069800	200.123	189.555	245.725	136.734	191.457	141.975	150.944	125.277	142.174	135.785	143.127	126.578	177.74	109.352	149.948	133.68	148.471	115.209	116.815	109.658	112.416	102.136	PF09754	PTHR12970	KOG3112				AT3G18940.1		clast3-related	LOC_Os03g55784.1		tumor necrosis factor superfamily, member 5-induced protein 1, putative, expressed	leaf,rhiz	0.963925	0.462652	0.926673	-0.405343	0.419487	-0.116873	NA	NA
Misin01G069900	19.8967	21.8348	22.3446	22.6281	35.6136	30.4797	43.4495	27.0913	29.0582	29.3815	27.3361	31.6661	31.9064	24.8188	29.7081	31.0268	23.7965	23.5086	22.07	24.9166	24.7764	26.7381				2.1.1.41						LOC_Os07g10600.1		cycloartenol-C-24-methyltransferase 1, putative, expressed	NA	NA	NA	NA	NA	NA	NA	NA	NA
Misin01G070000	67.6557	61.5106	51.3109	100.585	107.923	536.612	251.257	8146.91	233.602	709.73	2335.23	3167.09	100.322	481.094	2577.67	182.839	307.764	195.392	178.342	130.569	233.784	902.589		PTHR24286,PTHR24286:SF57		4.2.1.92			AT5G42650.1	AOS,CYP74A,DDE2	allene oxide synthase	LOC_Os03g55800.1		cytochrome P450, putative, expressed	stem,rhiz	0.99986	-2.93395	0.996382	-1.90783	1	3.02321	Misin01G070000	NA
Misin01G070100	1053.23	629.118	658.568	1073.76	907.882	1429.54	1212.23	169.137	167.179	175.057	149.417	221.004	190.064	209.104	213.803	357.066	286.654	321.915	214.652	385.443	338.961	321.062	PF00085	PTHR10438,PTHR10438:SF272	KOG0907	5.3.4.1		GO:0045454,GO:0015035,GO:0006662	AT4G37200.1	HCF164	Thioredoxin superfamily protein	LOC_Os03g55820.1		thioredoxin, putative, expressed	leaf-stem-rhiz	1	2.03029	0.986196	-0.818729	0.999986	-1.72625	NA	NA
Misin01G070200	30.2279	26.2729	26.1565	25.168	29.3822	35.5747	40.401	258.856	135.068	125.092	266.834	142.625	152.962	139.356	104.028	31.749	196.798	71.8771	114.463	84.7131	87.6554	188.048	PF00651,PF03000	PTHR32370,PTHR32370:SF8				GO:0005515	AT5G66560.1		Phototropic-responsive NPH3 family protein	LOC_Os03g55830.1		BTBN10 - Bric-a-Brac, Tramtrack, Broad Complex BTB domain with non-phototropic hypocotyl 3 NPH3 and coiled-coil domains, expressed	NA	0.999809	-2.1909	0.71761	0.314709	0.98406	1.01007	NA	NA
Misin01G070300	162.734	110.681	130.476	134.108	82.7952	60.9668	94.959	92.4163	53.0833	64.5788	78.8895	115.321	48.908	52.5889	111.378	55.5549	79.1922	88.6387	75.7776	75.047	81.8649	65.1781	PF14432						AT1G47580.1		Pentatricopeptide repeat (PPR) superfamily protein	LOC_Os03g55840.1		pentatricopeptide, putative, expressed	NA	0.964625	0.548154	0.706029	-0.216165	0.839261	-0.348546	NA	NA
Misin01G070400	749.996	452.518	415.336	783.881	608.969	1318.57	728.508	452.134	137.465	224.403	254.404	163	347.058	437.807	386.699	468.133	751.312	512.164	589.057	594.467	693.489	1108.6	PF05562	PTHR33596,PTHR33596:SF1					AT3G50830.1	ATCOR413-PM2,COR413-PM2	cold-regulated 413-plasma membrane 2	LOC_Os03g55850.1		cold acclimation protein WCOR413, putative, expressed	leaf-stem-rhiz	0.995391	0.632832	0.972579	0.512411	0.99905	-1.18008	NA	NA
Misin01G070500	115.202	40.3302	105.903	144.339	89.6068	95.1478	167.495	76.5093	147.265	120.62	172.237	279.534	171.523	256.563	454.203	575.13	103.534	82.3199	116.414	155.994	138.146	79.2289	PF04535	PTHR32021,PTHR32021:SF2					AT3G50810.1		Uncharacterised protein family (UPF0497)	LOC_Os03g55870.1		membrane associated DUF588 domain containing protein, putative, expressed	NA	0.98697	-0.806094	0.970836	-0.765095	0.995892	1.15915	NA	NA
Misin01G070600	23.3132	17.3743	19.0481	21.702	23.0371	24.6781	26.1628	18.89	17.3743	17.3743	19.7053	17.3743	17.3743	20.6269	22.4756	26.2701	17.3743	17.3743	19.3898	19.2987	19.504	18.8232													NA	NA	NA	NA	NA	NA	NA	NA	NA
Misin01G070700	24.9627	20.2194	19.8679	25.4915	22.9081	23.2645	34.6409	120.4	34.5242	68.8811	100.466	99.3653	56.1337	72.1092	334.004	51.6776	83.9931	31.3053	36.7699	26.2385	26.5826	74.0917	PF14009	PTHR33052,PTHR33052:SF17					AT1G76600.1			LOC_Os03g55880.1		expressed protein	NA	0.997725	-1.71569	0.880189	-0.59745	0.995183	1.5727	NA	NA
Misin01G070800	28.8155	35.1407	41.465	44.6136	39.4454	39.7835	39.2963	191.581	87.4132	140.282	176.942	94.4938	189.628	176.129	165.248	122.68	82.3446	57.3741	109.382	69.0857	57.6048	77.1171	PF14389,PF04784	PTHR23054,PTHR23054:SF18					AT2G23700.1		Protein of unknown function, DUF547	LOC_Os03g55890.1		ternary complex factor MIP1, putative, expressed	NA	0.999014	-1.63693	0.873007	-0.437238	0.997736	1.41461	NA	NA
Misin01G070900	56.045	78.2648	88.7692	69.3949	64.6369	37.1063	45.7668	73.2214	102.596	97.4738	96.83	83.7561	90.5102	104.75	84.3689	83.7942	89.6324	98.968	92.5399	115.508	78.8289	71.3054	PF04765	PTHR12956,PTHR12956:SF34					AT5G42660.1		Protein of unknown function (DUF616)	LOC_Os03g55920.1		hydrolase, acting on carbon-nitrogen, putative, expressed	NA	0.967931	-0.550667	0.67565	0.213641	0.800751	0.259854	NA	NA
Misin01G071000	835.23	1114.74	1181.97	1131.23	891.083	834.241	1035.64	36.7785	48.0774	93.8399	80.453	114.383	85.6637	91.5633	153.404	179.455	197.49	306.28	215.846	164.984	248.335	286.027	PF00380	PTHR21569,PTHR21569:SF2	KOG1753		K02996	GO:0006412,GO:0005840,GO:0003735	AT1G74970.1	RPS9,TWN3	ribosomal protein S9	LOC_Os03g55930.1		ribosomal protein, putative, expressed	leaf,stem	1	2.70058	0.988391	-1.02433	1	-2.69831	NA	NA
Misin01G071100	466.727	485.535	507.023	675.534	448.886	230.49	310.357	401.882	681.177	576.523	722.677	504.003	491.606	403.334	273.938	216.034	945.442	669.728	932.092	762.843	566.633	450.452	PF00651	PTHR31060,PTHR31060:SF11				GO:0005515	AT3G50780.1			LOC_Os03g55950.4		H-BTB1 - Bric-a-Brac, Tramtrack, Broad Complex BTB domain with H family conserved sequence, expressed	leaf-stem-rhiz	0.967724	-0.36722	0.993664	0.643325	0.900512	-0.278227	NA	NA
Misin01G071200	17.3743	20.2194	17.3743	17.3743	19.5694	19.3473	20.8607	43.5417	29.4746	28.9668	29.929	22.2155	27.4378	35.1975	26.1666	22.7765	61.4916	36.4112	84.0787	41.9409	49.7795	81.6628	PF13202,PF13833	PTHR10891,PTHR10891:SF641	KOG0027			GO:0005509	AT3G50770.1	CML41	calmodulin-like 41	LOC_Os03g55960.1		EF hand family protein, putative, expressed	NA	NA	NA	NA	NA	NA	NA	NA	NA
Misin01G071300	37.897	34.1572	30.2654	31.3973	33.3769	31.8663	32.7162	18.9316	25.1538	23.954	23.2931	26.6347	26.7242	25.3364	27.4437	30.8067	22.8221	24.4223	26.7505	22.2652	25.829	24.6658	PF05140	PTHR31566,PTHR31566:SF0					AT1G49380.1		cytochrome c biogenesis protein family	LOC_Os03g55970.1		uncharacterized protein ycf44, putative, expressed	NA	NA	NA	NA	NA	NA	NA	NA	NA
Misin01G071400	29.9477	51.1184	23.288	21.6665	21.3215	21.971	23.3737	583.777	225.736	126.376	234.651	84.6765	91.3004	52.1867	54.3809	25.0476	176.094	70.0647	105.674	45.209	52.3438	794.358		PTHR33526,PTHR33526:SF1					AT1G10140.1		Uncharacterised conserved protein UCP031279	LOC_Os03g55980.1		expressed protein	NA	0.999802	-2.78392	0.952805	0.973585	0.870157	0.551544	NA	NA
Misin01G071500	169.389	149.522	148.973	168.683	185.804	305.889	344.426	472.144	168.586	177.694	236.737	225.186	112.756	147.246	259.575	116.644	274.624	218.983	260.931	189.514	189.083	290.999		PTHR21477,PTHR21477:SF12					AT1G10150.1		Carbohydrate-binding protein	LOC_Os03g56000.1		PHLOEM 2-LIKE A10, putative, expressed	leaf-stem-rhiz	0.192051	-0.0614484	0.578223	0.155153	0.220854	-0.0778654	NA	NA
Misin01G071600	31.8829	25.5346	27.657	21.7991	28.198	26.6087	24.0185	32.9076	21.0656	36.6179	27.2665	30.3372	28.4355	40.8976	73.7442	31.519	25.4422	40.6196	33.6572	30.4482	39.9705	26.4003	PF00170	PTHR22952,PTHR22952:SF136				GO:0043565,GO:0006355,GO:0003700				LOC_Os03g56010.1		bZIP transcription factor domain containing protein, expressed	NA	NA	NA	NA	NA	NA	NA	NA	NA
Misin01G071700	51.1822	37.148	32.6202	35.1537	49.2362	63.5634	29.3672	104.067	32.2698	33.1544	48.0859	41.2035	36.6543	54.447	77.4306	47.307	31.5086	34.1932	28.8195	30.0243	47.2489	80.9339	PF00076	PTHR24012,PTHR24012:SF308				GO:0003676	AT2G33410.1		RNA-binding (RRM/RBD/RNP motifs) family protein	LOC_Os07g39560.2		RNA recognition motif containing protein, putative, expressed	NA	NA	NA	NA	NA	NA	NA	NA	NA
Misin01G071800	28.3545	28.147	27.4287	24.88	27.2157	20.3371	24.4018	17.3743	17.3743	22.2428	20.4555	22.2558	17.3743	20.0963	18.6033	19.6454	18.6819	20.4255	19.9262	17.3743	19.0267	17.3743		PTHR13256,PTHR13256:SF45					AT2G32030.1		Acyl-CoA N-acyltransferases (NAT) superfamily protein	LOC_Os03g58010.1		acetyltransferase, GNAT family, putative, expressed	NA	NA	NA	NA	NA	NA	NA	NA	NA
Misin01G071900	17.3743	19.735	19.0481	17.3743	19.1265	19.3473	18.9677	39.9614	28.8865	39.6975	49.7143	25.7079	49.8838	39.795	33.4774	20.974	21.853	23.8712	17.3743	17.3743	19.0267	28.6932	PF00847	PTHR32467,PTHR32467:SF24			K09285	GO:0006355,GO:0003700,GO:0007275	AT4G37750.1	ANT,CKC,CKC1,DRG	Integrase-type DNA-binding superfamily protein	LOC_Os03g56050.1		AP2-like ethylene-responsive transcription factor AINTEGUMENTA, putative, expressed	NA	NA	NA	NA	NA	NA	NA	NA	NA
Misin01G072000	32.3735	49.0654	36.078	34.5197	39.6245	52.6263	24.1287	937.066	114.592	165.479	1260.13	498.423	166.004	189.678	694.609	47.2088	125.273	81.8039	105.857	95.7436	47.5835	246.993	PF13632	PTHR32044,PTHR32044:SF7		2.4.2.39,2.4.1.168			AT4G07960.1	ATCSLC12,CSLC12	Cellulose-synthase-like C12	LOC_Os07g03260.1		CSLC10 - cellulose synthase-like family C, expressed	NA	0.999958	-3.07417	0.982888	-1.236	0.999998	2.58515	NA	NA
Misin01G072100	17.3743	17.3743	17.3743	17.3743	17.3743	19.3473	17.3743	48.0889	31.6293	38.2989	42.8686	28.1804	44.6598	38.1547	26.2764	19.4448	28.8289	21.2333	19.3898	18.6914	18.813	48.6485		PTHR37241					AT4G17000.1			LOC_Os03g56070.1		expressed protein	NA	NA	NA	NA	NA	NA	NA	NA	NA
Misin01G072200	30.2262	34.389	44.419	49.7175	62.7851	81.1329	67.2291	107.396	40.5155	48.7094	45.1377	50.0819	31.9176	42.6434	36.5755	41.8796	36.7047	34.361	26.5203	32.9775	32.0837	22.4588	PF00249	PTHR10641,PTHR10641:SF654			K09422		AT5G57620.1	AtMYB36,MYB36	myb domain protein 36	LOC_Os03g56090.1		MYB family transcription factor, putative, expressed	NA	NA	NA	NA	NA	NA	NA	NA	NA
Misin01G072300	28.2691	48.1153	42.2162	60.6133	50.6117	47.8422	26.3885	120.026	142.607	110.42	91.5889	82.1935	101.171	100.163	78.2232	68.9622	925.772	495.853	1211.71	504.703	689.756	473.347	PF03789,PF05920,PF03791,PF03790	PTHR11850,PTHR11850:SF130	KOG0773			GO:0003677,GO:0006355,GO:0005634	AT4G08150.1	BP,BP1,KNAT1	KNOTTED-like from Arabidopsis thaliana	LOC_Os07g03770.1		Homeobox domain containing protein, expressed	stem	0.999982	-3.00339	1	3.24648	0.998719	-1.86466	NA	NA
Misin01G072400	201.196	147.562	124.269	127.963	100.371	250.086	93.2712	440.595	241.13	289.113	364.125	360.358	105.474	344.54	273.723	142.513	119.907	270.84	140.611	314.977	289.693	220.837	PF00069,PF00139	PTHR27007,PTHR27007:SF41	KOG1187	2.7.11.1		GO:0006468,GO:0005524,GO:0004672,GO:0030246	AT3G53810.1		Concanavalin A-like lectin protein kinase family protein	LOC_Os04g44910.1		receptor like protein kinase, putative, expressed	stem,rhiz	0.99068	-0.806816	0.00956207	-0.00576091	0.975396	0.615938	NA	NA
Misin01G072500	17.3743	22.58	21.1673	17.3743	21.3648	17.3743	19.2221	21.0616	19.7052	18.7399	18.8864	17.3743	18.8562	20.13	18.6033	20.1741	18.738	21.9154	18.7388	21.1248	19.9946	18.6441	PF00139,PF00069	PTHR27007	KOG1187	2.7.11.1		GO:0030246,GO:0006468,GO:0005524,GO:0004672	AT4G02420.1		Concanavalin A-like lectin protein kinase family protein	LOC_Os07g03820.1		lectin-like receptor kinase, putative, expressed	NA	NA	NA	NA	NA	NA	NA	NA	NA
Misin01G072600	36.3552	30.021	26.2409	30.8896	22.4412	20.9812	17.3743	19.5044	28.9181	28.819	30.8016	26.2001	24.8484	27.3278	20.7732	22.9269	23.0993	40.2314	25.7024	32.9411	36.5799	22.8687	PF07714,PF00139	PTHR27007,PTHR27007:SF13	KOG1187	2.7.11.1		GO:0006468,GO:0004672,GO:0030246	AT3G53810.1		Concanavalin A-like lectin protein kinase family protein	LOC_Os03g15250.1		lectin-like receptor kinase, putative, expressed	NA	NA	NA	NA	NA	NA	NA	NA	NA
Misin01G072700	681.651	699.506	646.628	753.266	613.414	659.768	706.045	772.606	731.591	862.792	945.685	726.497	688.477	759.437	853.509	786.749	1327.68	1113.95	1131.57	1078.32	1182.11	1247.46	PF02046	PTHR11504	KOG3469	1.9.3.1	K02266	GO:0005751,GO:0005743,GO:0004129	AT4G37830.1		cytochrome c oxidase-related	LOC_Os03g56190.1		cytochrome c oxidase-related, putative, expressed	leaf-stem-rhiz	0.995076	-0.48016	0.999055	0.665826	0.90712	-0.210668	NA	NA
Misin01G072800	134.423	118.232	98.3568	113.854	67.1064	230.901	183.464	1218.23	265.319	267.496	2481	1743.61	192.587	266.57	405.418	210.549	363.203	215.772	242.552	166.66	156.21	208.961													stem,rhiz	0.999511	-2.04212	0.98681	-1.17115	0.999821	2.13432	NA	NA
Misin01G072900	289.854	156.518	198.595	193.352	197.876	376.573	347.285	305.809	194.986	143.883	187.237	166.842	221.901	256.517	217.761	329.73	264.283	192.752	255.015	248.322	371.871	407.946	PF00253	PTHR12010,PTHR12010:SF6	KOG3506		K02980	GO:0006412,GO:0005840,GO:0005622,GO:0003735	AT3G43980.1		Ribosomal protein S14p/S29e family protein	LOC_Os12g32380.1		40S ribosomal protein S29, putative, expressed	leaf-stem-rhiz	0.0566632	0.0295375	0.856509	0.283747	0.851977	-0.275064	NA	NA
Misin01G073000	133.844	149.386	111.306	147.752	228.93	645.972	266.15	4088.82	955.022	601.539	1144.86	987.188	353.198	1247.46	832.636	287.721	436.554	422.605	456.927	392.97	485.918	703.142	PF08263,PF07714	PTHR27001,PTHR27001:SF210	KOG1187	2.7.11.1		GO:0006468,GO:0004672	AT2G16250.1		Leucine-rich repeat protein kinase family protein	LOC_Os03g56250.1		LRR receptor-like protein kinase, putative, expressed	leaf-stem-rhiz	0.999753	-1.86586	0.977516	-0.680965	0.999794	1.7051	NA	NA
Misin01G073100	23.1471	26.0986	29.5494	30.351	30.6342	32.3768	35.3389	64.5371	58.0427	57.7613	82.0149	38.2536	122.2	74.9801	54.3805	28.0731	58.0874	26.2689	36.0124	28.218	26.2348	44.1261	PF00225	PTHR24115,PTHR24115:SF478	KOG0242	3.6.4.4	K10401	GO:0008017,GO:0007018,GO:0005524,GO:0003777,GO:0005871	AT3G49650.1		P-loop containing nucleoside triphosphate hydrolases superfamily protein	LOC_Os03g56260.1		kinesin motor domain containing protein, putative, expressed	NA	0.984874	-0.837323	0.846892	-0.446448	0.983107	0.967079	NA	NA
Misin01G073200	25.3789	33.7159	25.5388	35.0923	58.4017	34.8084	96.56	80.1924	93.3152	135.495	164.683	71.4276	209.096	173.076	130.599	93.2599	131.715	87.405	119.277	149.296	51.7493	96.1414	PF08263,PF13855,PF07714	PTHR27000,PTHR27000:SF49	KOG1187	2.7.11.1		GO:0005515,GO:0006468,GO:0004672	AT5G65700.2	BAM1	Leucine-rich receptor-like protein kinase family protein	LOC_Os03g56270.1		receptor protein kinase CLAVATA1 precursor, putative, expressed	NA	0.996563	-1.41277	0.525819	0.195361	0.976384	0.794859	NA	NA
Misin01G073300	28.0523	40.8879	37.0705	39.2649	40.7783	44.0892	65.9106	41.1107	34.6849	43.3997	31.6734	39.4492	38.2676	39.5372	37.7016	36.8292	33.7744	40.6123	33.9858	35.6758	44.2641	26.9087													NA	NA	NA	NA	NA	NA	NA	NA	NA
Misin01G073400	2231.85	2343.91	2382.53	2298.49	1752.2	680.796	1736.64	171.227	258.834	327.63	267.234	277.341	214.694	299.104	314.409	398.093	623.065	1045.37	731.776	763.048	876.985	576.471	PF00056,PF02866	PTHR11540,PTHR11540:SF26		1.1.1.37		GO:0055114,GO:0016491,GO:0016616,GO:0019752	AT2G22780.1	PMDH1	peroxisomal NAD-malate dehydrogenase 1	LOC_Os03g56280.1		lactate/malate dehydrogenase, putative, expressed	leaf-stem-rhiz	1	1.99344	0.934875	-0.331968	1	-2.27815	NA	NA
Misin01G073500	5915.11	4749.97	4198.93	4753.79	3904.31	4766.94	4503.36	8059.87	6838.92	6077.05	6014.23	7931.09	6807.32	9686.41	7837.93	9598.61	9946.13	8774.55	9097.49	7828.27	8884.42	8435.33	PF03953,PF00091	PTHR11588,PTHR11588:SF101			K07374	GO:0003924,GO:0007017,GO:0005874	AT4G14960.2	TUA6	Tubulin/FtsZ family protein	LOC_Os11g14220.1		tubulin/FtsZ domain containing protein, putative, expressed	leaf-stem-rhiz	1	-0.79476	1	0.466935	0.983207	0.20313	NA	NA
Misin01G073600	551.662	496.649	442.865	734.218	619.72	919.599	659.55	475.244	399.68	405.662	471.371	398.764	421.36	495.164	524.853	479.411	579.115	532.877	518.698	676.953	749.907	795.327	PF12838	PTHR10849,PTHR10849:SF16	KOG3256	1.6.99.3,1.6.5.3	K03941		AT1G79010.1		Alpha-helical ferredoxin	LOC_Os03g56300.1		4Fe-4S binding domain containing protein, expressed	leaf-stem-rhiz	0.945542	0.274043	0.924917	0.272245	0.985093	-0.501381	NA	NA
Misin01G073700	1294.97	765.56	1027.34	1217.55	1468.38	1208.44	1830.17	230.668	249.052	217.123	202.769	238.928	287.213	275.189	424.682	494.3	354.264	358.933	371.673	431.386	366.238	676.137	PF05761	PTHR12103,PTHR12103:SF21	KOG2469	3.1.3.5			AT1G75210.1		HAD-superfamily hydrolase, subfamily IG, 5\'-nucleotidase	LOC_Os03g56310.1		5-nucleotidase domain-containing protein, putative, expressed	leaf-stem-rhiz	1	1.89452	0.985914	-0.742445	1	-1.59198	NA	NA
Misin01G073800	59.0921	52.9728	52.4664	63.4223	90.2037	96.5534	119.247	43.8442	52.0894	60.3639	50.4396	87.3092	88.2028	99.8184	128.712	171.211	78.2981	56.0933	68.8432	52.7101	75.8915	104.521		PTHR36398,PTHR36398:SF1					AT5G42765.1			LOC_Os03g56320.2		expressed protein	NA	0.172306	-0.0687193	0.612916	-0.188368	0.638132	0.208234	NA	NA
Misin01G073900	501.07	120.993	163.224	698.895	511.468	625.234	989.137	38.9925	34.9678	47.1852	51.7308	47.5266	62.8477	44.6055	47.1699	70.8193	73.5961	101.52	70.9285	144.568	163.246	90.18	PF04072	PTHR13600,PTHR13600:SF12				GO:0032259,GO:0008168	AT5G42760.1		Leucine carboxyl methyltransferase	LOC_Os03g56370.1		methyltransferase, putative, expressed	leaf	1	2.88155	0.987312	-1.25571	1	-2.74744	NA	NA
Misin01G074000	32.9024	41.9294	34.522	43.5452	44.2263	33.0497	29.393	191.141	234.456	194.12	285.854	131.292	274.633	180.207	125.244	42.0651	504.151	248.461	541.753	294.458	229.411	449.113	PF03141	PTHR10108,PTHR10108:SF733				GO:0008168	AT1G19430.1		S-adenosyl-L-methionine-dependent methyltransferases superfamily protein	LOC_Os03g56380.1		methyltransferase, putative, expressed	stem	0.99997	-2.82893	0.999726	1.63618	0.251956	-0.106011	NA	NA
Misin01G074100	372.319	394.524	339.752	353.377	310.885	193.266	137.345	240.25	222.334	287.841	271.399	319.898	284.466	410.273	360.522	313.839	261.687	327.539	272.468	276.061	283.066	251.673	PF00258,PF04055,PF08608	PTHR13930,PTHR13930:SF0		4.1.3.44	K15449	GO:0010181,GO:0051536,GO:0003824	AT1G75200.1		flavodoxin family protein / radical SAM domain-containing protein	LOC_Os03g56390.1		tRNA wybutosine-synthesizing protein 1, putative, expressed	leaf-stem-rhiz	0.0179353	0.0160687	0.511888	-0.100085	0.28824	0.0668598	NA	NA
Misin01G074200	68.3524	61.8404	55.1706	52.5148	50.2094	67.7061	57.812	74.1592	67.0992	64.4133	84.4489	65.0526	74.2831	66.6845	70.206	66.3106	80.0842	79.1918	86.5331	87.0611	86.4346	71.6717	PF08285	PTHR16433,PTHR16433:SF0		2.4.1.83	K09659		AT1G48140.1		dolichol-phosphate mannosyltransferase-related	LOC_Os02g51420.1		expressed protein	NA	NA	NA	NA	NA	NA	NA	NA	NA
Misin01G074300	32.1938	37.5333	32.3682	32.8408	33.7056	32.3327	25.0466	43.9703	47.6395	48.6994	50.8703	49.6966	44.1876	47.1947	41.5436	43.5943	39.2801	51.3686	45.9398	33.7886	41.8732	42.137	PF13812,PF14432,PF01535,PF13041	PTHR24015,PTHR24015:SF43					AT2G22070.1		pentatricopeptide (PPR) repeat-containing protein	LOC_Os03g56400.1		pentatricopeptide, putative, expressed	NA	NA	NA	NA	NA	NA	NA	NA	NA
Misin01G074400	329.606	295.724	319.449	298.549	331.26	169.255	423.511	256.521	361.725	348.604	306.024	326.169	281.77	210.77	219.281	245.042	304.351	289.129	321.552	299.022	293.575	198.393		PTHR12377,PTHR12377:SF3					AT3G50845.1		Protein of unknown function (DUF59)	LOC_Os03g56410.2		expressed protein	leaf-stem-rhiz	0.592864	0.127197	0.235548	-0.0540541	0.268403	-0.0695257	NA	NA
Misin01G074500	1877.15	1581.26	1535.94	1890.09	1216.46	1341.26	1677.29	906.561	745.175	766.325	585.908	793.612	553.665	928.697	814.257	1328.14	1396.36	1466.02	1464.52	1205.94	1308.36	1215.56		PTHR10996,PTHR10996:SF123					AT1G19400.2		Erythronate-4-phosphate dehydrogenase family protein	LOC_Os03g56420.1		expressed protein	leaf-stem-rhiz	0.999834	0.622627	0.936557	0.223763	0.99975	-0.836123	NA	NA
Misin01G074600	144.199	156.738	118.164	146.455	129.771	169.986	201.986	163.608	618.425	300.469	365.673	192.549	274.023	416.103	142.963	96.998	1530.32	803.316	1945.95	668.668	779.698	1434.78	PF14383	PTHR34282,PTHR34282:SF1					AT5G42710.1			LOC_Os03g56430.1		expressed protein	leaf,stem	0.999984	-2.09148	1	2.38285	0.994982	-1.17645	NA	NA
Misin01G074700	37.0986	25.8845	41.4883	34.886	38.952	55.4472	26.445	65.6827	22.3399	20.1947	25.025	23.4665	20.6908	23.9027	20.0681	18.7746	24.0088	18.8028	24.7142	26.7319	26.2348	27.3778	PF08263,PF07714	PTHR27000,PTHR27000:SF58	KOG1187	2.7.11.1		GO:0006468,GO:0004672	AT4G08850.1		Leucine-rich repeat receptor-like protein kinase family protein	LOC_Os02g34790.1		receptor-like protein kinase 5 precursor, putative, expressed	NA	NA	NA	NA	NA	NA	NA	NA	NA
Misin01G074800	140.001	96.6015	155.251	124.296	167.887	104.161	138.877	92.8562	94.74	95.8044	96.4288	89.4198	123.395	84.6962	112.001	112.704	99.6086	80.9945	87.3385	101.665	76.6515	76.1571	PF15159	PTHR36485,PTHR36485:SF1											NA	0.969248	0.499266	0.915656	-0.397594	0.557339	-0.158822	NA	NA
Misin01G074900	17.3743	17.3743	17.3743	17.3743	17.3743	17.3743	17.3743	17.3743	17.3743	17.3743	17.3743	17.3743	17.3743	17.3743	17.3743	17.3743	17.3743	17.3743	17.3743	17.3743	17.3743	17.3743													NA	NA	NA	NA	NA	NA	NA	NA	NA
Misin01G075000	615.244	863.984	1104.49	698.716	535.445	261.455	639.474	127.502	176.293	238.58	195.891	182.957	187.271	149.798	159.835	215.586	137.691	188.336	139.92	317.286	176.403	142.06	PF00010	PTHR12565,PTHR12565:SF135			K16189	GO:0046983	AT2G20180.3	PIF1,PIL5	phytochrome interacting factor 3-like 5	LOC_Os03g56950.1		phytochrome-interacting factor 4, putative, expressed	leaf-stem-rhiz	1	1.86574	0.989157	-1.07601	0.997366	-1.26674	NA	NA
Misin01G075100	22.3451	20.8818	20.5519	21.702	25.0078	19.3473	36.4231	23.3744	17.3743	18.8292	18.8864	17.3743	17.3743	19.9404	18.9544	17.3743	21.6912	18.6879	18.7388	24.1633	21.1563	19.1641													NA	NA	NA	NA	NA	NA	NA	NA	NA
Misin01G075200	19.5642	17.3743	17.3743	20.8332	25.0572	47.5837	20.3879	17.3743	18.8083	22.7196	18.8864	18.7901	25.311	21.6626	19.1827	17.3743	20.4943	17.3743	17.3743	17.3743	21.4333	17.3743		PTHR33088					AT5G09520.1		hydroxyproline-rich glycoprotein family protein	LOC_Os03g56930.1		app1, putative, expressed	NA	NA	NA	NA	NA	NA	NA	NA	NA
Misin01G075300	200.602	271.646	220.061	147.387	128.086	47.5539	65.4241	278.961	424.653	270.162	316.783	147.845	281.712	179.764	112.922	64.3613	441.511	218.434	310.567	200.68	194.043	137.441	PF02453	PTHR10994,PTHR10994:SF62	KOG1792				AT3G10260.3		Reticulon family protein	LOC_Os03g56900.1		reticulon domain containing protein, putative, expressed	stem	0.982772	-0.684161	0.871413	0.355192	0.750403	0.229838	NA	NA
Misin01G075400	373.052	422.687	403.169	514.766	286.811	157.606	162.494	40.3605	57.4458	64.7809	82.7328	76.7913	56.8841	46.1176	55.1899	58.9162	119.216	159.697	110.574	96.0976	85.2515	79.6299	PF06026	PTHR11934,PTHR11934:SF8	KOG3075	5.3.1.6	K01807	GO:0009052,GO:0004751	AT5G44520.1		NagB/RpiA/CoA transferase-like superfamily protein	LOC_Os03g56869.1		ribose-5-phosphate isomerase A, putative, expressed	leaf	1	2.04347	0.958362	-0.678821	0.999369	-1.8989	NA	NA
Misin01G075500	17.3743	17.3743	17.3743	17.3743	17.3743	17.3743	17.3743	17.3743	17.3743	17.3743	17.3743	17.3743	17.3743	17.3743	17.3743	17.3743	17.3743	17.3743	17.3743	17.3743	17.3743	17.3743										LOC_Os03g56860.1		expressed protein	NA	NA	NA	NA	NA	NA	NA	NA	NA
Misin01G075600	59.8584	56.002	67.5825	56.667	58.0285	53.8856	64.8656	90.5958	76.7849	85.1174	103.226	95.028	80.0532	65.8415	90.0208	55.3738	74.4946	78.1323	85.1961	81.0553	85.1463	87.7185	PF14432,PF01535,PF13041	PTHR24015,PTHR24015:SF388					AT4G21300.1		Tetratricopeptide repeat (TPR)-like superfamily protein	LOC_Os03g56850.1		pentatricopeptide, putative, expressed	NA	NA	NA	NA	NA	NA	NA	NA	NA
Misin01G075700	135.885	126.203	152.376	109.901	87.1041	67.9023	59.2692	106.431	85.8198	86.3551	78.6122	75.185	89.7991	96.871	81.9799	74.91	127.795	129.093	118.466	123.954	119.206	111.285	PF04504	PTHR31662,PTHR31662:SF7					AT1G11510.1		DNA-binding storekeeper protein-related transcriptional regulator	LOC_Os06g30250.1		expressed protein	stem	0.133682	0.057778	0.892636	0.371931	0.899487	-0.38525	NA	NA
Misin01G075800	80.2616	143.58	136.772	128.513	261.641	202.466	124.955	59.8141	53.2782	63.6534	57.1857	69.0053	82.5895	92.1765	100.275	102.789	53.2837	76.5068	59.7655	59.1114	85.4293	82.0025	PF01926,PF06071	PTHR23305,PTHR23305:SF12	KOG1491		K06942	GO:0005525	AT1G56050.1		GTP-binding protein-related	LOC_Os03g56840.1		GTP-binding protein, putative, expressed	NA	0.998083	1.07964	0.959257	-0.655257	0.944838	-0.594222	NA	NA
Misin01G075900	192.66	183.077	187.906	136.695	141.005	85.9824	103.344	100.719	149.729	141.889	150.047	155.025	166.037	136.309	158.401	157.23	149.596	180.005	152.376	142.372	132.957	93.3515	PF05891	PTHR12753,PTHR12753:SF4		2.1.1.244	K16219	GO:0008168,GO:0006480	AT5G44450.1		methyltransferases	LOC_Os03g56830.2		ad-003, putative, expressed	NA	0.00447928	0.0103905	0.11895	-0.0408978	0.0454111	0.0243472	NA	NA
Misin01G076000	20.6808	28.3727	20.5709	28.421	25.1252	29.6367	19.2221	99.7956	107.595	159.332	232.877	63.2353	327.127	140.901	97.2475	39.6634	284.884	83.5353	128.53	93.7412	65.1835	67.9334	PF04116	PTHR12863,PTHR12863:SF2	KOG0539			GO:0055114,GO:0016491,GO:0006633,GO:0005506	AT2G34770.1	ATFAH1,FAH1	fatty acid hydroxylase 1	LOC_Os03g56820.1		fatty acid hydroxylase, putative, expressed	NA	0.999753	-2.44484	0.713205	0.401978	0.971466	1.00934	NA	NA
Misin01G076100	184.425	164.835	165.732	222.598	198.619	462.456	260.18	297.505	632.535	412.661	433.568	329.519	324.268	457.073	216.575	295.246	1010.04	450.095	474.401	399.287	463.889	506.203	PF03953,PF00091	PTHR11588,PTHR11588:SF146		2.4.2.1	K07375	GO:0003924,GO:0007017,GO:0005874	AT5G62690.1	TUB2	tubulin beta chain 2	LOC_Os03g56810.1		tubulin/FtsZ domain containing protein, putative, expressed	leaf-stem-rhiz	0.995241	-0.893269	0.988572	0.786091	0.0621499	-0.0369518	NA	NA
Misin01G076200	391.497	366.447	290.678	349.782	591.105	795.325	1320.79	488.861	271.807	394.112	294.803	350.604	334.635	557.052	469.234	663.921	277.904	436.657	349.675	420.442	620.354	835.94	PF00478	PTHR11911,PTHR11911:SF6		1.1.1.205	K00088	GO:0055114,GO:0003824,GO:0006164,GO:0003938	AT1G16350.1		Aldolase-type TIM barrel family protein	LOC_Os03g56800.1		CBS domain containing membrane protein, putative, expressed	leaf-stem-rhiz	0.95705	0.405649	0.0711635	-0.0240899	0.936245	-0.363187	NA	NA
Misin01G076300	1942.93	1152.89	1330.2	2768.25	2076.64	3608.82	6271.83	3457.63	1658.78	1167.7	1851.35	1512.17	1145.76	1196.16	1183.09	769.485	2977.68	2352.64	3525.13	3547.47	4252.68	4460.64	PF00241	PTHR11913,PTHR11913:SF26	KOG1735		K05765	GO:0005622,GO:0003779,GO:0030042,GO:0015629	AT2G31200.1	ADF6,ATADF6	actin depolymerizing factor 6	LOC_Os03g56790.1		actin-depolymerizing factor, putative, expressed	leaf-stem-rhiz	0.94772	0.268385	1	0.753311	1	-1.0233	NA	NA
Misin01G076400	22.0305	21.8348	26.8371	21.8183	19.1265	22.7075	25.2601	21.0616	31.8472	28.5777	23.9778	33.6765	24.6548	24.6788	18.8391	22.3743	23.8051	26.7614	29.2372	27.3342	26.6966	17.3743	PF02519	PTHR31374,PTHR31374:SF30				GO:0009733	AT1G79130.1		SAUR-like auxin-responsive protein family	LOC_Os01g06230.1		OsSAUR1 - Auxin-responsive SAUR gene family member, expressed	NA	NA	NA	NA	NA	NA	NA	NA	NA
Misin01G076500	17.3743	17.3743	19.0481	17.3743	17.3743	17.3743	22.5088	66.7251	37.1279	67.7722	74.6917	44.3601	69.2716	43.9018	32.7204	21.7874	51.7907	27.5475	24.1183	21.2416	17.3743	73.2203		PTHR33727					AT1G31335.1			LOC_Os03g56782.1		expressed protein	NA	NA	NA	NA	NA	NA	NA	NA	NA
Misin01G076600	17.3743	17.3743	17.3743	17.3743	17.3743	17.3743	19.2673	23.9039	36.1179	39.4535	31.9793	30.9826	33.2424	23.94	17.3743	18.7746	29.1235	24.3478	28.0737	25.4439	26.1807	23.1827													NA	NA	NA	NA	NA	NA	NA	NA	NA
Misin01G076700	1920.21	904.287	871.759	1338.54	741.676	2375.64	1007.63	637.941	77.0361	221.54	285.704	435.529	117.897	326.162	777.646	855.166	360.38	411.701	226.311	252.773	359.699	660.729	PF00213	PTHR11910				GO:0046933,GO:0015986	AT4G09650.1	ATPD	ATP synthase delta-subunit gene	LOC_Os03g52660.1		ATP synthase F1, delta subunit family protein, putative, expressed	leaf,stem	1	1.7305	0.993721	-1.08617	0.99611	-1.08237	NA	NA
Misin01G076800	22.0305	19.735	19.8679	17.3743	17.3743	23.8827	24.3973	72.0265	57.561	86.9541	92.2668	51.6429	95.2472	72.7983	35.0868	31.2458	66.5475	32.9816	30.6138	25.4439	29.82	124.348													NA	0.997782	-1.54179	0.237118	0.142149	0.969984	0.902537	NA	NA
Misin01G076900	434.18	560.522	516.11	421.306	432.686	242.167	191.282	133.405	336.596	366.215	276.169	449.17	287.268	246.661	336.558	448.643	211.556	262.183	206.064	203.931	154.891	99.3854	PF03602	PTHR18895,PTHR18895:SF60		2.1.1.171		GO:0031167,GO:0008168	AT3G28460.1		methyltransferases	LOC_Os03g52640.2		expressed protein	leaf,rhiz	0.984585	0.548028	0.987871	-0.88618	0.488428	0.112783	NA	NA
Misin01G077000	49.5145	50.9503	56.9206	43.5886	42.7987	45.8444	40.2878	55.591	52.019	57.0532	55.9769	55.2217	48.4987	56.986	49.61	46.7995	55.0004	63.1734	57.3998	56.1331	66.0323	49.5384													NA	NA	NA	NA	NA	NA	NA	NA	NA
Misin01G077100	19.5642	17.3743	24.4033	22.6281	19.1265	31.3146	17.3743	21.5912	19.9159	31.3303	23.3976	23.3097	23.765	20.6634	18.9544	18.7746	20.3836	21.6875	31.164	41.3886	26.2	31.4713	PF01553,PF12710	PTHR15486,PTHR15486:SF23		2.3.1.198,2.3.1.15		GO:0016746,GO:0008152	AT2G38110.1	ATGPAT6,GPAT6	glycerol-3-phosphate acyltransferase 6	LOC_Os03g52570.1		glycerol-3-phosphate acyltransferase, putative, expressed	NA	NA	NA	NA	NA	NA	NA	NA	NA
Misin01G077200	17.3743	17.3743	17.3743	17.3743	17.3743	17.3743	17.3743	22.5734	23.3742	23.4479	20.9933	17.3743	22.5332	19.9404	20.7732	17.3743	17.3743	17.3743	17.3743	17.3743	17.3743	17.3743	PF00854	PTHR11654,PTHR11654:SF156	KOG1237			GO:0016020,GO:0006810,GO:0005215	AT1G69870.1	NRT1.7	nitrate transporter 1.7	LOC_Os04g56560.1		proton-dependent oligopeptide transport, putative, expressed	NA	NA	NA	NA	NA	NA	NA	NA	NA
Misin01G077300	2342.47	691.229	1270.32	1239.99	846.185	670.04	4480.51	902.45	465.217	593.693	684.769	935.968	170.614	104.663	662.095	65.3232	2459.9	615.921	595.762	938.328	950.158	1487.75		PTHR35127,PTHR35127:SF1					AT5G05250.1			LOC_Os03g52680.1		expressed protein	leaf,stem	0.999618	1.12939	0.754887	0.211327	0.999908	-1.50845	NA	NA
Misin01G077400	1136.51	1824.68	1646.8	502.217	576.424	350.847	324.657	1161.39	2429.66	2059.95	2475.17	1593.19	1311.79	1313.16	1727.53	1941.86	4023.8	2174.21	2880.28	1569.47	1135.42	1707.73	PF00571	PTHR11911					AT5G10860.1		Cystathionine beta-synthase (CBS) family protein	LOC_Os03g52690.4		CBS domain containing membrane protein, putative, expressed	leaf-stem-rhiz	0.999811	-1.1884	0.997816	0.694469	0.928949	0.227877	NA	NA
Misin01G077500	267.118	281.702	236.489	284.108	311.303	204.322	227.392	270.879	297.743	284.697	309.924	357.985	418.508	425.074	387.809	406.999	239.057	259.804	203.386	250.605	222.444	244.411	PF13934	PTHR21583			K16278		AT2G39810.1	HOS1	ubiquitin-protein ligases	LOC_Os03g52700.1		expressed protein	leaf-stem-rhiz	0.889243	-0.244032	0.949675	-0.396078	0.979922	0.502834	NA	NA
Misin01G077600	393.154	315.382	356.025	358.659	419.217	622.126	811.124	532.458	436.002	321.38	349.772	391.971	286.96	339.792	306.228	447.944	396.969	339.116	391.152	379.985	429.977	414.409	PF12689	PTHR17901,PTHR17901:SF14	KOG4549	3.1.3.48	K17619	GO:0016791	AT2G14110.1		Haloacid dehalogenase-like hydrolase (HAD) superfamily protein	LOC_Os03g52730.1		magnesium-dependent phosphatase 1, putative, expressed	leaf-stem-rhiz	0.93642	0.307563	0.556324	-0.100449	0.811427	-0.201362	NA	NA
Misin01G077700	232.246	231.112	247.268	202.445	241.565	365.394	252.318	225.035	218.631	232.708	213.369	234.867	226.23	232.507	208.833	317.175	188.562	179.641	194.235	177.178	184.491	227.519	PF00134,PF16899	PTHR10026	KOG2496		K06634	GO:0019901,GO:0006355,GO:0000079	AT5G27620.1	CYCH;1	cyclin H;1	LOC_Os03g52750.2		cyclin, putative, expressed	leaf-stem-rhiz	0.840378	0.226168	0.922111	-0.339432	0.233513	0.0604307	NA	NA
Misin01G077800	131.293	125.486	163.293	244.386	186.63	193.829	327.197	173.575	133.752	132.27	184.438	215.646	88.0105	118.3	210.437	122.958	168.563	161.067	215.196	246.883	243.953	175.414	PF00294	PTHR10584,PTHR10584:SF130	KOG2855	2.7.1.64		GO:0019140,GO:0010264,GO:0005524	AT5G58730.1		pfkB-like carbohydrate kinase family protein	LOC_Os03g52760.1		kinase, pfkB family, putative, expressed	leaf-stem-rhiz	0.740756	0.208452	0.746059	0.222834	0.910212	-0.388535	NA	NA
Misin01G077900	177.13	199.399	163.948	210.225	234.599	142.223	144.388	164.855	190.823	191.202	203.474	182.331	210.902	176.751	209.534	141.076	255.738	219.392	244.713	212.283	215.958	165.422	PF08700	PTHR15954,PTHR15954:SF4	KOG2346				AT4G02030.1		Vps51/Vps67 family (components of vesicular transport) protein	LOC_Os03g52770.1		expressed protein	leaf-stem-rhiz	0.625754	-0.137975	0.817441	0.253826	0.386056	-0.0991171	NA	NA
Misin01G078000	21.1234	17.3743	23.8651	21.702	19.1265	20.9812	23.6264	23.6471	21.8275	18.7708	19.7053	21.5707	17.3743	23.1184	21.1243	19.4436	20.6963	17.3743	23.7228	22.7294	22.4981	19.5196													NA	NA	NA	NA	NA	NA	NA	NA	NA
Misin01G078100	42.3214	68.9685	45.5653	45.5891	91.6852	67.9335	549.825	134.278	28.3711	43.9051	41.3211	98.2116	30.7765	32.0128	62.1344	25.8654	36.795	37.5242	30.0353	39.6531	49.2029	32.9268													NA	0.994022	1.46792	0.978236	-1.23076	0.891817	-0.673092	NA	NA
Misin01G078200	57.756	56.2791	49.9807	79.0304	104.78	352.732	124.366	668.285	428.526	448.427	530.656	512.455	669.977	1314.23	2178.3	2603.65	411.146	234.53	454.398	288.714	339.345	2690.47	PF08240,PF00107	PTHR11695,PTHR11695:SF499		1.1.1.1	K18857	GO:0055114,GO:0016491,GO:0008270	AT1G77120.1	ADH,ADH1,ATADH,ATADH1	alcohol dehydrogenase 1	LOC_Os11g10480.1		dehydrogenase, putative, expressed	stem,rhiz	0.999956	-2.92471	0.532021	0.18333	0.99785	1.33334	NA	NA
Misin01G078300	228.788	207.701	190.683	290.429	387.509	530.886	779.132	392.401	315.507	275.856	317.8	303.311	347.442	458.196	265.725	266.609	440.643	292.128	444.545	354.461	455.038	630.433		PTHR36011,PTHR36011:SF1					AT2G15860.1			LOC_Os03g52780.1		expressed protein	leaf-stem-rhiz	0.112533	0.0429875	0.902974	0.316239	0.909248	-0.317996	NA	NA
Misin01G078400	244.88	269.618	244.858	212.592	217.481	143.741	155.506	317.409	349.843	311.048	327.372	347.107	318.718	293.982	279.781	294.568	269.978	281.95	285.635	252.048	310.035	218.872	PF00400	PTHR13211	KOG2919			GO:0005515	AT4G21520.1		Transducin/WD40 repeat-like superfamily protein	LOC_Os03g52794.1		phosphatidylinositol kinase, putative, expressed	leaf-stem-rhiz	0.980881	-0.502389	0.00908672	-0.00426298	0.962408	0.405576	NA	NA
Misin01G078500	126.94	175.435	174.95	104.519	140.926	52.9626	52.4073	63.2722	132.837	136.513	118.48	101.891	185.638	101.735	137.169	80.3869	113.381	94.0046	93.5216	82.0617	73.2726	68.4858	PF15785	PTHR11139,PTHR11139:SF71		2.7.11.1	K08873		AT1G50030.1	TOR	target of rapamycin	LOC_Os03g52794.1		phosphatidylinositol kinase, putative, expressed	NA	0.406118	0.129877	0.900831	-0.415633	0.656567	0.202004	NA	NA
Misin01G078600	297.928	376.837	443.177	413.24	370.456	199.66	196.32	246.851	321.243	314.81	382.27	349.446	406.952	327.139	314.254	237.657	271.793	229.841	212.307	282.773	165.297	192.962	PF02260,PF00454	PTHR11139,PTHR11139:SF71		2.7.11.1		GO:0005515,GO:0016773	AT5G40820.1	ATATR,ATR,ATRAD3	Ataxia telangiectasia-mutated and RAD3-related	LOC_Os03g52794.1		phosphatidylinositol kinase, putative, expressed	leaf-stem-rhiz	0.787954	0.199591	0.968304	-0.519805	0.815407	0.21097	NA	NA
Misin01G078700	2783.86	2673.9	2638.21	3376.09	1691.32	559.184	1251.19	1367.52	7219.66	6079.55	5492.14	2949.44	2044.97	1038.98	1114.14	1394.39	10027.3	6583.15	8557.86	2801.87	2299.66	2153.66	PF00464	PTHR11680,PTHR11680:SF10		2.1.2.1	K00600	GO:0016740	AT4G37930.1	SHM1,SHMT1,STM	serine transhydroxymethyltransferase 1	LOC_Os03g52840.1		serine hydroxymethyltransferase, mitochondrial precursor, putative, expressed	leaf-stem-rhiz	0.999542	-0.947921	0.999698	0.984656	0.849649	-0.203284	NA	NA
Misin01G078800	93.3732	82.474	96.5619	101.978	84.3855	71.313	75.1304	429.248	140.868	97.9005	118.671	109.739	105.29	108.973	97.9684	82.0737	94.1997	88.5266	88.7553	70.4036	74.4902	107.305	PF03000	PTHR32370,PTHR32370:SF35					AT5G66560.1		Phototropic-responsive NPH3 family protein	LOC_Os03g52880.1		BTBN9 - Bric-a-Brac, Tramtrack, Broad Complex BTB domain with non-phototropic hypocotyl 3 NPH3 and coiled-coil domains, expressed	NA	0.941875	-0.481123	0.904748	-0.450424	0.967438	0.721883	NA	NA
Misin01G078900	22.0865	23.9988	20.2239	25.0936	19.5694	18.9125	23.6523	26.9498	22.184	21.4562	17.3743	18.727	18.8562	22.9701	25.4503	22.3743	20.2667	20.7403	17.3743	19.9964	20.8942	22.4588										LOC_Os01g11952.1		histone-lysine N-methyltransferase ATX5, putative, expressed	NA	NA	NA	NA	NA	NA	NA	NA	NA
Misin01G079000	17.3743	17.3743	17.3743	17.3743	19.0949	17.3743	19.2221	17.3743	17.3743	18.8292	19.4812	36.8052	23.9253	33.8061	69.2331	62.8796	19.3887	18.6879	20.0782	17.3743	18.813	19.1641	PF03350	PTHR31721,PTHR31721:SF3					AT4G19390.1		Uncharacterised protein family (UPF0114)	LOC_Os03g52910.1		uncharacterized UPF0114 domain containing protein, expressed	NA	NA	NA	NA	NA	NA	NA	NA	NA
Misin01G079100	17.3743	20.8818	17.3743	17.3743	17.3743	17.3743	28.8732	17.3743	24.8751	18.7399	18.9433	18.7901	17.3743	17.3743	17.3743	17.3743	23.4609	21.3682	23.8709	20.2275	23.8216	21.8827	PF03018	PTHR21495,PTHR21495:SF79					AT5G42655.1		Disease resistance-responsive (dirigent-like protein) family protein	LOC_Os03g52920.1		expressed protein	NA	NA	NA	NA	NA	NA	NA	NA	NA
Misin01G079200	22.4955	29.2276	36.3167	27.7934	24.2298	26.1236	35.4121	35.5687	21.91	24.1852	23.5398	24.6703	24.8538	18.8302	25.5667	25.7161	23.1162	23.995	26.3194	23.9357	26.1494	23.233													NA	NA	NA	NA	NA	NA	NA	NA	NA
Misin01G079300	34.1395	35.4453	36.905	40.6076	35.2779	43.5571	40.4493	33.7285	36.8638	32.9669	35.5854	32.2517	39.7913	32.4355	41.7666	34.5564	31.2576	25.5921	31.498	29.5557	27.7163	32.6839													NA	NA	NA	NA	NA	NA	NA	NA	NA
Misin01G079400	205.724	226.682	188.251	169.466	210.414	159.998	200.7	204.418	219.185	217.36	204.881	220.531	227.533	259.941	301.466	304.121	201.664	221.646	203.756	187.386	259.887	256.829	PF01916	PTHR11703,PTHR11703:SF0		2.5.1.46	K00809	GO:0008612	AT5G05920.1	DHS,EDA22	deoxyhypusine synthase	LOC_Os03g52970.3		deoxyhypusine synthase, putative, expressed	leaf-stem-rhiz	0.907594	-0.271025	0.00385357	0.0128053	0.82361	0.215867	NA	NA
Misin01G079500	139.592	129.89	106.102	91.87	112.445	108.231	86.0033	190.168	154.93	159.686	159.964	135.043	213.906	169.345	188.324	180.085	158.86	137.153	166.064	120.774	207.366	140.807	PF00338	PTHR11700,PTHR11700:SF7			K02946	GO:0006412,GO:0005840,GO:0003735	AT3G22300.1	RPS10	ribosomal protein S10	LOC_Os12g33240.1		mitochondrial ribosomal protein S10, putative, expressed	stem,rhiz	0.98355	-0.594233	0.281618	0.0910728	0.934037	0.393859	NA	NA
Misin01G079600	553.317	523.062	507.312	445.459	522.476	542.809	527.861	730.791	564.395	613.652	584.642	536.79	607.271	766.741	643.321	663.497	783.904	732.496	781.679	617.677	1010.74	964.548		PTHR31472,PTHR31472:SF4			K07466		AT1G10590.3		Nucleic acid-binding, OB-fold-like protein	LOC_Os05g01050.1		DNA-binding protein-related, putative, expressed	leaf-stem-rhiz	0.992027	-0.450624	0.988839	0.47961	0.283575	-0.0530637	NA	NA
Misin01G079700	24.9619	19.735	24.3638	29.3397	19.9409	20.8855	21.8045	18.9316	23.9356	18.8292	24.4139	25.5586	22.2592	20.5393	23.9408	19.6454	23.6944	17.3743	23.8716	20.978	18.813	17.3743													NA	NA	NA	NA	NA	NA	NA	NA	NA
Misin01G079800	39.0566	38.933	45.711	37.2276	29.2471	37.7225	34.0913	111.407	85.619	108.389	101.112	95.5179	117.705	68.1461	103.938	99.6011	89.0505	77.8298	88.0491	64.9266	57.8035	51.1819	PF06632	PTHR28559			K10886	GO:0006310,GO:0006302,GO:0005634,GO:0003677	AT3G23100.2	XRCC4	homolog of human DNA ligase iv-binding protein XRCC4	LOC_Os03g53000.1		XRCC4, putative, expressed	NA	0.997686	-1.23663	0.0471683	-0.0264184	0.988855	0.888197	NA	NA
Misin01G079900	88.2282	63.8415	80.7386	65.2987	77.8691	122.849	76.3224	336.718	86.224	74.2579	67.1281	62.682	104.441	96.7502	92.3252	74.3431	76.5857	57.4005	68.3102	75.791	96.2293	94.1847													NA	0.712892	-0.231759	0.829162	-0.340302	0.893782	0.453704	NA	NA
Misin01G080000	103.374	136.942	93.4085	83.618	125.57	267.866	783.947	3588.26	94.6957	101.181	231.107	330.436	151.889	149.439	746.013	115.082	90.4398	58.0123	64.8974	70.0227	95.4496	305.048	PF00010	PTHR12565,PTHR12565:SF164				GO:0046983	AT5G43650.1	BHLH92	basic helix-loop-helix (bHLH) DNA-binding superfamily protein	LOC_Os03g53020.1		helix-loop-helix DNA-binding domain containing protein, expressed	NA	0.965629	-0.829063	0.992292	-1.98263	0.995882	1.79564	NA	NA
Misin01G080100	67.3855	96.498	64.1335	56.0267	46.6687	59.4041	43.878	260.152	250.191	299.82	224.004	251.335	247.357	246.928	259.62	201.712	279.206	402.773	380.076	207.31	211.729	324.738	PF10533,PF03106	PTHR31282,PTHR31282:SF20				GO:0043565,GO:0006355,GO:0003700	AT2G30590.1	WRKY21	WRKY DNA-binding protein 21	LOC_Os03g53050.1		WRKY121, expressed	stem,rhiz	0.999945	-2.16226	0.988536	0.835179	0.954026	0.514742	NA	NA
Misin01G080200	298.401	273.41	288.016	434.554	338.687	678.658	826.206	1138.92	317.03	539.438	1074.82	1315.65	163.033	270.466	787.478	214.948	758.983	454.943	431.038	431.562	426.021	783.235	PF03208	PTHR19317,PTHR19317:SF3	KOG3142				AT1G55190.1	PRA1.F2,PRA7	PRA1 (Prenylated rab acceptor) family protein	LOC_Os03g53070.1		prenylated rab acceptor, putative, expressed	leaf-stem-rhiz	0.966584	-0.409848	0.196359	-0.047801	0.940573	0.371707	NA	NA
Misin01G080300	226.196	331.614	285.898	278.424	281.415	260.495	209.728	184.889	188.209	184.2	192.244	221.482	97.7711	122.019	140.544	184.865	164.017	213.329	160.937	192.382	158.353	221.393	PF00097	PTHR10825,PTHR10825:SF32	KOG0311		K16277	GO:0046872	AT2G30580.1	DRIP2	DREB2A-interacting protein 2	LOC_Os03g53080.1		zinc finger, C3HC4 type domain containing protein, expressed	leaf-stem-rhiz	0.991214	0.594932	0.706381	-0.177698	0.939251	-0.429359	NA	NA
Misin01G080400	17.3743	17.3743	17.3743	17.3743	17.3743	17.3743	17.3743	17.3743	17.3743	17.3743	17.3743	17.3743	17.3743	17.3743	17.3743	17.3743	17.3743	17.3743	17.3743	17.3743	17.3743	17.3743													NA	NA	NA	NA	NA	NA	NA	NA	NA
Misin01G080500	24.5529	17.3743	23.4181	26.2549	23.6304	27.2236	25.8915	17.3743	17.3743	18.7399	17.3743	18.8022	19.496	17.3743	17.3743	18.7746	17.3743	17.3743	17.3743	17.3743	17.3743	17.3743													NA	NA	NA	NA	NA	NA	NA	NA	NA
Misin01G080600	17.3743	17.3743	17.3743	17.3743	17.3743	17.3743	31.3973	18.8133	17.3743	17.3743	19.4812	18.727	18.8078	17.3743	17.3743	17.3743	17.3743	17.3743	17.3743	17.3743	18.5007	19.5196	PF00072	PTHR24423		2.7.13.3		GO:0000160	AT5G26594.1	ARR24,RR24	response regulator 24	LOC_Os03g53100.1		response regulator receiver domain containing protein, expressed	NA	NA	NA	NA	NA	NA	NA	NA	NA
Misin01G080700	567.132	454.199	575.214	594.92	624.153	959.812	1042.87	807.187	491.004	354.778	407.215	434.315	368.072	652.665	428.911	543.102	628.38	486.108	599.482	600.318	619.69	979.577	PF01544	PTHR13890,PTHR13890:SF8	KOG2662		K16075	GO:0055085,GO:0046873,GO:0030001,GO:0016020	AT5G64560.1	ATMGT9,MGT9,MRS2-2	magnesium transporter 9	LOC_Os03g53110.1		CorA-like magnesium transporter protein, putative, expressed	leaf-stem-rhiz	0.963432	0.321861	0.76467	0.158718	0.973512	-0.442183	NA	NA
Misin01G080800	204.258	198.704	187.789	236.498	191.883	186.794	174.873	160.487	167.9	164.344	146.946	165.066	151.392	171.902	157.439	152.08	186.276	224.535	215.528	236.208	208.919	244.877	PF00626,PF04810,PF04815,PF08033,PF04811	PTHR11141,PTHR11141:SF4			K14006	GO:0030127,GO:0008270,GO:0006888,GO:0006886	AT5G43670.1		Sec23/Sec24 protein transport family protein	LOC_Os03g53140.3		protein transport protein Sec23B, putative, expressed	leaf-stem-rhiz	0.46251	0.10303	0.899896	0.320658	0.935521	-0.378901	NA	NA
Misin01G080900	112.085	143.498	223.446	193.868	126.59	142.984	88.2633	196.852	720.053	610.377	776.572	508.154	549.585	294.406	238.824	147.882	1567.04	977.968	1530.06	1302.86	588.388	400.754	PF02309	PTHR31734,PTHR31734:SF21			K14484	GO:0006355,GO:0005634	AT3G23050.1	AXR2,IAA7	indole-3-acetic acid 7	LOC_Os03g53150.1		OsIAA13 - Auxin-responsive Aux/IAA gene family member, expressed	stem,rhiz	1	-2.23483	1	1.726	0.902917	-0.369379	NA	NA
Misin01G081000	25.5748	22.58	23.9876	24.3849	27.5351	21.172	19.2673	21.8862	22.4605	21.8033	17.3743	17.3743	24.4204	21.4469	24.339	21.3965	20.3836	18.6879	19.3898	22.5592	18.5007	18.6441													NA	NA	NA	NA	NA	NA	NA	NA	NA
Misin01G081100	23.3132	31.1045	28.3616	23.4969	28.8904	25.7074	19.2221	21.18	22.8437	19.3915	24.6881	17.3743	25.2234	23.1031	22.9326	23.9442	22.3307	20.7443	18.7137	22.9145	20.6303	28.9831													NA	NA	NA	NA	NA	NA	NA	NA	NA
Misin01G081200	118.437	120.968	102.97	92.2255	117.266	66.1823	66.2575	86.3324	86.2838	90.8714	81.8313	85.6569	126.656	76.3374	101.826	111.434	80.2479	96.68	84.7204	87.0726	76.2795	66.9666	PF01535,PF13041	PTHR24015,PTHR24015:SF794					AT3G04750.1		Tetratricopeptide repeat (TPR)-like superfamily protein	LOC_Os03g53170.1		pentatricopeptide, putative, expressed	NA	0.404953	0.113655	0.733393	-0.215189	0.210879	0.0699633	NA	NA
Misin01G081300	2011.58	1993.88	2072.96	1705.95	1595.02	1810.48	3200.11	1197.87	1568.51	1471.38	1271.34	1215.18	1193.58	1421.35	1229.91	1427.98	2114.16	1938.95	2182.74	1427.24	1895.46	1571.51	PF16211,PF00125	PTHR23430	KOG1757		K11251	GO:0003677	AT3G54560.1	HTA11	histone H2A 11	LOC_Os03g53190.1		Core histone H2A/H2B/H3/H4 domain containing protein, putative, expressed	leaf-stem-rhiz	0.998211	0.41718	0.922608	0.176099	0.997902	-0.557836	NA	NA
Misin01G081400	360.692	223.216	192.827	306.163	293.869	270.189	482.342	256.534	275.472	264.351	228.036	371.776	189.925	237.706	122.238	78.5065	299.695	317.585	341.032	456.452	468.011	377.089	PF13499	PTHR23050,PTHR23050:SF198	KOG0027		K02183		AT5G37780.1	ACAM-1,CAM1,TCH1	calmodulin 1	LOC_Os03g53200.1		OsCML4 - Calmodulin-related calcium sensor protein, expressed	leaf,stem	0.458873	0.109892	0.968826	0.532531	0.972614	-0.598643	NA	NA
Misin01G081500	794.631	611.554	579.558	1145.68	1197.44	1468.57	2388.45	1290.04	951.686	744.706	626.565	720.052	484.13	733.028	480.094	507.115	531.085	1134.18	1117.23	1185.62	1429.93	1514.14	PF14306,PF01747	PTHR11055,PTHR11055:SF18		2.7.7.4	K13811	GO:0004781	AT4G14680.1	APS3	Pseudouridine synthase/archaeosine transglycosylase-like family protein	LOC_Os03g53230.1		bifunctional 3-phosphoadenosine 5-phosphosulfate synthetase, putative, expressed	leaf-stem-rhiz	0.983351	0.41719	0.951986	0.313891	0.995353	-0.694921	NA	NA
Misin01G081600	54.1691	53.2669	44.6743	72.9455	56.2287	123.162	79.7122	84.3802	68.6244	53.074	53.3356	47.833	57.0635	56.7076	40.7006	44.1269	62.7073	57.7451	60.2301	66.673	63.7749	63.4356													NA	0.738771	0.253323	6.53e-05	0.00855884	0.706157	-0.240315	NA	NA
Misin01G081700	935.425	1079.67	1224.58	1171.57	1115	1633.39	1362.33	208.387	474.242	638.925	460.085	769.87	401.107	514.427	506.385	773.136	510.717	565.116	455.652	449.858	509.459	645.635		PTHR36770,PTHR36770:SF1					AT3G55250.1			LOC_Os05g45030.1		calcium homeostasis regulator CHoR1, putative, expressed	leaf-stem-rhiz	1	1.22012	0.987855	-0.656474	0.994973	-0.758137	NA	NA
Misin01G081800	439.497	481.185	374.032	517.888	480.356	628.314	321.896	807.015	560.206	638.563	602.876	598.097	503.549	611.676	511.108	438.888	444.084	494.98	430.797	447.763	368.163	523.756	PF13855,PF14381,PF07714	PTHR24359,PTHR24359:SF20	KOG1187	2.7.11.1		GO:0005515,GO:0006468,GO:0004672	AT1G04210.1		Leucine-rich repeat protein kinase family protein	LOC_Os03g53250.1		expressed protein	leaf-stem-rhiz	0.888441	-0.20251	0.905305	-0.239883	0.96802	0.357243	NA	NA
Misin01G081900	122.565	108.755	120.201	106.129	122.868	126.875	141.418	138.963	139.868	123	141.857	121.671	158.94	102.865	120.029	142.756	108.153	93.7901	105.326	91.8651	88.109	91.9189	PF07992	PTHR22912,PTHR22912:SF135		1.8.1.7		GO:0055114,GO:0016491	AT3G54660.1	ATGR2,EMB2360,GR	glutathione reductase	LOC_Os03g06740.1		glutathione reductase, putative, expressed	rhiz	0.125857	0.0474449	0.926825	-0.405105	0.848135	0.267069	NA	NA
Misin01G082000	1360.25	1262.15	1045.47	1237.06	874.698	2265.19	1446.36	2839.4	1775.44	1913.2	1972.87	1459.07	1586.27	2461.17	2947.9	4572.33	1813.69	1724.59	2392.39	1915.81	2300	3835.01	PF12481	PTHR11772,PTHR11772:SF8					AT5G43830.1		Aluminium induced protein with YGL and LRDR motifs	LOC_Os03g53270.1		stem-specific protein TSJT1, putative, expressed	leaf-stem-rhiz	0.999588	-0.799017	0.94801	0.25474	0.988116	0.394341	NA	NA
Misin01G082100	383.303	392.374	361.205	436.797	442.496	301.289	364.264	291.648	262.457	275.184	336.752	297.076	338.672	352.208	291.928	188.182	345.997	286.782	293.51	381.551	244.551	435.185	PF00400,PF02138	PTHR13743,PTHR13743:SF84	KOG0266			GO:0005515	AT1G03060.1	SPI	Beige/BEACH domain ;WD domain, G-beta repeat protein	LOC_Os03g53280.1		WD domain containing protein, putative, expressed	leaf-stem-rhiz	0.941588	0.312533	0.00176822	0.00131748	0.896319	-0.291865	NA	NA
Misin01G082200	5631.45	3198.93	4323.91	5900.56	4228.23	549.383	6396.92	17.3743	20.615	18.7708	20.4555	17.3743	22.3945	22.4864	23.4581	20.8439	20.6664	162.292	59.6882	296.448	116.789	25.1336		PTHR37197					AT1G62250.1			LOC_Os03g53300.2		expressed protein	leaf	1	6.24557	1	-4.04471	1	-6.85034	NA	NA
Misin01G082300	524.87	454.9	394.057	458.441	436.892	818.095	685.353	534.321	433.957	391.441	370.737	345.187	285.906	341.285	378.252	434.645	398.085	435.297	452.608	438.068	451.977	575.062	PF01105	PTHR22811,PTHR22811:SF31				GO:0016021,GO:0006810	AT3G22845.1		emp24/gp25L/p24 family/GOLD family protein	LOC_Os03g53310.1		emp24/gp25L/p24 family protein, putative, expressed	leaf-stem-rhiz	0.972993	0.378568	0.00267552	0.00941248	0.952686	-0.364898	NA	NA
Misin01G082400	28.8155	31.7791	39.2811	29.1182	29.6292	32.6158	33.51	23.3061	20.0654	26.7148	26.273	21.4059	22.3863	22.492	35.2802	21.0449	23.7085	20.8592	22.3834	23.5431	22.5596	23.9336													NA	NA	NA	NA	NA	NA	NA	NA	NA
Misin01G082500	17.3743	17.3743	17.3743	17.3743	17.3743	17.3743	17.3743	82.901	17.3743	18.7708	31.6838	27.4142	20.4246	18.6405	48.9917	17.3743	17.3743	19.4882	17.3743	18.9225	17.3743	22.4345	PF00447	PTHR10015,PTHR10015:SF190	KOG0627			GO:0043565,GO:0006355,GO:0005634,GO:0003700	AT3G22830.1	AT-HSFA6B,HSFA6B	heat shock transcription factor A6B	LOC_Os03g53340.6		HSF-type DNA-binding domain containing protein, expressed	NA	NA	NA	NA	NA	NA	NA	NA	NA
Misin01G082600	17.3743	17.3743	19.0481	20.8671	19.5694	17.3743	25.9401	55.5775	24.0072	26.7876	30.2299	34.0986	24.6548	17.3743	21.6482	18.7746	23.4728	30.2051	31.1246	33.5576	31.3767	23.7557	PF00201	PTHR11926,PTHR11926:SF317	KOG1192	2.4.1.128		GO:0016758,GO:0008152	AT2G15490.3	UGT73B4	UDP-glycosyltransferase 73B4	LOC_Os03g59350.1		anthocyanin 3-O-beta-glucosyltransferase, putative, expressed	NA	NA	NA	NA	NA	NA	NA	NA	NA
Misin01G082700	22.363	22.6896	24.0168	19.1354	20.6891	18.9125	21.6361	26.1871	30.0015	27.3587	25.0228	25.7106	24.3809	28.1953	27.4362	26.7741	23.4986	27.3276	19.9262	23.5431	21.5851	28.9647	PF00560	PTHR27008,PTHR27008:SF36		2.7.11.1		GO:0005515	AT5G24100.1		Leucine-rich repeat protein kinase family protein	LOC_Os01g12390.1		inactive receptor kinase At2g26730 precursor, putative, expressed	NA	NA	NA	NA	NA	NA	NA	NA	NA
Misin01G082800	28.4115	38.8366	45.8868	66.1316	85.8943	132.386	312.284	93.7323	55.4426	533.485	121.174	1003.25	296.574	157.684	1097.76	147.882	71.9638	89.2572	108.03	125.041	143.877	181.034	PF01027	PTHR23291,PTHR23291:SF31	KOG2322		K06890		AT1G03070.1		Bax inhibitor-1 family protein	LOC_Os03g53400.1		transmembrane BAX inhibitor motif-containing protein, putative, expressed	NA	0.995191	-1.43044	0.985515	-1.16258	0.99862	1.80136	NA	NA
Misin01G082900	17.3743	17.3743	19.8679	27.6188	30.8454	27.1074	60.0573	20.2302	17.3743	27.933	21.4539	50.7377	26.8336	25.8857	46.6602	29.2233	19.0199	21.5762	28.0546	30.2636	30.6015	22.7951													NA	NA	NA	NA	NA	NA	NA	NA	NA
Misin01G083000	19.8407	24.9226	28.2306	27.9086	26.5998	18.9125	22.7085	17.3743	18.8083	18.8292	18.9433	17.3743	18.8078	17.3743	17.3743	17.3743	17.3743	17.3743	20.0545	20.9901	19.0267	17.3743	PF07714	PTHR23257,PTHR23257:SF353	KOG0192	2.7.12.1		GO:0006468,GO:0004672	AT3G22750.1		Protein kinase superfamily protein	LOC_Os03g53410.1		protein kinase domain containing protein, expressed	NA	NA	NA	NA	NA	NA	NA	NA	NA
Misin01G083100	570.18	550.325	480.093	470.432	502.971	591.532	531.152	398.479	418.219	470.458	409.971	358.448	416.601	307.26	450.745	463.475	383.259	362.895	331.578	306.662	282.98	358.878	PF01535,PF12854,PF13041	PTHR24015,PTHR24015:SF589					AT3G22670.1		Pentatricopeptide repeat (PPR) superfamily protein	LOC_Os03g53490.1		PPR repeat containing protein, expressed	leaf-stem-rhiz	0.992335	0.466737	0.971758	-0.445901	0.476814	-0.0916656	NA	NA
Misin01G083200	136.863	173.482	155.372	144.356	190.397	132.25	205.289	94.3931	124.306	128.939	153.695	156.815	148.605	162.611	156.744	155.585	97.1911	103.641	90.2276	109.65	100.327	101.495	PF00271,PF12513	PTHR12131,PTHR12131:SF2		3.6.4.13	K17675	GO:0016817	AT4G14790.1	ATSUV3,EDA15	ATP-dependent RNA helicase, mitochondrial (SUV3)	LOC_Os03g53500.1		helicase conserved C-terminal domain containing protein, expressed	leaf	0.932955	0.367228	0.968968	-0.58616	0.381545	0.100302	NA	NA
Misin01G083300	383.034	373.234	400.967	378.461	448.734	226.026	599.739	339.366	451.282	508.094	527.727	506.261	558.078	335.913	457.718	366.406	329.612	288.304	307.892	337.189	297.49	265.924	PF08614,PF00400	PTHR19878	KOG0288		K17890	GO:0005515	AT5G50230.1		Transducin/WD40 repeat-like superfamily protein	LOC_Os03g53510.2		WD domain, G-beta repeat domain containing protein, expressed	leaf-stem-rhiz	0.136361	0.0401244	0.976288	-0.498351	0.950951	0.337434	NA	NA
Misin01G083400	369.71	386.836	522.214	679.833	660.21	813.941	2087.65	594.166	1513.44	1071.82	1417.91	1213.82	846.842	577.068	273.256	296.466	1017.86	941.712	838.895	1465.01	1396.95	1287.34		PTHR33059,PTHR33059:SF27					AT2G25690.1		Protein of unknown function (DUF581)	LOC_Os03g53520.1		expressed protein	leaf-stem-rhiz	0.922436	-0.282295	0.983242	0.459159	0.770602	-0.16778	NA	NA
Misin01G083500	178.986	178.207	162.692	171.535	159.929	134.856	86.282	187.735	212.751	246.119	238.764	218.349	227.193	193.218	193.086	192.923	181.138	220.29	214.255	183.962	243.1	168.672	PF00400	PTHR16288,PTHR16288:SF0	KOG3914		K15443	GO:0005515	AT1G03110.1		Transducin/WD40 repeat-like superfamily protein	LOC_Os03g53530.1		WD domain, G-beta repeat domain containing protein, expressed	stem,rhiz	0.968227	-0.453587	0.44582	0.113797	0.878184	0.273238	NA	NA
Misin01G083600	1085.07	983.464	812.88	679.455	517.429	628.286	354.205	1432.27	742.902	900.559	1054.01	964.54	1156.54	1299.93	1730.22	1618.64	993.107	1456.93	1034.27	891.074	1333.35	1382.09	PF01667	PTHR11594,PTHR11594:SF5	KOG1779		K02978	GO:0006412,GO:0005840,GO:0005622,GO:0003735	AT3G61110.1	ARS27A,RS27A	ribosomal protein S27	LOC_Os04g27860.1		40S ribosomal protein S27, putative, expressed	leaf-stem-rhiz	0.998692	-0.756488	0.929866	0.244133	0.982518	0.375624	NA	NA
Misin01G083700	50.9495	52.1782	57.908	54.7108	56.9168	76.34	54.5828	106.343	138.549	147.815	123.915	196.958	158.887	162.236	188.286	297.203	73.1914	124.277	127.271	129.87	194.549	79.9794	PF01667	PTHR11594,PTHR11594:SF5	KOG1779			GO:0006412,GO:0005840,GO:0005622,GO:0003735	AT3G61110.1	ARS27A,RS27A	ribosomal protein S27	LOC_Os04g27860.1		40S ribosomal protein S27, putative, expressed	rhiz	0.998469	-1.37217	0.00447134	-0.0019138	0.990848	0.939822	NA	NA
Misin01G083800	740.258	564.43	574.129	455.335	416.862	505.515	268.07	909.026	671.611	686.244	766.873	705.315	782.998	867.709	863.909	816.381	791.33	1092.69	807.838	735.641	1145.55	964.684	PF01667	PTHR11594,PTHR11594:SF5	KOG1779		K02978	GO:0006412,GO:0005840,GO:0005622,GO:0003735	AT3G61110.1	ARS27A,RS27A	ribosomal protein S27	LOC_Os04g27860.1		40S ribosomal protein S27, putative, expressed	leaf-stem-rhiz	0.998279	-0.748003	0.988575	0.474543	0.845327	0.165149	NA	NA
Misin01G083900	53.0627	59.8947	60.2513	83.565	53.4185	107.887	29.8444	35.5275	27.7131	44.0532	27.5954	52.3791	30.7163	38.9005	32.3417	31.7492	60.6942	323.875	564.902	381.758	591.948	160.04	PF07911	PTHR33108,PTHR33108:SF8					AT3G22540.1		Protein of unknown function (DUF1677)	LOC_Os03g53540.1		expressed protein	NA	0.994224	-1.32008	1	2.86057	0.999735	-2.47479	NA	NA
Misin01G084000	19.8407	21.6381	20.2239	19.1354	21.6931	29.0793	20.14	42.8434	38.487	51.6075	43.1106	32.0532	50.8434	49.1902	25.4895	25.2323	34.8214	25.6832	21.3691	26.2197	26.7693	54.9068	PF04622	PTHR10868,PTHR10868:SF1				GO:0006869	AT1G05440.1		C-8 sterol isomerases	LOC_Os03g53580.1		expressed protein	NA	NA	NA	NA	NA	NA	NA	NA	NA
Misin01G084100	190.639	264.908	263.999	250.948	199.866	98.7868	101.796	218.073	372.142	425.572	346.45	347.186	269.737	249.066	237.805	198.678	301.74	368.258	350.325	325.956	259.294	158.054	PF12776,PF07227	PTHR31704,PTHR31704:SF7					AT1G05410.1		Protein of unknown function (DUF1423)	LOC_Os03g53590.2		expressed protein	stem,rhiz	0.986428	-0.617724	0.783894	0.222326	0.898438	0.299975	NA	NA
Misin01G084200	481.1	427.223	486.596	465.963	448.686	450.765	374.986	559.816	417.88	409.561	403.232	474.708	416.986	492.754	436.562	392.099	436.07	386.873	419.864	445.536	524.053	527.575	PF01987	PTHR31801,PTHR31801:SF3					AT5G47420.1		Tryptophan RNA-binding attenuator protein-like	LOC_Os03g53600.1		HTH DNA-binding protein, putative, expressed	leaf-stem-rhiz	0.00186689	-0.00203846	0.0872909	0.0321893	0.0584592	-0.0249231	NA	NA
Misin01G084300	22.0865	20.2194	25.5388	20.0041	20.847	20.9812	25.3455	20.4473	25.4083	27.169	26.2215	33.0483	35.5195	37.4825	34.9444	68.9369	18.6819	19.3118	18.7388	20.2396	21.6469	21.3094													NA	NA	NA	NA	NA	NA	NA	NA	NA
Misin01G084400	17.3743	17.3743	17.3743	17.3743	17.3743	17.3743	17.3743	32.8429	21.8275	28.1777	31.9294	25.7079	32.2088	59.6413	150.301	106.293	19.0199	20.0543	18.7388	20.6222	17.3743	38.488	PF04927	PTHR31174,PTHR31174:SF4					AT3G22490.1		Seed maturation protein	LOC_Os06g23350.1		late embryogenesis abundant protein D-34, putative, expressed	NA	0.993701	-1.25784	0.947807	-0.786261	0.994822	1.46001	NA	NA
Misin01G084500	318.971	429.289	318.768	384.38	404.792	231.698	186.528	211.183	282.497	342.382	315.628	313.063	316.967	313.195	241.762	253.588	231.916	266.187	203.447	258.6	194.696	152.598	PF16135	PTHR24098,PTHR24098:SF17		2.3.1.48			AT4G14920.1		Acyl-CoA N-acyltransferase with RING/FYVE/PHD-type zinc finger protein	LOC_Os03g53630.1		PHD finger family protein, putative, expressed	leaf-stem-rhiz	0.917754	0.299053	0.960114	-0.46786	0.379848	0.0842442	NA	NA
Misin01G084600	305.465	252.457	268.349	301.342	235.551	351.922	249.008	298.717	182.85	212.081	233.031	238.942	179.758	213.879	201.403	176.697	240.509	253.902	231.586	255.465	243.486	233.355	PF00069	PTHR24055,PTHR24055:SF228		2.7.11.1	K08832	GO:0006468,GO:0005524,GO:0004672	AT3G53030.1	SRPK4	ser/arg-rich protein kinase 4	LOC_Os03g53720.1		SRPK4, putative, expressed	leaf-stem-rhiz	0.937603	0.316921	0.00800946	-0.00359715	0.887894	-0.29196	NA	NA
Misin01G084700	43.3655	37.0614	41.2184	42.1367	45.7826	36.6688	46.4963	39.7723	42.6708	36.5939	42.5493	44.3386	54.788	36.2642	49.2994	47.8331	43.867	33.0502	33.6723	38.9183	28.3375	38.6356	PF12660	PTHR15496,PTHR15496:SF2					AT3G49400.1		Transducin/WD40 repeat-like superfamily protein	LOC_Os01g50690.1		WD domain, G-beta repeat domain containing protein, expressed	NA	NA	NA	NA	NA	NA	NA	NA	NA
Misin01G084800	28.0523	39.0505	25.6528	30.6172	40.3413	29.9454	28.386	31.3392	33.5251	29.3347	28.1322	33.6211	42.2548	30.9231	36.3975	36.0498	31.7787	29.8195	27.1662	29.6671	27.0428	25.7858	PF00400	PTHR10709,PTHR10709:SF17				GO:0005515,GO:0034314,GO:0030833,GO:0015629,GO:0005885	AT3G49400.1		Transducin/WD40 repeat-like superfamily protein	LOC_Os01g50690.1		WD domain, G-beta repeat domain containing protein, expressed	NA	NA	NA	NA	NA	NA	NA	NA	NA
Misin01G084900	1264.97	1687.9	2320.32	1067.27	803.021	224.422	610.227	37.7202	51.0588	61.9074	48.5397	91.6729	51.5114	79.0135	59.5117	91.5107	229.734	379.126	289.395	249.522	229.441	113.272		PTHR11122,PTHR11122:SF15					AT1G55370.2	NDF5	NDH-dependent cyclic electron flow 5	LOC_Os03g53710.1		aldose 1-epimerase, putative, expressed	leaf,stem	1	3.01577	0.985549	-1.03737	1	-3.46652	NA	NA
Misin01G085000	309.301	391.761	284.233	269.272	378.257	227.765	234.163	228.929	297.7	296.483	269.735	274.541	387.69	274.599	352.366	333.582	213.876	197.244	159.773	154.047	166.399	166.723	PF13245,PF13087,PF13086	PTHR10887,PTHR10887:SF369	KOG1801		K10706		AT4G15570.1	MAA3	P-loop containing nucleoside triphosphate hydrolases superfamily protein	LOC_Os06g20500.1		tRNA-splicing endonuclease positive effector-related, putative, expressed	leaf-stem-rhiz	0.841481	0.227867	0.985911	-0.760355	0.928742	0.338711	NA	NA
Misin01G085100	424.588	442.227	405.989	395.379	451.205	508.795	715.726	400.647	469.257	492.683	478.77	551.723	421.072	409.625	446.069	617.717	340.509	369.59	312.485	317.906	285.007	258.445	PF00628,PF12998	PTHR10333	KOG1973		K11346	GO:0005515,GO:0016568,GO:0005634	AT1G54390.3	ING2	PHD finger protein-related	LOC_Os03g53700.1		PHD-finger domain containing protein, putative, expressed	leaf-stem-rhiz	0.882753	0.220796	0.984849	-0.605403	0.908296	0.248244	NA	NA
Misin01G085200	3273.04	3346.85	2383.09	2908.58	2589.18	3590.8	2706.15	832.601	1067.1	1278.49	998.864	1409.39	1092.03	1540.7	1457.88	2039.86	947.24	1535.05	860.58	869.343	828.878	626.025	PF04146	PTHR12357,PTHR12357:SF21	KOG1901				AT3G13460.1	ECT2	evolutionarily conserved C-terminal region 2	LOC_Os03g53670.2		YT521-B-like family domain containing protein, expressed	leaf-stem-rhiz	1	1.34904	0.999783	-1.08537	0.995345	-0.620306	NA	NA
Misin01G085300	158.265	223.922	285.153	206.458	211.856	168.146	160.033	23.854	27.2444	43.1028	44.3464	41.8788	48.6427	47.7486	50.0198	57.9345	95.9286	97.3562	95.9147	71.3815	94.0317	83.9244	PF13326	PTHR34041,PTHR34041:SF3				GO:0010207	AT1G05385.1	LPA19,Psb27-H1	photosystem II 11 kDa protein-related	LOC_Os03g53640.1		expressed protein	leaf	0.99999	1.7064	0.777072	-0.293948	0.999046	-1.79387	NA	NA
Misin01G085400	225.815	224.706	216.372	243.087	274.577	450.626	325.762	266.732	164.869	176.364	152.836	186.611	156.404	280.828	217.415	379.052	156.253	162.508	170.029	195.19	178.725	269.113	PF02256,PF02906	PTHR11615,PTHR11615:SF103	KOG2439				AT4G16440.1		ferredoxin hydrogenases	LOC_Os03g53750.1		nuclear prelamin A recognition factor, putative, expressed	leaf-stem-rhiz	0.965997	0.447016	0.927945	-0.387965	0.428555	-0.114178	NA	NA
Misin01G085500	17.3743	17.3743	17.3743	17.3743	17.3743	17.3743	17.3743	21.0201	18.8083	21.3832	27.6376	22.3786	30.045	23.569	18.6033	17.3743	22.0479	18.8028	23.7703	18.6793	17.3743	21.8827	PF00560,PF13855	PTHR27000,PTHR27000:SF123	KOG0472	2.7.11.1		GO:0005515	AT5G56040.2		Leucine-rich receptor-like protein kinase family protein	LOC_Os05g07740.1		receptor-like protein kinase 2 precursor, putative, expressed	NA	NA	NA	NA	NA	NA	NA	NA	NA
Misin01G085600	214.854	254.818	182.709	215.281	263.244	168.381	162.569	182.215	164.081	157.867	157.28	197.666	229.783	285.509	261.237	218.766	154.85	196.151	150.7	189.796	211.101	229.332	PF00270,PF00035,PF00271,PF07717,PF04408	PTHR18934,PTHR18934:SF103		3.6.4.13	K14442	GO:0005524,GO:0003676,GO:0004386	AT5G04895.1		DEA(D/H)-box RNA helicase family protein	LOC_Os03g53760.1		ATP-dependent RNA helicase DHX36, putative, expressed	leaf-stem-rhiz	0.167035	0.0529922	0.569097	-0.128675	0.194661	0.05697	NA	NA
Misin01G085700	71.5887	45.8586	52.4525	45.1273	54.0241	108.405	111.748	192.319	117.146	111.146	159.456	105.912	110.076	81.9296	95.6541	51.2091	221.694	121.629	136.417	112.29	117.697	128.623	PF00076					GO:0003676	AT5G32450.1		RNA binding (RRM/RBD/RNP motifs) family protein	LOC_Os03g53770.1		RNA recognition motif containing protein, putative, expressed	stem	0.985964	-0.805149	0.925829	0.546517	0.417068	0.136385	NA	NA
Misin01G085800	33.2233	35.4453	26.9122	34.5344	36.1935	89.551	67.8508	63.0964	40.6632	34.4948	52.5213	64.9982	36.7595	55.218	57.685	62.6185	44.0339	39.3365	48.9629	42.7308	43.4859	60.8022	PF00909	PTHR11730,PTHR11730:SF31	KOG0682		K03320	GO:0016020,GO:0015696,GO:0008519,GO:0072488	AT2G38290.1	AMT2,AMT2;1,ATAMT2	ammonium transporter 2	LOC_Os01g65000.1		ammonium transporter protein, putative, expressed	NA	NA	NA	NA	NA	NA	NA	NA	NA
Misin01G085900	17.3743	19.735	20.2239	20.8671	20.6891	20.5465	26.1886	17.3743	17.3743	17.3743	17.3743	17.3743	19.7043	19.5303	20.1834	17.3743	23.1167	18.6879	21.2613	17.3743	17.3743	17.3743	PF01915,PF00933	PTHR30620,PTHR30620:SF46		3.2.1.58	K05349	GO:0005975,GO:0004553	AT5G04885.1		Glycosyl hydrolase family protein	LOC_Os03g53790.1		periplasmic beta-glucosidase precursor, putative, expressed	NA	NA	NA	NA	NA	NA	NA	NA	NA
Misin01G086000	72.9621	87.1006	80.4507	69.351	88.1154	53.4355	68.0398	70.416	63.6513	57.3944	72.0672	46.9662	91.3955	44.1709	54.8327	44.9767	69.9275	50.8401	52.4276	54.916	48.0681	51.4939													NA	0.88073	0.337067	0.78835	-0.276437	0.22964	-0.0906682	NA	NA
Misin01G086100	150.781	176.655	173.264	123.968	150.111	93.6298	128.902	128.886	144.538	106.205	137.098	101.183	177.614	81.3787	94.4696	98.2715	137.708	88.6176	92.1967	103.696	86.5644	76.1647	PF04434	PTHR31669,PTHR31669:SF52				GO:0008270,GO:0006355	AT4G38180.1	FRS5	FAR1-related sequence 5	LOC_Os06g42520.1		transposon protein, putative, unclassified, expressed	NA	0.910235	0.351763	0.904176	-0.394766	0.00667287	-0.017098	NA	NA
Misin01G086200	58.4197	47.4797	54.4303	45.0098	51.969	35.5237	46.6632	38.4031	51.4324	41.2177	45.9943	33.1134	51.911	29.7709	37.5823	32.3672	45.056	35.1092	38.9462	40.4898	34.1503	32.9584													NA	NA	NA	NA	NA	NA	NA	NA	NA
Misin01G086300	182.255	201.71	165.291	138.153	198.095	93.5827	144.061	120.596	147.583	114.981	128.997	85.9933	221.855	89.5791	117.437	85.3644	134.528	89.8	96.9289	102.567	104.474	86.161													NA	0.950655	0.460275	0.916135	-0.43451	0.251594	-0.0934703	NA	NA
Misin01G086400	147.872	125.014	140.351	122.065	122.64	219.861	83.4725	706.085	384.078	529.27	849.239	495.459	761.615	529.671	540.174	228.77	518.818	329.191	467.87	460.868	351.764	1203.65	PF01915,PF00933	PTHR30620,PTHR30620:SF39		3.2.1.58	K05349	GO:0005975,GO:0004553	AT5G20950.1		Glycosyl hydrolase family protein	LOC_Os03g53800.4		periplasmic beta-glucosidase precursor, putative, expressed	stem,rhiz	0.999872	-2.01389	0.958233	0.549696	0.988002	0.733919	NA	NA
Misin01G086500	24.5529	19.735	21.8976	22.6871	21.2899	22.5195	18.9677	17.3743	18.8083	21.3558	19.4812	18.727	17.3743	18.6405	17.3743	17.3743	20.0456	18.488	17.3743	18.6793	19.4555	17.3743													NA	NA	NA	NA	NA	NA	NA	NA	NA
Misin01G086600	49.6838	385.384	87.7747	146.147	386.09	81.2628	3181.43	831.64	59.833	101.836	92.1343	72.8063	117.456	78.4494	50.251	23.0165	418.928	101.964	229.461	131.417	73.5067	369.827	PF01915,PF00933	PTHR30620,PTHR30620:SF38		3.2.1.58	K01188	GO:0005975,GO:0004553	AT5G20950.1		Glycosyl hydrolase family protein	LOC_Os03g53860.1		periplasmic beta-glucosidase precursor, putative, expressed	NA	0.998091	1.77588	0.931015	-0.698964	0.984555	-1.45676	NA	NA
Misin01G086700	113.468	143.668	128.828	119.788	128.517	103.692	98.473	255.144	340.549	448.24	344.917	349.975	389.031	294.481	313.234	312.407	201.243	234.303	220.852	169.265	148.69	118.891	PF00069	PTHR22974,PTHR22974:SF23	KOG1151	2.7.11.1	K08864	GO:0006468,GO:0005524,GO:0004672	AT5G20930.1	TSL	Protein kinase superfamily protein	LOC_Os03g53880.1		serine/threonine-protein kinase TOUSLED, putative, expressed	stem,rhiz	0.998753	-1.22287	0.932364	-0.42652	0.99884	1.18879	NA	NA
Misin01G086800	73.0941	77.6154	79.8548	54.367	54.7007	40.9748	39.1407	57.8734	65.9715	67.362	68.0912	78.0114	60.3653	66.1688	85.6232	82.6603	62.5436	69.711	70.9232	53.2126	75.1892	65.7389	PF10237	PTHR13200,PTHR13200:SF0	KOG3350			GO:0008168	AT3G58470.1		nucleic acid binding;methyltransferases	LOC_Os03g53890.1		N2, N2-dimethylguanosine tRNA methyltransferase, putative, expressed	NA	NA	NA	NA	NA	NA	NA	NA	NA
Misin01G086900	214.468	270.21	287.097	282.658	294.627	300.577	274.44	59.3786	81.3972	105.216	112.817	117.643	104.583	119.415	121.939	128.431	162.406	253.111	211.747	174.56	260.349	274.47	PF11523	PTHR33415,PTHR33415:SF4					AT3G46630.1		Protein of unknown function (DUF3223)	LOC_Os08g21700.1		DCL, chloroplast precursor, putative, expressed	leaf,stem	0.998034	0.851175	0.86589	0.325689	0.997783	-1.24449	NA	NA
Misin01G087000	17.3743	17.3743	17.3743	17.3743	17.3743	20.5465	21.1151	17.3743	17.3743	17.3743	17.3743	17.3743	17.3743	17.3743	17.3743	20.305	19.0199	17.3743	17.3743	17.3743	17.3743	17.3743	PF00582	PTHR31964,PTHR31964:SF38				GO:0006950	AT3G11930.4		Adenine nucleotide alpha hydrolases-like superfamily protein	LOC_Os03g53900.1		universal stress protein domain containing protein, putative, expressed	NA	NA	NA	NA	NA	NA	NA	NA	NA
Misin01G087100	458.953	508.684	423.443	304.755	298.792	145.978	204.336	370.593	541.173	609.824	606.896	606.076	543.743	387.789	498.456	548.492	408.135	447.08	398.235	334.492	278.044	184.251	PF13414	PTHR22904,PTHR22904:SF312	KOG0551				AT1G04130.1		Tetratricopeptide repeat (TPR)-like superfamily protein	LOC_Os03g53910.1		tetratricopeptide repeat domain containing protein, expressed	leaf-stem-rhiz	0.977945	-0.466531	0.942134	-0.363719	0.993228	0.650537	NA	NA
Misin01G087200	19.8407	28.147	19.8679	25.9624	25.7484	23.2385	20.8155	42.1842	50.769	64.9024	54.6784	40.613	67.5673	48.1664	34.0762	28.0086	33.7871	28.6215	26.7517	31.3314	28.7639	43.6229	PF12711,PF00225	PTHR24115,PTHR24115:SF388	KOG4280	3.6.4.4	K10400	GO:0008017,GO:0007018,GO:0005524,GO:0003777,GO:0005871	AT3G44050.1		P-loop containing nucleoside triphosphate hydrolases superfamily protein	LOC_Os03g53920.1		kinesin motor domain containing protein, putative, expressed	NA	NA	NA	NA	NA	NA	NA	NA	NA
Misin01G087300	1472.93	608.838	750.026	1019.79	543.945	788.192	1220.94	1250.41	556.124	917.788	1598.69	2317.1	222.631	383.456	1547.92	405.53	483.631	561.953	277.06	696.629	488.884	647.617		PTHR33264,PTHR33264:SF2					AT3G11690.1			LOC_Os10g25800.1		expressed protein	leaf-stem-rhiz	0.798593	0.17552	0.993859	-0.902329	0.97407	0.468498	NA	NA
Misin01G087400	467.453	728.235	573.092	503.505	402.991	308.361	276.376	961.192	1145.58	1419.17	1277.89	814.832	991.329	933.536	1122.81	811.415	1045.14	1230.9	1292.29	1037.97	820.849	1024.01	PF08450	PTHR10426,PTHR10426:SF24	KOG1520	4.3.3.2			AT5G22020.1		Calcium-dependent phosphotriesterase superfamily protein	LOC_Os03g53950.1		strictosidine synthase, putative, expressed	leaf-stem-rhiz	0.999944	-1.23041	0.985581	0.430937	0.99164	0.494464	NA	NA
Misin01G087500	703.074	625.762	671.562	702.972	757.127	1312.5	1240.66	911.331	613.784	623.669	690.425	682.924	596.44	705.18	533.018	683.762	577.153	562.166	519.522	633.283	533.859	576.353		PTHR12374,PTHR12374:SF23					AT4G16420.2	ADA2B,PRZ1	homolog of yeast ADA2 2B	LOC_Os03g53960.1		transcriptional adaptor, putative, expressed	leaf-stem-rhiz	0.993491	0.468015	0.977945	-0.415092	0.671081	-0.115079	NA	NA
Misin01G087600	126.159	147.787	105.278	135.161	149.787	157.804	147.978	182.101	129.898	155.595	142.386	150.201	136.358	138.356	121.341	141.252	119.009	133.116	129.737	97.4048	107.602	98.5996	PF00569	PTHR12374,PTHR12374:SF23				GO:0008270	AT4G16420.1	ADA2B,PRZ1	homolog of yeast ADA2 2B	LOC_Os03g53960.1		transcriptional adaptor, putative, expressed	leaf,rhiz	0.208196	0.0630622	0.87894	-0.309551	0.713881	0.185146	NA	NA
Misin01G087700	17.3743	17.3743	17.3743	17.3743	19.1265	19.3473	19.7431	17.3743	19.0788	18.8292	17.3743	18.727	18.9427	18.6742	17.3743	17.3743	18.738	18.488	17.3743	17.3743	18.5007	17.3743													NA	NA	NA	NA	NA	NA	NA	NA	NA
Misin01G087800	196.948	167.242	152.95	114.518	115.012	99.9637	98.5398	175.152	187.765	186.373	187.895	128.818	240.498	120.014	133.77	129.647	180.446	139.832	158.478	122.969	119.415	142.56		PTHR35493,PTHR35493:SF1					AT4G17240.1			LOC_Os03g53970.1		expressed protein	stem,rhiz	0.805203	-0.234018	0.283648	-0.0773042	0.82549	0.258356	NA	NA
Misin01G087900	17.3743	17.3743	17.3743	17.3743	17.3743	17.3743	17.3743	17.3743	17.3743	17.3743	17.3743	17.3743	17.3743	17.3743	17.3743	17.3743	17.3743	17.3743	17.3743	17.3743	17.3743	17.3743													NA	NA	NA	NA	NA	NA	NA	NA	NA
Misin01G088000	17.3743	17.3743	17.3743	17.3743	17.3743	17.3743	17.3743	17.3743	17.3743	17.3743	17.3743	17.3743	17.3743	17.3743	17.3743	17.3743	17.3743	17.3743	17.3743	17.3743	17.3743	17.3743		PTHR23273,PTHR23273:SF5					AT2G05642.1		Nucleic acid-binding, OB-fold-like protein	LOC_Os12g06230.1		retrotransposon protein, putative, unclassified, expressed	NA	NA	NA	NA	NA	NA	NA	NA	NA
Misin01G088100	383.959	307.395	378.79	311.942	280.842	359.394	412.948	288.987	327.691	272.158	312.812	284.914	284.145	248.695	282.46	296.882	431.768	328.568	439.969	403.953	455.528	293.352	PF04241	PTHR10584	KOG3472				AT2G04900.1			LOC_Os03g53980.2		expressed protein	leaf-stem-rhiz	0.430865	0.0840138	0.922799	0.317209	0.945936	-0.357485	NA	NA
Misin01G088200	19.8967	20.2194	24.8382	21.4733	23.0421	19.6576	20.8607	19.687	20.5128	21.8033	21.8122	20.7876	24.4543	18.6742	22.4756	25.7827	19.3887	17.3743	19.9262	19.2987	22.0757	21.0346				3.2.1.39			AT2G04910.1		Carbohydrate-binding X8 domain superfamily protein	LOC_Os06g45450.1		glucan endo-1,3-beta-glucosidase 12 precursor, putative, expressed	NA	NA	NA	NA	NA	NA	NA	NA	NA
Misin01G088300	86.7776	78.0183	80.6491	85.1155	78.0535	112.319	84.4638	110.121	86.3659	79.158	81.1941	86.2069	112.694	96.6229	101.126	120.265	54.981	57.4107	56.6015	71.4246	64.6653	71.1042	PF16095	PTHR10489,PTHR10489:SF662	KOG4308				AT5G55540.1	LOP1,TRN1	tornado 1	LOC_Os03g53990.1		expressed protein	NA	0.159638	0.060673	0.956612	-0.564991	0.902385	0.363894	NA	NA
Misin01G088400	561.148	377.035	416.706	577.459	257.153	369.745	259.679	508.118	916.735	670.274	692.934	437.86	421.944	572.037	344.23	502.369	1185.68	1226.67	1292.99	1730.57	1526.4	796.102	PF03169	PTHR22601,PTHR22601:SF2				GO:0055085	AT4G16370.1	ATOPT3,OPT3	oligopeptide transporter	LOC_Os03g54000.1		oligopeptide transporter, putative, expressed	leaf-stem-rhiz	0.999188	-1.08161	1	1.38442	0.978561	-0.551631	NA	NA
Misin01G088500	312.843	367.827	330.068	305.655	381.71	282.768	354.114	249.084	239.148	214.383	237.982	231.724	269.374	256.405	207.62	226.34	309.427	220.948	215.895	233.026	206.161	287.466	PF09733	PTHR22597	KOG2350				AT5G51230.1	AtEMF2,CYR1,EMF2,VEF2	VEFS-Box of polycomb protein	LOC_Os09g13630.1		ZOS9-03 - C2H2 zinc finger protein, expressed	leaf-stem-rhiz	0.984413	0.465529	0.746282	-0.175823	0.899589	-0.296494	NA	NA
Misin01G088600	20.6808	44.2133	33.5909	28.5834	24.2569	33.4992	23.6264	42.1009	79.3654	61.2382	62.8179	56.371	61.4757	37.1011	51.3093	33.5223	46.6048	58.0689	54.5795	37.479	44.8746	40.7276													NA	NA	NA	NA	NA	NA	NA	NA	NA
Misin01G088700	40.4745	126.117	89.178	85.9739	148.596	122.167	291.554	1404.81	3358.88	2248.73	1926.89	1775.63	2662.93	2003.33	2203.86	1311.1	3592.04	1382.91	3862.97	2239	2932.21	3321.48	PF00403	PTHR22814	KOG1603			GO:0046872,GO:0030001	AT4G16380.1		Heavy metal transport/detoxification superfamily protein	LOC_Os03g54050.2		anther-specific proline-rich protein APG precursor, putative, expressed	stem,rhiz	1	-4.22326	1	1.19554	0.990607	0.547779	NA	NA
Misin01G088800	17.3743	17.3743	17.3743	17.3743	17.3743	17.3743	17.3743	20.329	29.4628	22.2594	27.9374	18.8022	24.6134	18.8302	24.2839	18.9047	45.6051	36.9913	73.3938	36.2815	35.881	26.2475													NA	NA	NA	NA	NA	NA	NA	NA	NA
Misin01G088900	17.3743	17.3743	17.3743	17.3743	17.3743	17.3743	17.3743	18.9316	19.0788	17.3743	17.3743	19.3718	18.9427	20.5571	20.0681	21.6602	22.4227	20.56	24.8637	26.0457	23.8216	23.0481													NA	NA	NA	NA	NA	NA	NA	NA	NA
Misin01G089000	85.8081	127.332	113.18	82.1193	84.7388	40.4195	88.5564	56.517	61.6701	75.9648	68.144	74.4525	72.5165	55.0353	72.6242	64.2692	66.0902	78.9251	69.7824	65.9334	57.1886	46.794	PF08446	PTHR24423,PTHR24423:SF493				GO:0006355	AT5G35840.1	PHYC	phytochrome C	LOC_Os03g54084.1		phytochrome C, putative, expressed	NA	0.914458	0.403805	0.726885	-0.23337	0.605877	-0.188798	NA	NA
Misin01G089100	224.999	229.82	242.585	370.101	367.145	512.268	577.12	416.154	224.005	217.527	221.806	264.998	181.927	298.584	215.444	220.746	235.179	250.62	246.07	250.478	271.289	342.999		PTHR36335,PTHR36335:SF1					AT1G69060.1		Chaperone DnaJ-domain superfamily protein	LOC_Os03g54150.1		expressed protein	leaf-stem-rhiz	0.980787	0.513406	0.736482	-0.175607	0.91075	-0.345685	NA	NA
Misin01G089200	95.8782	243.459	705.768	1166.02	1243.3	3695.51	3143.21	36.2736	30.328	92.7983	76.4274	174.7	54.2764	62.7036	45.8046	139.419	756.815	1130.18	1895.7	2007.29	2049.87	2309.9	PF00319,PF01486	PTHR11945,PTHR11945:SF218	KOG0014		K09264	GO:0046983,GO:0003677,GO:0006355,GO:0005634,GO:0003700	AT1G69120.1	AGL7,AP1	K-box region and MADS-box transcription factor family protein	LOC_Os03g54160.2		OsMADS14 - MADS-box family gene with MIKCc type-box, expressed	stem	0.998889	1.08083	0.99971	1.27851	1	-4.34332	NA	NA
Misin01G089300	17.3743	20.8818	19.0481	17.3743	22.4412	19.806	35.5439	32.4741	17.3743	18.7399	17.3743	17.3743	19.5705	19.9404	18.8391	17.3743	17.3743	19.0075	20.0545	18.6793	22.0757	27.844	PF04759	PTHR31696,PTHR31696:SF18					AT1G76610.1		Protein of unknown function, DUF617	LOC_Os03g52290.1		DUF617 domain containing protein, expressed	NA	NA	NA	NA	NA	NA	NA	NA	NA
Misin01G089400	17.3743	21.6381	17.3743	20.0573	17.3743	17.3743	17.3743	184.784	108.158	149.679	230.132	84.76	272.799	222.23	206.246	55.3632	65.9645	45.9952	76.9984	59.9874	42.5308	54.4217	PF00188	PTHR10334,PTHR10334:SF225					AT5G66590.1		CAP (Cysteine-rich secretory proteins, Antigen 5, and Pathogenesis-related 1 protein) superfamily protein	LOC_Os01g28500.1		SCP-like extracellular protein, expressed	NA	0.999922	-2.76812	0.965329	-0.856654	0.999589	2.18928	NA	NA
Misin01G089500	21.6299	34.7599	39.5249	37.3221	30.4729	32.7799	21.1151	354.439	192.829	297.983	274.741	251.314	365.223	252.593	205.886	162.857	133.357	131.73	188.339	129.829	101.863	112.406	PF05030	PTHR23107,PTHR23107:SF3					AT5G28640.1	AN3,ATGIF1,GIF,GIF1	SSXT family protein	LOC_Os03g52320.1		GRF-interacting factor 1, putative, expressed	stem,rhiz	0.999949	-2.76705	0.801529	-0.300068	0.999335	1.72542	NA	NA
Misin01G089600	17.3743	17.3743	17.3743	17.3743	17.3743	17.3743	17.3743	24.6366	22.4605	22.7797	18.7983	17.3743	28.4718	18.6742	23.6273	18.7738	24.437	17.3743	17.3743	17.3743	18.5007	20.9029													NA	NA	NA	NA	NA	NA	NA	NA	NA
Misin01G089700	111.623	112.59	105.534	112.982	101.548	126.378	126.837	133.84	114.153	98.1926	102.839	114.292	110.718	132.039	105.123	105.059	98.2414	102.396	94.6765	123.932	99.6221	227.081	PF04137	PTHR12613,PTHR12613:SF0	KOG2608			GO:0055114,GO:0016671,GO:0005783,GO:0003756	AT1G72280.1	AERO1,ERO1	endoplasmic reticulum oxidoreductins 1	LOC_Os03g52340.1		endoplasmic oxidoreductin-1 precursor, putative, expressed	rhiz	0.113887	-0.043458	0.399298	0.133003	0.203229	-0.0743317	NA	NA
Misin01G089800	55.1796	102.223	21.9887	29.5908	30.2213	17.3743	38.9069	203.86	23.6807	41.867	20.906	30.7519	40.4596	29.0418	20.1834	21.0457	21.1878	33.6777	26.5209	24.6778	37.6589	35.1062		PTHR33832,PTHR33832:SF8								LOC_Os03g52370.2		PIII4 - Proteinase inhibitor II family protein precursor, expressed	NA	0.0502209	-0.0540457	0.878395	-0.570037	0.763731	0.4651	NA	NA
Misin01G089900	51.0799	47.2631	44.8112	52.6911	51.1085	46.3061	50.1066	46.1236	50.8263	45.9935	45.2661	34.0434	73.5648	34.2126	45.3582	29.3313	50.9299	35.9652	39.8268	41.1133	42.1901	43.2274													NA	NA	NA	NA	NA	NA	NA	NA	NA
Misin01G090000	17.3743	17.3743	17.3743	19.1693	17.3743	25.2344	19.2673	17.3743	17.3743	17.3743	17.3743	17.3743	17.3743	17.3743	17.3743	17.3743	18.738	17.3743	17.3743	18.6914	17.3743	17.3743		PTHR33832,PTHR33832:SF8								LOC_Os03g52370.2		PIII4 - Proteinase inhibitor II family protein precursor, expressed	NA	NA	NA	NA	NA	NA	NA	NA	NA
Misin01G090100	17.3743	17.3743	17.3743	19.0721	19.9903	19.806	19.2221	18.8133	17.3743	20.8939	18.8864	17.3743	17.3743	17.3743	17.3743	17.3743	18.6819	18.6879	18.7137	17.3743	17.3743	18.5911		PTHR33832,PTHR33832:SF5								LOC_Os03g52370.2		PIII4 - Proteinase inhibitor II family protein precursor, expressed	NA	NA	NA	NA	NA	NA	NA	NA	NA
Misin01G090200	17.3743	17.3743	17.3743	19.1354	19.0949	18.9125	17.3743	17.3743	17.3743	17.3743	17.3743	17.3743	17.3743	17.3743	17.3743	17.3743	17.3743	19.0075	18.7388	19.2987	19.504	18.8232	PF02428	PTHR33832				GO:0004867	AT1G72060.1		serine-type endopeptidase inhibitors	LOC_Os03g52390.1		PIII1 - Proteinase inhibitor II family protein precursor, expressed	NA	NA	NA	NA	NA	NA	NA	NA	NA
Misin01G090300	96.2468	105.093	90.8792	92.4366	136.683	193.707	161.483	102.702	61.4666	79.2076	69.8322	100.224	103.846	141.728	193.723	272.085	68.8207	86.2562	71.5452	83.7172	106.65	123.587	PF00153	PTHR24089,PTHR24089:SF62	KOG0764		K15115		AT5G66380.1	ATFOLT1,FOLT1	folate transporter 1	LOC_Os03g52430.1		mitochondrial carrier protein, putative, expressed	NA	0.617024	0.185095	0.92913	-0.47826	0.623068	0.195894	NA	NA
Misin01G090400	17.3743	17.3743	17.3743	17.3743	17.3743	17.3743	19.2673	17.3743	17.3743	17.3743	17.3743	17.3743	17.3743	17.3743	18.8391	17.3743	17.3743	17.3743	17.3743	17.3743	17.3743	17.3743													NA	NA	NA	NA	NA	NA	NA	NA	NA
Misin01G090500	155.289	208.242	223.996	100.562	75.8593	60.6799	52.2587	223.607	196.78	192.771	209.817	169.732	246.84	174.731	196.641	170.773	248.522	250.934	252.183	157.718	218.279	160.804	PF16320,PF00542	PTHR24089,PTHR24089:SF321	KOG1715		K02935	GO:0006412,GO:0003735	AT1G70190.1		Ribosomal protein L7/L12, oligomerisation;Ribosomal protein L7/L12, C-terminal/adaptor protein ClpS-like	LOC_Os03g52400.1		ribosomal protein L7/L12 C-terminal domain containing protein, expressed	stem,rhiz	0.986082	-0.756892	0.904581	0.377801	0.827756	0.258711	NA	NA
Misin01G090600	808.427	559.856	544.523	1560.14	851.12	986.163	1295.18	22.8984	20.5128	22.2451	25.8716	22.8553	19.496	35.2331	24.5119	33.7586	137.546	257.999	143.617	248.075	284.992	267.253	PF00483	PTHR22572,PTHR22572:SF119	KOG1322	2.7.7.27	K00975	GO:0016779,GO:0009058	AT5G19220.1	ADG2,APL1	ADP glucose pyrophosphorylase large subunit 1	LOC_Os03g52460.1		glucose-1-phosphate adenylyltransferase large subunit, putative, expressed	leaf,stem	1	3.20435	0.98259	-0.926185	1	-4.5995	NA	NA
Misin01G090700	429.808	455.618	387.321	388.476	387.702	562.161	263.089	552.08	376.096	448.726	394.024	431.98	488.345	815.762	611.223	780.733	383.095	467.428	364.873	353.013	427.591	678.94		PTHR22847	KOG2048		K14548		AT4G07410.1		Transducin family protein / WD-40 repeat family protein	LOC_Os03g52470.1		WD domain, G-beta repeat domain containing protein, expressed	leaf-stem-rhiz	0.952532	-0.306286	0.6546	-0.125862	0.958441	0.353296	NA	NA
Misin01G090800	17.3743	17.3743	17.3743	17.3743	17.3743	17.3743	17.3743	33.5782	55.2862	58.7259	56.9995	43.8158	65.5053	45.4511	49.5517	35.8263	57.8969	30.6289	41.7371	28.4695	28.9524	29.1877	PF13962,PF12796	PTHR24177,PTHR24177:SF36	KOG4412				AT1G03670.1		ankyrin repeat family protein	LOC_Os07g09530.1		ankyrin repeat family protein, putative, expressed	NA	NA	NA	NA	NA	NA	NA	NA	NA
Misin01G090900	17.3743	17.3743	17.3743	17.3743	17.3743	17.3743	17.3743	26.8585	34.462	35.4198	42.6956	32.5234	41.158	36.7823	30.4177	25.9384	33.8578	28.9002	35.0147	24.6759	18.813	27.231	PF13962,PF12796	PTHR24177,PTHR24177:SF36	KOG4412				AT1G03670.1		ankyrin repeat family protein	LOC_Os07g09530.1		ankyrin repeat family protein, putative, expressed	NA	NA	NA	NA	NA	NA	NA	NA	NA
Misin01G091000	17.3743	17.3743	17.3743	17.3743	17.3743	17.3743	17.3743	20.329	17.3743	17.3743	17.3743	17.3743	18.8078	17.3743	19.1827	17.3743	17.3743	21.168	40.6394	28.9721	18.813	18.8232	PF08244,PF00251	PTHR31953,PTHR31953:SF12		3.2.1.26	K01193		AT3G52600.1	AtcwINV2,CWINV2	cell wall invertase 2	LOC_Os04g33720.1		glycosyl hydrolases, putative, expressed	NA	NA	NA	NA	NA	NA	NA	NA	NA
Misin01G091100	290.006	265.51	232.395	312.558	233.91	338.887	157.1	459.887	419.58	425.857	398.754	374.074	436.774	520.776	481.363	505.717	522.998	565.203	547.768	449.652	569.985	518.167	PF01918	PTHR13516,PTHR13516:SF3	KOG2567			GO:0003676	AT3G07030.1		Alba DNA/RNA-binding protein	LOC_Os03g52490.1		nucleic acid binding protein, putative, expressed	leaf-stem-rhiz	0.998061	-0.87675	0.98349	0.523631	0.845488	0.203856	NA	NA
Misin01G091200	17.3743	17.3743	20.2239	17.3743	19.0949	17.3743	17.3743	17.3743	17.3743	17.3743	20.3104	17.3743	17.3743	17.3743	18.9544	17.3743	18.738	18.488	18.7388	17.3743	17.3743	18.5911													NA	NA	NA	NA	NA	NA	NA	NA	NA
Misin01G091300	17.3743	17.3743	17.3743	17.3743	17.3743	17.3743	17.3743	17.3743	17.3743	17.3743	17.3743	17.3743	17.3743	17.3743	17.3743	17.3743	17.3743	17.3743	17.3743	17.3743	17.3743	17.3743				2.7.13.3						LOC_Os05g09290.1		expressed protein	NA	NA	NA	NA	NA	NA	NA	NA	NA
Misin01G091400	2428.48	2144.06	3755.63	1940.98	1171.76	1273.33	669.751	580.874	529.968	321.877	372.379	286.155	202.88	236.723	127.356	103.897	966.112	919.782	853.346	833.369	509.936	673.378	PF05920,PF07526	PTHR11850,PTHR11850:SF66	KOG0773			GO:0006355,GO:0003677	AT2G23760.1	BLH4,SAW2	BEL1-like homeodomain 4	LOC_Os03g52239.1		homeobox domain containing protein, expressed	leaf-stem-rhiz	1	1.92284	0.915631	-0.31341	1	-2.16429	NA	NA
Misin01G091500	47.4054	37.7174	73.5418	28.3762	44.5803	35.9765	30.282	27.9922	28.1146	25.1812	28.4204	21.4847	38.8051	21.9535	30.0974	30.9937	34.1387	22.8863	28.502	23.1822	19.9394	31.1374													NA	NA	NA	NA	NA	NA	NA	NA	NA
Misin01G091600	26.6186	23.7268	33.1485	19.1354	29.687	17.3743	20.2111	17.3743	19.7052	21.3248	22.6102	18.8022	23.0261	19.2909	26.912	25.3761	19.3887	17.3743	19.3898	20.6222	17.3743	21.3188													NA	NA	NA	NA	NA	NA	NA	NA	NA
Misin01G091700	835.5	962.15	967.884	1503.56	1297.18	2217.62	1401.36	373.2	353.2	340.134	298.295	474.612	309.976	506.014	452.216	634.34	423.752	546.604	512.243	597.417	724.749	837.674	PF02401	PTHR31619,PTHR31619:SF2		1.17.1.2	K03527	GO:0051745,GO:0050992,GO:0046872,GO:0019288	AT4G34350.1	CLB6,HDR,ISPH	4-hydroxy-3-methylbut-2-enyl diphosphate reductase	LOC_Os03g52170.1		4-hydroxy-3-methylbut-2-enyl diphosphate reductase, putative, expressed	leaf-stem-rhiz	1	1.43348	0.962688	-0.40653	0.999833	-1.24782	NA	NA
Misin01G091800	17.3743	17.3743	17.3743	17.3743	17.3743	17.3743	17.3743	17.3743	17.3743	17.3743	17.3743	17.3743	17.3743	17.3743	17.3743	17.3743	17.3743	17.3743	17.3743	17.3743	17.3743	17.3743	PF03407	PTHR24015,PTHR24015:SF805					AT1G28710.3		Nucleotide-diphospho-sugar transferase family protein	LOC_Os03g52160.1		regulatory protein, putative, expressed	NA	NA	NA	NA	NA	NA	NA	NA	NA
Misin01G091900	19.5642	17.3743	17.3743	17.3743	17.3743	17.3743	17.3743	17.3743	17.3743	17.3743	17.3743	17.3743	17.3743	17.3743	17.3743	17.3743	17.3743	18.6879	17.3743	17.3743	17.3743	17.3743		PTHR12606,PTHR12606:SF1								LOC_Os02g06830.1		expressed protein	NA	NA	NA	NA	NA	NA	NA	NA	NA
Misin01G092000	456.125	440.8	381.016	469.438	421.201	423.859	240.908	842.835	469.391	421.836	451.298	542.967	418.928	735.063	487.66	487.923	372.212	346.013	316.811	441.569	279.076	505.925	PF07974,PF01457	PTHR10942,PTHR10942:SF0		3.4.24.36	K01404	GO:0016020,GO:0007155,GO:0006508,GO:0004222	AT5G42620.2		metalloendopeptidases;zinc ion binding	LOC_Os03g52150.1		metalloendopeptidase/ metallopeptidase/ zinc ion binding protein, putative, expressed	leaf-stem-rhiz	0.907825	-0.236171	0.946496	-0.353378	0.980847	0.466521	NA	NA
Misin01G092100	318.616	231.312	328.755	525.753	276.405	193.887	527.336	25.8088	66.759	65.4624	141.937	75.5462	60.6561	41.0341	50.0733	42.9378	122.376	206.663	147.085	238.563	247.875	166.596	PF05479	PTHR36327,PTHR36327:SF1				GO:0042651,GO:0015979,GO:0009522,GO:0005516	AT1G49975.1			LOC_Os03g52130.1		expressed protein	leaf,stem	0.999938	1.62213	0.0134246	0.0262597	0.999951	-2.1057	NA	NA
Misin01G092200	53.4487	43.0997	45.7841	84.1043	58.1471	56.5909	71.3991	17.3743	29.453	39.1657	49.8319	39.9468	37.273	35.5493	41.3639	35.764	35.3764	42.6051	33.7156	46.8504	53.3466	38.7934		PTHR33127,PTHR33127:SF1								LOC_Os03g56770.1		expressed protein	NA	NA	NA	NA	NA	NA	NA	NA	NA
Misin01G092300	24.4298	29.6911	24.8382	19.0721	23.8881	22.5195	17.3743	107.399	195.687	158.864	185.327	120.337	207.25	111.156	97.6451	44.3917	132.263	129.421	165.913	103.442	86.7618	65.8935	PF02485	PTHR31042,PTHR31042:SF8				GO:0016020,GO:0008375	AT5G11730.1		Core-2/I-branching beta-1,6-N-acetylglucosaminyltransferase family protein	LOC_Os03g52120.1		DNA binding protein, putative, expressed	NA	0.999879	-2.48362	0.825422	0.371448	0.988847	1.04851	NA	NA
Misin01G092400	21.2137	19.735	22.3446	19.1354	17.3743	24.9715	22.033	29.1524	38.5231	27.5126	31.5019	29.7801	35.7722	34.6134	27.831	22.3743	30.4137	28.2229	30.6144	26.8754	30.0835	26.1574	PF02485	PTHR31042,PTHR31042:SF8				GO:0016020,GO:0008375	AT5G11730.1		Core-2/I-branching beta-1,6-N-acetylglucosaminyltransferase family protein	LOC_Os03g52120.1		DNA binding protein, putative, expressed	NA	NA	NA	NA	NA	NA	NA	NA	NA
Misin01G092500	218.701	206.067	207.14	254.968	238.98	280.93	487.312	244.285	272.049	260.298	285.362	252.716	241.202	240.022	217.574	199.805	369.954	313.408	390.289	348.744	372.755	379.753	PF02485	PTHR31042,PTHR31042:SF8				GO:0016020,GO:0008375	AT5G11730.1		Core-2/I-branching beta-1,6-N-acetylglucosaminyltransferase family protein	LOC_Os03g52120.1		DNA binding protein, putative, expressed	leaf-stem-rhiz	0.438978	-0.0954904	0.970471	0.491716	0.932727	-0.360864	NA	NA
Misin01G092600	64.5442	51.1773	54.2896	51.314	73.4918	138.59	85.3604	59.3862	37.3115	49.4858	46.0584	51.669	66.0648	64.0163	63.8269	64.1098	47.0171	34.2385	44.1255	42.7447	41.1563	56.2765	PF00690	PTHR24093,PTHR24093:SF163		3.6.3.8			AT1G10130.1	ATECA3,ECA3	endoplasmic reticulum-type calcium-transporting ATPase 3	LOC_Os03g52090.1		calcium-transporting ATPase 3, endoplasmic reticulum-type, putative, expressed	NA	0.954113	0.55663	0.930297	-0.533471	0.318826	-0.119205	NA	NA
Misin01G092700	148.53	134.24	154.934	137.797	120.986	71.3312	78.9413	75.5734	105.468	111.306	108.854	93.8983	132.753	62.8638	112.32	93.8973	240.349	157.131	137.08	143.905	96.4025	93.6866	PF00450	PTHR11802,PTHR11802:SF61	KOG1282			GO:0006508,GO:0004185	AT1G73300.1	scpl2	serine carboxypeptidase-like 2	LOC_Os03g52040.2		OsSCP19 - Putative Serine Carboxypeptidase homologue, expressed	NA	0.0451684	0.0315573	0.897926	0.416711	0.903059	-0.404226	NA	NA
Misin01G092800	25.8698	26.9534	26.598	24.6142	29.0903	25.0892	28.0368	70.6771	86.22	63.9683	88.9508	58.3917	112.232	48.942	66.8638	59.3698	47.7203	33.5881	44.1539	39.6462	39.1889	34.3231		PTHR10516,PTHR10516:SF299	KOG0544	5.2.1.8	K09571		AT3G25230.1	ATFKBP62,FKBP62,ROF1	rotamase FKBP 1	LOC_Os08g41390.2		peptidyl-prolyl isomerase, putative, expressed	NA	0.996239	-1.1648	0.881382	-0.418731	0.9955	1.14969	NA	NA
Misin01G092900	22.3451	17.3743	19.495	19.0721	19.1265	18.9125	19.7431	21.0201	25.5915	26.8572	25.7827	26.2146	25.0169	20.8302	20.9335	17.3743	19.0199	28.7839	26.0878	24.2936	25.5273	18.6441	PF11443	PTHR31373,PTHR31373:SF2					AT5G13210.1		Uncharacterised conserved protein UCP015417, vWA	LOC_Os09g32370.1		gp176, putative, expressed	NA	NA	NA	NA	NA	NA	NA	NA	NA
Misin01G093000	17.3743	17.3743	17.3743	17.3743	19.0949	18.9125	20.14	19.5044	21.0656	17.3743	18.9433	17.3743	21.1861	18.8302	17.3743	17.3743	17.3743	23.2109	17.3743	20.8654	21.6469	20.7893	PF11443	PTHR31373,PTHR31373:SF1					AT5G43400.1		Uncharacterised conserved protein UCP015417, vWA	LOC_Os09g32360.1		gp176, putative, expressed	NA	NA	NA	NA	NA	NA	NA	NA	NA
Misin01G093100	17.3743	20.2194	17.3743	22.3623	21.3215	23.0406	29.0125	18.8133	22.7701	17.3743	18.7983	17.3743	20.5723	18.6742	18.8391	19.4436	21.6569	20.56	25.8118	24.1844	20.4654	20.4338													NA	NA	NA	NA	NA	NA	NA	NA	NA
Misin01G093200	17.3743	17.3743	17.3743	19.1354	17.3743	22.6203	18.9677	40.442	17.3743	22.2909	19.7053	22.4193	17.3743	32.4458	28.1839	19.4436	17.3743	19.9165	17.3743	22.164	19.9946	20.0954													NA	NA	NA	NA	NA	NA	NA	NA	NA
Misin01G093300	157.092	64.8701	101.101	166.243	164.444	551.61	99.8006	169.188	58.4312	91.8478	285.069	138.55	110.84	50.4729	115.852	29.2501	121.205	105.888	118.354	110.454	122.643	146.238	PF02450	PTHR11440,PTHR11440:SF35	KOG2369	2.3.1.43	K06129	GO:0008374,GO:0006629	AT1G27480.1		alpha/beta-Hydrolases superfamily protein	LOC_Os03g52010.1		lecithin cholesterol acyltransferase, putative, expressed	stem	0.968742	0.702814	0.796503	-0.301928	0.867507	-0.443244	NA	NA
Misin01G093400	518.3	522.548	482.813	546.36	533.242	946.806	494.457	943.732	504.57	544.392	538.53	534.432	644.431	1064.92	1017.53	1090.89	582.128	537.367	568.882	545.639	702.675	1371.97	PF04258	PTHR12174	KOG2443		K09595	GO:0016021,GO:0004190	AT2G03120.1	ATSPP,SPP	signal peptide peptidase	LOC_Os05g36070.2		signal peptide peptidase domain containing protein, expressed	leaf-stem-rhiz	0.975051	-0.362022	0.277212	0.0651326	0.918779	0.244243	NA	NA
Misin01G093500	584.599	261.95	416.655	1192.45	831.239	1273.83	1140.19	81.593	103.787	123.123	113.843	202.241	142.087	149.192	153.774	256.478	131.711	169.393	147.972	230.979	235.881	166.968	PF13911	PTHR28630,PTHR28630:SF4	KOG4498				AT5G65840.1		Thioredoxin superfamily protein	LOC_Os03g51950.1		expressed protein	leaf,stem	1	2.3904	0.993863	-1.29531	0.999837	-1.84316	NA	NA
Misin01G093600	1179.33	650.3	983.952	1552.97	958.476	1024.45	1697.44	28.459	26.1516	54.2244	38.7278	113.833	66.6541	69.3269	55.4701	81.7012	173.912	213.762	179.098	290.019	233.757	146.486	PF13911	PTHR28630,PTHR28630:SF4	KOG4498				AT5G65840.1		Thioredoxin superfamily protein	LOC_Os03g51960.1		expressed protein	leaf,stem	1	3.31393	0.994285	-1.37276	1	-3.59122	NA	NA
Misin01G093700	20.6808	33.0245	35.0395	41.7978	25.7149	29.2809	18.9677	87.637	47.2175	86.4081	100.833	45.4237	134.695	137.896	129.57	55.9489	60.1497	74.3545	79.0397	75.1202	55.1936	119.087	PF08880,PF08879	PTHR31602,PTHR31602:SF2				GO:0006355,GO:0005634,GO:0005524,GO:0032502,GO:0006351	AT2G22840.1	AtGRF1,GRF1	growth-regulating factor 1	LOC_Os03g51970.1		growth-regulating factor, putative, expressed	NA	0.998522	-1.56546	0.624956	0.246242	0.9747	0.823865	NA	NA
Misin01G093800	41.5986	47.0387	48.2406	37.3221	39.8537	30.6187	31.317	29.3759	35.8655	40.71	39.2775	36.4124	45.8259	34.4611	42.8817	41.5375	31.5131	35.0182	30.3106	31.3977	28.4974	30.3136	PF04452	PTHR30027,PTHR30027:SF4		2.1.1.193		GO:0008168,GO:0006364	AT1G50000.1		methyltransferases	LOC_Os03g51984.1		differentiation protein, putative, expressed	NA	NA	NA	NA	NA	NA	NA	NA	NA
Misin01G093900	34.0459	34.389	40.809	30.8841	36.4404	26.3497	28.7902	25.1468	25.5451	25.3943	36.2323	28.9334	46.646	27.5348	39.218	30.8469	32.9331	23.1708	24.0166	22.7294	23.6772	28.4913													NA	NA	NA	NA	NA	NA	NA	NA	NA
Misin01G094000	46.2561	45.2707	51.5886	73.2278	81.0292	269.876	453.095	90.2906	53.6011	53.1381	43.903	142.504	80.6867	203.317	452.517	521.591	64.0379	50.6443	60.0298	67.0777	81.1625	157.375	PF01842	PTHR31096,PTHR31096:SF7		2.7.7.59		GO:0016597,GO:0008152	AT5G25320.1		ACT-like superfamily protein	LOC_Os03g51990.1		ACT domain containing protein, expressed	NA	0.163775	0.0921443	0.981305	-1.0775	0.939711	0.637071	NA	NA
Misin01G094100	80.3147	84.4833	74.0715	112.935	98.4583	109.436	109.381	87.6814	105.056	98.4099	83.8897	95.8189	84.0034	108.74	88.7035	76.0072	108.211	97.7791	119.41	99.7307	112.21	108.679	PF03909	PTHR31923,PTHR31923:SF4					AT5G65910.1		BSD domain-containing protein	LOC_Os03g52000.1		BSD domain containing protein, expressed	NA	0.0669564	-0.0319203	0.688188	0.199257	0.520792	-0.142662	NA	NA
Misin01G094200	45.221	63.9728	64.8382	46.8805	53.2482	48.7589	39.982	85.1148	79.7255	80.0505	74.0062	76.4185	84.4403	111.174	74.3455	96.3306	62.1989	85.4222	77.2222	59.3439	94.8096	57.6644	PF03478,PF00646	PTHR33110,PTHR33110:SF6				GO:0005515	AT4G22060.1		F-box family protein with a domain of unknown function (DUF295)	LOC_Os11g38200.1		OsFBDUF60 - F-box and DUF domain containing protein, expressed	NA	0.978966	-0.64074	0.0590218	0.0475773	0.936939	0.461872	NA	NA
Misin01G094300	284.341	294.564	283.504	296.857	277.789	511.127	291.829	577.442	273.341	255.853	305.206	292.982	240.437	315.673	391.161	404.961	308.099	278.519	312.254	325.808	333.322	502.124	PF00226	PTHR24078,PTHR24078:SF272					AT4G07990.1		Chaperone DnaJ-domain superfamily protein	LOC_Os03g51830.1		heat shock protein DnaJ, putative, expressed	leaf-stem-rhiz	0.438214	-0.0865848	0.137242	0.0491958	0.105038	0.0341239	NA	NA
Misin01G094400	44.4854	58.4782	63.2692	62.5192	65.7506	43.1377	47.0105	44.454	55.1612	54.0507	61.5429	58.3121	63.7055	58.6698	68.1075	58.1814	60.6335	60.6604	58.3164	54.0117	58.9282	47.6092	PF01535,PF13041	PTHR24015,PTHR24015:SF710					AT3G49730.1		Tetratricopeptide repeat (TPR)-like superfamily protein	LOC_Os03g51840.1		PPR repeat containing protein, expressed	NA	NA	NA	NA	NA	NA	NA	NA	NA
Misin01G094500	94.199	104.273	124.174	65.2168	78.7484	34.0569	40.9409	78.2455	156.373	142.124	140.412	122.595	114.133	55.1208	98.7133	89.7194	101.348	93.785	93.8677	93.4995	80.7273	36.2076		PTHR21521,PTHR21521:SF0					AT3G12210.2		DNA binding	LOC_Os03g51880.1		GA15368-PA, putative, expressed	NA	0.902004	-0.392392	0.667179	-0.206046	0.937815	0.480295	NA	NA
Misin01G094600	423.585	356.967	305.926	375.11	381.521	211.188	193.215	335.969	343.379	396.534	343.358	377.201	438.667	403.225	485.354	474.875	284.879	380.022	291.434	303.049	371	281.434	PF00271,PF00270	PTHR24031,PTHR24031:SF333		3.6.4.13	K14810	GO:0005524,GO:0003676	AT4G34910.1		P-loop containing nucleoside triphosphate hydrolases superfamily protein	LOC_Os03g51900.1		DEAD-box ATP-dependent RNA helicase, putative, expressed	leaf-stem-rhiz	0.841483	-0.202373	0.819828	-0.198193	0.945888	0.325983	NA	NA
Misin01G094700	470.385	490.677	439.951	364.53	358.365	368.124	309.102	553.383	620.673	593.516	643.727	493.063	544.499	489.157	506.113	599.401	676.716	638.402	686.135	474.905	682.24	652.383	PF03665	PTHR12941	KOG3289				AT5G55940.1	emb2731	Uncharacterised protein family (UPF0172)	LOC_Os04g20230.1		neighbor of COX4, putative, expressed	leaf-stem-rhiz	0.994787	-0.577243	0.967177	0.373436	0.753932	0.138543	NA	NA
Misin01G094800	44.4283	46.6368	54.9857	47.2415	41.0949	51.9627	54.0754	53.4666	49.3856	54.2013	60.7008	60.0831	73.1358	76.0624	78.4075	99.2237	32.0405	33.4673	47.1773	52.5925	41.4856	35.9816	PF00010	PTHR12565,PTHR12565:SF175				GO:0046983	AT1G10120.1		basic helix-loop-helix (bHLH) DNA-binding superfamily protein	LOC_Os03g51910.1		basic helix-loop-helix protein, putative, expressed	NA	NA	NA	NA	NA	NA	NA	NA	NA
Misin01G094900	93.9762	132.958	190.872	278.865	157.546	216.084	124.177	94.9126	153.595	1441.54	370.644	3063.44	733.47	739.363	2120.26	1050.97	138.859	208.248	215.553	385.762	485.654	460.543		PTHR31412,PTHR31412:SF2					AT1G17870.1	ATEGY3,EGY3	ethylene-dependent gravitropism-deficient and yellow-green-like 3	LOC_Os03g51920.1		peptidase, M50 family, putative, expressed	stem	0.999874	-2.17209	0.990956	-1.14211	1	2.1748	NA	NA
Misin01G095000	778.966	386.399	659.306	2713.07	1146.84	1816.05	1660.17	532.584	350.06	1096.49	1322.85	2798	991.668	945.243	1407.64	797.26	282.925	483.441	376.248	1682.44	1487.29	1017.57	PF11255	PTHR35283,PTHR35283:SF2					AT1G44920.1			LOC_Os03g51930.2		expressed protein	leaf-stem-rhiz	0.972478	0.384115	0.969403	-0.469791	0.00668805	0.00525932	NA	NA
Misin01G095100	36.9009	85.8184	39.5985	30.4431	38.3888	30.9912	25.0724	1233.64	1551.72	1505.41	1398.49	886.149	964.138	766.61	558.541	499.101	1650.83	1592.3	1852.51	1138.69	1066.29	855.169	PF03789,PF05920,PF03790,PF03791	PTHR11850,PTHR11850:SF64	KOG0773			GO:0003677,GO:0006355,GO:0005634	AT4G08150.1	BP,BP1,KNAT1	KNOTTED-like from Arabidopsis thaliana	LOC_Os03g51690.1		Homeobox domain containing protein, expressed	stem,rhiz	1	-4.91214	1	1.14609	0.990052	0.647275	NA	NA
Misin01G095200	120.497	92.5904	99.4928	128.676	161.835	211.902	327.412	67.2804	59.8125	67.1593	64.0855	83.2429	79.578	82.0437	117.477	99.3102	60.3183	68.2707	59.1997	74.1853	81.5264	77.5489	PF11793,PF09765	PTHR13206,PTHR13206:SF0	KOG3268		K10606	GO:0043240,GO:0006281,GO:0004842	AT5G65740.2		zinc ion binding	LOC_Os03g51680.2		fanconi anemia L, putative, expressed	NA	0.998143	1.13214	0.969725	-0.736326	0.945589	-0.596886	NA	NA
Misin01G095300	132.973	128.422	124.257	116.04	149.935	241.107	321.781	121.321	67.2962	61.8379	61.481	93.1571	88.0585	111.442	103.77	137.138	56.4664	68.1645	66.9165	76.9947	90.192	74.7984	PF05057	PTHR12482,PTHR12482:SF16	KOG4372				AT4G25770.1		alpha/beta-Hydrolases superfamily protein	LOC_Os03g51670.1		serine esterase family protein, putative, expressed	leaf	0.998002	1.04348	0.978143	-0.833485	0.890602	-0.431869	NA	NA
Misin01G095400	17.3743	17.3743	17.3743	17.3743	19.0949	17.3743	17.3743	18.8133	22.3963	26.7515	25.8199	19.4873	28.2703	26.4057	18.6033	17.3743	22.7654	17.3743	18.7388	17.3743	17.3743	18.8232		PTHR33109,PTHR33109:SF1					AT4G37810.1			LOC_Os03g51660.1		expressed protein	NA	NA	NA	NA	NA	NA	NA	NA	NA
Misin01G095500	27.0726	28.147	36.0008	20.8332	41.7677	34.9703	23.6523	36.4531	29.5478	31.6691	34.4213	29.3742	49.613	31.4179	43.8362	33.7851	32.0586	28.3377	29.9005	30.0579	31.8199	27.4171													NA	NA	NA	NA	NA	NA	NA	NA	NA
Misin01G095600	21.1234	17.3743	21.1688	17.3743	17.3743	21.6306	18.9677	17.3743	20.6478	19.3915	17.3743	18.8022	18.8078	17.3743	18.8391	19.6454	21.1317	18.8028	18.7388	17.3743	17.3743	18.5911													NA	NA	NA	NA	NA	NA	NA	NA	NA
Misin01G095700	65.4015	73.6636	72.4149	39.5827	87.7929	51.8361	49.817	215.558	222.905	161.856	197.441	190.015	358.692	251.045	413.393	274.291	212.998	57.3185	104.101	82.0797	110.213	128.498	PF01925	PTHR14255,PTHR14255:SF5				GO:0016021	AT2G36630.1		Sulfite exporter TauE/SafE family protein	LOC_Os03g51650.1		membrane protein, putative, expressed	rhiz	0.999268	-1.67109	0.940411	-0.573394	0.998948	1.53329	NA	NA
Misin01G095800	27.4663	25.1924	32.8776	36.0708	32.9135	22.7687	23.5713	33.7314	20.3773	22.8106	21.0502	20.218	17.3743	22.4058	19.5442	22.3292	18.6819	23.5067	21.267	24.1633	21.1209	20.4338	PF13967,PF02714	PTHR13018,PTHR13018:SF41	KOG1134			GO:0016020	AT1G58520.1	RXW8	lipases;hydrolases, acting on ester bonds	LOC_Os03g51620.1		DUF221 domain containing protein, expressed	NA	NA	NA	NA	NA	NA	NA	NA	NA
Misin01G095900	37.8301	37.867	40.0014	34.5759	29.0948	32.5761	26.7842	72.3728	51.5574	53.4328	50.1196	56.0223	39.4167	64.0812	47.1901	34.176	38.2487	45.57	45.1698	36.9979	47.2261	46.144	PF07714	PTHR24349,PTHR24349:SF132		2.7.11.1		GO:0006468,GO:0004672	AT1G35670.1	ATCDPK2,ATCPK11,CDPK2,CPK11	calcium-dependent protein kinase 2	LOC_Os11g07040.1		CAMK_CAMK_like.43 - CAMK includes calcium/calmodulin depedent protein kinases, expressed	NA	NA	NA	NA	NA	NA	NA	NA	NA
Misin01G096000	475.659	550.862	546.415	603.333	400.544	401.201	377.423	635.293	428.709	349.675	321.309	307.479	273.815	405.558	247.797	354.754	605.544	455.629	526.789	489.124	369.996	471.681		PTHR33700,PTHR33700:SF4					AT4G37820.1			LOC_Os03g51640.1		expressed protein	leaf-stem-rhiz	0.836807	0.19296	0.860898	0.230423	0.951295	-0.38045	NA	NA
Misin01G096100	2986.15	3602.67	3358.45	2857.01	2652.89	3556.19	4183.47	1477.47	465.376	385.81	502.599	386.094	660.741	924.75	692.628	1020.69	923.432	700.125	487.344	813.294	666.848	3196.95	PF01925	PTHR14255,PTHR14255:SF5				GO:0016021	AT2G36630.1		Sulfite exporter TauE/SafE family protein	LOC_Os03g51650.1		membrane protein, putative, expressed	leaf-stem-rhiz	1	1.89529	0.982766	-0.685855	1	-1.65013	NA	NA
Misin01G096200	23.4035	20.8818	22.7175	20.0041	26.6668	25.052	26.3962	20.4473	17.3743	18.8292	17.3743	18.7901	17.3743	17.3743	24.2784	17.3743	17.3743	19.9165	20.0545	18.6914	19.4555	20.6937													NA	NA	NA	NA	NA	NA	NA	NA	NA
Misin01G096300	17.3743	17.3743	17.3743	19.1354	17.3743	19.0082	18.9677	21.0201	18.8083	18.7708	17.3743	18.8022	18.8078	18.6742	21.3525	17.3743	17.3743	20.1163	18.7388	19.673	17.3743	24.4224		PTHR33109,PTHR33109:SF1					AT4G37810.1			LOC_Os03g51660.1		expressed protein	NA	NA	NA	NA	NA	NA	NA	NA	NA
Misin01G096400	51.6223	52.9392	55.3869	47.1801	58.8227	56.8954	50.571	85.5144	51.4436	48.0935	56.0279	59.4515	68.1106	59.5197	54.4683	73.4494	48.8898	41.8731	46.9996	42.8255	43.4943	40.1466	PF07727,PF11793,PF05057	PTHR12482,PTHR12482:SF16	KOG4372				AT4G25770.1		alpha/beta-Hydrolases superfamily protein	LOC_Os03g51670.1		serine esterase family protein, putative, expressed	NA	NA	NA	NA	NA	NA	NA	NA	NA
Misin01G096500	31.184	31.1998	30.4768	25.7211	29.1217	25.9421	26.3962	26.6914	24.6839	25.2774	23.2159	24.4704	27.3675	27.1585	30.4347	34.6287	30.5405	22.1108	23.2405	21.7562	21.1209	24.2486	PF09765	PTHR13206					AT5G65740.2		zinc ion binding	LOC_Os03g51680.2		fanconi anemia L, putative, expressed	NA	NA	NA	NA	NA	NA	NA	NA	NA
Misin01G096600	64.5442	86.1403	59.2061	52.753	37.5683	28.5947	44.1778	732.174	1188.03	1218.3	1221.22	776.025	925.526	645.468	361.043	365.303	1224.9	1511.37	1856.68	1179.95	1047.38	1029.93	PF03789,PF05920,PF03790,PF03791	PTHR11850,PTHR11850:SF64	KOG0773			GO:0003677,GO:0006355,GO:0005634	AT4G08150.1	BP,BP1,KNAT1	KNOTTED-like from Arabidopsis thaliana	LOC_Os03g51690.2		Homeobox domain containing protein, expressed	stem,rhiz	1	-4.30234	1	1.39811	0.934321	0.35235	NA	NA
Misin01G096700	190.982	189.079	199.322	172.397	190.732	127.589	223.442	242.527	274.502	266.95	267.476	278.592	292.387	322.041	454.154	435.169	268.837	241.124	276.252	240.405	282.597	246.542		PTHR36409,PTHR36409:SF1					AT5G66290.1			LOC_Os03g51700.1		expressed protein	leaf-stem-rhiz	0.992411	-0.664884	0.00376968	-0.000732941	0.977128	0.51744	NA	NA
Misin01G096800	28.9002	23.9123	29.4374	26.2549	33.0048	25.2344	43.0484	1051.51	1259.79	867.108	703.456	1039.09	731.656	613.26	661.652	746.731	589.809	197.669	269.542	92.7555	151.808	57.4067	PF03789,PF05920	PTHR11850,PTHR11850:SF87				GO:0003677,GO:0006355	AT4G08150.1	BP,BP1,KNAT1	KNOTTED-like from Arabidopsis thaliana	LOC_Os03g51710.1		homeobox protein knotted-1, putative, expressed	rhiz	1	-4.31417	0.988373	-1.15028	1	2.79077	NA	NA
Misin01G096900	19.8407	23.7268	24.3327	21.702	25.2804	17.3743	38.4464	465.462	454.248	326.186	232.335	410.26	243.792	213.712	272.13	276.296	150.22	75.6491	106.762	38.7588	54.1029	30.4491	PF03790,PF03791	PTHR11850,PTHR11850:SF87				GO:0005634,GO:0003677	AT4G08150.1	BP,BP1,KNAT1	KNOTTED-like from Arabidopsis thaliana	LOC_Os03g51710.2		homeobox protein knotted-1, putative, expressed	rhiz	0.999997	-3.19327	0.987873	-1.36063	1	2.71892	NA	NA
Misin01G097000	88.7008	52.5071	89.8817	99.2116	97.5164	84.7884	120.572	50.2645	43.4317	51.1133	35.1663	35.7991	45.2282	50.0334	45.2764	49.4296	77.138	59.1901	71.8363	46.5353	61.712	65.3001	PF05770	PTHR14217,PTHR14217:SF3		2.7.1.159,2.7.1.134		GO:0052726,GO:0052725,GO:0047325,GO:0032957,GO:0005622,GO:0005524,GO:0000287	AT4G33770.1		Inositol 1,3,4-trisphosphate 5/6-kinase family protein	LOC_Os03g51610.1		Inositol 1, 3, 4-trisphosphate 5/6-kinase, putative, expressed	NA	NA	NA	NA	NA	NA	NA	NA	NA
Misin01G097100	19.5642	21.6381	19.495	20.9303	21.2899	30.7889	19.2673	42.7956	43.1969	36.3114	37.7037	32.374	40.4995	44.8652	29.8018	29.2086	76.8011	45.4863	116.78	50.1966	63.4321	110.734													NA	NA	NA	NA	NA	NA	NA	NA	NA
Misin01G097200	445.407	886.48	381.542	454.794	409.059	561.824	293.266	7363.77	11637.7	7720.79	8706.64	3597.77	9254.46	7978.06	4418.92	2169.28	31782.6	13228.9	28644.9	8577.73	12348.5	12107.7	PF03953,PF00091	PTHR11588,PTHR11588:SF101				GO:0003924,GO:0007017,GO:0005874	AT4G14960.2	TUA6	Tubulin/FtsZ family protein	LOC_Os11g14220.1		tubulin/FtsZ domain containing protein, putative, expressed	leaf-stem-rhiz	1	-4.58621	1	2.0779	0.913325	-0.312272	NA	NA
Misin01G097300	274.463	287.116	314.467	165.517	131.67	114.497	78.3942	336.011	316.637	349.369	349.682	267.441	362.909	428.375	268.792	344.354	326.252	332.191	392.025	258.021	319.647	237.103	PF00400	PTHR22847,PTHR22847:SF461	KOG0295,KOG0271		K14963	GO:0005515	AT3G49660.1		Transducin/WD40 repeat-like superfamily protein	LOC_Os03g51550.3		WD repeat-containing protein 5, putative, expressed	stem,rhiz	0.992498	-0.774254	0.716423	0.181706	0.963547	0.440525	NA	NA
Misin01G097400	40.8766	49.6003	49.8909	44.6931	44.4756	57.9634	43.3501	47.8244	33.2214	32.3171	39.6458	33.1845	39.248	35.4715	40.2112	40.574	34.5179	29.7768	36.0113	28.3578	29.4943	35.3267													NA	NA	NA	NA	NA	NA	NA	NA	NA
Misin01G097500	82.4495	113.504	136.146	144.98	118.87	59.645	66.7952	4601.43	186.395	205.122	205.058	243.323	188.57	222.691	113.379	69.1928	148.025	139.807	202.404	234.903	191.634	121.139	PF00010	PTHR23042,PTHR23042:SF25				GO:0046983	AT4G37850.1		basic helix-loop-helix (bHLH) DNA-binding superfamily protein	LOC_Os03g51580.1		helix-loop-helix DNA-binding domain containing protein, expressed	stem	0.998477	-2.19918	0.980327	-1.31005	0.998193	2.30196	NA	NA
Misin01G097600	1149.45	1111.51	1111.99	1358.09	1057.41	1100.75	1347.99	1245.28	1723.33	1847.12	1593.28	1457.84	1103.48	1018.26	1193.06	1485.83	1346.73	1669.24	1598.78	1230.89	1137.32	992.284	PF00069	PTHR24056,PTHR24056:SF187		2.7.11.22,2.7.11.23	K08819	GO:0006468,GO:0005524,GO:0004672	AT5G10270.1	CDKC;1	cyclin-dependent kinase C;1	LOC_Os01g72790.1		cyclin-dependent kinase, putative, expressed	leaf-stem-rhiz	0.970309	-0.221882	0.0705748	0.0202363	0.92584	0.170424	NA	NA
Misin01G097700	241.452	267.502	220.917	238.382	258.056	288.072	262.237	335.973	418.905	398.252	405.843	449.057	399.916	451.474	469.82	604.682	234.472	266.639	267.196	269.464	325.951	227.705	PF00149,PF05011	PTHR12849			K18328	GO:0016787,GO:0016788,GO:0006397	AT4G31770.1	ATDBR1,DBR1	debranching enzyme 1				leaf-stem-rhiz	0.987771	-0.541296	0.959866	-0.435938	0.996791	0.755807	NA	NA
Misin01G097800	33.5304	57.8905	45.6778	29.3027	41.2449	35.4744	31.0577	27.3508	32.6175	41.5171	35.4943	39.6121	33.9894	29.3974	28.5922	33.7291	32.8704	37.61	28.7821	32.8259	35.5059	30.1902	PF05922	PTHR10795,PTHR10795:SF429								LOC_Os01g70650.1		subtilisin N-terminal Region family protein, expressed	NA	NA	NA	NA	NA	NA	NA	NA	NA
Misin01G097900	20.6808	19.735	17.3743	17.3743	19.0949	19.3473	17.3743	17.3743	17.3743	17.3743	17.3743	17.3743	18.9427	17.3743	17.3743	18.7738	19.3027	17.3743	17.3743	18.6914	17.3743	17.3743													NA	NA	NA	NA	NA	NA	NA	NA	NA
Misin01G098000	463.914	525.053	507.293	624.96	460.483	435.392	413.066	513.269	436.128	552.333	449.915	443.176	361.439	411.176	387.085	390.191	474.199	620.235	578.679	563.944	465.272	471.173	PF05182	PTHR36884					AT5G58040.1	ATFIP1[V],ATFIPS5,FIP1[V],FIPS5	homolog of yeast FIP1 [V]	LOC_Os03g51520.1		fip1 motif family protein, expressed	leaf-stem-rhiz	0.182703	0.0411302	0.855556	0.202772	0.869931	-0.211554	NA	NA
Misin01G098100	17.3743	17.3743	22.7175	17.3743	17.3743	17.3743	18.9677	18.9316	17.3743	18.8292	17.3743	17.3743	17.3743	22.0964	22.9956	29.2428	17.3743	17.3743	17.3743	17.3743	19.9946	20.0929	PF02545	PTHR11746,PTHR11746:SF101	KOG1509			GO:0005737	AT5G66550.1		Maf-like protein	LOC_Os03g51479.2		maf, putative, expressed	NA	NA	NA	NA	NA	NA	NA	NA	NA
Misin01G098200	31.3282	32.9193	29.1775	37.1496	33.3876	40.7459	50.3814	59.5803	66.772	52.1924	60.9873	48.0398	71.5239	62.5231	49.8925	49.3529	97.3432	78.4923	100.569	104.365	109.068	114.491		PTHR33622,PTHR33622:SF2								LOC_Os03g51470.1		expressed protein	NA	0.994504	-1.03461	0.991822	1.04457	0.600494	-0.210874	NA	NA
Misin01G098300	75.7635	74.5367	89.1906	109.107	157.294	254.735	227.315	107.963	96.1308	117.97	110.74	145.91	146.31	183.49	181.068	204.35	103.473	121.828	118.442	119.374	215.079	244.528		PTHR33622,PTHR33622:SF3					AT4G39235.1			LOC_Os03g51459.1		expressed protein	NA	0.0562494	-0.0327072	0.246512	0.0942102	0.0879242	-0.0503908	NA	NA
Misin01G098400	83.8784	80.561	68.8551	79.1577	62.1856	198.89	99.9819	123.746	76.046	81.823	102.791	62.0174	81.9436	76.6899	58.8425	30.5392	112.001	103.722	85.1455	75.3546	70.6658	61.7264	PF13855,PF07714	PTHR27001,PTHR27001:SF237	KOG1187	2.7.11.1		GO:0005515,GO:0006468,GO:0004672	AT2G16250.1		Leucine-rich repeat protein kinase family protein	LOC_Os03g51440.1		LRR receptor-like protein kinase, putative, expressed	NA	0.7628	0.274295	0.0201583	-0.0141013	0.689247	-0.241273	NA	NA
Misin01G098500	125.403	122.891	133.016	95.565	118.306	118.719	150.417	125.338	100.121	100.77	93.7487	81.4511	113.604	101.115	132.466	121.007	73.0384	84.0943	87.562	79.3191	85.2547	83.8459	PF03765,PF00650	PTHR10174,PTHR10174:SF149	KOG1470				AT1G75170.1		Sec14p-like phosphatidylinositol transfer family protein	LOC_Os03g51430.1		SEC14 cytosolic factor family protein, putative, expressed	NA	0.915412	0.340838	0.948145	-0.477695	0.139458	0.0518613	NA	NA
Misin01G098600	274.923	254.967	252.425	240.583	301.514	538.161	527.595	343.398	212.705	199.187	217.593	265.086	163.685	324.797	211.888	266.913	168.434	242.333	245.006	311.629	319.655	370.126	PF00650	PTHR10174,PTHR10174:SF149	KOG1470				AT4G36640.1		Sec14p-like phosphatidylinositol transfer family protein	LOC_Os03g51430.2		SEC14 cytosolic factor family protein, putative, expressed	leaf-stem-rhiz	0.962446	0.425293	0.242235	-0.0598693	0.914132	-0.352377	NA	NA
Misin01G098700	41.0217	38.3921	36.5102	53.5455	49.9373	59.1639	50.7039	32.8962	30.0129	38.8002	31.2156	31.7026	50.8957	39.0855	36.8644	38.9495	20.6664	26.2897	20.6922	29.92	35.6211	26.7381	PF00650	PTHR10174,PTHR10174:SF149					AT1G75170.1		Sec14p-like phosphatidylinositol transfer family protein	LOC_Os03g51430.2		SEC14 cytosolic factor family protein, putative, expressed	NA	NA	NA	NA	NA	NA	NA	NA	NA
Misin01G098800	61.8044	62.5065	56.8461	42.3478	31.6112	155.911	50.3647	161.052	39.3595	47.6897	39.5494	46.4277	32.4681	124.808	40.6477	52.2714	40.2992	58.0776	49.1022	50.5262	53.044	105.129										LOC_Os03g51390.1		expressed protein	NA	0.130865	0.0758981	0.399372	-0.140051	0.0630289	0.0455855	NA	NA
Misin01G098900	254.999	393.605	501.572	346.626	353.47	240.444	311.87	165.296	378.513	433.438	268.129	326.817	246.279	277.091	315.566	414.528	471.123	455.223	488.852	325.865	358.796	312.673		PTHR31060,PTHR31060:SF6					AT2G13690.1		PRLI-interacting factor, putative	LOC_Os03g51380.1		expressed protein	leaf-stem-rhiz	0.111433	-0.0355701	0.910441	0.305551	0.843024	-0.236089	NA	NA
Misin01G099000	65.5932	53.9934	64.7656	59.5561	60.6158	51.6251	72.2153	58.0238	49.3636	52.3444	56.9332	50.0855	56.391	43.5685	57.5402	65.2956	40.6949	43.787	42.9644	45.6176	39.2937	44.1827													NA	NA	NA	NA	NA	NA	NA	NA	NA
Misin01G099100	26.6186	26.0986	24.9409	33.7013	26.8235	37.8216	52.6565	29.2792	30.513	30.6317	29.1508	32.9363	35.4127	31.0944	35.7642	33.2921	25.7317	25.9649	25.3076	27.4954	25.3704	36.2949													NA	NA	NA	NA	NA	NA	NA	NA	NA
Misin01G099200	46.1083	48.6543	42.4099	53.0601	69.483	69.0183	97.3565	34.7379	37.715	40.8882	33.7203	35.507	45.4414	33.4849	46.0109	35.7628	35.4816	34.8758	28.4366	36.8863	33.0132	40.0344													NA	NA	NA	NA	NA	NA	NA	NA	NA
Misin01G099300	36.3552	37.3151	28.3847	41.3363	79.865	488.298	315.703	128.958	29.3037	271.639	100.386	1293.17	407.924	3110.72	5081.71	11128.5	19.8241	24.1013	31.3284	36.0962	74.3789	482.888		PTHR36410,PTHR36410:SF1					AT5G66780.1			LOC_Os03g51350.1		expressed protein	NA	0.999898	-3.2827	1	-3.69223	1	4.1714	NA	NA
Misin01G099400	20.6808	29.2165	21.9887	22.6281	22.5568	29.6273	17.3743	51.5187	56.0886	60.6729	93.1591	80.3388	44.0586	41.0768	44.6853	31.6069	46.7399	50.9712	47.4227	40.3448	42.606	34.2459													NA	NA	NA	NA	NA	NA	NA	NA	NA
Misin01G099500	20.6808	29.8252	19.8679	24.7838	28.5902	48.3856	21.1151	99.1486	66.8182	69.4799	79.6585	87.9103	49.1776	46.2715	39.4692	30.4428	47.7258	52.1167	44.2001	44.2213	43.1275	42.2431													NA	NA	NA	NA	NA	NA	NA	NA	NA
Misin01G099600	178.948	187.648	157.493	169.338	181.635	201.872	137.137	330.658	329.256	332.333	330.119	233.565	304.503	294.194	230.83	205.421	570.761	398.52	517.216	304.518	363.189	401.347	PF08603,PF01213	PTHR10652,PTHR10652:SF12	KOG2675		K17261	GO:0007010,GO:0003779	AT4G34490.1	ATCAP1,CAP 1,CAP1	cyclase associated protein 1	LOC_Os03g51250.1		adenylyl cyclase-associated protein, putative, expressed	leaf-stem-rhiz	0.997743	-0.990105	0.994485	0.834334	0.0245473	-0.0237987	NA	NA
Misin01G099700	81.3662	142.636	102.995	152.54	323.265	760.712	538.125	806.068	168.958	289.97	200.963	739.971	288.875	930.163	1194.86	1717.55	468.87	349.569	452.649	428.052	665.344	1003.61	PF00332	PTHR32227,PTHR32227:SF107		3.2.1.39		GO:0005975,GO:0004553	AT5G42720.1		Glycosyl hydrolase family 17 protein	LOC_Os03g51240.3		glycosyl hydrolases family 17, putative, expressed	stem,rhiz	0.99705	-1.07037	0.205509	0.0676745	0.988012	0.718049	NA	NA
Misin01G099800	136.736	100.32	115.7	116.483	139.771	119.119	158.352	75.82	81.8452	69.6414	63.7043	72.2681	135.208	76.9036	108.709	125.828	65.6676	45.4751	48.9318	48.686	54.5369	63.0374		PTHR23389,PTHR23389:SF10					AT5G22010.1	AtRFC1,RFC1	replication factor C1	LOC_Os11g36390.1		RFC1 - Putative clamp loader of PCNA, replication factor C subunit 1, expressed	leaf	0.991398	0.756313	0.985163	-0.96467	0.0669987	-0.049117	NA	NA
Misin01G099900	17.3743	23.9988	21.7444	19.0721	21.3215	22.6058	17.3743	91.8146	98.5308	99.7392	128.816	83.653	161.988	113.511	72.7934	54.9804	46.5351	44.6614	44.4924	42.2352	39.4086	54.2008	PF04851,PF00271	PTHR10799,PTHR10799:SF606	KOG1001,KOG1002	3.6.4.12	K19001	GO:0016787,GO:0005524,GO:0003677	AT5G66750.1	ATDDM1,CHA1,CHR01,CHR1,DDM1,SOM1,SOM4	chromatin remodeling 1	LOC_Os09g27060.1		SNF2 family N-terminal domain containing protein, expressed	NA	0.999512	-1.94935	0.925517	-0.554545	0.998607	1.64716	NA	NA
Misin01G100000	529.52	479.739	403.108	459.493	503.347	416.711	557.816	351.42	349.846	350.496	361.835	359.363	297.38	248.243	307.768	355.318	317.732	363.864	345.746	338.296	328.4	226.8	PF00569,PF00249,PF04433,PF16495	PTHR12802,PTHR12802:SF39	KOG1279		K11649	GO:0008270,GO:0005515	AT4G34430.1	ATSWI3D,CHB3	DNA-binding family protein	LOC_Os03g51220.1		SWI/SNF-related matrix-associated actin-dependent regulator of chromatin subfamily C member, putative, expressed	leaf-stem-rhiz	0.99559	0.54988	0.921159	-0.299219	0.908388	-0.284348	NA	NA
Misin01G100100	17.3743	17.3743	17.3743	17.3743	17.3743	19.0082	18.9677	17.3743	21.4097	17.3743	18.9433	18.8022	18.8562	17.3743	18.6033	17.3743	19.9247	19.4882	19.3898	19.2987	17.3743	17.3743	PF09790	PTHR31220					AT5G21050.1			LOC_Os03g51210.1		expressed protein	NA	NA	NA	NA	NA	NA	NA	NA	NA
Misin01G100200	19.5642	17.3743	19.495	19.1354	19.0949	18.9125	19.2221	17.3743	21.1392	19.9902	22.8799	23.5599	23.8291	18.8302	18.9544	23.8756	23.4986	17.3743	17.3743	17.3743	19.9946	21.498													NA	NA	NA	NA	NA	NA	NA	NA	NA
Misin01G100300	125.354	53.5283	102.101	57.8329	55.8726	96.2278	73.6612	184.196	66.4359	124.049	70.0741	89.9671	147.441	101.223	96.5674	102.748	204.191	101.347	118.504	111.599	165.526	391.599	PF00125,PF16211	PTHR23430,PTHR23430:SF62	KOG1756		K11251	GO:0003677	AT1G54690.1	G-H2AX,GAMMA-H2AX,H2AXB,HTA3	gamma histone variant H2AX	LOC_Os12g34510.1		Core histone H2A/H2B/H3/H4 domain containing protein, putative, expressed	stem	0.98137	-0.754598	0.978917	0.899647	0.681713	-0.24539	NA	NA
Misin01G100400	17.3743	17.3743	17.3743	17.3743	19.1265	17.3743	17.3743	21.0616	17.3743	17.3743	17.3743	17.3743	17.3743	17.3743	17.3743	17.3743	17.3743	18.6879	18.7137	17.3743	17.3743	17.3743	PF04601	PTHR31205,PTHR31205:SF4					AT1G27100.1		Actin cross-linking protein	LOC_Os03g51180.1		expressed protein	NA	NA	NA	NA	NA	NA	NA	NA	NA
Misin01G100500	166.734	163.273	177.874	162.953	148.497	118.743	138.239	194.954	147.673	150.398	148.4	121.783	113.22	131.48	108.721	105.002	229.581	207.752	257.011	223.113	240.59	211.845	PF01956	PTHR20917	KOG3312			GO:0016020	AT5G06660.1		Protein of unknown function DUF106, transmembrane	LOC_Os03g51160.1		fb27, putative, expressed	leaf-stem-rhiz	0.708912	-0.172636	0.983483	0.672963	0.947741	-0.476238	NA	NA
Misin01G100600	70.8687	68.1865	64.0303	75.7533	73.7105	71.5758	81.33	87.3308	59.7281	57.2637	72.456	60.3255	50.429	53.0891	50.3628	50.8303	88.6217	85.6203	91.2155	109.296	96.9266	96.4529													NA	0.0594361	-0.0312907	0.949346	0.533987	0.926274	-0.462657	NA	NA
Misin01G100700	52.0276	54.8756	46.5269	69.0195	52.4318	134.372	55.4828	907.964	439.671	399.194	323.795	266.392	327.049	509.778	276.037	381.252	360.929	275.025	439.774	238.256	391.503	623.337	PF06101	PTHR17204,PTHR17204:SF27					AT5G18490.1		Plant protein of unknown function (DUF946)	LOC_Os03g51150.1		expressed protein	stem,rhiz	0.999976	-2.61644	0.949014	0.507471	0.99457	0.958184	NA	NA
Misin01G100800	91.9292	108.801	101.506	105.124	138.282	141.537	142.189	127.269	105.124	88.3393	114.723	119.539	156.774	154.407	137.596	146.601	91.6805	73.8719	69.3989	77.2752	71.2757	103.127	PF13646	PTHR23346,PTHR23346:SF7					AT1G64790.2	ILA	ILITYHIA	LOC_Os03g51140.1		HEAT repeat family protein, putative, expressed	NA	0.46543	0.124444	0.96501	-0.613078	0.889734	0.339302	NA	NA
Misin01G100900	34.0655	43.6841	43.4972	30.8099	47.8568	41.0212	52.4375	34.6273	38.0208	35.9121	35.6113	32.1311	54.2423	40.0389	39.6803	44.7962	39.3416	34.4795	36.9703	29.7231	30.5939	35.874													NA	NA	NA	NA	NA	NA	NA	NA	NA
Misin01G101000	125.557	136.028	109.514	161.602	128.124	162.622	144.045	96.2234	227.964	308.449	224.361	369.894	204.278	307.61	234.83	272.081	551.486	316.802	543.784	327.021	506.23	635.908	PF00249	PTHR10641,PTHR10641:SF665	KOG0048		K09422		AT1G17950.1	ATMYB52,BW52,MYB52	myb domain protein 52	LOC_Os03g51110.1		MYB family transcription factor, putative, expressed	leaf,stem	0.999042	-1.30509	0.99971	1.24785	0.807175	-0.267084	NA	NA
Misin01G101100	494.343	773.036	546.628	354.835	251.773	334.835	303.499	1575.36	245.2	339.715	304.632	250.482	253.566	263.525	290.062	216.068	266.873	299.002	245.448	168.724	235.474	711.894	PF00282	PTHR11999,PTHR11999:SF86		4.1.1.15	K01580	GO:0030170,GO:0019752,GO:0016831	AT5G17330.1	GAD,GAD1	glutamate decarboxylase	LOC_Os03g51080.1		glutamate decarboxylase, putative, expressed	leaf-stem-rhiz	0.596928	0.153669	0.89914	-0.377933	0.538169	0.154103	Misin01G101100	NA
Misin01G101200	30.8769	48.0689	63.2237	27.2847	37.4432	25.0892	27.6894	22.5429	19.0788	20.8939	19.4812	23.5404	21.6921	23.5396	18.8391	23.9273	17.3743	21.9386	20.718	23.7516	19.0267	17.3743													NA	NA	NA	NA	NA	NA	NA	NA	NA
Misin01G101300	65.4139	135.047	118.812	107.26	150.379	95.395	123.37	42.1563	34.8892	29.7813	31.8443	36.7949	32.4923	46.6063	47.7603	59.9096	25.7967	48.9702	43.6102	60.9815	53.503	37.9195	PF00854	PTHR11654,PTHR11654:SF153				GO:0016020,GO:0006810,GO:0005215	AT2G02040.1	ATPTR2,ATPTR2-B,NTR1,PTR2,PTR2-B	peptide transporter 2	LOC_Os03g51050.1		peptide transporter PTR2, putative, expressed	NA	0.999682	1.41585	0.94645	-0.654456	0.982853	-1.00257	NA	NA
Misin01G101400	340.477	347.37	312.284	496.156	837.163	635.457	2029.05	193.444	155.229	189.53	165.742	185.456	219.639	258.899	208.108	217.959	244.577	237.825	265.85	320.443	429.447	318.822	PF00854	PTHR11654,PTHR11654:SF153			K14638	GO:0016020,GO:0006810,GO:0005215	AT2G02040.1	ATPTR2,ATPTR2-B,NTR1,PTR2,PTR2-B	peptide transporter 2	LOC_Os03g51050.1		peptide transporter PTR2, putative, expressed	leaf-stem-rhiz	0.999928	1.60506	0.944806	-0.492827	0.997847	-1.40775	NA	NA
[truncated: 66,775 more rows]
