# Supplementary material for: Genome biology of the paleotetraploid perennial biomass crop Miscanthus
Source: Nat Commun. 2020 Oct 28;11:5442. doi: 10.1038/s41467-020-18923-6 (PMC7595124; doi:10.1038/s41467-020-18923-6)
Supplement: Supplementary file 8 — Supplementary Data 4 [file 41467_2020_18923_MOESM8_ESM.xlsx]

## Sheet: PC loading scores
Principal component analysis gene loading score for the top 10 principal components
Gene	PC1	PC2	PC3	PC4	PC5	PC6	PC7	PC8	PC9	PC10
Misin01G000100	0.00038369	-0.00134171	-0.0046477	0.00188358	-0.00395553	0.000186747	0.000551417	-0.00136529	-0.00231178	0.00367788
Misin01G000200	0.00051093	-0.00229532	0.00555978	0.00290035	0.000988533	0.00315181	-0.00149328	0.00147967	-0.00528745	8.14494e-05
Misin01G000300	-0.000247079	-0.00109123	0.00550696	3.61177e-05	-0.00176857	-0.00617984	-0.00428229	-0.00189867	-0.00132165	0.000939394
Misin01G000400	0.00247268	0.00508258	-0.000575537	-0.000189158	-0.000885247	0.00502121	-0.000513439	-0.00112391	-0.00143445	-0.00129608
Misin01G000500	-0.00823086	0.00397798	0.00590965	0.000724023	-0.000846448	0.00284011	-0.000187407	0.00317107	-0.00364193	0.00304386
Misin01G000600	0.0132174	0.0128552	0.000559034	-0.00505912	0.00259488	-0.00682949	-0.0072242	-0.00758787	0.0029659	0.00408225
Misin01G000700	0.00605028	0.00936047	-0.00252779	-0.00399806	0.00230703	-0.00285213	-7.17233e-05	-0.00625808	0.00494225	-0.00396864
Misin01G000800	-0.00496954	0.00326713	-0.00309338	0.000115891	-0.00435204	0.00673931	0.000608888	0.00473221	0.00471725	0.00905018
Misin01G000900	0.00141075	0.00363251	0.00269943	-0.00498042	0.00265131	0.00105829	-1.95707e-05	-0.00495748	-0.00549381	0.000558128
Misin01G001100	-0.00173644	-0.000779844	0.00167934	-0.00241892	-0.00634088	0.000316075	0.00155595	-0.00314741	-0.000524317	1.28041e-06
Misin01G001200	0.00109902	-0.00227221	0.00123781	-0.00300893	-0.000487168	0.0039047	-0.00567254	-0.00207098	0.00645431	0.0043316
Misin01G001300	0.000965651	0.000443801	0.00273197	-0.00164073	-0.00411992	-0.00334759	-0.00412687	-0.00134234	-0.002518	0.00335552
Misin01G001400	0.0018884	-0.00453942	0.000972097	0.00639757	-0.00197695	-2.77221e-05	-0.000479581	-0.00130572	0.000600814	0.00480416
Misin01G001500	0.00410891	-0.00145433	0.00286417	0.00229575	0.000174127	-0.000123892	0.00117286	-0.00111006	-0.000288608	0.00215744
Misin01G001600	0.00500349	-0.000905122	0.00810535	0.00118846	-0.000115162	0.00710403	0.00239304	0.000555958	-0.00181879	0.00201847
Misin01G001700	0.00718376	0.00495888	-0.00721476	-0.0018731	-0.00573843	0.00816767	-0.00251199	-0.000399294	0.00394893	-0.00298478
Misin01G001800	0.00509503	0.00133019	-0.00328248	0.00117175	0.00352065	-0.00706102	-0.00232721	-0.000542651	0.000595629	-0.00333183
Misin01G001900	-0.00264927	-0.00149559	0.0004014	-0.00319598	-0.00881578	-0.00420243	0.00154274	0.00100396	-0.00332816	0.000840162
Misin01G002000	0.00252442	-0.00177978	0.00544643	0.00179284	-0.00225381	0.00348619	-8.12503e-05	0.00180637	-0.00138868	0.000717988
Misin01G002100	0.000523506	0.00046348	0.00404101	0.00191893	-0.00188207	0.00566191	-0.00335762	0.000918947	-0.000464744	0.00233983
Misin01G002300	0.00200049	0.00198476	0.000989227	0.00256559	-0.0022257	0.00555672	-0.00331071	-0.000832661	-0.000258731	0.00171698
Misin01G002400	0.00168515	0.000424319	0.0019036	-0.000696283	8.60539e-05	-0.00135832	-0.00616267	-0.00322387	0.00161965	0.00397562
Misin01G002700	0.003037	-0.0010638	0.00248382	0.00323162	-0.00334915	0.00750563	-0.000153682	-0.000873779	-0.00026723	0.00371218
Misin01G002800	0.00038464	-0.000900599	0.00559663	-0.00131047	-0.00170798	-0.000718123	3.05747e-05	-0.00280035	-0.000295619	0.000457674
Misin01G003000	0.00105043	0.000158242	0.000438772	0.0025857	-0.00055917	0.00467358	0.000187121	-0.00165986	-0.00473993	0.000586705
Misin01G003100	0.00338401	0.00260932	0.00470395	0.000637885	0.000951079	0.00873052	-0.00151498	-0.00178051	-0.00189248	0.00148133
Misin01G003200	0.0079795	0.00852907	-0.00581796	-0.00294087	-0.00495882	0.00151949	-0.000843385	0.000766721	-0.00357387	-0.00649495
Misin01G003300	0.00270638	-0.00293118	0.000901784	0.0035414	-0.00361581	-0.000382276	-0.000869572	-0.00246002	-0.00313904	0.00319569
Misin01G003400	0.00106552	0.00108297	-0.00340283	0.00243996	-0.0047614	0.00350485	-0.00160206	-0.000383576	0.00110946	0.0034904
Misin01G003700	0.00582638	0.0122409	2.98801e-05	0.000270388	0.00510294	-0.000410225	-0.000443178	-0.00457033	0.00323708	0.000956813
Misin01G003800	-0.00499489	0.00529793	-0.00627828	0.0022048	-0.00721799	-0.000750071	-0.00306147	0.00237441	-0.00364067	0.00481632
Misin01G003900	0.00022364	0.00426279	-0.00365796	-0.00968301	-0.00946716	-0.0123199	0.00264529	0.00406672	-0.00367991	-0.00738199
Misin01G004000	0.00700332	0.00521777	0.00130158	0.00341435	0.00155073	0.00129467	-0.00184556	-0.000293597	0.00681903	-0.00473117
Misin01G004300	-0.0109259	0.00454328	-0.00227995	0.00952546	-0.00361094	0.00255505	-0.00265313	0.0176315	-0.00251694	0.00308062
Misin01G004400	0.00895572	0.00462103	-0.00723822	0.00193307	-0.0033099	0.00424796	0.00136051	0.00242929	-0.00256492	0.00470546
Misin01G004500	0.00277406	-0.00253426	0.00372943	0.00122606	-0.000421247	-0.001313	-0.000666795	-0.00268888	-0.000953207	-0.00107295
Misin01G004600	0.00057689	0.00497153	-0.00401651	0.00554082	3.59105e-05	-0.00259558	0.00119378	0.00183667	-0.00192782	0.00384387
Misin01G004800	0.0010532	-0.000851216	0.00474065	-0.000615454	-0.00487536	0.0047058	0.00124135	0.000135882	0.000447647	0.00204462
Misin01G004900	-3.22951e-05	0.000192986	-0.00097883	-5.58129e-05	-0.00211359	-0.0031837	-0.000143937	-0.00335487	0.000354515	0.00390026
Misin01G005000	-0.00605022	0.00340268	0.00244487	0.000240187	-0.000790348	-0.000244277	-0.00213016	0.00424651	-0.00264924	0.00575395
Misin01G005100	0.00265324	-0.00223858	0.00258738	0.000157496	-0.00508684	0.0118337	-0.00306309	0.00102711	0.0012132	0.000952077
Misin01G005300	0.00609354	0.000606296	0.00482573	0.00239669	0.00164965	0.00661111	-0.00111283	0.000526801	0.00219026	0.00641001
Misin01G005400	-0.000700251	0.00281754	0.00498267	-0.00111398	-0.00584882	-0.000521532	0.000104366	0.00376902	0.000245864	-0.00163957
Misin01G005500	-0.00322676	-0.00105724	-0.00250505	0.0027015	-0.0064835	-0.0020945	-0.00911257	-0.00111633	0.00884164	-0.00397418
Misin01G005600	-0.00808955	0.00384213	0.008929	0.00375134	0.0032493	0.000998756	-0.00533126	0.00881488	-0.00267044	0.00450015
Misin01G005700	0.0042739	0.000700432	0.00182402	-0.0030655	-0.00323368	0.00506318	0.00111632	-0.00599702	1.91006e-05	0.00139706
Misin01G005800	0.00299654	0.000913087	0.000454184	0.00280902	0.000874785	0.000406795	-0.00108711	-0.00108966	-0.00405379	0.00621005
Misin01G006000	0.000888428	0.00675507	0.00163812	0.000954731	-0.000744046	0.00121325	-0.0154152	-0.00105846	-0.010815	-0.0110427
Misin01G006100	-0.00590742	-0.00163173	-0.000859575	0.000907094	-0.00275829	-0.00138066	-0.003416	-1.65286e-07	0.00165555	0.000376862
Misin01G006500	0.00657467	-0.0107064	-0.00578778	-0.00639969	0.00514437	0.00330804	-0.00358192	0.00445053	-0.00424952	-0.00333792
Misin01G006600	0.00498799	0.00148891	0.0012108	-0.000814384	-0.00490251	0.00503193	-0.00159556	-0.00171222	6.86192e-05	-0.00117793
Misin01G006700	0.00153133	-0.0060267	-0.00439158	0.000120584	-0.000837277	-0.0038617	-0.00217305	0.000699954	-0.00118394	-0.000275619
Misin01G006800	0.00312924	0.00613475	-0.000458142	0.000759073	-0.00186699	-0.000436217	-0.00185215	0.000752715	-0.00515603	0.00540645
Misin01G006900	-0.000850657	-0.00117701	-0.000510633	-0.000373852	-0.00562005	0.00073344	-0.000753552	-0.000408019	0.00274812	-0.000954438
Misin01G007000	0.00223536	-0.000284387	0.00595884	0.00118526	-0.000235883	0.00220388	-0.00436877	-0.00241867	-0.00420944	0.00114806
Misin01G007200	0.000361545	-0.00106169	0.00361412	-0.000226061	-0.00350223	9.37225e-05	-0.00161383	-0.000152763	-0.0032599	0.00353197
Misin01G007300	0.00396928	-0.00530346	0.000227036	-0.00169156	-0.00269091	0.000360629	0.00357743	0.000489909	-0.00341608	-2.35682e-05
Misin01G007500	0.00443033	0.00665443	-0.00571004	-0.00102937	-0.0050999	0.00115011	0.00244854	0.00066505	-0.00498417	0.0126525
Misin01G007700	0.00026414	-0.00103433	-0.00100768	-0.00380192	-0.00146726	0.00165747	-0.00415209	0.00024204	0.00176425	-3.66909e-05
Misin01G007900	-0.000449763	-0.000402545	-0.0022798	-0.00585514	-0.00486163	0.00467875	0.00145847	-0.0041221	0.00271487	0.000416217
Misin01G008000	0.00142616	0.00109157	0.00199537	0.00298523	-0.000334432	0.00114011	0.00184956	-0.000492972	-0.00101446	0.00277211
Misin01G008300	0.000275392	0.00127341	0.000665827	-0.00244863	-0.00249158	0.00191289	-0.00120087	-0.00202905	-0.000158296	0.000349987
Misin01G008500	-0.00818405	-0.00191791	0.00406894	-0.00289598	-0.00535361	0.00511838	-0.00149306	0.00186588	0.000545893	0.000802174
Misin01G008600	0.00254174	-0.00107976	-0.000605862	0.0095599	0.00260325	0.00695325	-0.00761087	0.000856546	0.00227392	0.00941796
Misin01G008700	0.00138725	0.00181859	-0.00556897	-0.0130142	0.0122085	-0.00568458	-0.00607139	0.015658	-0.00470907	-0.00734923
Misin01G008800	-0.0117071	0.00139163	0.000379864	0.000855648	-0.00773345	0.00376765	-0.00633494	0.00588625	0.00149933	0.000488639
Misin01G008900	0.00153976	-0.00320777	0.00499458	-0.00170864	-0.00719731	0.00577575	-7.47882e-05	-0.000598692	-0.00237897	8.77328e-05
Misin01G009000	-0.00262291	-0.00527741	-0.00277158	-0.00721232	-0.00451366	0.00103424	-0.00052341	-0.0120463	-0.00282598	-0.00345274
Misin01G009100	-0.00322085	-0.00630967	-0.00543595	-0.00738072	-0.00336023	0.000870437	-0.000923326	-0.0118368	-0.0029467	-0.00633138
Misin01G009400	0.00274473	0.00137464	-0.0027483	-0.0025382	2.36371e-05	0.00145964	-0.0067202	-0.00319795	0.000961757	0.00203289
Misin01G009600	-0.00029438	-0.0017002	0.000150136	-0.000766916	-0.00299604	0.00260795	-0.00354145	-0.00209366	0.00182884	0.00317851
Misin01G009700	-0.00664184	-0.000817613	0.00269838	-0.00289689	-0.00341703	-0.000556501	-0.0064597	0.00113289	0.00109314	-0.0014182
Misin01G009800	-0.00705919	0.000689018	0.00416609	0.00170774	-0.000594235	0.00166683	-0.00401745	0.00579124	-0.00297322	0.000759977
Misin01G010000	0.00392081	0.000482419	0.00125917	0.00286193	-0.000563296	0.00689361	-0.00139901	-0.000443847	-0.00129219	0.0060939
Misin01G010100	-0.00163465	-0.00272962	-0.000627839	0.00211011	-0.000579619	-0.0031123	-0.00361397	-0.00120448	-0.00638136	0.00480472
Misin01G010300	0.000300192	-0.00571458	0.00466897	-0.00191056	-0.00654825	4.96388e-05	0.000579023	-0.00221634	0.00227444	0.00807072
Misin01G010400	-0.00992345	0.00021494	-0.00826867	0.00245486	-0.00574459	0.00223373	-0.000341115	0.00449138	-0.00339529	0.00036814
Misin01G010500	0.00555918	0.0017661	-0.00658725	-0.00463835	0.00191907	0.0125675	-0.00821592	-2.2568e-05	0.00880221	-0.00768973
Misin01G010600	0.00398952	-0.0029566	0.00675253	0.00253086	0.000993803	0.00204142	5.3085e-05	-0.000418469	0.000909295	-0.00161553
Misin01G010800	-0.00255176	-0.00311865	0.00350446	-0.00153075	-0.0062932	-0.00329622	-0.00570622	0.00184875	0.00246564	-0.00416601
Misin01G010900	-0.00386717	0.000948793	-0.00402288	-0.00101497	0.000783194	0.00421812	-0.00951424	-0.00184381	-0.00221964	-0.00239157
Misin01G011100	0.000215509	0.000351172	0.00549951	-0.00161711	-0.00220891	0.00128514	-0.000996811	0.000216547	-0.00352877	0.000719275
Misin01G011200	0.00301236	-0.00317447	0.00683256	0.00208275	3.76346e-05	0.00467859	-0.00151688	-0.00307188	-0.00455072	0.000386154
Misin01G011300	0.000344912	-0.00266847	0.00768615	-0.00264243	-0.00261195	2.71067e-05	-0.000784826	-0.000868029	-0.00128601	0.00192615
Misin01G011500	-0.00434872	-0.00243231	-0.00123232	0.000650388	-0.00682358	-0.00119964	-0.00794226	0.00266603	0.00852848	-0.00263524
Misin01G011800	-0.00665198	0.00225093	-0.00257315	-0.00449318	0.00297999	0.00301549	-0.0274844	-0.0165943	-0.0154106	-0.0032965
Misin01G012000	0.00275972	-0.00688866	-0.00355962	-0.00757473	0.00805102	-0.000795095	-0.00690176	0.00206665	-0.00216138	0.0057486
Misin01G012100	-0.00646744	0.000875695	0.000574699	1.8995e-05	-0.00681259	0.00504526	-0.00810048	0.00336146	-0.0032106	0.00251689
Misin01G012400	-0.00040216	-0.00559202	-0.00284927	-0.00866983	-0.000168948	0.00437948	-0.00203999	-0.00274458	0.00356973	-0.00631547
Misin01G012700	-0.00180265	-0.00623255	-0.00699122	0.000397613	-0.00356244	-0.00349422	-0.00864976	0.000651301	0.00407419	-0.00327049
Misin01G012800	0.00239342	0.000692987	-0.00307975	-0.00363054	0.000351654	0.00603314	-0.0013954	-0.00580048	0.001772	7.51308e-05
Misin01G012900	-0.000129771	-0.00356424	0.00217969	0.00312211	-0.00324426	-5.9274e-05	-0.00606376	-0.000827189	0.00237962	-0.000475078
Misin01G013100	0.00207139	-0.0114154	-0.0113992	-0.0171804	0.0139571	0.00904212	0.00102266	0.0053293	-0.000722556	-0.000362152
Misin01G013200	-0.00137684	-0.000600022	-0.00137109	-0.00537652	-0.00352169	0.00195744	-0.00548731	-0.000739995	-0.000430557	0.00492589
Misin01G013300	-0.00280183	0.0074728	0.0166566	-0.00195497	0.00904335	0.00694284	0.00242197	0.0029476	-9.20324e-05	0.0016949
Misin01G013400	0.00582845	-0.00128495	0.00316956	0.00479474	-0.0030217	0.0124168	0.00109952	0.00089151	-0.000695304	0.00308897
Misin01G013600	0.00332858	0.00165224	-0.00320811	0.00476959	-0.00217475	0.00507976	0.00192946	0.0018628	-0.00121758	0.00219633
Misin01G014400	-0.000183196	0.000535941	0.00148538	-0.0043749	0.00326676	0.000176384	-0.0032668	-0.00486169	0.00146731	-0.000866051
Misin01G014500	0.0067174	-8.56312e-05	0.00767836	-0.00193137	-0.002758	-0.00331921	-0.00133529	0.00331867	-0.00310847	-0.00343458
Misin01G014600	0.00907367	0.00475633	-0.00232228	-0.0074046	-0.00624606	0.00341555	-0.00528767	0.00567597	-0.000441607	-0.00234311
Misin01G014700	0.00302104	0.000782564	0.00154527	0.00126148	-0.00306065	0.00809847	-0.00482132	-0.00204422	0.000339735	0.0050707
Misin01G014900	-0.00109064	-0.00611808	0.00337894	0.00590981	-0.00183979	-0.00714123	-0.00549659	0.00012141	-0.000542208	0.000121459
Misin01G015100	-0.0046065	-0.00189615	-0.000258953	-0.00216002	-0.00041222	-0.00564448	0.000543957	-0.00497749	-0.00539136	-0.00103718
Misin01G015200	-0.000188563	-0.00201805	0.00163018	0.00401357	-0.00317161	0.00384235	-0.00149355	-0.00343577	0.00194541	0.00481144
Misin01G015300	-0.00016837	-0.00421432	0.00908683	0.000412066	-0.000967146	-0.00209871	-0.00160718	0.00260637	0.00287743	0.000448858
Misin01G015400	0.0060953	-0.00113836	-0.00464934	-0.016557	0.00378221	0.00634159	-0.000269118	0.00597502	-0.00407287	0.00992262
Misin01G015600	0.00612081	0.00669228	-0.000494493	0.00411363	0.00461386	-0.00369626	-0.00293354	-0.000551161	-0.000608076	-0.00632019
Misin01G015700	0.00596512	0.00377606	-0.00173184	0.00163243	0.00648833	0.00250293	-0.00219398	-0.00535177	-0.00665887	0.00653425
Misin01G015800	0.000936205	-0.00262537	0.00349742	-0.00141378	-0.00336183	0.0017183	-0.00162678	-0.00131182	4.51117e-05	0.00128987
Misin01G015900	0.0032026	-0.000367627	-0.00268263	0.00117684	-0.0034003	0.00470998	-0.00296493	-0.00338362	0.000575376	-0.00242895
Misin01G016200	-0.000673449	-0.00140692	0.00382716	0.0006736	-0.00242283	0.00255703	-0.00211426	0.00198712	-0.000681725	0.00503479
Misin01G016500	0.000376934	0.0126612	-0.00213169	0.00482162	-0.00383606	0.00597612	0.00303997	-0.0177502	-0.0114068	0.0152385
Misin01G016700	0.0083824	0.00387934	-0.00104263	-0.0054315	-0.00937511	-0.0065064	-0.00169306	0.00552498	-0.00238922	0.00714757
Misin01G016800	0.0022996	0.00146274	0.00103239	0.00081157	-0.00183886	0.00203021	0.000644018	-0.000576031	-0.0020075	-5.5182e-05
Misin01G017000	0.00170266	-0.00331255	0.00196861	-0.00248916	-0.00514734	0.00422511	-0.0025415	-0.000653875	0.00504974	0.00233784
Misin01G017100	0.00798527	0.000519618	0.00171755	-0.00103689	-0.002486	0.00691043	-0.0017437	-0.00353611	0.00677181	-0.000803555
Misin01G017200	0.0049667	-0.00313698	0.00747185	0.00131323	-0.00206236	0.00864946	-0.00384776	0.000252544	-0.00191581	0.00197008
Misin01G017800	-0.00496478	0.00113601	-0.000115873	-0.000547195	-0.00176799	0.000514022	0.00288561	0.000986676	-0.00329325	-0.00055336
Misin01G017900	0.00580307	0.00637103	0.00639227	-0.00615217	-0.00115261	0.00463018	-0.00598743	0.00169133	-0.00419995	-0.00890412
Misin01G018200	0.00250988	0.00244303	0.00170815	0.000786481	-0.00048721	0.00448356	-0.00184546	-0.00137654	-0.00142256	0.00326077
Misin01G018300	0.00238298	-0.00187652	-0.00129031	-0.000810928	-0.00509439	0.00193926	0.00119661	0.00177144	-2.1646e-05	0.00318362
Misin01G018400	-0.00139065	-0.00045571	0.00288828	-0.000313195	-0.00372603	0.00246944	-0.00145091	-0.00136033	-0.00159824	0.000460532
Misin01G018500	0.00187579	-0.00135348	0.00351485	0.00600868	-0.00150917	-0.000294197	0.0013538	-0.000133732	-0.00669996	0.00573352
Misin01G018700	0.00112732	-0.00163617	0.000388188	0.00165863	-0.00279996	0.00153772	-0.00281528	-9.69242e-05	-0.000392434	0.00173406
Misin01G019000	0.000326289	-0.00156074	0.00656916	-0.00249294	-0.00153799	0.000521093	-0.00258423	-0.00187466	-0.00550333	0.00197818
Misin01G019100	0.00115848	0.00178537	-0.000473698	-0.000175405	-0.00160284	0.00249331	-0.00616181	-0.00100236	-0.000945784	0.000942892
Misin01G019500	-0.00638922	-0.00195268	-0.0119211	0.0038347	-0.00452516	-0.0189992	0.00602068	-0.00722327	-0.0160575	-0.00225827
Misin01G019700	-0.00731848	0.00202691	0.000576374	0.00433537	-0.00425234	0.00207027	0.0047917	0.0102698	-0.00547891	0.0100411
Misin01G020000	-0.00122428	-0.000543904	0.00697488	-0.00230217	-0.00244247	5.83237e-05	-0.00432738	-9.26848e-05	-0.00236343	0.00426774
Misin01G020100	-0.00365582	-0.00492	-0.0179225	-8.38414e-05	-0.0133049	-0.00960297	-0.00380701	-0.00327635	-0.00237267	0.000382805
Misin01G020200	0.00379084	-0.000750958	-0.00113304	0.0005163	-0.00669713	-0.0144199	-0.00894539	0.00578016	0.00760386	-0.0135245
Misin01G020300	0.00457175	0.0106863	-0.00123555	0.0029085	0.00442721	-0.000179024	-0.00621519	0.00105664	-0.00457215	0.00393837
Misin01G020400	0.002477	-0.00739219	0.00200916	0.008216	0.00126909	0.00530916	-0.0055141	-0.00150322	-0.00661272	0.0066302
Misin01G020500	0.000858585	0.00275165	0.00230659	0.00114099	-0.000253714	-0.000311601	-0.00647044	-0.000812652	-0.000439455	0.00195018
Misin01G020600	-0.00116873	0.000323924	0.00450185	-0.00197108	0.000209011	-0.00213784	-0.00118787	-0.00271884	-0.00155456	0.00219291
Misin01G020700	0.00218266	-0.00568441	-0.004083	0.00965147	0.00151785	-0.00200579	-0.00509708	0.00255848	-0.00213485	0.00660867
Misin01G020900	-0.00528261	-0.00356288	0.008675	0.00533322	-0.00464026	-0.00103239	-0.00701658	0.00963057	0.00762254	0.00771695
Misin01G021100	0.00388207	0.0014915	-0.00254085	-0.000335281	-0.00456679	0.000665184	-0.00177617	-0.000858017	0.00514933	0.00290397
Misin01G021200	-0.00027604	0.000725714	0.000942246	0.00217733	0.00285799	-0.00137027	0.00134465	-0.00283529	0.00128867	0.00272945
Misin01G021300	0.00171377	-0.0026985	0.00470875	0.00360922	0.000104691	0.00783064	0.00265721	-0.00320805	-0.000418951	5.72474e-05
Misin01G021400	0.0135411	0.00316997	0.00743047	0.0113804	0.0143013	0.00975767	0.0105731	0.00152912	0.00698401	0.00695315
Misin01G021500	0.00213283	-0.00028651	0.00337953	0.00080281	-0.00333043	-3.37975e-05	-0.000321136	0.000756237	-0.000916074	0.00117101
Misin01G021800	-0.0102901	0.00601929	-0.00159719	0.00271129	-0.000806879	-0.00290045	-0.0111086	0.00476625	-0.0118165	0.0025961
Misin01G021900	-0.00742002	0.0119138	-0.00243972	-0.00222288	-0.00123192	-0.00661543	-0.0070873	-0.00256724	-0.0052238	0.00196457
Misin01G022000	-0.00377588	-0.00475722	0.000977209	0.00478016	-0.00604918	0.000863845	-0.00160763	0.00428048	-0.00393149	-0.00308104
Misin01G022100	0.000639663	0.000408338	0.00191752	0.00056448	-0.000656126	-0.000270442	-0.000594142	0.000792552	-0.0022766	0.00137956
Misin01G022300	-0.0198699	-6.69427e-05	-0.00375411	-0.00424408	-0.00912464	-0.00239368	-0.013695	0.00491399	0.0101526	-0.00290585
Misin01G022600	0.00067923	0.00344847	0.006392	-0.00361305	0.00528381	-0.000161574	-0.00489146	-0.0053044	-0.0035843	0.00398934
Misin01G022700	0.00348161	0.000292111	0.00514756	-0.00116373	-0.00311499	0.00622899	-0.00315037	-7.84837e-05	-0.00165374	-0.00173399
Misin01G022900	-0.00319843	-0.000775895	0.00444261	-0.0025479	-0.00419648	0.00148175	-0.000474315	0.00176026	-0.00545846	0.00389586
Misin01G023000	0.000289529	-0.0010231	-0.00105288	0.00262478	-0.00198101	0.00918886	0.000879768	-0.0020829	-0.00416239	0.00323343
Misin01G023100	0.00802717	0.00337461	-0.00257387	-0.000110587	-0.00736248	-0.000606723	-0.00422626	0.00132548	-0.00315623	-0.0106918
Misin01G023300	-0.00945401	-0.00772472	-0.00778806	0.00784239	-0.0082114	0.00684303	-0.0100638	-0.00550309	0.00685522	-0.00673391
Misin01G023500	0.00141064	-0.000130082	0.00277339	0.00242493	1.42269e-05	0.0053575	-0.000823278	-0.000502571	-0.0012027	0.00224773
Misin01G023800	0.00346957	0.00119136	0.0043617	0.00267244	7.19832e-05	0.00419739	-0.000437851	-0.000797581	-0.00229567	-0.00392568
Misin01G023900	0.000634549	0.00257647	0.000526113	0.00221649	-0.000141573	-0.00145064	0.00499941	-0.00113393	-0.00494132	0.00449622
Misin01G024000	-0.000472669	-0.00239946	0.0121546	0.00545996	-0.000154134	0.0032993	0.000996265	0.0028233	-0.000126493	0.00375305
Misin01G024100	0.00275093	0.00376361	-0.000229944	0.000910343	-0.00191014	0.00119858	0.00102429	0.0014849	-0.00348249	0.000345704
Misin01G024200	0.00207938	0.00219293	-0.00183011	-0.00120708	-0.000444496	0.00273267	-0.00350706	0.000303728	-0.000272916	0.00039954
Misin01G024400	0.00702178	-0.00621973	-0.00504051	-0.0144407	-0.00775109	0.00444905	0.00366842	0.00807718	-0.00582464	-0.00179013
Misin01G024500	0.0018015	0.00285253	0.00166503	0.00198564	-0.000456386	0.00539762	0.000785371	-0.000394519	-0.00303191	0.00677413
Misin01G024700	0.00578377	0.0164166	-0.00994994	0.00192802	0.00569914	0.00358053	-0.0172441	-0.0127978	-0.0116787	0.00480712
Misin01G025000	-0.00758382	-0.000115579	0.00186365	0.00096203	-0.00352593	0.00109906	-0.00151076	-0.00113807	-0.00387651	-0.00147313
Misin01G025100	0.00320943	0.000311539	-0.000877943	0.00615994	-0.00040791	0.000976512	-0.00534609	0.000654312	0.00157652	0.00390247
Misin01G025200	0.00234495	-1.91405e-05	0.00425983	0.00153643	-0.00171296	0.00617817	-0.00278216	-0.00186844	0.00128791	0.00210629
Misin01G025300	8.24431e-05	0.00690596	-0.0031121	0.00734543	-0.00309261	-0.00480732	-0.0057123	0.00666927	0.00115492	0.0033458
Misin01G025400	0.00169629	-0.00417429	0.00125602	-0.00141848	-0.000227979	0.00386372	-0.00568013	0.00328138	-0.00178245	0.000907416
Misin01G025600	0.00834837	-0.0009014	-0.00115609	-0.0130644	-0.0096	-0.00414119	-0.00107446	0.003868	-0.0056283	-0.00315793
Misin01G025700	-0.000856762	0.000901486	-7.81387e-05	0.00202261	-0.00471393	-0.00533176	-0.00239318	-0.000434301	0.00326092	0.00348304
Misin01G025800	0.000784581	-0.00402707	-0.000234266	-0.000258566	-0.00685175	0.00796336	0.00198332	-0.0029048	-0.00130241	0.00334408
Misin01G026000	0.00108078	0.00107071	0.000743359	0.00029369	-0.00346548	0.00377202	-0.00263127	-0.00151958	0.000528093	0.00200947
Misin01G026100	0.00841534	-0.0138462	-0.0139787	-0.0152879	0.0246796	0.00511534	-0.0119929	0.0370639	-0.0165666	-0.00153341
Misin01G026200	0.00869017	-0.0174441	-0.0115609	-0.0219992	0.0251165	0.00332495	-0.000707798	0.0390696	-0.0190669	0.00886352
Misin01G026300	0.00277963	-0.00854043	-0.0057704	0.0132299	-0.000463374	0.0145597	0.00173324	0.0120117	0.000810988	0.00326053
Misin01G026400	0.00212407	0.00486818	-0.00593179	0.00352534	-0.00100878	0.000882813	0.000244143	-0.00138983	0.000880329	-0.00266214
Misin01G026500	0.00370932	-0.00282393	-0.00249071	0.0033601	-0.00493382	0.00685838	-0.00109465	-0.00278455	0.00111354	0.00336028
Misin01G026600	0.00436539	-0.000884721	-0.00194132	0.00288858	0.00158815	-0.00460194	-0.0077493	-0.00375022	-0.00152377	-0.00378137
Misin01G026700	0.000701402	-0.00138078	0.00163839	0.00378449	-0.00232531	0.000966266	-0.00274098	-0.00106825	-0.00302355	0.000527882
Misin01G027000	0.00166775	0.00326374	-0.000221472	-0.00113203	0.00251836	-0.0111642	-0.00763638	-0.00635757	-0.00399328	0.00162715
Misin01G027200	0.00206527	-0.00695193	-0.00848159	-0.00692467	0.00885432	0.00236144	-0.0153748	0.0177637	-0.00313622	0.00106081
Misin01G027600	0.00284129	0.00230304	0.000453508	0.00119557	-0.00117294	-0.000927812	0.00224246	-0.000189707	-0.00156287	-0.00358137
Misin01G027700	0.00437126	-0.00281249	0.00415334	0.00373814	0.00463776	0.000252206	-0.00022895	0.000719999	0.00118108	-0.00130188
Misin01G027800	0.0088771	0.00692154	-0.00689094	0.00341215	-0.00594196	5.46411e-05	0.00670558	0.00190516	0.00656532	0.00256013
Misin01G027900	-0.00711912	-0.00793595	0.00965953	-0.00190786	-0.0103872	0.000357142	-0.00499387	0.00111761	-0.00181918	0.0010996
Misin01G028000	-0.00102947	0.00158222	0.00615461	-0.0019997	-0.0042662	0.00212296	-0.00115051	0.00290604	-0.00366158	-0.000133909
Misin01G028100	-0.000369654	0.000901628	0.00385331	9.86044e-05	-0.00322576	-0.0014814	-0.00294032	0.000872777	-0.0059061	0.00119397
Misin01G028600	0.00496984	0.00189917	0.00513897	-0.000111627	0.000497497	0.00263875	-0.00361928	-0.00172311	-0.00379203	0.000351463
Misin01G029100	0.00205487	-0.00151208	-0.00187574	0.00852143	-0.000253815	-0.00108301	-0.00600669	-0.00124529	-0.00315406	0.00147735
Misin01G029200	-0.00527322	0.00165658	0.007133	-0.00605662	-0.00557059	0.00117051	0.00434595	0.0016345	-0.00393413	0.00334695
Misin01G029300	0.00360403	0.000279202	0.00326074	0.00113299	-0.00116116	0.0042498	0.00073795	-0.000830085	-0.000769683	0.00189813
Misin01G029400	0.000290553	0.00190487	-0.00585142	-6.44028e-05	-0.00365404	0.00548319	0.00393343	0.00276845	-0.000651154	0.00928916
Misin01G029500	-0.000538956	-0.00109721	0.00562575	-0.00239907	-0.0056038	0.000680932	-9.31846e-05	0.000526979	-0.00459745	0.00187618
Misin01G029600	-0.0019817	-0.00536265	0.0062156	-0.00384398	-0.00729454	-0.000155333	-0.00139459	0.00171372	-0.00459021	-0.00186466
Misin01G029700	0.0051161	0.00601534	-0.000900273	-0.00185286	-0.0105691	-0.00152598	0.000562686	0.00600077	-0.010276	-0.0033503
Misin01G029800	-0.00278409	0.00437232	0.00760485	0.00234522	0.00538368	0.00507555	-0.000993272	0.00198707	-0.00920253	-0.00111277
Misin01G029900	0.00296096	-0.00707944	-0.0036569	0.00946073	-0.00458455	0.00919025	-0.000852119	0.00200565	-0.000404517	0.00531543
Misin01G030200	0.0218625	0.0196381	-0.0118166	-0.00358423	-0.00956015	-0.0031491	0.000115809	0.00505233	-0.00373276	-0.00088779
Misin01G030500	0.0108738	0.00531606	-0.0114839	0.00192543	-0.0053603	-0.00341329	0.00522945	-0.00196266	-0.00336503	-0.00069759
Misin01G030800	-0.00288568	-0.00354493	-0.00318603	-0.00695626	-0.00170611	0.00742339	-0.00627593	-0.00233748	0.0128407	-0.00135363
Misin01G030900	0.00204043	-0.00652417	-0.00992137	-0.00656125	-0.00390712	0.0158741	0.000812685	-0.00670804	0.00303039	0.0139558
Misin01G031000	0.00245808	0.000773118	0.00462267	-0.00534521	-0.00286345	0.0038125	-0.000353204	-0.00393968	-0.0024362	-0.000950694
Misin01G031100	0.00304031	-0.00242428	0.00365609	0.00108799	-0.00480433	0.00263436	-0.00443253	-0.00197922	-0.00474972	0.00584874
Misin01G031300	0.00489123	0.00175756	0.00419151	0.0023608	-0.000331277	0.00974677	-0.00200313	0.00107987	0.000983231	0.00528545
Misin01G031400	0.00374333	-0.00058495	0.000585699	9.99756e-05	-0.00428929	-0.0020117	-0.0052167	-0.00186335	0.00278629	0.00629713
Misin01G031500	0.000930912	-0.00243463	0.00490076	-0.000887315	0.000779092	-0.00596521	-0.000125852	-0.000950894	-0.0026195	-0.00229561
Misin01G031600	0.00438273	0.00191599	0.0033125	0.00447267	0.00329068	-0.0065246	-0.00729323	0.000758912	0.00606343	0.00376213
Misin01G031700	0.00400895	0.00147589	-0.000929418	0.00361635	0.000876774	0.00191232	-0.00229936	-0.00404771	-0.00231074	-0.0014481
Misin01G031800	-0.00207149	0.00303528	-0.00275225	0.00225762	-0.0054555	-0.00112104	-0.00658068	0.00166121	-0.00697385	-0.00254652
Misin01G031900	-0.0062554	0.00191491	0.00319763	0.00627763	-0.00071213	-0.00232915	-0.000716996	0.0127415	-0.00144046	0.0123093
Misin01G032000	0.0113846	0.0105777	-0.00703262	0.00022294	-0.00356101	0.00197456	-0.00375982	-0.00167867	0.00103265	0.00670688
Misin01G032100	0.000436029	-0.0214302	-0.00820466	0.00625157	0.0118239	0.0124498	-0.00544967	-0.000281929	-0.00812445	-0.00918436
Misin01G032300	0.0061782	-0.000475134	0.00571649	0.00248225	-0.00176198	0.00263143	-0.000955511	0.00155707	0.000837278	-0.00308109
Misin01G032400	0.00199192	0.000345111	0.00215624	-0.000342155	-0.00132467	0.0023773	-0.00444871	-0.000602467	-0.00121064	-0.00173955
Misin01G032600	0.00534994	-0.00703852	-0.000589673	0.00604804	-0.0012103	0.000731771	-0.00224568	-0.00329917	0.00041061	0.000115367
Misin01G032800	0.0017592	-0.00228871	0.00709147	-0.000842512	-0.00557618	0.00474077	-0.00635931	0.000932466	0.00137332	0.00559594
Misin01G032900	0.00185394	0.00188341	-0.00566857	-0.000907654	-0.000230153	0.00119714	-0.00419307	-0.00120474	0.000329218	-0.00816349
Misin01G033000	0.00118546	-0.000341336	-0.000887414	0.00277447	-0.000891056	0.00409034	0.00103389	-0.00119148	-0.00215807	0.00330495
Misin01G033100	0.000898692	0.000826262	-0.00494499	0.0015961	-0.00216218	0.00385467	0.000275753	-0.00369887	-0.000303174	0.00308564
Misin01G033200	0.00241806	-1.66797e-05	0.00367518	0.00253558	0.000119267	0.00524148	-0.00756009	0.000580806	0.00227151	-0.000532608
Misin01G033400	-0.000483264	-0.00372312	0.00186422	0.000308819	-0.00157453	-0.0024872	-0.00469148	-0.00163146	9.68605e-05	0.0028219
Misin01G033600	-0.00237963	-0.00114619	-0.00642672	-0.00156859	-0.00474688	-0.00147254	-0.00666067	-0.00412568	0.00731962	0.0018945
Misin01G033800	2.07364e-05	-0.00200935	0.00723955	-0.00318156	-0.00444667	0.00180866	-0.000877548	0.000710729	-0.00578391	-0.00136384
Misin01G034100	-0.00328277	0.00152476	0.00466063	0.000429726	-0.00457375	0.00337232	-0.000206206	0.00769967	-8.60656e-05	0.00250651
Misin01G034200	-0.00307096	0.00183526	0.00720406	-0.000930462	-0.0049873	0.00403714	0.000286784	0.0064645	0.000654967	0.000214553
Misin01G034300	-0.00329133	0.00094248	-0.00164133	-0.00348045	-0.00501461	0.00291081	0.00133662	0.000312726	0.000721046	0.00807085
Misin01G034400	0.00454772	-0.00104369	0.00257579	0.00252038	0.00207245	0.00351035	-0.00897037	-0.00304065	0.0073653	0.00301087
Misin01G034500	0.00547591	-0.00441982	0.00437819	0.00389166	-0.00233391	0.00726616	-0.00127867	0.00111598	0.00329741	0.00162012
Misin01G034700	0.00710923	0.00420179	-0.00382624	-0.00648646	-0.00443474	0.000187776	-0.00220448	0.00871929	-0.00876795	-0.0131085
Misin01G034900	-0.00462651	-0.00141293	-0.00131616	-0.00235968	-0.0078597	-0.00471442	-0.00249787	0.000558777	0.00158673	0.00128143
Misin01G035000	0.00384814	0.00156698	-0.00179204	0.00104681	0.00166277	0.00171171	-0.00711792	-0.00654319	-0.00503601	0.011037
Misin01G035200	-0.000120344	-0.00502107	7.17066e-05	0.000484705	-0.00889172	0.00261629	0.00145987	-0.00024896	-0.00242504	0.00248794
Misin01G035300	0.0013092	0.00124813	0.00261654	-0.0018247	-0.00295997	0.00290259	-0.00409104	-0.00119559	-0.0016425	-0.000990141
Misin01G035400	-0.00667836	0.00230841	0.00691184	-0.00588214	-0.00290356	-0.000237121	-0.000476101	0.00245746	-0.00242954	0.00170738
Misin01G035600	0.000169906	5.12503e-05	0.00133178	0.00253997	-0.00406765	0.00418959	-0.00180677	0.000686878	-0.00318674	0.00129608
Misin01G035800	0.00160616	-0.00113752	0.00271987	0.00280199	-0.00073603	-0.00119218	-0.00254719	-0.000251487	0.00114979	0.00331808
Misin01G035900	0.000752823	-0.00190915	-0.0018173	-0.00956955	0.00507808	0.00877983	0.00253177	-0.0109111	-0.000587666	-0.00696123
Misin01G036000	0.0042942	-0.000393564	0.00342053	0.00218111	-0.00283465	0.00140378	-0.000630446	-0.00120622	-0.000817389	-0.000106057
Misin01G036200	0.00482132	-0.000808958	0.00304423	-0.00121784	-0.00160578	0.00213653	-0.00209467	-0.00190832	-0.000174363	-0.00107651
Misin01G036300	-0.00255081	0.000881848	-0.000181037	-0.00167921	-0.00183027	0.00154494	-0.00358501	-0.00135734	-0.00106213	0.00216743
Misin01G036600	-0.00404592	0.00152936	-0.0076653	0.00302216	-0.000298553	-0.00936371	0.00392503	-0.00508831	-0.0110819	0.00760941
Misin01G036700	-0.00284956	-0.003505	-0.00140422	0.00251767	0.000848368	-0.00355279	0.00316941	-0.00321288	-0.00670899	-0.00117844
Misin01G036800	0.00418535	-0.0154432	-0.000372344	0.0154165	-0.00716297	0.00293141	-0.003315	0.00593348	0.00120342	-0.00476494
Misin01G037000	-0.00411245	-0.0043301	0.00645072	0.0144746	0.00261771	0.0223263	-0.0081728	0.0161376	-0.0185036	0.0173653
Misin01G037100	-0.00111867	0.00122696	-0.00079471	0.00178782	-0.00443057	0.00219242	-0.0013534	0.00172336	-0.00382606	0.00151145
Misin01G037200	-0.000518294	0.00413252	-0.00375411	0.00326003	0.000966096	-0.00145601	-0.000666892	-6.73226e-05	-0.00443897	0.00736799
Misin01G037400	-0.000964723	4.91337e-05	-0.000402703	0.00218795	-0.00133814	0.00217402	-0.00108878	0.000982405	0.000168275	0.00530034
Misin01G037800	0.00207233	-0.0102365	-0.00311806	0.00463853	0.000187396	0.00676812	-0.00275009	0.00185197	8.69421e-05	0.0127496
Misin01G038100	0.00595623	-0.00178708	0.00337187	-0.00502199	-0.00482365	0.00532956	-0.00792481	-0.00187974	0.00295997	-0.00609185
Misin01G038400	-0.0158258	-0.00581889	-0.0113391	0.0112613	-0.0077536	-0.000696101	-0.0126337	0.00481286	0.00504822	-0.00516208
Misin01G038500	0.0063028	-0.00186012	0.00294983	0.00654993	-0.000154952	0.00972357	-0.00271872	0.00217137	0.00069308	-0.000155693
Misin01G038600	0.00595151	0.00272526	-0.000314143	-0.00660623	-0.0144252	-0.00506553	0.00423215	0.00525934	-0.00298273	-0.0123651
Misin01G038700	-0.00171159	0.00235013	-0.00146874	-0.000487842	-0.00473711	0.00214307	-0.00533909	-0.00120699	-0.00189961	-0.000295595
Misin01G038900	-0.00354812	0.00781336	-0.00389657	0.00232599	-0.00873635	0.00223532	-0.0125458	0.000981577	-0.00821357	-0.000644555
Misin01G039000	0.00632517	0.00421597	-0.00173561	-0.00395893	-0.00870571	4.41418e-05	0.00325985	0.00215427	-0.00297585	0.0028633
Misin01G039100	-0.0235146	0.0294529	-0.00193895	0.00466565	0.00648683	0.0157987	0.009354	0.0186022	-0.00780112	0.00319232
Misin01G039200	-3.031e-05	-0.00258408	-0.00266818	-0.00126618	-0.00152541	-0.00465345	0.00182426	0.000150568	-0.00118354	0.00276835
Misin01G039300	0.00196964	-0.000169694	0.000159287	0.0030307	-0.00215153	0.00472616	-0.000819477	-0.000492954	-0.000683698	0.00286564
Misin01G039400	7.54507e-05	5.05938e-05	0.00643277	-0.00576707	-0.00990099	-0.00347342	0.00364303	0.00246963	-0.00477324	-0.00591856
Misin01G039500	0.00189666	0.00225379	-0.00177446	0.00218203	-0.000341227	-0.00208809	0.000599401	-0.00197731	0.00111567	0.00192385
Misin01G039600	0.000601468	-0.00437421	0.00179321	0.000809825	-0.00612834	0.00474831	0.00163597	0.000141212	-0.00143779	0.00256413
Misin01G039700	-0.00302773	0.00169602	-0.00177438	0.00290748	-0.00012446	-0.00164478	0.00342498	-0.00374639	0.0012919	0.00477368
Misin01G039900	0.00152718	0.00303661	-0.00277955	0.00189154	-0.00170525	0.00443318	0.00254207	0.000718748	-0.00536795	0.00015454
Misin01G040100	0.000674478	0.00393583	0.00571659	-0.00452493	-0.00481178	0.00264168	0.00131576	0.00404474	-0.00586624	-0.000538592
Misin01G040200	0.0065114	0.00369831	-0.000592308	-0.00162546	-0.0101313	-0.00453303	0.00378066	0.00499562	-0.00362705	0.00295823
Misin01G040300	-0.00123261	-0.00214558	0.0017231	-8.9007e-05	-0.00363702	-0.00101385	-0.00239623	-0.00128797	0.000302038	0.00347489
Misin01G040500	-0.0102505	-0.00613925	0.0121102	0.00917804	0.00289184	0.000583445	0.00392719	0.00685886	-0.00486604	0.000213265
Misin01G040600	-0.000377689	-0.00598973	0.00173854	0.00487659	-0.00268026	0.00736513	-0.00138339	0.0011098	0.000741579	0.0023326
Misin01G040700	0.00059731	-0.00164343	0.0031126	-0.000182697	-0.00271035	0.00179043	-0.00242832	0.00157963	-0.00147685	0.000333599
Misin01G040800	-0.0196737	0.0115684	-0.00415598	-0.00175619	-0.00690457	0.00437373	-0.0073516	0.00889918	-0.00192767	-0.0039065
Misin01G041000	-0.000459055	-0.00388525	-0.00366797	-0.0012725	-0.00510879	0.000677011	-0.00117256	-0.000613198	0.0012966	-0.00154558
Misin01G041100	-0.0119408	0.00213175	-0.0011699	-0.00262651	-0.00179197	-0.00183457	0.0036351	-0.00321982	-0.0109253	0.00525043
Misin01G041200	-0.000642436	0.00284158	-0.00528059	0.00211217	-0.0002388	-0.00126291	0.00384288	-0.000621557	-0.00693253	0.00274964
Misin01G041600	0.0020719	-0.00324218	0.00581019	0.00560269	-0.00314429	-0.000282411	-0.00359903	0.00458375	0.00116158	-8.87344e-05
Misin01G041700	-0.000407303	0.000457627	-0.000804713	-0.000542444	-0.0014931	0.00166866	-0.00578434	0.0026252	-0.00342777	0.000749717
Misin01G041900	-0.00103968	-0.00279023	-0.00343752	-0.00439774	-0.00593702	-0.00275377	-0.00433983	-0.00122461	0.00231384	0.000425772
Misin01G042000	-0.00209442	-0.000558493	-0.00403801	-0.000697569	-0.00289405	0.00230644	-0.00353958	-0.00115971	-0.00103615	0.00327133
Misin01G042100	0.00576105	-0.0108559	-0.00128813	0.00647118	-0.00572072	0.00606829	-0.00457512	-0.00143147	0.00110404	-0.00157014
Misin01G042200	0.00428208	-0.00451105	0.00166942	-0.00650322	-0.0022526	-0.00272299	-0.001589	-0.00949039	0.00214304	0.00138729
Misin01G042300	0.00272131	-0.00107165	0.0121466	-0.00216731	-0.00120514	0.00566155	-0.00635666	0.000175429	-0.00292707	0.00271145
Misin01G042500	-0.00255684	0.000641969	-0.00503298	-0.00661264	0.000960151	0.0118878	-0.0129057	-0.00891301	-0.00677515	0.00557461
Misin01G042600	-0.00158775	-0.00143833	0.000409512	0.000821062	3.64808e-05	-0.0018857	-0.00738566	-0.00192485	0.000939504	0.0030231
Misin01G042700	0.00190758	0.0037218	-0.0045951	-0.00406596	-0.0075892	0.00301772	-0.0113215	-0.00495909	-0.00928884	-0.00660941
Misin01G042800	-0.000166946	0.000489185	0.00335098	-0.00307994	-0.00320873	0.00390407	-0.000749662	-0.00173101	-0.000895412	0.00226112
Misin01G042900	0.000956436	-0.00304568	-0.00160424	-0.00344317	-0.00454579	0.00225411	-0.00537186	-0.00338644	-0.000463417	-0.00110884
Misin01G043000	-0.00227181	-0.000982624	0.00150017	-0.00023758	-0.00461211	0.00129152	-0.00589537	0.000291038	-0.00745242	0.00076114
Misin01G043100	0.00247396	-0.0015795	0.00169529	-0.000354378	-0.00626469	0.000926107	0.000706242	0.000445723	-0.00242806	0.00285329
Misin01G043200	0.00613097	-0.00971196	-0.00609352	-0.010327	0.000956314	0.00941427	0.00266312	0.0083322	-0.00516468	0.00235336
Misin01G044200	0.00515162	-0.0103395	-0.0117099	-0.0194368	0.010225	0.00657801	-0.0018933	0.00950441	-0.00661523	0.0038707
Misin01G044300	0.00196342	0.00324184	-0.00102644	0.000725398	0.000780392	0.000450927	0.000517184	-0.00442627	0.0016905	0.00347866
Misin01G044400	0.0056315	0.00285615	0.00222281	-0.000986703	-0.000412975	0.00203006	-0.000690104	0.000845171	-0.00484449	0.000334362
Misin01G044500	0.00315712	0.00190323	0.00612531	-0.00175068	-0.00391547	0.000963926	-0.00345833	0.00127962	-0.00241875	0.00152427
Misin01G044600	0.00198968	-0.00235462	0.00224337	0.00165918	-0.00519537	0.011959	-0.00330702	-0.00124826	0.000589543	0.00417593
Misin01G044700	0.00951375	-0.0135367	-0.0103158	-0.0102632	0.0136557	-0.000321357	-0.0124596	0.0271533	-0.00503437	0.0156972
Misin01G044800	0.00175704	-8.41507e-05	0.00321135	0.00139054	-0.00114854	0.000504797	-0.00379438	-0.00205343	0.000752216	0.00271661
Misin01G045000	0.00925823	-0.0130849	-0.0110231	-0.00760252	0.00928338	0.00235763	-0.0105736	0.0230742	-0.00783463	0.0188007
Misin01G045200	0.00712473	-0.00904755	-0.00801796	-0.00691865	0.012476	0.00932135	0.00135779	0.0197904	-0.00705339	-0.00269212
Misin01G045300	0.000792457	-0.00490551	0.00848591	-0.00413469	-0.00787003	0.00459343	0.000946318	0.00108553	-0.00136687	0.00641819
Misin01G045600	0.000427423	0.0012358	0.00220013	0.00199761	-0.000149605	0.000755749	-0.000213109	0.000557051	-0.00413508	0.00202237
Misin01G045700	0.00412699	0.00229315	-0.0027815	0.00283493	-0.00129225	-0.000736605	0.00436408	0.00103286	-0.00421365	2.13147e-05
Misin01G045800	0.00310325	0.000499178	0.00898327	-0.000227613	3.89831e-05	0.000395954	-0.0074933	-0.0013642	-0.000428324	0.000665799
Misin01G045900	0.00121961	0.000895399	0.00304749	-0.00121841	-0.00514222	0.000469399	-0.000990918	0.000448527	-0.00340633	-0.00308939
Misin01G046000	0.000400351	-0.0049206	0.00479294	0.00548744	-0.0052844	-0.000718648	-0.00293488	0.00185918	0.00212072	0.000664157
Misin01G046200	0.00497281	0.00484256	-0.0109994	-0.00726262	0.00432672	0.0119524	-0.000811431	0.00610006	-0.00280664	0.00945805
Misin01G046700	0.00148038	-0.00034138	0.00208875	0.00285521	-0.000188583	0.00259185	-0.00480384	-0.000605813	-0.00114266	0.00070249
Misin01G046800	-0.00556121	0.00398749	-0.00129529	-0.00602717	0.00281156	0.00571907	-0.0101691	-0.01935	-0.0018397	0.00582149
Misin01G046900	-0.0068393	-0.000362686	0.00260697	-0.0019605	-0.00244684	-0.00158842	-0.00406655	-0.000773888	-0.0051346	-0.00179606
Misin01G047000	-0.0062935	-0.000714283	0.00500852	-0.000339148	-0.0022335	-0.00275038	-0.00722815	0.00351372	-0.00201023	0.00690689
Misin01G047100	0.00288495	-0.000692651	-0.00124418	0.00536117	0.000562058	0.00302923	-0.000347307	-0.00375714	-0.000598072	-0.000461889
Misin01G047200	-0.00538498	-0.000726767	-0.00801869	0.0020313	0.00256057	-0.0135989	0.0041523	-0.0126755	-0.0270489	-0.00260047
Misin01G047300	0.013753	0.0106571	0.00168719	-0.0029063	-0.000566373	-0.0116347	0.00103357	0.00189781	0.00405505	-0.0146173
Misin01G047400	0.0119986	0.00033862	-0.00133144	0.00255584	-0.00899252	0.00471691	0.00196461	0.00311215	0.000869505	-0.00111905
Misin01G047500	-0.00248922	0.00704763	0.00281995	1.92237e-05	0.000610727	-0.00187828	-0.00684007	0.00345166	-0.0122114	-0.00481055
Misin01G047700	0.00538913	-0.00111897	0.00270654	0.00370344	-0.000881559	0.00991158	-0.00152812	0.000460883	0.000282225	0.00527648
Misin01G048000	-7.20174e-05	0.00242944	-0.00249088	-0.00331003	0.00187686	-0.000100608	-0.00271431	-0.00506722	0.00162988	0.000634459
Misin01G048400	0.00144241	0.000521078	0.00357093	0.00192605	-0.000910169	6.06633e-05	-0.000792352	-0.0021326	0.00103619	0.00189306
Misin01G048800	-0.00550562	0.00359531	-0.0108623	0.00304554	-0.00461954	-0.00726311	0.00331713	0.00416269	-0.00860103	-0.00474942
Misin01G048900	0.00500023	-0.00688498	0.00169464	0.00678601	0.000165816	-0.00396041	0.00317174	-0.00405052	0.0008297	-0.00110175
Misin01G049100	0.0052308	0.00895227	0.002931	-0.000590761	0.00528856	0.00255148	-0.0110368	-0.0049948	-0.00550291	0.00348229
Misin01G049400	0.00373133	-0.00641758	-0.00854853	-0.0255269	0.00794734	0.0192465	0.00482342	-0.0233941	-0.00256713	-0.0148268
Misin01G049500	0.00126993	0.00235339	0.00930571	-0.00201683	0.00242161	0.00345897	0.00658397	-0.00248174	-0.00244634	-0.00127636
Misin01G049600	0.000612716	-0.000644771	0.00250648	-0.0102013	-0.000386615	0.000594682	0.00483122	-0.00718049	-0.000376489	-0.00155936
Misin01G049700	-0.000702416	-0.00046564	-0.00148151	-0.00394008	-0.00917848	0.00215281	-0.0018764	0.00160053	-0.00209484	-0.000484708
Misin01G049800	-0.000514375	-0.000409732	0.000212572	-0.00290487	-0.00831323	0.00165554	0.000400782	0.0016318	-0.00313212	0.00167585
Misin01G049900	0.00247077	-0.000530153	-0.00520343	0.013108	-0.00276254	0.00760298	-0.00230462	-0.00309378	0.0130868	-0.00178885
Misin01G050000	0.000746415	0.00361952	0.00348846	-0.00125725	-0.000227238	-0.000447093	-0.00506348	-0.00198063	-0.0041369	0.00316828
Misin01G050100	0.00692677	0.0014008	0.00583879	0.00206572	0.000919873	0.00632496	-0.00310288	0.00171802	0.00370287	0.00610429
Misin01G050200	0.00114016	0.00775864	0.000506982	-0.00029337	0.00400955	-0.00345717	-0.00708666	0.00074023	-0.00143266	0.00535023
Misin01G050400	-0.00130274	-0.00238746	0.00520597	-0.00328579	-0.00771632	0.00384835	0.00282447	0.000613352	-0.000693268	0.000666189
Misin01G050700	0.00789573	-0.0126019	-0.00125607	0.0131348	-0.00025894	0.0119928	-0.0043354	0.0104501	-0.00974366	0.00691411
Misin01G050800	0.000305078	-0.00362753	-0.00237831	0.0106214	-0.00202714	0.0013008	-0.00874643	0.00175826	0.00232272	-0.000307948
Misin01G050900	-0.00267559	-6.38348e-05	-0.0079413	0.00382184	-0.00127267	-0.00244943	-0.000240563	-0.0043846	-0.00736297	0.00142108
Misin01G051100	0.000691459	0.00467587	0.000238581	0.00108523	0.000733595	3.83318e-05	-0.00312567	-0.00138976	0.000798983	0.00369881
Misin01G051400	0.00516305	-0.0031566	-0.00324912	-0.00585806	-0.00210938	0.00302957	0.0011183	-0.00436866	-0.00304709	-0.000397212
Misin01G051500	-0.00258456	-0.00399605	-0.00204044	-0.00206312	0.00223396	-0.00174794	-0.00192934	0.00388662	-0.00383851	0.00349785
Misin01G051600	0.00317773	0.00376195	-0.0028291	-0.000778487	-0.000740527	-0.00370923	0.000514954	-0.00328214	-0.00694833	-0.00874801
Misin01G051700	-0.00761043	-0.00646045	-0.00159604	0.00400856	-0.00500349	0.00128103	-0.00421085	-0.0018954	-0.00368989	0.000784378
Misin01G051800	0.000900879	-0.00529661	0.00187032	0.000529158	-0.00369753	-0.00178363	-0.00102076	-0.0013611	-0.00072842	0.0027516
Misin01G052100	0.00158175	0.000293406	0.00188691	0.00128702	-0.000579153	0.00197427	-0.00170726	-0.00139616	-0.00220276	-0.000636105
Misin01G052200	0.00584925	-0.000588802	0.00523212	0.00433329	-0.00133983	0.0120988	-2.0901e-05	0.00225563	-0.00162316	0.00596122
Misin01G052300	-0.00183589	0.0043537	-0.00544334	-0.00409699	-0.000855325	-0.0020552	1.61642e-05	-0.0082732	-0.0108084	-0.00675018
Misin01G052400	0.00257429	0.000317903	0.0029602	0.00553266	0.00209631	0.000760177	0.00476812	-0.00159561	-0.00392665	0.00699966
Misin01G052500	0.00229297	-0.00782368	-0.0015842	-0.000591877	0.00518828	0.00465404	0.00634522	0.00246722	-0.0101282	0.00928736
Misin01G052600	0.00584408	-0.00197565	0.00168356	-0.00486909	-0.0105546	-0.00586527	0.00175114	-0.004122	-0.000681163	0.00462723
Misin01G052700	0.00538728	-0.0016613	-0.000112158	-0.00543939	-0.0119595	-0.00741832	0.000953827	-0.00789998	-0.00656864	0.0076138
Misin01G052800	0.00871082	-0.000745224	-0.000198327	-0.00848445	-0.0175462	-0.00765205	0.000464612	-0.00826896	-0.00604926	0.00899064
Misin01G053200	0.00255596	0.00112915	0.00242609	-0.000179057	-0.000611708	0.00804714	-0.00356685	-0.00231703	-0.0010358	0.00326102
Misin01G053600	-0.00100139	-0.000758519	0.00428131	-0.00670933	-0.00648045	0.0083496	-0.00649991	-0.0016895	0.00673349	0.0022633
Misin01G053700	0.00241347	0.000459995	0.00528447	0.000899528	-0.00198617	0.00429947	-0.00542142	-0.00242384	0.000929615	0.00621009
Misin01G053800	0.00109645	-0.00395875	-0.00792534	0.00500666	-0.00258636	0.00254132	-0.0016204	-0.00630287	0.00196156	0.00204166
Misin01G053900	-0.000593425	-0.00446054	0.00671245	0.00266743	-0.0066879	0.0036044	0.00277388	0.00286849	-0.000734786	0.00984849
Misin01G054000	0.00531015	-0.00175945	-0.00253076	0.00254924	0.000426437	-0.0023775	-0.00290714	-0.00414028	0.0052454	0.00528125
Misin01G054100	0.00641754	0.000623161	-0.000106544	-0.00140079	-0.0120524	-0.00470553	0.00154015	0.00594146	-0.00293453	0.000558762
Misin01G054300	0.00244096	-0.00123626	-0.0010148	0.00250129	-0.0039877	0.00276438	-0.001066	0.000116516	0.0006803	0.00164714
Misin01G055200	-0.00435253	0.00495548	0.00623737	-0.00247288	0.000262655	0.00131708	-0.0109348	-0.0007965	0.00121989	0.000146772
Misin01G055500	-0.00197392	-0.00822634	-0.0149588	0.00800392	-0.00399192	0.0136796	-0.0011493	0.00463619	0.00855005	0.0176328
Misin01G055600	0.00664549	0.00438136	-0.0006302	0.00331249	0.000433558	0.00271102	-0.00158117	0.00259512	0.00313766	0.00305465
Misin01G055700	-0.00206525	-0.000162436	-0.00472423	-0.00131393	-0.000894083	0.00645842	-0.00774876	-0.0056498	0.00298027	0.00297548
Misin01G055900	-0.00318905	0.00154615	0.000743288	7.49376e-05	6.68943e-05	-0.00363684	0.00144116	-0.00239913	0.00238605	0.00351592
Misin01G056000	0.0174393	0.0162334	-0.0134826	-0.00502739	-0.00163286	0.0014714	-0.00419361	0.0156493	-0.00298467	0.00117812
Misin01G056100	0.00632778	-0.00680996	-0.0151278	-0.0195172	0.00802865	0.0098302	-0.0117351	0.00573505	0.0113783	-0.00058726
Misin01G056200	-0.000376563	-0.00243821	0.00196913	-0.00225798	-0.00595903	0.00324269	-0.00443686	-0.00199263	0.000988021	0.00330366
Misin01G056300	0.00623051	0.00278852	0.00686104	0.00184589	0.00123077	0.00436855	0.00340196	0.00278034	-0.00293627	-0.00151547
Misin01G056500	0.00293305	0.00688864	-0.00301522	0.00103981	0.00063216	-0.00401533	0.000584768	-0.00163469	0.00249199	0.000189179
Misin01G056700	0.00264779	-0.00437764	-0.00394652	0.00240757	0.00321468	-0.000660203	-0.0116639	0.00382574	0.00393107	0.00741226
Misin01G056800	0.0105287	0.000505072	0.000407791	-0.000708905	-0.00931467	-0.00440977	-0.00501087	0.000741087	-0.0107243	-0.0156938
Misin01G057200	-0.00100577	-0.00236598	-0.0067095	-0.00177392	-0.00291424	0.00441395	-0.00144544	-0.0070328	-0.00514391	-0.00552994
Misin01G057300	0.0024443	-0.015262	-0.006086	-0.00723729	0.0191495	-0.00208827	-0.00127796	0.0165892	-0.0112106	-0.000336546
Misin01G057400	0.00206685	-0.00651633	0.00558723	-0.000335938	-0.00546543	0.00175013	-0.000256974	-0.00119711	0.000550219	-0.00053855
Misin01G057500	-0.000451376	-0.00248888	0.000524936	0.00376359	-0.00529554	0.000533045	-0.00564015	0.00048551	-0.000985361	-0.000640623
Misin01G057700	-0.00187312	0.000104051	0.00603464	-0.00143454	-0.00454176	0.00165345	0.00043895	0.00130934	-0.0035456	-0.00100873
Misin01G058000	0.00515988	0.00909472	0.00646106	-0.000623258	0.00447693	-0.00437811	-0.00555561	-0.00338719	0.00804338	0.000452527
Misin01G058100	0.00309389	0.00513935	0.00240931	-0.00044013	0.00148722	-0.00328255	-0.00340539	-0.00227479	0.00581631	-0.00245001
Misin01G058200	-0.00788835	-0.00191027	0.00111365	-0.0019993	0.00179078	0.00192039	0.00318255	-0.00100336	-0.00412823	-0.0010042
Misin01G058400	0.00298659	-0.00407282	-0.000681101	0.00222327	0.000694384	0.00535351	0.00128917	0.000329589	0.00213711	-0.00113027
Misin01G058500	0.00542351	-0.0191535	0.00206676	0.0197458	0.00459365	0.0166846	0.00335474	0.015221	-0.00937166	-0.00298663
Misin01G058700	0.00317354	0.000631029	0.00528693	0.00181132	-0.000978642	-0.00102143	0.000245084	0.000698529	-0.005569	-0.000942798
Misin01G058800	-0.0033132	0.00105401	0.00240923	-0.00291219	-0.00454621	-0.00314386	-0.0046057	-0.00328152	-0.00413971	0.000217706
Misin01G058900	-0.00668673	0.0137977	0.0109336	-0.00607409	0.00455771	0.0115954	0.00554933	0.00642034	-0.00327147	0.00112106
Misin01G059000	0.00325006	-0.000493964	0.000674639	0.00437594	0.00159104	0.00114735	-0.00147633	-0.00240621	0.00193403	0.00169355
Misin01G059300	0.00488354	-0.00238218	0.0049891	0.00485575	0.00201195	-0.000844039	-0.00487353	0.00225489	-0.0050597	0.00306069
Misin01G059400	0.00145199	0.00442772	-0.0025904	-0.00356591	0.000450446	0.00394168	-0.00572449	-0.00600972	0.000297346	0.00326568
Misin01G059500	0.000211128	-0.00203369	0.00605396	0.000177381	-0.00255872	0.00328018	-0.000495434	0.000289646	-0.00313193	0.00565013
Misin01G059600	0.00195591	-0.00276713	0.00562596	0.000157214	-0.00325511	0.00300281	-0.000842175	-0.000407461	-0.00306944	0.00281716
Misin01G059800	-0.00112279	-0.00104616	-0.0063225	-0.000246536	0.00172454	-0.00284594	0.00046965	-0.00307337	-0.00343745	0.0046119
Misin01G060000	-0.00479819	0.000216643	-0.00505057	0.00125033	-0.00457984	-0.00129642	-0.00755199	-3.69343e-05	-0.00247053	0.00356001
Misin01G060100	-0.00490792	-0.00199876	-0.00696496	0.00119016	-0.00881971	-0.00110748	-0.00442942	0.00497956	0.00356931	0.00602965
Misin01G060200	-0.00174897	0.00128774	-0.00623441	0.000210944	-0.00558692	0.00553802	-0.000290381	-0.0027301	-0.0021936	0.00592434
Misin01G060300	0.0171245	0.00846634	-0.00308869	-0.00465454	-0.00134508	0.00140098	-0.00343681	-0.00153501	0.00186134	-0.014975
Misin01G060500	-0.00100029	-0.00353898	-0.00748863	0.00105654	-0.00400882	-1.32725e-05	-0.00116671	-0.00344137	-0.000362672	0.000785503
Misin01G060600	0.00122678	-0.000125836	0.00603559	-5.01064e-05	-0.00259685	0.00066159	-0.00371166	0.00111679	-0.00282346	-0.000117708
Misin01G060700	0.00215016	-0.00400461	-0.000816862	-0.000675013	-0.00704127	0.0032666	-0.00142928	-0.00337274	-0.00160399	-0.00219678
Misin01G060800	-0.00437089	0.00119301	-0.00416255	-0.000339691	-0.00256874	-0.00122713	-0.00923033	-0.00320569	-0.00317869	4.47305e-05
Misin01G061100	0.00586343	-0.000642413	0.00147253	0.00426375	-0.00266776	0.0135093	0.00108731	-3.24682e-05	0.00349851	0.00583114
Misin01G061200	-0.0017196	0.000254608	-0.00310913	-0.00248532	-0.00138237	-0.00146112	-0.00143983	-0.0044067	-0.00147703	0.000521942
Misin01G061300	-0.000795289	0.00146351	0.00200985	-0.00464971	-0.00119529	-0.000312902	-0.00229165	-0.00463445	-0.00428038	0.00192418
Misin01G061600	-0.00201726	0.00214002	-0.000986627	0.0016105	-0.00264694	-0.00453707	-0.00383092	-0.0020631	-0.00130266	0.000695164
Misin01G061700	0.000572194	-0.000535531	0.00307171	-0.00577468	-0.00452088	0.00720852	-0.00523963	-0.0049363	0.000130458	0.00196516
Misin01G061800	-0.00160456	0.00614057	-0.0010908	-0.00523933	-0.000273845	0.00363924	0.00174852	-0.00273976	-0.00470589	0.000535062
Misin01G062000	-0.0157791	0.000405658	0.00489843	-0.00910362	0.00567972	0.00762264	-0.0048859	-0.00997105	-0.0147985	-0.00475532
Misin01G062200	-0.0021512	0.00215377	0.00458992	-0.0065841	-0.000446141	0.00317298	-6.69593e-05	-0.00122392	0.000460609	0.000126192
Misin01G062600	-0.0117107	0.00546156	0.00208435	-0.00411305	0.00161152	0.00252542	-1.50703e-05	-0.00326416	-0.0159271	-0.00165937
Misin01G062800	-0.00458415	0.00620097	0.00320498	-0.00158381	0.00399771	0.0018718	0.0056748	-0.000341013	-0.00916069	0.00742386
Misin01G063000	0.00788826	-0.000862285	-0.0154015	-0.0128098	-0.00140591	0.00811286	-0.00235122	0.0106898	-0.00294706	-0.00641415
Misin01G063100	0.000981001	-0.0107802	-0.0137807	-0.0159862	0.00885483	0.00729519	-0.0102466	0.00622102	0.00300486	0.00630031
Misin01G063200	0.0169393	-0.0168413	0.0156881	0.0144105	0.00292505	-0.00353557	-0.0179923	0.0109005	-0.0140908	-0.00472092
Misin01G063300	0.00223478	0.00596863	-0.00769192	3.63344e-05	-0.00712959	0.0143696	-0.00237387	0.00373064	-0.00570948	0.00064366
Misin01G063400	0.00201863	-0.00195813	0.00427805	0.00100026	-0.000770278	0.00423127	-0.000920221	-0.000853291	-0.00237891	0.00422003
Misin01G063600	0.00393154	0.00129053	-0.000604372	-0.00749605	-0.00719593	-0.000114669	0.00303522	0.00461846	-0.00252125	-0.00432746
Misin01G063800	0.00206019	0.00218175	-0.000606943	-0.00324525	-0.00111236	0.00428431	-0.00263635	0.000945325	-0.00072498	0.00382521
Misin01G064000	0.000996424	0.000195742	0.00554689	0.00142588	0.00161572	-0.00101288	-3.25723e-05	-0.00363842	0.00145559	0.00562656
Misin01G064100	-0.00452873	-0.00180592	0.00401003	0.00219571	-0.002237	0.000455708	-0.00615003	0.00177896	0.00147731	0.00560966
Misin01G064400	0.00406184	-0.00575146	-0.00323715	-0.0138761	0.00161306	0.00483485	0.0027369	0.00503036	-0.00448743	-0.00197395
Misin01G064800	0.00692281	-0.00347866	0.00545535	-0.00477172	0.00169414	-0.00896869	-0.00734997	-8.47094e-05	-0.000703037	0.00185424
Misin01G065000	-0.00174514	-0.0031707	0.00101884	0.00114413	0.00135426	-0.00441463	-0.00943485	-0.0027372	-0.00514218	-0.000325376
Misin01G065400	0.00245479	0.000549181	0.00284567	0.00320765	0.000749207	0.000856005	-0.00207889	-0.000711051	-0.00421484	-0.000594961
Misin01G065600	-0.00188242	-0.00371272	0.00105494	0.00119927	-0.00644746	0.00210033	-0.00435731	-0.00240665	-0.00131335	0.00517579
Misin01G065800	0.00844789	0.0126889	-0.00613191	-0.00172463	-0.0070244	0.00606694	-0.00858394	0.0135608	-0.0136018	-0.0304872
Misin01G065900	0.00400284	0.00175723	0.0122052	0.00517579	0.00214462	0.00425813	-0.00419168	0.00517727	-0.00417877	0.00227531
Misin01G066000	0.0021304	-0.0108169	-0.00664397	-0.0127592	0.0148311	-0.00360806	-0.013204	0.0223834	-0.0109777	0.00476096
Misin01G066100	0.000875106	-0.000255736	0.00410347	-0.000818046	-0.0017173	0.00258428	0.000688779	-0.000618085	-0.00188518	0.00204667
Misin01G066300	0.00965508	-0.00381543	-0.00845705	-0.0195784	-0.00764221	0.00654447	0.00494817	0.00255904	-0.00642762	0.00067183
Misin01G066600	-0.000737634	-0.000961894	-0.00501968	0.00137244	-0.00312209	-0.000632338	-0.000413793	-0.00482718	0.00103392	0.00449528
Misin01G066800	0.00769111	-0.010759	-0.00559151	0.0211265	0.00396826	0.0159235	6.63282e-06	-0.0013584	-0.018656	0.010212
Misin01G067000	0.00602121	-0.00133967	-0.00132044	-0.00452891	-0.00638644	0.00115325	-0.000735586	0.00278339	-0.00535128	-0.00414803
Misin01G067100	0.000329469	-0.0105089	-0.00387382	-0.0217151	0.0172846	-0.0018514	0.00107984	0.02614	-0.016724	0.00300075
Misin01G067400	0.00531062	0.00283969	0.000859923	-0.000431138	-0.00739268	-0.000694281	-0.00271843	0.00132542	-0.00719891	-0.0100787
Misin01G067600	-0.00188437	-0.00029553	0.00364505	-0.000839144	-0.00281895	0.00388064	-0.00175695	-0.00032921	0.000132098	-0.000597652
Misin01G067700	0.00326349	-0.00212227	-0.00173105	0.000988363	-0.00241057	0.00773324	-0.00014397	-0.00416303	0.00107549	0.000214671
Misin01G067900	0.00586186	-0.0204403	-0.00752824	-0.0163473	0.0267834	-0.00449025	0.00526582	0.0212146	-0.0160765	0.0101653
Misin01G068000	0.00164696	-0.00457347	-0.00161046	-0.00446281	-0.00169705	0.00399592	0.00117185	-0.00864924	-0.000664009	-0.00687248
Misin01G068100	-0.00215861	-0.00461842	-0.00454242	-0.00458565	-0.00398737	0.00623853	-0.00372939	-0.0059834	0.00224622	0.00302454
Misin01G068200	0.00327965	-0.00244831	0.00330762	0.000234102	-0.00240653	0.0017145	0.000403336	-3.1907e-05	0.00184968	0.00253123
Misin01G068300	0.000891688	-0.00370478	-0.0039563	-0.00363128	0.00554379	0.00494827	0.0137662	-0.0141437	-0.00674777	0.00575128
Misin01G068500	0.00172077	-0.000382006	-0.00233563	-0.00370542	-0.00042481	0.00458593	0.00212444	-0.00840796	-0.000483429	-0.00061191
Misin01G068800	0.000223266	0.0025701	-0.00199589	0.00129267	-0.000818254	-0.00215275	0.000682313	-0.00342012	-0.00292859	0.00451142
Misin01G068900	-0.00584672	-0.00196526	-0.00396805	-0.00858557	-0.000301932	0.000439517	-0.00105618	0.000565835	-0.00625484	-0.00369998
Misin01G069100	-0.00291135	0.00867244	0.0115323	0.00127851	0.0138467	0.0129113	0.0220626	-0.00334444	-0.00721777	0.0143852
Misin01G069300	-0.000450907	0.00281234	0.00217659	-0.00229915	6.97611e-05	-0.00229678	-0.00686594	-0.00335494	0.000568889	0.00232587
Misin01G069400	0.00345308	0.00207506	0.000985243	-6.38499e-05	-0.00285463	0.006876	0.0013387	-0.00285632	-0.00390033	-0.000965981
Misin01G069600	0.00486346	0.00446853	-0.00335436	-0.000390762	0.0113431	-0.000450995	-0.00565459	0.00554219	-0.0185772	0.0110337
Misin01G069700	-0.00236746	-0.00126463	-0.000108233	-0.000966927	0.00232395	-0.00449625	0.00630439	0.00128196	-0.00596496	0.001014
Misin01G069800	-0.000640632	-0.000868908	0.00501965	-0.0029693	-0.00409278	0.000294661	0.00138698	0.000393089	-0.00176284	0.00236014
Misin01G070000	0.00985514	-0.0167202	-0.0150747	-0.0171215	0.0205278	0.00285882	-0.0119742	0.0120367	0.000623159	0.0065101
Misin01G070100	-0.0084464	-0.00103552	0.000175333	0.00263348	-0.00308897	0.00128661	-0.00451603	0.00133386	0.00172	0.00165563
Misin01G070200	0.00800772	0.00100569	-0.00503996	-0.00857961	-0.00586259	-0.00274595	0.000907627	0.0042609	-0.00288774	0.00149306
Misin01G070300	-0.00134695	-3.56878e-05	0.0033377	-0.00449985	0.00501536	0.00379266	-0.00159433	0.00468874	-0.00457997	0.000539164
Misin01G070400	-0.00336595	0.00211694	-0.00773489	0.00348075	-0.00948825	0.0102003	0.00154285	0.00534318	0.000223048	-0.00996218
Misin01G070500	0.0028869	-0.00737705	0.00504074	0.0108937	0.00107153	-0.0029613	-0.0029058	0.00464117	-0.00621278	-0.00583684
Misin01G070700	0.00541787	-0.00690649	-0.00154626	-0.00444105	-0.000659118	0.00244174	0.00516961	0.0140309	-0.00730481	-0.00617117
Misin01G070800	0.00655611	-0.00404794	0.00113165	-0.00268333	-0.00923477	0.000280041	0.00121103	0.00169975	-0.00545867	-0.010757
Misin01G070900	0.0026778	0.00170961	0.00402444	0.000279237	-0.00176661	0.00132253	-0.00206452	-0.00180092	-0.00522631	0.0007922
Misin01G071000	-0.0119987	0.00270284	0.00249072	0.00351798	-0.00304278	0.00526026	0.00315407	0.0130002	-0.00471725	0.00524516
Misin01G071100	0.00207935	0.00819595	0.00321042	-0.00472897	-0.000786133	-0.00296376	-0.00434027	0.000789176	-0.00178232	-0.000279553
Misin01G071400	0.00823903	0.00282294	-0.00913578	-0.0142704	0.000181474	0.00406533	0.00881549	-0.00451802	0.00685619	0.0236453
Misin01G071500	0.000815078	-0.000827735	-0.00637197	-0.00493475	0.00482762	-5.05949e-05	0.000402177	0.000844341	0.000135194	-0.00276922
Misin01G072000	0.0105099	-0.00742915	-0.00427896	-0.0185519	-0.000471659	0.00299345	-0.00375006	0.0174805	-0.00769414	-0.00393717
Misin01G072300	0.00713061	0.0178138	-0.00913021	0.00897743	0.00183586	0.00786642	-0.00171156	0.000917845	-0.0018931	-0.00810243
Misin01G072400	0.00359491	-0.00260525	-0.00106673	-0.002314	0.0073205	0.00548785	-0.0159093	-0.00441018	-0.00210701	0.0094219
Misin01G072700	0.00213623	0.00318009	-0.00129929	0.00175614	-0.000402907	0.00288066	-0.000196526	0.00230788	-0.00328267	0.000303486
Misin01G072800	0.00748953	-0.00686728	-0.00335873	-0.0134699	0.0114	-0.00398551	-0.00435851	0.00866121	0.00417264	-0.00410097
Misin01G072900	7.79549e-05	-0.000832152	-0.00421455	0.00326022	-0.00384381	0.00426312	0.00205965	-0.00323902	0.000416852	0.000269141
Misin01G073000	0.00842165	-0.00726934	-0.00924796	-0.00796335	0.00532035	0.000787486	-0.0107148	-0.0119342	0.00249411	0.00414495
Misin01G073100	0.00345728	-0.00199273	0.000710291	-0.00519632	-0.0114699	-0.00387082	0.00262313	0.0013128	-0.00319195	-0.00279779
Misin01G073200	0.00566164	-0.000126356	-0.00107338	0.00160106	-0.00999238	-0.00644402	0.00277779	0.00158314	-0.0127099	-0.00894868
Misin01G073400	-0.00917084	0.00728475	0.00496738	0.00200249	0.0026336	0.00484092	0.00165945	0.00368922	-0.00820555	0.00451308
Misin01G073500	0.00374382	0.000867743	4.14499e-05	0.00422101	0.00111392	0.00498958	0.000290166	-0.00201127	-0.000152633	-0.00111016
Misin01G073600	-0.000878858	0.000646795	-0.00280411	0.00196881	-0.00386589	0.00292587	-0.00424024	0.00198326	-0.000831443	0.000625892
Misin01G073700	-0.00795726	-0.00126302	-2.00839e-05	0.00224456	-0.00569109	0.00191132	0.00289114	0.00366462	-0.00278161	0.00345593
Misin01G073800	0.000543579	-0.00409492	-0.000313982	0.0076728	-0.00479694	0.000643593	0.003194	0.00416071	-0.00355363	0.00178688
Misin01G073900	-0.010857	0.000341968	-0.00382973	0.00174075	-0.00687782	-0.00603105	-0.00725192	0.00354633	-0.00254111	-0.00780588
Misin01G074000	0.00965478	0.0107173	-0.00585251	-0.00208536	-0.00731933	-0.000879771	-0.000239676	0.00478062	-0.00391505	-0.000894565
Misin01G074100	0.0010649	-4.15725e-05	0.0060603	-0.000207328	-0.00294164	0.00731495	-0.0039407	0.00214226	-0.00428666	0.00212548
Misin01G074400	0.000307568	0.00134106	0.00384672	-0.00149538	0.00159718	-0.00479081	4.29866e-05	-0.00448033	-0.00610276	0.00283229
Misin01G074500	-0.0029258	0.00263465	0.000743186	0.00355536	0.00264049	0.00577511	0.000881343	-0.00128092	0.00156628	-0.00157829
Misin01G074600	0.00592083	0.0159787	-0.00862613	0.00512086	-0.00470761	-0.00267117	0.00271584	0.00451466	0.00468168	0.00584612
Misin01G074800	-0.000955677	-0.0012765	0.00359504	-0.00139149	-0.00413219	-0.000948898	0.00077638	-0.000145874	-0.00298586	-0.00134811
Misin01G075000	-0.00629962	-4.42741e-05	0.00838789	-0.00325522	-0.00164779	-0.0012877	-0.00100147	-0.00117757	-0.0089695	0.00434236
Misin01G075300	0.00415228	0.00770635	0.00615262	-0.0103738	-0.00294235	-0.00101338	0.00169441	-0.00556709	0.00015704	0.00165374
Misin01G075400	-0.00710341	0.00467176	0.00719329	-0.00446992	2.73289e-05	0.00375861	-0.00219503	0.00676498	0.00113053	0.00323467
Misin01G075700	0.000373481	0.00346114	0.0029644	-0.00172204	-0.000687175	0.00680687	-0.00132814	-0.00134217	-0.00175972	0.00209473
Misin01G075800	-0.00299105	-0.00332785	0.00175813	0.00199001	-0.0071727	0.00281078	-0.00386241	0.00155353	-0.0028404	0.00289095
Misin01G075900	0.00088063	0.000983255	0.00658593	-0.000358493	-0.00127551	0.00147914	-0.00108987	0.00072423	-0.00440134	0.000492289
Misin01G076000	0.00816767	0.00273397	4.82628e-05	-0.00498214	-0.0151486	-0.00510271	0.000547239	0.00540039	-0.00647114	-0.0139671
Misin01G076100	0.00399601	0.00379664	-0.00387261	0.00288996	-0.00369727	-0.00400648	-0.00212364	-0.00138567	0.00794096	0.00251331
Misin01G076200	-0.00107358	-0.00432068	-0.00620474	0.00641218	-0.0014064	0.00115734	0.000804848	-0.00519232	-0.00790095	0.00603354
Misin01G076300	-0.00142644	0.00496912	-0.0120322	-0.00233188	0.0019913	-0.00276686	-0.00337894	-0.00226776	-0.00225999	-0.00380579
Misin01G076700	-0.00744251	-0.00761299	-0.00230846	-0.000581337	0.00444497	0.0151552	-0.00058417	0.0130672	0.00673936	-0.0025105
Misin01G076800	0.00492957	-0.000562842	-0.00212868	-0.00443785	-0.00940896	-0.00175545	0.0030622	0.0028815	-0.00142044	0.0101187
Misin01G076900	-0.000922566	-0.00269376	0.0126731	0.000126954	-0.000409399	-0.00041572	-0.004754	0.00262209	0.000701742	0.00342169
Misin01G077300	-0.00530206	0.00685102	-0.00747206	-0.015327	0.0139506	-0.00867728	0.0037071	0.0142555	-0.00746061	0.0118526
Misin01G077400	0.00702778	0.00626425	0.00732632	-0.000183223	0.00369366	0.00525538	0.00866191	0.00361504	0.0016247	0.00564921
Misin01G077500	0.00192294	-0.00333175	0.00476004	0.000551618	-0.00471645	0.00131894	-0.00242061	-0.00034065	-0.00465564	0.0020611
Misin01G077600	-0.000627946	-0.00180739	-0.00247479	0.000517018	0.00130979	-0.00213673	-0.000803539	-0.00590998	0.000826622	0.00187723
Misin01G077700	-3.15105e-06	-0.00295183	0.00157946	0.000756473	-0.0039585	0.0010328	-0.00147109	-0.00152271	0.00269871	0.00306717
Misin01G077800	-0.000599908	0.000420482	-0.0027672	0.000580693	0.0050923	-0.00226229	-0.00478734	0.00257591	-0.00638417	-0.00260728
Misin01G077900	0.00127643	0.00226355	0.00239879	-0.00116562	-0.00423562	0.000417269	-0.00193526	0.00181372	-0.0043377	-0.00315412
Misin01G078100	-0.00257845	-0.00558917	-0.0055892	-0.00569968	0.00772756	-0.00940553	0.00391606	-0.00436135	-0.0148871	-0.00310779
Misin01G078200	0.011562	-0.00982092	-0.0086417	0.0156955	-0.00777145	0.00920175	0.00413438	0.00852689	0.00319044	0.00570429
Misin01G078300	0.000663336	-4.84812e-05	-0.0069655	0.00166238	-0.00693379	-0.00345224	0.00084165	-0.00209685	-0.00371568	0.000501631
Misin01G078400	0.00307674	0.000142785	0.00464154	-0.0013584	-0.00061627	0.00222842	-0.00257562	-0.00297847	-0.00328989	0.00308573
Misin01G078500	0.00114573	0.000726301	0.00902588	-0.00416954	-0.00771827	0.00040746	0.000655683	0.00307387	-0.00443029	0.00461091
Misin01G078600	0.000702712	-0.00109035	0.0074551	-0.00521445	-0.00706505	-0.000366875	-0.00306771	0.00243771	-0.00440588	0.000708506
Misin01G078700	0.00408611	0.0133882	0.00821155	-0.00453808	0.00702894	-0.00825774	0.00177184	0.00264192	0.00728279	0.00451076
Misin01G078800	0.00234564	-0.00232694	0.000266573	-0.00851033	-4.12946e-05	0.00418597	0.000761646	-0.00859582	0.00191563	-9.75117e-05
Misin01G079400	0.00167443	-0.00146296	0.00213379	0.00260273	-0.00141992	0.00306684	0.000638818	-0.000789597	-0.00507271	0.00482953
Misin01G079500	0.00308331	-0.000643003	0.00218839	0.000433921	-0.00315375	0.00385228	-8.40285e-05	-0.00215301	-0.001731	3.28751e-05
Misin01G079600	0.00219259	0.00126327	-0.00130401	0.00208327	-0.00201945	0.00468249	0.000756453	-0.00173201	-0.00304479	0.00314099
Misin01G079800	0.00491382	-0.0012222	0.00292521	-0.00056177	1.01872e-05	0.000155737	-0.000442884	-0.00047302	0.000493646	-0.00475603
Misin01G079900	0.00125332	-0.00317726	-0.0023332	-0.00590263	-0.00374272	0.0058652	-0.00150434	-0.00858229	0.0014182	-0.0035618
Misin01G080000	0.00164913	-0.015349	-0.0115981	-0.0165516	0.00435958	0.00360914	0.00870168	-0.00133599	-0.00971277	-0.00647684
Misin01G080100	0.0085147	0.00292187	-0.000176183	0.00283882	0.00255117	0.00535497	-0.00101728	-0.000752646	-0.0018313	0.00394547
Misin01G080200	0.00176872	-0.00291486	-0.00782699	-0.00836765	0.0125352	-0.00313812	-0.00550448	0.0108272	-0.00148026	0.00410748
Misin01G080300	-0.00189291	4.19425e-05	0.00193068	-0.00235838	0.00289467	0.00229722	-0.0050376	-0.000185074	0.0010586	0.00830943
Misin01G080700	-0.00109921	-0.000474585	-0.00503638	0.000490408	-0.0023099	0.00252126	0.000933645	-0.00397246	0.000807281	0.00174231
Misin01G080800	-0.000119381	0.0021702	0.000382503	0.000756367	-0.00160649	0.00311606	-0.0033654	-0.00073445	-0.00273234	0.00303311
Misin01G080900	0.00818344	0.0140879	0.000547162	0.00108532	-0.00060086	-0.00636427	-0.00967272	0.00588871	-0.000967053	-0.0056172
Misin01G081200	0.000458027	-0.000602188	0.00521589	-0.000881598	-0.00337257	0.00280714	-0.000791621	-0.00146652	-0.00426463	-4.79656e-05
Misin01G081300	-0.00132552	0.00227426	0.000338884	0.00169069	0.00109269	-0.00205465	0.00360877	-0.00206343	-0.00156581	0.00129211
Misin01G081400	-0.00056478	0.00469706	-0.0041985	-0.00258109	0.0033384	-0.00427238	-0.00870918	-0.004513	-0.00599253	0.00876087
Misin01G081500	-0.0016176	0.00164197	-0.00768108	-0.000356561	-0.000246163	-0.00234737	-0.00694142	-0.00798371	-0.00477175	0.00282834
Misin01G081600	-0.000120781	-5.69072e-05	-0.00258514	-0.00129689	-0.00330536	-0.000880421	-0.00476753	-0.00441066	0.00349796	-0.00147124
Misin01G081700	-0.00467219	-0.00222873	0.00337758	0.00441287	-0.00118201	-0.00251949	-0.00347189	0.00559364	0.00193488	0.0127309
Misin01G081800	0.00201465	-0.00214684	0.00113122	-0.00401889	-0.00372841	0.00239471	-0.00567283	-0.00141498	0.00280356	0.00179234
Misin01G081900	0.000799432	-0.00240628	0.00251932	-0.00172842	-0.0032316	-0.00217411	0.000194277	-0.00230045	-0.000200924	-5.47506e-05
Misin01G082000	0.00368093	-0.00272965	-0.00345416	0.00620709	-0.000386448	0.00775308	0.00224312	-0.000944242	0.00348463	-3.27546e-05
Misin01G082100	-0.00051944	0.000878582	0.000953369	-0.00445896	-0.00778961	0.00125625	-0.00100794	0.00337056	-0.00557861	0.00156313
Misin01G082200	-0.0262748	0.00480334	0.0100252	-0.0113614	-0.00212613	-0.00254748	-0.00175261	-0.000902516	-0.0200663	-0.00718894
Misin01G082300	-0.00101087	-0.000735423	-0.00278328	0.00012783	3.13113e-05	0.00146519	-0.0011231	-0.00228194	0.00318433	0.0016277
Misin01G082800	0.00546294	-0.0105366	-0.00294401	0.00697672	0.00339397	-0.009748	-0.00796132	0.0171818	-0.023499	0.00472073
Misin01G083100	-0.000917231	-0.00238419	0.00324319	-0.00190761	-0.00283519	-0.000354375	0.000416088	0.000519126	0.00233575	0.00280973
Misin01G083200	-0.000457105	-0.00334562	0.00393021	-3.29364e-05	-0.00410418	-0.00259863	-0.00110201	0.000842437	-0.00667334	0.00360579
Misin01G083300	0.00107587	-0.00227663	0.00466606	-0.00270717	-0.00213318	-0.00641799	0.000399628	0.000142981	-0.00866348	0.00213983
Misin01G083400	0.00192746	0.00498022	-0.00623144	-0.000381637	0.00220242	-0.015954	-0.00739211	-0.00655409	-0.00678825	0.0144161
Misin01G083500	0.00269918	0.000836185	0.00397965	-0.00027797	-0.00119765	0.00293214	-0.00584855	-0.000968201	-0.0014574	0.00311872
Misin01G083600	0.00398364	-0.000828741	0.00283611	0.00186129	-7.20083e-05	0.0132739	0.00025696	0.00117103	-0.0018634	0.00151145
Misin01G083700	0.00513282	-0.00311889	0.00259449	0.0080663	0.000665163	0.00169901	-0.00675505	-0.002538	-0.0053972	-0.00303739
Misin01G083800	0.00379193	0.00132989	0.00166651	0.00141581	-0.00010633	0.00972048	-0.00301886	-0.00113588	-0.000820259	0.00409466
Misin01G083900	-5.07968e-05	0.0139627	-0.00698007	0.00999317	0.00474759	0.012216	-0.0188856	-0.00053	-0.0116496	-0.00708032
Misin01G084100	0.00358719	0.00369302	0.00696891	-0.00199514	0.00130737	-0.000292489	-0.00599839	-0.00131652	-0.00418044	0.00083509
Misin01G084200	0.000729216	-0.000342197	0.000546425	-0.0014413	-0.00233479	0.0038651	-0.00251535	-0.00191064	-0.00219396	0.00309223
Misin01G084400	0.00311542	-0.00673342	0.00204216	0.00561473	-0.00212047	0.00604965	0.00403945	0.00526393	-0.00487348	-0.00333056
Misin01G084500	9.70541e-05	-0.000848133	0.00732112	-0.00301412	-0.00536069	-0.000177473	-0.00555761	-0.00083163	-0.00386844	0.00107676
Misin01G084600	-0.000639066	0.00017742	0.000100309	-0.00282438	-0.000968637	0.0028948	-0.00476733	-0.000347767	0.000523794	-0.000462141
Misin01G084900	-0.0126509	0.00983557	0.00912548	-0.00173785	0.00307495	0.00817318	0.00387518	0.00386416	-0.010541	0.00271106
Misin01G085000	0.000372646	-0.00407572	0.00703696	-0.00220528	-0.0064105	-0.000457884	0.000494829	-0.000311744	-0.00268023	0.00309711
Misin01G085100	6.60403e-05	-0.00443261	0.00345537	0.000225622	-0.00020051	-0.00446496	-0.000470691	-0.00222111	-0.000815937	0.00087046
Misin01G085200	-0.00493168	-0.00522025	0.00722389	0.00119027	-0.000954767	-0.00071635	-0.00403001	-0.000652868	0.00322308	0.00104464
Misin01G085300	-0.00630359	0.00358732	0.00270719	0.000875032	-0.00469645	0.00414631	0.0010674	0.00751199	-0.00277494	0.00146439
Misin01G085400	-0.0012951	-0.00456123	-0.00128703	0.00277263	-0.00309344	0.00391717	-0.00150838	-0.00353278	0.0012508	0.00105427
Misin01G085600	0.000472104	-0.00179818	0.00289079	0.00108923	-0.00478154	0.00519128	-0.00272153	-0.000767275	-0.00679344	0.00531093
Misin01G085700	0.00352293	0.00196184	-0.00469482	-0.00442663	-0.00197204	-0.00308613	0.000707079	0.00205681	0.00134052	-0.00377608
Misin01G086000	-0.000196199	0.000206341	0.00287557	-0.00492455	-0.00616631	-0.000556882	0.00143825	-0.000683651	-0.00360855	-0.000423414
Misin01G086100	-0.000181687	1.91543e-05	0.0048765	-0.00571394	-0.00591543	-0.00183798	0.00202645	-0.00187144	-0.00262207	-0.000737935
Misin01G086300	-0.000638174	0.000145088	0.00479344	-0.00621337	-0.00912087	-0.00168102	0.0027972	-0.000723346	-0.00607917	-0.00106334
Misin01G086400	0.00880999	0.000685838	-0.00448964	-0.00506797	-0.0106155	0.00549187	-0.00218157	0.00756739	-0.00362982	0.00505068
Misin01G086600	-0.00254363	0.00157906	-0.016474	-0.0128528	-0.00281376	-0.011562	0.0245039	-0.0126525	-0.0245055	-0.00800798
Misin01G086700	0.00590209	-0.0027716	0.00640128	-0.00036811	-0.00215211	-0.00297377	-0.00265864	-0.00256903	-0.00252101	-0.000782116
Misin01G086900	-0.00382562	0.00364524	-0.000620282	0.00444896	-0.00252201	0.00330363	-0.00282473	0.00593895	-0.00536084	0.00702617
Misin01G087100	0.00348943	-0.000665922	0.0102507	-0.00247964	0.000985244	-0.000186648	-0.000225187	-0.000401936	-0.00308928	-6.78096e-05
Misin01G087300	-0.000788662	-0.00672193	0.000551991	-0.0103997	0.0149605	-0.0017518	-0.00953094	0.0105233	-0.00498273	0.00948898
Misin01G087400	0.00624119	0.0032259	0.003508	-0.00077381	-0.000807227	0.00405332	-0.000446488	0.00140133	-0.0029981	0.00111912
Misin01G087500	-0.000929566	-0.00331754	-0.000969688	-0.00205206	-0.00319031	-0.00214381	-0.00250056	-0.00389672	0.000827053	-0.00138534
Misin01G087600	0.000698602	-0.00216899	0.00174985	-0.00203713	-0.0022309	-0.000720965	-0.0020432	-0.00329345	-0.000136855	-0.00113492
Misin01G087800	0.00211493	0.00101582	0.00405227	-0.00442976	-0.00553231	0.00129299	0.00241299	-0.000813376	0.000795175	0.00128594
Misin01G088100	7.74123e-06	0.00228065	0.000473209	0.000687829	0.000184943	-0.000305519	-0.000890102	-0.00091972	-0.00109508	-0.00159018
Misin01G088300	0.00066031	-0.00420929	0.0021912	-0.000485663	-0.00484554	0.00151401	-0.00206145	-0.00246255	1.72085e-05	-0.000598456
Misin01G088400	0.00370981	0.00980819	-0.000280468	0.00396476	0.0024933	0.00387041	-0.0091991	-0.00471729	0.00162074	-0.000738512
Misin01G088500	-0.0010485	-0.00020582	0.00169228	-0.00252096	-0.00520352	0.00031001	0.00164366	-0.00045576	-0.00226782	0.00357696
Misin01G088700	0.0179449	0.00587299	-0.00858649	0.012036	-0.000238127	-0.00696477	0.00292271	-0.0023385	-0.0108141	0.00118408
Misin01G089000	-0.000471503	0.000394016	0.00522057	-0.00170373	0.000740799	-0.000399115	0.00167567	-0.000661013	-0.00716919	0.00187231
Misin01G089100	-0.00139225	-0.00223284	-0.00436304	-0.00106358	-0.000615639	-0.000652978	-0.00257208	-0.00435975	-0.000991454	0.000622997
Misin01G089200	-0.010959	0.0169089	-0.021764	0.0183792	-0.00109387	0.000285822	-0.0125793	0.0129048	-0.0107467	-0.00389858
Misin01G089400	0.00932337	-0.00395278	0.00187473	-0.00613045	-0.00956182	-0.00331804	-0.000539914	0.00347887	-0.00794812	-0.00908396
Misin01G089500	0.010609	-0.0026163	0.00143614	-0.00241603	-0.00404178	0.000391091	-0.00390737	-0.00309757	-0.00599123	-0.00760917
Misin01G089700	0.000622549	-0.000747516	-0.0014009	-0.000826016	-0.00440832	0.00324855	-0.000814774	-0.00084816	-0.00189482	0.0073597
Misin01G089800	0.000515002	-0.00155296	-0.000527164	-0.00781247	0.00096655	0.00628678	0.0030486	-0.0136963	-0.0063027	0.00151002
Misin01G090300	-0.000465671	-0.00626678	-0.000304528	0.00646915	-0.00366571	0.00456128	0.000886485	0.000106618	-0.00396964	-0.000368894
Misin01G090500	0.00441439	0.0033631	0.00547506	-0.00220755	-0.000367923	0.00739358	0.00302765	-0.000530201	-0.00201513	0.000161087
Misin01G090600	-0.0163523	0.00932712	-0.00608853	0.00156286	-0.00358763	0.00477355	-0.00445354	0.00670697	-0.00328451	0.00158495
Misin01G090700	0.0019704	-0.00353869	0.00132719	0.00272603	-0.00521457	0.00894415	-0.00143183	-0.000990797	0.0013039	0.00472436
Misin01G091100	0.00412649	0.00146378	0.000491274	0.00368856	-0.00131566	0.00666069	-0.0041715	-0.00090609	0.00250152	-0.000283759
Misin01G091400	-0.0077705	0.0111265	0.00278283	-0.0138739	-0.000592914	0.00717622	-0.0038728	-0.000807896	0.01022	0.00732496
Misin01G091700	-0.00594552	-0.00116545	-0.0023733	0.00392235	-0.00387039	0.00327912	-0.0055239	0.00256904	0.000586362	0.00297639
Misin01G092000	0.00201616	-0.00331378	0.00212214	-0.00429759	-0.00469303	0.0065624	-0.00398344	-0.0032473	0.000687155	0.00178278
Misin01G092100	-0.00741289	0.00801777	-0.000496983	-0.000370774	-0.000428004	-0.00431471	-0.00468113	0.00829028	-0.00882527	0.00416949
Misin01G092300	0.00867511	0.0037695	0.00194683	-0.00245315	-0.00358139	-0.0055868	-0.00358794	-0.000844353	-0.00236243	-0.00233938
Misin01G092500	0.000773087	0.00273232	-0.00330113	0.00131035	-0.00102838	-0.00342754	0.000284117	-0.00026018	-0.00399045	0.000654306
Misin01G092600	-0.000932347	-0.00399076	-0.000736641	-0.000312835	-0.00717563	0.000543964	-0.00126265	0.00158308	0.000783282	-0.00183846
Misin01G092700	0.000403107	0.00430783	0.00509157	-0.00141952	-0.0017851	0.00127328	0.000584081	0.00382137	-0.00135198	-0.00136495
Misin01G092800	0.00439877	-0.00237964	0.0027497	-0.00191613	-0.00433392	-0.00331179	0.000256921	-0.00262771	-0.00159448	-0.0014365
Misin01G093300	-0.00106369	-0.00045772	-0.00511082	-0.0100071	-0.00598698	-0.000106004	-0.0139539	0.0130236	0.00557372	-0.00257773
Misin01G093400	0.00195823	-0.00391372	-0.00270851	0.00347682	-0.00568645	0.00925197	0.000464468	0.000476996	0.0013377	0.00260118
Misin01G093500	-0.00921989	-0.00327955	-0.000225822	0.00452066	-0.00463681	-0.00432081	-0.00929531	0.00377454	0.00102968	-0.00303495
Misin01G093600	-0.0151355	0.0047211	0.000595918	0.00203091	-0.00163336	-0.000204387	-0.00517486	0.0074567	-0.00608976	-0.000767155
Misin01G093700	0.00554961	-0.000234631	-0.000645106	-0.000591678	-0.00863186	0.00479154	-0.000736047	0.00483622	-0.00793906	-0.0042971
Misin01G094000	-4.83595e-05	-0.0126014	-0.00583742	0.0142216	-0.000335063	0.000459784	0.0065685	0.00495881	-0.00499138	-0.00475309
Misin01G094100	0.000649792	0.000861613	-0.000609791	0.000895323	-0.00235801	-0.000832471	-0.00304111	-0.00114742	-0.000934922	0.00089062
Misin01G094200	0.00278351	-0.000825868	0.00278826	0.00194268	-0.00101116	0.00306453	-0.00226621	-0.00511302	-0.00317766	0.001691
Misin01G094300	0.000877086	-0.00230322	-0.00270539	-0.00039293	-0.000887949	0.00638709	-0.00181718	-0.000967587	0.00220317	0.000492182
Misin01G094500	0.00267733	0.00129267	0.00874994	-0.00330062	0.0014297	-0.00204272	-0.00202969	-0.00117647	-0.00228371	0.00174713
Misin01G094600	0.00185998	-0.00148723	0.00595938	0.000709909	-0.00242501	0.00475926	-0.00330783	-0.000565998	-0.003745	0.0013642
Misin01G094700	0.00309414	0.00197235	0.00156761	0.000781554	-0.000485327	0.00345455	0.000716556	-0.000952979	0.000415888	0.00321762
Misin01G094900	0.00722015	-0.0100921	0.00616169	0.0150178	0.000975527	0.00115988	-0.0175978	0.0203962	-0.0161564	0.0119611
Misin01G095000	-0.00139225	-0.00741301	-0.00148718	0.00353536	-0.000675782	-0.00388616	-0.024039	0.0101934	-0.0132238	0.00533764
Misin01G095100	0.0189658	0.0093349	-0.00241161	0.00341142	0.00544481	0.0010097	-0.00474276	-0.00703223	-0.00429404	-0.00133748
Misin01G095200	-0.00332595	-0.00443414	-0.000826042	0.00184066	-0.00324819	-0.00347469	-0.00103424	0.00171123	-0.00394756	-0.000376497
Misin01G095300	-0.00313033	-0.00553334	-0.000629748	0.000994361	-0.00281129	-0.000464606	-0.000398731	-0.00426146	-0.00287429	-0.0016028
Misin01G095700	0.00725495	-0.00580776	0.00440593	0.000225977	-0.00888163	0.00138219	0.00636675	0.00249636	-0.00267945	-0.000390028
Misin01G096000	-0.000406969	0.00281196	0.000625837	-0.00264374	0.00084675	0.00483572	-0.000757497	-0.0060136	0.00418369	-0.000518699
Misin01G096100	-0.00857893	-0.00335783	-0.00419364	-0.00516666	-0.0110416	0.0105061	0.00992522	-0.0010068	-0.00186932	0.00741459
Misin01G096600	0.0165336	0.0114531	-0.00225432	0.00347783	0.00392709	-3.96949e-05	-0.0044917	-0.0050975	-0.00698503	0.00236978
Misin01G096700	0.00324463	-0.00181329	0.00300442	0.0042439	0.000204317	0.00169834	0.00277818	-0.000166118	-0.00597637	0.000302645
Misin01G096800	0.0163527	-0.00804569	0.00681505	-0.000534005	0.00602325	-0.0104704	0.00312708	-0.0107365	0.00688849	-0.00965473
Misin01G096900	0.0114283	-0.00877359	0.00610539	-0.00249761	0.00598793	-0.00827872	0.00212056	-0.0108948	0.0044991	-0.00486987
Misin01G097200	0.0185638	0.015043	-0.00718864	0.00417184	-0.00319895	0.00270939	0.000808999	0.000783802	0.00361873	-0.00742738
Misin01G097300	0.00460453	0.002037	0.00624824	-0.000424305	-0.00110015	0.00747313	-0.000205243	-0.00398023	-0.000685842	0.00162653
Misin01G097500	0.0054793	-0.00152118	-0.00354197	-0.0194184	0.00304907	0.0098541	-0.00469406	-0.0211536	-0.00644087	-0.01653
Misin01G097600	0.00163059	0.000387224	0.00288483	0.000404396	0.00272482	-0.00296325	-0.00216064	-0.0018635	0.00196451	-0.000487532
Misin01G097700	0.00298501	-0.00467256	0.00387572	0.00316508	-0.000936318	-0.000439636	-0.00385005	-0.00336378	-0.00202031	0.00196906
Misin01G098000	0.000381462	0.00195381	0.00180732	-0.00139254	6.19131e-05	0.00235084	-0.00399834	-0.00198753	-0.001395	3.65857e-05
Misin01G098200	0.00315718	0.00416518	-0.00373791	0.00272522	-0.00373646	0.00101972	-0.000739866	-0.000975485	-0.00502242	-0.00142678
Misin01G098300	0.000647021	-0.00359181	-0.00423641	0.00748299	-0.00376999	0.000106617	-0.00334149	0.000577166	-0.00467903	0.00511313
Misin01G098400	4.41591e-05	0.000685558	-0.0022466	-0.0057507	-0.00371701	-0.00171703	-0.00376872	-0.000698364	0.00547469	-0.00471848
Misin01G098500	-0.000400997	-0.00292691	0.00228436	-0.0012791	-0.0030229	0.000943969	0.00151011	-0.00237072	-0.00286579	-0.00052617
Misin01G098600	-0.00131289	-0.00234064	-0.00409822	0.00133237	0.000100829	0.00175568	-0.00470541	-0.00490619	-0.00248519	0.00402893
Misin01G098800	0.000178664	-0.00288341	-0.00457581	-0.00229447	-0.000520392	0.00961032	-0.00410385	-0.00729172	0.00538966	0.00441135
Misin01G098900	0.000556721	0.00308891	0.00447912	0.00476796	0.00127134	-0.000351477	0.00135646	0.00109033	-0.00189293	0.00425581
Misin01G099300	0.00655741	-0.0337715	-0.00183929	0.0308319	-0.00501576	0.0105874	0.00394902	0.0149576	-0.0113273	0.00798292
Misin01G099600	0.00434213	0.00481914	-0.00158733	-0.000382537	-0.00340281	0.00200195	0.000127135	0.00032705	0.00166339	-0.00127674
Misin01G099700	0.00449079	-0.00884647	-0.0107895	0.0158203	0.00352853	0.00786915	-0.000596295	-0.00114067	-0.00643505	-0.00372777
Misin01G099800	-0.00186891	-0.00478465	0.00392581	-0.00064514	-0.00762221	-0.000982228	0.00338997	-0.000162775	-0.000786482	0.000165503
Misin01G099900	0.00678293	-0.00282355	0.00221513	-0.00308308	-0.00761538	-0.00329058	-0.0024788	-0.001556	-0.0037226	0.00155313
Misin01G100000	-0.00149494	-0.000714587	0.00327991	-0.00212422	-0.00019341	-0.00210429	-0.00198314	-0.00259064	-0.00250908	-0.00150303
Misin01G100300	0.00274664	0.00188182	-0.004734	5.33123e-05	-0.0050397	0.00887721	0.00417607	0.0001086	-0.00137212	0.00801542
Misin01G100500	0.000722206	0.00486697	-0.00093025	-0.00157818	0.000570002	0.0038422	-0.000378099	-0.00229137	-0.00276744	0.000149814
Misin01G100600	0.000136513	0.00278941	-0.00208173	-0.00123024	-0.000154977	0.00209411	-0.00234095	-0.00154412	-0.00343146	-0.000179129
Misin01G100700	0.010532	-0.000123476	-0.00655868	0.00268533	-0.00162859	0.00657553	-0.00105907	-0.00847902	0.00612236	-0.000145315
Misin01G100800	0.000496235	-0.00494189	0.001562	-0.000747474	-0.00701875	-0.000347646	0.000566205	-0.000683646	-0.00243345	0.000566914
Misin01G101000	0.00444103	0.00538629	-0.00258649	0.010627	0.000783164	0.00135888	-0.00302932	0.00729931	0.000158402	0.00992221
Misin01G101100	-0.000200107	-0.00242403	-0.00177206	-0.0135907	-0.00261057	0.0130345	0.00657526	-0.00345078	0.000167044	0.00448855
Misin01G101300	-0.00443644	-0.00151141	0.0019447	0.000151433	-0.00250256	0.00191708	-0.00291577	-0.00243701	-0.00752733	-0.002197
Misin01G101400	-0.00534985	-0.000910407	-0.00528798	0.0032105	-0.00402294	-0.00680593	0.00136144	-0.00302691	-0.0120749	-0.0016663
Misin01G101700	0.0105157	-0.0027504	0.0121043	-0.000375225	0.00235285	-0.00548045	0.00101505	-0.00108868	-0.00494325	-0.00393427
Misin01G101900	0.00253766	-0.00575926	-0.00287812	-0.0112645	0.00593515	0.00298729	-0.000643939	0.00310592	-0.004261	-0.00578673
Misin01G102000	0.000321948	-0.00124934	-0.00025699	-0.00149829	-0.00465112	-0.000596307	-0.00675977	-0.000115143	-0.00232909	0.00173156
Misin01G102100	0.000587784	-0.0144573	-0.00771209	0.00889344	-0.00179501	-0.00107813	0.000139031	-0.00200992	-0.000530107	0.00937473
Misin01G102200	-0.00192424	-0.00105622	-0.00476411	0.00373991	-0.00677104	0.00230017	-0.000343804	0.0005598	-2.32729e-05	0.00586013
Misin01G102300	-0.000737709	-0.000902324	0.00432088	-0.002519	-0.00201959	-0.000329517	-0.00260975	0.000412686	0.000903711	-0.000115627
Misin01G102500	0.00692231	-0.00170152	-0.0202889	0.00644555	0.0100824	0.0316943	0.00560217	-0.0060786	0.0112605	-0.0116512
Misin01G102700	0.000969754	-0.00214542	-0.00159431	0.00239088	-0.0053235	0.00625915	-4.47386e-05	0.000504662	0.00103317	0.00384836
Misin01G103000	0.00821098	0.0052926	-0.0126493	0.00204518	-0.00984255	0.00129913	-0.00717105	0.00418718	0.00812789	-0.0159379
Misin01G103100	0.00449198	0.00447935	-0.00131541	0.00207725	-0.000251938	-0.00795643	0.00481736	8.55788e-06	0.000506055	-0.00415625
Misin01G103200	-0.00954104	-0.0179353	-0.00425974	-0.00568533	0.0108905	-0.00339633	-0.0141937	0.0277064	0.000379765	-0.000349224
Misin01G103300	0.00369783	-0.000982043	-0.00303713	0.000658496	-0.00695258	0.000170336	-0.0127469	0.00191201	0.0180147	0.00216585
Misin01G103400	-0.00227342	-0.0159481	-0.0115823	0.017289	-0.00198189	0.00128572	0.00198544	0.0152629	0.00123335	0.00145769
Misin01G103500	0.000848863	-0.00211592	0.000565832	0.00143788	-0.00413405	0.00297147	0.00122125	-0.00128302	0.000354423	0.00558303
Misin01G103600	0.00661066	0.0184739	-0.00318727	6.0801e-06	0.00280267	-0.00831059	-0.002848	0.00192024	0.00818088	0.00326317
Misin01G103700	0.0098863	-0.00230543	-0.00797205	-0.0110963	-0.00526525	0.00212531	-0.00417013	0.0186157	-0.00685394	-0.00329952
Misin01G104100	0.000476245	0.000708242	0.0028228	-0.00104013	-0.00189898	-0.00107057	-0.00126457	-0.000297894	-0.00405725	-0.00178586
Misin01G104300	-0.00441072	-0.00186019	-0.00870877	0.00230435	-0.00277837	-0.00945207	0.00375563	-0.00387365	-0.0124911	0.00818118
Misin01G104400	-0.000734229	-0.00488901	-0.00133819	-0.000748627	-0.00577185	0.00153984	-0.000288067	-0.00269999	-0.00115443	0.00309319
Misin01G104600	0.000342136	-0.00138912	0.00808012	0.00603381	-0.00109201	0.00662949	-0.00471309	-0.000329057	-0.00561366	0.00270598
Misin01G104700	0.00218551	0.000895478	0.00350758	0.0012848	0.00171344	-0.00258481	-0.00338019	-0.00229657	-0.000905049	0.00227482
Misin01G105400	0.000386874	-0.00427777	0.00148736	0.00230275	-0.00292413	0.00358941	-0.000795477	-0.00150584	-0.00154263	-0.000131702
Misin01G105500	0.00722276	0.00159936	-0.00527917	0.00195176	-0.00577599	-0.00152806	0.00448681	0.00259048	0.000168143	-0.0049941
Misin01G105800	0.00176401	0.00189484	0.000224778	0.000655635	-0.000637958	0.00105898	-0.00403249	-0.00112116	-0.00087844	0.00163541
Misin01G105900	-0.00126754	0.00417964	0.00702094	-0.000916716	0.00169061	1.06639e-06	0.00020461	0.00213381	-0.00286164	0.00602939
Misin01G106100	0.00572228	0.0045724	-0.00180752	-0.0025681	-0.00668686	0.00240417	0.0033402	0.000258025	-0.00163898	-0.00500113
Misin01G106200	0.0108538	-0.00436141	0.00438326	0.00373418	0.00155798	0.00349285	-0.00188537	-0.00568387	0.00237071	-0.00220186
Misin01G106600	0.00420799	-0.0106516	0.00518899	0.00979527	0.00260186	0.00619271	-0.0010371	0.00944512	-0.0110788	-0.00378627
Misin01G106700	-0.0141458	0.00147056	0.00304051	0.010035	-0.00211772	0.00312253	-0.00494178	0.0109703	-0.00290918	0.00666416
Misin01G106800	-0.00452598	0.000398758	0.00700255	-0.00791102	-0.00463112	-0.00344221	0.00347979	0.000104705	-0.00314024	-0.0003135
Misin01G107000	-0.00597958	-0.00726251	-0.0170429	0.0014324	0.000137171	-0.00593899	0.00219528	-0.00715972	-0.0018137	0.00512586
Misin01G107100	0.000803556	-0.00024349	0.000972915	-0.00141659	-0.00566076	0.00100234	-0.00169909	-0.00100334	0.00393681	-0.00293721
Misin01G107300	-0.0205175	0.0243345	-0.00196581	-0.00349884	0.0009011	0.0205199	-0.00108219	0.0125112	0.00737849	0.00390549
Misin01G107400	0.00190034	-0.00327375	0.00272027	-0.00340765	-0.00765092	-0.000791099	-0.00205371	0.00140073	-0.00334925	-0.00328206
Misin01G107600	-0.00043234	-0.000648183	0.00492498	-0.00386975	-0.00392831	-0.00423196	0.00423271	-0.000266578	-0.00250893	-0.00274259
Misin01G107700	0.00245351	0.00315109	0.000468558	-0.00180089	-0.00130212	0.00209135	-0.00669124	-0.00326396	-0.000346956	-0.00279529
Misin01G107900	-0.00339525	-0.0015188	0.000423999	-0.00112803	-0.0046254	-0.00185085	-0.00255454	-0.00154525	-1.61046e-05	0.000334904
Misin01G108000	0.00483608	0.000325754	0.00133413	-0.0018868	-0.000121441	0.0013803	-0.0054591	-0.00298769	0.00149158	0.000521032
Misin01G108100	1.49466e-05	-0.00219467	0.00165597	0.000978551	-0.0053791	0.0014622	-0.00361237	-0.000289931	-0.00243229	0.00190341
Misin01G108500	0.0043814	0.00450976	0.00578172	0.00236956	0.00194852	0.00108526	0.000669087	0.00279474	-0.00139018	-0.001136
Misin01G108600	0.00658531	-0.00343347	-0.00404113	-0.000611842	-0.00500353	-0.0052962	0.000569882	-0.00132732	-0.00352026	0.00384394
Misin01G108800	-0.00042567	-0.000668171	0.00160419	0.00358495	-0.00620552	0.00606071	-0.0036085	0.00504438	0.000797293	-0.0067921
Misin01G108900	0.000794798	-0.00647508	-0.00904924	0.0103308	0.00294882	-0.00134097	0.0142033	-0.00252709	-0.0169856	0.0148701
Misin01G109500	0.0030426	0.00150505	-0.000247008	0.0016095	0.000597338	0.000100141	-0.00584138	-0.00413547	0.000956607	0.00178697
Misin01G109600	-0.000534709	-0.000907189	0.0105774	-0.00570601	-0.00597	0.00364929	0.000580119	0.000705006	-0.00268499	0.00188844
Misin01G109700	-0.00152131	-0.00173546	0.00368137	0.00264311	0.000619082	0.00828972	-0.00539725	0.001317	-0.00688414	0.00759733
Misin01G109800	-0.000127759	-0.00183813	0.00393664	-0.00233529	-0.00180395	-0.000195916	-0.00177845	-0.00154955	0.000606852	0.00411225
Misin01G110000	0.00450596	-0.0030898	-0.00462371	-0.00789566	-0.0020173	0.00703098	0.00459438	-0.00836098	-0.00302345	0.00745619
Misin01G110100	0.00680421	-0.00154713	-0.00434059	-0.00710122	-0.00189866	0.00542337	0.00393505	-0.00109059	-0.00539908	0.00652284
Misin01G110200	-0.00411073	-0.0123889	-0.00333784	-0.0205522	0.0141313	-0.00368309	-0.0173357	0.0279276	0.00087945	0.00470491
Misin01G110500	0.00595222	0.00102708	-0.00243809	0.00316002	-0.004285	0.00279026	-0.00217075	-0.000452465	0.00108145	0.00363637
Misin01G110600	0.000667854	-0.00104595	-0.00144049	1.93645e-05	-0.00473428	0.00583246	-0.0065345	-0.00162611	0.004877	0.00290041
Misin01G110700	-0.0155657	0.0111492	0.00882807	0.000445957	0.00322198	0.0105834	0.00672201	0.00881473	-0.0059656	-0.0031302
Misin01G110800	-0.00945714	0.000665211	-0.0103471	0.00305771	-0.0109772	0.00185565	-0.012212	0.00587532	0.00420734	0.00457916
Misin01G111000	0.00104144	-0.000379007	-0.00136048	0.00179793	0.000189905	-0.0022852	-0.000237989	-0.00235764	-0.000909904	0.00567149
Misin01G111400	-0.00661025	-0.0029148	0.000298671	0.00306544	-0.002017	-0.00519605	-0.000270174	-0.00181237	-0.00833799	-0.00138516
Misin01G111500	0.00778616	-0.00561292	0.0039238	-0.00348917	-0.00845596	-0.0109096	0.00552902	0.00257005	-0.00181491	-0.0123017
Misin01G111600	-0.00130521	-0.00322708	0.000265158	-0.000120956	-0.00616258	-0.00121564	0.00342797	-0.00120141	-0.00295747	-0.000976012
Misin01G111800	0.00305671	-0.000899481	0.00275649	0.00434486	-0.00417174	0.0141132	0.000993649	0.00109943	-0.00112279	0.00223005
Misin01G111900	0.000740747	-0.00238198	0.00461846	0.00111818	-0.0032625	0.00621402	-0.00473699	-0.00106019	0.00142473	0.00202793
Misin01G112000	0.00696362	0.00520518	-0.000346755	-0.00345291	0.00290088	-0.00833278	-0.00890774	0.0041143	0.0101595	0.00306976
Misin01G112200	-0.00692552	-0.00670522	-0.000855187	-0.0128635	0.000126013	0.0122185	-0.00112784	-0.00828981	-0.00101742	-0.0111729
Misin01G112300	-0.00183607	-0.000803889	-0.00154105	-0.00105116	-0.00317947	-0.0018041	-0.00355269	-0.00184953	-0.00282993	0.00251902
Misin01G112600	0.00998483	0.00377302	0.0028453	0.00429888	0.00115452	-0.00795254	-0.00576039	-0.0052926	0.0125048	0.00859008
Misin01G112700	0.00170868	-7.43229e-05	0.00140581	-0.000269233	-0.00560605	-0.000140667	-0.0019672	0.00408577	-0.000749818	0.00090635
Misin01G112800	0.000861054	-0.00366164	-0.00546671	-0.00107285	-0.00297401	-0.0043303	0.00582157	-0.00668181	-0.0091294	-0.00323457
Misin01G113200	-0.0142177	0.00328618	-0.000111783	0.000360224	-0.00589001	0.00567271	-0.000232405	0.00499762	-0.000405305	0.00353432
Misin01G113300	-0.00526022	2.16431e-05	0.000214097	0.00330439	-0.00261479	0.000879953	-6.7299e-05	0.00546982	-0.0030685	0.00502058
Misin01G113500	0.00138399	-0.00282885	-0.00525468	-0.00472904	-0.000717962	0.00655563	-0.00304868	-0.00650397	-0.00272079	-0.00127245
Misin01G113600	-0.00122896	-0.00586422	-0.00603563	-0.00986927	-0.00032064	0.00713207	-0.0047737	-0.00355588	0.00469123	-0.00432149
Misin01G113800	0.00372562	0.00166148	0.00461724	-0.00359241	0.00305315	-0.00274846	-0.00211354	-0.00659494	-0.00438347	0.00168569
Misin01G113900	0.00784475	-0.000251352	0.00368314	-0.00381992	-0.0142755	0.00542633	0.00112267	0.00861224	-0.00269222	-0.0125482
Misin01G114100	0.0149425	0.00714964	-0.00303511	-0.002268	-0.00859064	-9.55332e-06	-0.00342615	0.00479217	-0.0055449	-0.0165694
Misin01G114300	0.00428179	-0.00329976	-0.00836617	-0.0193476	-0.00527336	0.00543244	-0.00233074	-0.01148	0.00853345	0.00318046
Misin01G114400	-0.000150762	-7.6497e-05	0.00161415	-0.00224806	-0.00293933	0.00140164	0.000149628	-0.0013642	-0.00187535	-0.000187753
Misin01G114700	-0.00218208	-0.00444607	0.0021965	0.00219253	-0.0066457	0.00113731	0.000768084	0.00201152	0.00211538	0.00295529
Misin01G114800	0.00520054	-0.00716919	-0.0152927	-0.00790481	0.0110493	-3.43684e-05	0.00467277	0.0102924	-0.0267235	-0.0057255
Misin01G114900	-0.00568539	0.00228258	0.00419497	-0.00197328	0.000821442	0.000677438	0.00104813	0.00205936	-0.00805763	0.00236572
Misin01G115100	0.00308538	0.00218154	-0.00288299	-0.00690135	0.0042031	0.00630699	-0.00420543	-0.00169654	0.0037857	-0.00457703
Misin01G115200	-0.00291914	0.00805448	-0.00543974	-0.00103088	0.00210395	0.0154757	-0.00285668	0.00128618	-0.00374175	-0.00299481
Misin01G115300	0.00358411	0.00400479	0.00544764	-0.00139072	0.0011772	0.00518913	-0.000505708	-0.00114497	-0.00175248	0.00431913
Misin01G115400	-0.00475285	0.000538618	-0.00523016	0.00258424	-0.000441698	-0.00897158	0.00488083	-0.00582264	-0.00686406	0.00690317
Misin01G115500	0.00131219	-0.000226808	-0.00196089	-8.66177e-05	-0.00330061	0.00187515	-0.00238008	-0.00185619	-0.00058562	0.00183415
Misin01G115600	-0.00106983	0.00155904	0.0020159	-0.000495822	-0.00124473	0.00165713	-0.00396516	0.000948789	-0.00173096	0.00242425
Misin01G115700	-0.000739699	-0.00476948	0.00180239	-0.00219105	-0.00523223	0.00243592	-0.000270744	-0.00201851	0.00205734	0.00435721
Misin01G115800	-0.00213186	-0.00120191	0.00337198	-0.00521883	-0.00773958	-0.000390243	0.0010626	-0.000347808	-0.00142238	0.000622942
Misin01G116300	-0.00748466	-0.000625929	0.000878934	-0.00430589	-0.00578333	0.00106517	-0.000901536	9.67711e-07	-0.000428854	0.0019408
Misin01G116400	0.00312852	0.00315732	0.00946517	-1.95616e-05	0.00293257	-0.00151646	-0.00177935	-0.00154683	-0.00555291	-0.00082449
Misin01G116500	0.000161527	-0.00412201	0.00483811	0.00513747	-0.00263897	-0.000937597	-0.00262487	0.00429078	-0.00284743	0.000284628
Misin01G116700	0.00926745	-0.00240191	0.0143734	0.00303759	0.00441682	0.00752828	-0.00837609	-0.000345257	0.00121303	0.0023388
Misin01G117000	0.000791611	0.00162376	-0.000170144	-0.00321534	-0.0018904	0.00318978	-0.00181882	-0.00256275	0.00122128	0.00183178
Misin01G117100	-0.00273933	-0.000229366	0.00282384	0.000606492	-0.00146933	-0.00160971	0.00498141	-0.00316609	-0.00192483	0.00598196
Misin01G117200	0.000842051	-0.000851923	0.00281196	-5.19335e-05	-0.0021866	0.00479838	-0.00132577	0.00102244	0.00320204	0.00294486
Misin01G117300	0.00222683	0.000244439	0.00158883	0.00210633	-0.000970955	-0.00136028	-0.00297267	-0.00240859	-0.00276547	-0.00253379
Misin01G117400	0.00464327	-0.00481494	-0.00212784	0.00294506	-0.000907463	0.00101502	-0.00982011	-0.00277868	0.00325401	0.00362038
Misin01G117500	0.00541009	0.00313392	-0.00130537	0.00103057	0.00781785	-0.00836947	-0.0047413	-0.0098853	-0.00615658	0.00310387
Misin01G117600	0.00502291	0.00060844	-0.00807323	0.00046343	-0.00543357	-0.00140457	0.00344905	-0.00310168	0.0059018	0.00230657
Misin01G117700	-0.0020306	-0.0053433	-0.00627952	0.000458565	-0.00745337	0.00282451	0.000231886	-0.00291692	0.0030208	0.000700005
Misin01G117900	0.0040692	-0.00459042	0.00508977	0.00351322	-0.00219807	-0.00167952	7.04045e-05	-0.000868773	-0.00282118	0.000452358
Misin01G118000	0.00404524	-0.0109726	0.00172155	0.00929287	-0.00215848	0.00843021	0.00409662	-0.00153835	-0.00345658	-0.000384949
Misin01G118400	-0.0013233	-0.00472897	0.000589843	-0.000266264	-0.00653208	0.000378358	-0.00191901	-0.00193427	-8.81762e-05	-0.00289822
Misin01G118500	0.00117493	0.00128886	-0.0032329	0.00354921	-0.00127434	-0.001645	-0.000547339	-0.00031738	0.000622248	0.00146413
Misin01G118700	0.00359471	-0.00529437	-0.00421589	-0.0061505	-0.00696263	-0.00285669	0.00210177	-0.00997057	-0.00720806	0.00582444
Misin01G118800	-0.0123974	-0.00336142	0.00588788	0.00123776	-0.00518463	0.00582772	-0.00368493	0.00844955	-0.000474155	0.00643196
Misin01G119000	-0.00538696	-0.00111542	0.00319833	0.00321911	-0.00409046	0.00387327	-0.0123606	0.0106397	0.000356374	0.00916382
Misin01G119100	0.0028271	0.00365433	0.0022961	-7.65083e-05	-0.00116156	-0.000405676	0.00101448	0.000344321	-0.00318299	0.00294908
Misin01G119200	0.000131534	0.00366493	0.000129904	0.00150247	-0.00130456	0.00695568	0.00152407	-0.00194545	-0.00566314	0.00564001
Misin01G119300	0.00981876	0.00924857	-0.00102383	0.000340123	-0.00553647	-0.000716189	0.00326514	0.00163507	-0.00127063	0.00571721
Misin01G119400	0.00502313	0.0052267	-0.00452759	-0.000696189	-0.00606567	0.0046787	0.00467427	0.00294726	-0.00438034	0.00769042
Misin01G119600	-0.000953714	0.00239054	-0.00333612	0.000448443	0.00029388	-0.00438805	0.00254422	-0.00654672	-0.0119472	0.00320132
Misin01G119700	0.00206014	0.000593941	0.00140841	0.000710018	-0.000592862	0.00162503	-0.00451175	-0.00188035	0.000744585	0.0032361
Misin01G119800	0.000644988	-0.00228534	-0.00410574	0.00455441	-0.00448649	-0.00396694	-0.0039644	0.00309824	0.00218203	0.00225666
Misin01G119900	0.00179921	-0.000792497	0.00238394	0.00304337	-0.00225668	0.00906412	0.00162814	0.000133409	-0.0042444	0.00375067
Misin01G120000	0.00478568	0.00835821	-0.00140578	0.00178959	-0.0015022	0.00310114	0.00221547	-0.00134305	-0.00440598	0.00397227
Misin01G120100	0.00431668	-0.00694304	0.00463547	0.00994606	-0.00320263	0.0037806	0.00351946	0.00125502	-0.00291829	-0.00873138
Misin01G120800	0.00235858	-0.0103681	-0.00189305	0.00224111	0.0105126	-0.00460328	-0.000938232	0.0201226	-0.0117578	-0.00635111
Misin01G121000	0.00319659	0.00678294	0.00147731	-0.00120684	3.86113e-05	0.00393607	-0.000218782	-0.00367149	0.000359758	0.00809459
Misin01G121100	0.00627791	0.0112206	0.00343506	0.000981475	-0.000929454	0.00753542	0.0066862	0.00339745	0.00103837	-0.00326045
Misin01G121200	0.00645573	0.00330798	0.00192129	0.00364247	0.000246935	0.00153337	0.00496781	0.000832338	0.00213231	0.000745299
Misin01G121300	0.00886643	0.00258183	-0.000445066	-0.00191735	-0.00856751	0.000104426	-0.000947812	0.0024102	-0.00432591	-0.00763327
Misin01G121500	0.00115591	0.000461804	-0.00202421	0.00383438	-0.00302882	0.00181952	-0.000270849	-0.000195575	-0.00390246	0.00257111
Misin01G121600	0.0125598	0.00195667	0.00554292	0.00272461	0.00164685	0.0041618	-0.00935136	-0.000285739	-0.00210663	-0.000570704
Misin01G121700	-0.00685907	0.00441287	0.00160827	-0.00628113	-0.00520458	-0.000106705	-0.00166385	0.0020053	0.00351498	0.00864649
Misin01G121900	0.00465431	-0.00211112	0.00348688	0.0134502	0.00654996	-0.0110117	0.0039491	-0.000776972	-0.026122	-0.0100776
Misin01G122000	-0.00686304	-0.00504469	0.00493629	-0.00382615	-0.0134086	-0.00261326	0.00950424	0.00456173	-0.00186732	-0.00431425
Misin01G122200	-0.00345843	-0.000207557	0.00299614	0.000984418	0.00352672	-0.00689978	-0.00821279	-0.00464222	-0.00637902	0.000785246
Misin01G122300	0.0023612	0.00177923	0.00148883	-0.000922212	-0.000987037	0.00598712	-0.00496236	-2.23171e-06	0.00290607	0.00219678
Misin01G122600	-0.00252	0.00258016	0.00180738	0.00306225	-0.00218844	-0.00320142	-0.00589844	0.00119498	0.000579328	-0.00297057
Misin01G122900	0.0103131	0.00774736	-0.00235674	-0.00209725	-0.0055901	0.00733643	0.00368478	-0.0019313	0.00101471	0.000293739
Misin01G123000	0.000174985	-0.00327622	0.00570023	-0.00281676	-0.0018122	0.0010707	-0.00566493	-0.000389692	-0.00274385	-0.000206466
Misin01G123100	0.00213672	0.0024434	-0.00200088	0.00319956	0.000971726	-8.87514e-05	0.000898018	0.00024522	-0.00185171	-0.000951161
Misin01G123200	0.00204598	-0.00361851	0.00958835	-0.00293634	-0.00192002	-0.000174412	-0.00117379	-0.000545773	-0.0040379	-0.00101071
Misin01G123300	-0.00190087	0.00339824	-0.00823782	0.00213529	-0.00396317	0.00195979	-0.000189702	-0.00188656	-0.00531263	0.00458306
Misin01G123400	-0.00187216	-0.00165849	-0.0104015	-0.00111258	-0.0022041	0.00132295	0.00722369	0.00247315	-0.0102116	-0.00328022
Misin01G123500	0.000696021	-0.000599712	0.00558507	0.00322182	-0.000791626	0.000467321	-0.00255506	0.000580204	-0.0054102	0.00495342
Misin01G123800	-0.00404828	0.00570347	0.00433945	-0.00224201	-0.000715742	0.00459522	0.00258972	0.00347656	-0.00353783	0.00386572
Misin01G124200	-0.00312982	-0.00380756	-0.004202	0.00377039	-0.00446172	0.00088887	-0.00308417	-0.00315437	-0.00623286	0.00348354
Misin01G124400	-0.00585763	-0.00146178	0.000893305	0.0056011	-0.00617511	0.00352681	-0.00333507	0.00552127	-0.00335286	-0.000255565
Misin01G124800	-0.00821684	-0.00228733	-0.00256321	-0.00352007	-0.00480369	0.00515086	0.00206204	-0.00582147	-0.0026013	0.00418654
Misin01G124900	0.00141614	-0.0010401	0.0060452	-0.00435552	-0.00662931	-0.00315834	0.00228071	0.00265579	-0.000969044	0.00100006
Misin01G125700	-0.00222124	-0.00281706	0.00308713	-0.00326099	-0.00802326	-0.00103599	0.00323105	0.00114326	-0.000488648	-0.00120588
Misin01G125800	0.00123845	-0.00335482	-0.000897161	0.00523825	0.000202823	-0.00590304	-0.000114158	-0.00121909	0.00174861	0.00279349
Misin01G126100	-6.75112e-05	-0.00149663	0.00301831	0.00412406	-0.00210067	0.0029795	0.000915433	-0.00148454	-0.0037114	0.00300103
Misin01G126400	-0.00954547	0.00695147	0.00726869	0.00142488	-0.00313148	0.00550909	0.0135374	0.00355585	-0.00773009	0.00295892
Misin01G126500	0.00704795	-0.0127693	-0.00871846	-0.021153	0.027091	-0.013274	0.00547361	0.0361358	-0.0165544	9.85747e-05
Misin01G126600	-0.0012145	0.00322883	-7.60571e-05	-0.00301897	0.00147117	-0.00141338	-0.00482424	-0.00808695	-0.000483958	0.00246021
Misin01G126700	0.00307862	0.00182655	0.00411159	9.72745e-05	6.25265e-05	-9.22206e-05	-0.00489677	-0.000918874	0.000429284	0.00144103
Misin01G126900	0.00930139	-0.0133518	-0.0087585	-0.0190416	0.0103852	0.00822641	0.000463649	0.00605532	-0.00847352	0.00582666
Misin01G127000	0.0041332	0.00730644	-0.000563987	0.00186492	-0.00106208	-0.000450918	-0.00415072	0.00125124	-0.00378534	-0.0143901
Misin01G127200	-0.00104645	-0.000116443	0.00340166	1.19398e-05	-0.00661512	0.000418312	0.00186245	0.00298815	-0.00314125	0.000530785
Misin01G127600	0.00516633	0.0086372	0.00230559	0.000665757	0.00313726	-0.00981186	-0.0118788	-0.00765846	0.00550376	0.0121177
Misin01G127700	0.00634505	-0.00148041	-0.000815857	-0.00700202	-0.0126466	-0.00603776	-0.00222974	0.00299965	-0.00544436	-0.00150886
Misin01G127900	0.00360726	-0.00534299	-8.43275e-05	-0.00484654	0.00358235	0.00380202	-0.00233069	-0.00416356	-0.00493589	0.000882755
Misin01G128200	0.00726373	-0.0049275	0.000954034	0.00719429	-0.00924375	0.000432181	0.00153648	0.00328016	-0.00438769	-0.00738502
Misin01G128500	0.00104992	-0.000754082	-0.00242469	-0.00508108	-0.00272538	0.00409282	0.000896148	-0.00504286	-0.00197615	9.02164e-05
Misin01G128600	-0.00666561	0.0211177	-0.0100948	0.00583065	-0.00235452	0.00970094	-0.00120029	0.0107022	-0.000761791	-0.00527127
Misin01G129000	0.00857199	-0.00268458	0.000213445	0.00352197	-0.00641912	-0.00035386	0.000944126	-0.000509939	-0.00132314	-0.00157917
Misin01G129100	0.00334383	0.000297605	-0.00107108	0.000803347	-0.00265768	0.0017512	-0.00172305	-0.00222895	-0.0013142	0.000513853
Misin01G129500	0.00379269	-0.000196957	0.00128704	-0.000193713	-0.00209413	0.00505757	-0.00177445	-0.00195665	-0.000488159	0.0024477
Misin01G129600	0.00172863	0.00340299	0.00387517	0.00735501	0.00608934	0.00917967	0.00804769	-0.00442719	-0.00368043	0.000896081
Misin01G129800	-0.00138443	-0.000354228	0.00272342	0.000671893	-0.00115536	-0.00109773	-0.001161	-0.00192062	-0.00606884	0.00376629
Misin01G129900	-0.00273314	0.00700054	-0.00859335	0.00271319	1.02071e-05	-0.00152787	0.00840872	-0.00919482	-0.00867088	0.0267053
Misin01G130000	0.00546024	0.000824327	0.00481955	0.00292253	7.03146e-05	0.0121825	-0.00196422	-0.000303224	-0.0035369	0.00247908
Misin01G130100	-0.00217868	-0.00437941	-0.00434904	-0.0103952	0.000587352	-0.00392377	-0.00602255	-0.00703566	0.00595013	0.00612049
Misin01G130500	0.00329253	0.00152299	0.00416183	-0.00195811	-0.000803077	0.000442848	0.000690902	-0.00204098	-0.00110562	0.00303903
Misin01G130700	0.0118539	-0.00109523	-0.00338005	-0.00682229	-0.0117599	0.000902415	0.0180054	0.0035524	-0.00492504	0.00199113
Misin01G130800	0.00282755	0.00250456	0.000984601	-0.00385534	-0.00152092	0.00315323	-0.00168851	-9.08019e-05	-0.000430303	0.000279973
Misin01G131400	0.00184501	0.00292084	0.00127277	-0.00232809	-0.00411919	-0.000152359	-0.00587607	-0.000958669	-0.00154645	-0.00370789
Misin01G131500	0.00426834	0.00247676	0.00352554	0.00172328	-0.00168379	-0.000206006	0.000519041	0.00239301	0.00463332	0.00223101
Misin01G131700	-0.000205811	0.00441789	-0.0046867	0.00217802	0.00130088	-0.00506808	0.00458374	-0.000924843	-0.00119094	0.0009133
Misin01G131800	0.00622267	0.00696812	0.00141829	-0.000944709	-0.00421133	0.00157412	-0.000359477	0.00503976	-0.00414579	-0.00361064
Misin01G132100	0.00127379	-0.00315105	-0.00310904	-0.00893799	0.00219928	0.00581423	0.00243237	-0.00643419	-0.00123297	-0.00694223
Misin01G132200	0.00136894	-0.000545686	-0.00290962	-0.0139552	-0.000221489	0.0117904	-0.00411371	-0.00522349	-0.00141811	-0.00216045
Misin01G132400	0.00540824	0.00124755	-0.00136976	-5.1993e-05	-0.00440097	-0.00292517	6.40635e-05	0.00131259	0.00017897	-0.00723172
Misin01G132600	0.00643934	0.00516778	2.64064e-05	0.00118898	-0.00397625	0.00454507	-0.000593814	0.00507983	0.00131137	-0.00947913
Misin01G132700	0.00917219	0.00767797	-0.001862	0.00573767	-0.0037467	0.00493807	0.00123516	0.00494907	-0.00142951	-0.00411369
Misin01G132900	0.00389602	0.00542793	0.0048259	0.00344491	0.000672942	-0.00351051	-0.00747402	-0.000363775	-0.00796077	-0.00923559
Misin01G133400	-9.01638e-05	-0.0045642	0.00073642	0.000846934	-0.00398902	0.000759148	-0.00608819	0.000263116	-0.000273968	-0.00195699
Misin01G133500	0.00061398	-0.0012828	0.00208698	-0.000923231	0.00011777	0.00064845	-0.00633469	-0.00168153	-0.000194025	-0.0020733
Misin01G133700	0.00129414	-0.00322088	0.00205883	-0.000108684	-0.00509715	0.000975309	-0.00443785	0.00176974	-0.000331287	0.000614433
Misin01G134000	-0.00413937	-0.00352312	0.00394493	-0.00219794	-0.0017781	-0.00956597	0.00210643	-0.00112479	-0.00836961	0.00449318
Misin01G134500	0.000137191	-0.00760973	-0.00517422	0.00758217	0.00182327	-0.000391766	0.00497609	-0.00732282	-0.00847221	0.00389378
Misin01G134700	-0.00236728	-0.0035319	-0.00474288	0.0018047	-0.00745085	-0.00196636	-0.0119726	0.00309413	0.0163432	0.000201003
Misin01G134900	-0.00466513	-0.00474101	-0.0117058	0.00128431	-0.00994844	0.00104572	-0.00660026	0.00281084	0.009468	0.0145663
Misin01G135100	0.000912043	-0.00203115	-0.0030022	-0.000765506	-0.00975985	-0.00096735	-0.00356165	-0.00367546	-0.00242154	0.00677373
Misin01G135200	0.00093319	-0.00214903	0.00249125	0.00128699	-0.004421	0.00500491	-0.00326183	0.000159262	0.00352	0.00203293
Misin01G135300	0.00447755	-0.013616	-0.00586936	-0.00567112	0.0100607	-0.00383719	-0.00830513	0.0154879	0.00145822	-0.000661077
Misin01G135500	-0.00143477	-0.00243213	0.00333268	-0.00301774	-0.00505957	0.00125209	-0.00349784	-0.00132465	0.000805731	-0.000595401
Misin01G135600	-0.00234947	-0.00609859	0.002752	-0.00201412	-0.00941703	-0.00172401	0.00237824	-0.000339362	1.03182e-05	-0.00158232
Misin01G135700	0.000664304	0.00247372	5.16118e-05	-0.000154369	0.000231767	-0.00214868	-0.00158344	0.000259156	-0.00137921	0.00470755
Misin01G135800	0.0059562	-0.00589318	-0.00247916	-0.00105127	-0.0129289	-0.00307847	-0.00731511	-0.00425574	0.00568377	0.0142086
Misin01G135900	0.00383981	-0.00250233	0.00449743	-0.00164298	-0.00212853	3.76571e-05	-0.0149616	0.000520776	0.00204787	0.0079372
Misin01G136200	0.00387993	0.002381	0.00414704	0.0014787	-0.000775803	0.00986126	0.000180247	0.0002721	-0.0013175	0.00269644
Misin01G136600	0.000171658	-0.00272081	0.000846535	-0.000201861	-0.00675794	-0.00094375	-0.000420901	-0.000770571	0.000691446	-0.00177914
Misin01G136700	0.000833841	-0.00622309	-0.00424552	0.00154246	-0.00262691	-0.000814707	0.000489918	-0.00562649	0.0039654	0.00511463
Misin01G136800	-0.00164071	-0.00490162	-0.000994563	0.000712442	-0.00612588	0.000760922	-0.00366909	-0.0025496	0.00168476	0.00268086
Misin01G137000	0.00757625	0.0111632	-0.00529757	-0.00282793	-0.00321464	0.00123582	-0.00109657	-0.000239399	0.00186515	-0.00970268
Misin01G137200	0.00156618	0.0129829	-0.00410455	0.00345626	-0.00487138	0.00623999	-0.00732775	0.00625951	-0.00979425	-0.0208648
Misin01G137300	-0.00147692	0.000721218	0.00822175	0.00320259	0.000190523	0.00389607	-0.0028199	0.00323135	-0.001609	0.00093202
Misin01G137400	-0.00367108	0.00282522	0.00847522	0.00240758	0.00554674	-0.000279699	0.000468859	0.00333339	-0.00449235	0.000631368
Misin01G137500	0.000742817	0.00492325	-0.00134798	-0.000402261	0.0155227	-0.00109229	-0.00955549	-0.00407686	-0.0189534	-0.00594357
Misin01G137600	-0.00461806	0.0128607	0.00288519	-0.00329835	0.00836398	0.00611618	-0.00269835	-0.000538195	-0.00415707	-0.00388656
Misin01G137700	0.00415202	0.00095838	0.00291388	-0.00095548	0.00108945	-0.00316128	-0.00241812	-0.00237314	-0.00582815	-0.00335462
Misin01G137900	0.000416919	0.00427095	-0.00169876	0.00186327	0.000311497	-0.00129788	-0.00462515	-0.00196577	-0.00352619	-0.00504624
Misin01G138000	0.00789852	0.0124742	-0.00571105	-0.000440447	0.00245783	0.00255927	-0.00841374	-0.0111297	-0.00132826	-0.00618521
Misin01G138200	0.0112821	0.0143954	-0.0106121	-0.00445174	0.00129645	0.00325111	0.00376443	-0.00722825	0.00633545	7.68636e-05
Misin01G138300	0.010527	0.00818919	-0.00857687	-0.00194198	-0.00281959	-0.0029269	-0.00940383	0.000172856	0.000458452	0.00582575
Misin01G138600	-0.00535144	-0.0031473	-0.00721182	0.00109362	-0.0093073	0.00691265	-0.00462509	-0.000950937	-0.000448251	0.0056642
Misin01G138700	-0.00412409	0.00136758	0.00780548	-0.00368615	-0.00189053	0.00322582	-0.00593719	0.00194681	-0.00128401	0.00258057
Misin01G138800	0.00251903	-0.000611108	0.0075718	0.00106096	0.00512704	0.000243977	0.00100572	-0.00507217	0.000593284	-0.000593513
Misin01G139100	0.00195439	-0.000298151	-0.00192394	0.00559336	-0.0033319	-0.00924692	-0.00420656	-0.00785812	0.00512572	0.00914933
Misin01G139500	-0.0107786	-0.000884163	0.00034918	-0.00338999	-0.00625881	-0.00492171	-0.00973999	0.00592819	0.00806796	6.9133e-05
Misin01G139600	-0.00126572	0.00254115	-0.000686965	0.00118346	-0.00631883	0.00680027	-5.98163e-05	0.00270908	-0.00118723	0.01095
Misin01G139800	-0.00338909	-0.00608491	-0.0142602	-0.00700936	0.00237691	0.00443135	0.00168081	-0.00515082	-0.00254548	-0.00235462
Misin01G139900	-0.00486949	-0.00302983	-0.00211162	0.000992534	-0.00248538	-0.00267659	-1.91125e-05	-0.00351004	-0.00788442	0.00214432
Misin01G140000	0.00569693	-0.00313914	0.00239225	0.00341627	-0.00657615	7.92628e-05	-0.00310501	0.00100467	-0.00775037	-0.00161765
Misin01G140100	-0.000207261	-0.00127762	0.00365161	-0.00169986	-0.00486235	-9.33109e-05	-0.00076505	-0.000650348	-0.0014475	0.00142941
Misin01G140200	0.00883436	-0.00976989	-0.000320893	-0.0144749	0.00574732	-0.00240154	-0.00107353	0.031725	-0.0109623	-0.000957306
Misin01G140400	0.00434689	-0.00571339	-0.00258117	-0.00721443	0.0028822	0.00194218	-2.77766e-05	0.0143495	-0.00584441	-0.000524377
Misin01G140500	0.00573003	-0.00106018	0.00105173	0.00440215	-0.00128666	0.000606658	-0.00694729	-0.00380583	0.00275749	0.00488871
Misin01G140600	-0.00276279	-0.00202754	-0.00168199	0.00152916	-0.00482064	0.00454326	0.000702141	-0.000948294	-0.00249259	0.00253924
Misin01G140700	0.0100657	0.00710805	-0.0172789	0.0060112	-0.00989368	0.00913321	-0.013416	-0.0020121	0.0052104	0.00376541
Misin01G140800	0.00365339	-0.00173946	0.00607738	0.000951277	-0.00269736	0.00964498	-0.000723879	-0.00248773	-0.00358877	0.00423113
Misin01G140900	-0.00238644	0.000789888	-0.00871239	-0.00554853	-0.00248588	0.0111463	-0.0126625	-0.0136689	-0.0049604	0.000407079
Misin01G141000	0.00928917	0.000433313	0.0013615	-8.51043e-05	-0.0103521	-0.00201396	-0.000144483	0.00361186	-0.00304213	0.00107969
Misin01G141300	5.68877e-05	-0.00121332	0.00730581	-0.00241554	-0.00219764	0.000757274	-0.00220856	-0.000297494	-0.00528466	0.00125867
Misin01G141500	0.0115774	-0.00293126	0.00180317	-0.00593092	-0.0186249	-0.0114012	0.00363005	-0.00497205	-0.00185989	0.0131609
Misin01G141600	0.00919374	-0.001574	0.00103813	-0.0041831	-0.0160131	-0.00861388	0.00378934	-0.00225358	0.000939897	0.011235
Misin01G141700	0.00148252	9.78715e-05	0.00224681	3.61836e-06	-0.00121757	0.00329833	-0.0017649	-0.00192183	8.00897e-05	0.00352795
Misin01G141900	-0.000909156	0.00326598	0.00278002	-0.00071522	0.00303862	0.00198666	-0.0012897	-0.00846335	-0.00585213	-0.000952504
Misin01G142000	0.00736727	0.0107038	0.0028603	-0.00674379	-0.00205921	-0.00581697	0.000541993	-0.000465691	0.000492593	0.00126971
Misin01G142200	0.00316218	0.0162441	-0.00286308	0.00651877	0.000913009	0.00382726	-0.00837383	-0.00173183	-0.00531668	-0.00910437
Misin01G142400	0.0028517	0.00110447	0.00380216	-0.000143589	-0.00102859	0.00372407	-0.00329807	0.00199392	-0.00146624	0.00347276
Misin01G142900	-0.00494121	0.00176391	0.0024218	0.00436462	-0.00586268	0.00248679	0.000455633	0.00225282	-0.00134669	0.0036365
Misin01G143500	-0.00360401	-0.000262958	0.000587373	-0.00156791	-0.0047865	-0.00358649	-5.31469e-05	-0.00083927	-0.00300978	0.00277456
Misin01G143700	0.0064493	0.00498322	0.000778405	-0.00222482	-0.00627133	-0.00354792	0.00519226	-0.000363789	0.00265823	-0.00639803
Misin01G143800	0.00284412	0.000593811	0.00210665	0.00575387	0.00108358	0.00862477	0.000140283	-0.00141376	-0.0010852	0.00432305
Misin01G143900	0.000218356	-0.00583707	-0.006708	-0.00164578	0.00296593	-0.00230327	-0.000161824	-0.00245906	0.00179496	0.00443563
Misin01G144200	0.000264098	0.000401251	0.00198969	0.00249722	-0.000857526	0.000165335	0.000556392	0.000683533	-0.000452699	0.00343278
Misin01G144300	-0.00286021	0.00601957	0.00665334	0.00267379	0.00135486	-0.000391344	-0.0024841	0.00997068	-0.00696765	0.00518669
Misin01G144500	-0.000421596	-0.000180687	0.00215368	-5.43768e-05	-0.00153406	0.00116501	0.000131381	-0.00117371	0.000433333	0.00157797
Misin01G144900	-0.00144812	-0.00469969	-0.000680711	0.00261318	-0.00894598	0.000630876	0.000846969	-0.000128149	0.00295271	0.000394216
Misin01G145000	-0.00601738	-0.0025958	0.00351556	0.00738322	-0.00427001	-0.00207434	-0.00398575	0.00593495	0.000505235	0.0122714
Misin01G145100	0.00219243	-0.00178169	-0.00338898	0.00651005	0.00339407	-0.00630076	-0.00554944	-0.00193241	-0.00666171	0.0136449
Misin01G145200	0.00319404	-0.0044401	-0.00191031	-0.00406831	0.00879713	0.00126537	-0.00475818	0.0155809	-0.00705997	-0.00159912
Misin01G145300	0.00296363	9.72652e-05	0.00221802	0.00456372	9.94042e-05	0.000808415	0.00432127	0.00275532	-0.00155265	0.00034234
Misin01G145400	0.00634494	-0.000807067	-0.00498776	-0.00667513	-0.0143293	0.00118202	0.00812773	0.00373917	-0.00245469	0.0168497
Misin01G145500	0.00137871	-0.000376342	-0.00249823	0.000653083	-0.000637341	0.00407735	0.00140894	-0.00421644	-0.000848226	0.00344173
Misin01G145700	0.00328997	-0.00139559	-0.00665501	0.000865239	-0.00997814	0.00494912	0.00288603	-0.0025142	-0.00602377	0.0143812
Misin01G145800	0.0120501	0.0197977	-0.00215566	-0.00122459	-0.000113503	-0.00261851	-0.0053352	0.00197251	0.00290436	0.0141022
Misin01G145900	0.000408823	-0.000215631	0.0027934	-0.00053796	-0.00051804	0.000598848	-0.00769306	-8.57902e-05	-0.0010498	0.0033707
Misin01G146100	0.00184041	-0.00730053	0.00519174	-0.0114045	0.00870385	0.00232031	-0.00727942	0.00493354	0.00278547	0.000956956
Misin01G146200	-0.00394014	-0.00803528	-0.0226232	0.00870261	0.00206287	0.0328576	0.0014535	-0.0138264	0.00641677	0.00624093
Misin01G146300	0.00419781	-0.000792208	-0.000829692	0.00268249	-0.00459767	0.000256035	-0.00225576	0.000876299	-0.00525261	0.0006097
Misin01G146400	0.000440095	0.000379024	-0.002046	0.00202021	-0.00038211	0.000556534	-0.00181847	-0.00371495	0.00350249	0.00365972
Misin01G146600	0.00486702	0.00238917	0.000236801	-0.00117482	-5.58062e-05	-0.00705294	-0.00512879	-0.00319663	0.0103333	0.00254895
Misin01G146700	-0.00155029	-0.00789639	0.00491271	-0.00603644	-0.00476195	-0.00470966	-0.00599864	-0.00964393	0.00188963	0.00249195
Misin01G147000	-0.0185646	-0.00669537	-0.0148602	0.00358384	-0.0127979	-0.0135642	-0.00613548	-0.00207948	-0.0118389	0.00462745
Misin01G147100	-0.00547876	-0.00487407	-0.00777545	0.00170456	-0.00364487	-0.0120938	0.00342028	-0.00278114	-0.00553388	3.77444e-05
Misin01G147200	0.000887609	-0.00062198	0.00176478	-0.0011348	-0.000300739	-0.00262292	-0.00262484	-0.00327318	-0.00349536	-0.0020768
Misin01G147300	-0.00494027	-0.00631014	-0.00945685	0.00783987	-0.00312378	-0.0054636	-0.00096113	-0.00269029	-0.00638101	-0.000515882
Misin01G147400	0.00206703	-0.00165577	0.0068013	-0.00122933	-0.00305833	0.00114373	-0.00265198	-0.00150666	-0.00192615	0.00122557
Misin01G147700	-0.0144773	0.0105616	-0.0133985	0.00261416	0.000119731	-0.00617895	-0.00661406	-0.00926193	-0.0143115	0.00976521
Misin01G147900	-0.00112775	0.00430246	-0.00200015	-0.000455684	-0.00248103	-0.00527813	-0.00373331	0.000816952	-0.00385069	0.00460452
Misin01G148000	0.00138579	0.00239457	-0.00422839	-0.00184271	-0.00783568	0.000896964	-0.00126039	-0.00264927	-0.000586755	0.00124387
Misin01G148100	0.00729159	0.000250233	0.00125099	0.00257661	-0.000585412	0.00131072	-0.0032825	-0.00114043	-0.00116985	0.000221714
Misin01G148200	0.00161523	-0.00799055	-0.00835929	0.00131819	-0.00217239	-9.98632e-05	-0.000892147	-0.00780854	0.0036887	0.00565458
Misin01G148300	-0.000286973	0.00243477	0.0049487	-0.00221543	0.00129425	-0.00182275	0.00374873	-0.00322126	-0.00866961	0.00525255
Misin01G148700	0.000886533	-0.000800993	-0.00326953	-0.00196094	-0.0107667	-0.000203792	-0.00195753	-0.00290034	-0.00682976	0.00168275
Misin01G149000	-0.000878071	0.0022712	0.000689723	0.00224636	-0.000743416	-0.000246912	-0.00463243	0.000703427	-0.00161511	0.00152059
Misin01G149100	-0.00114123	-0.000821539	0.00233703	-0.000145496	-0.0026689	0.00137645	-0.00348239	-0.000559349	-0.00219863	0.00254137
Misin01G149200	0.00576819	-0.00207444	-0.00249533	-0.00669603	0.00426755	-0.00177521	-0.0161611	0.00942925	-0.00264322	-0.00214908
Misin01G149800	-0.000968308	-0.00209812	-0.00182932	0.000553583	-0.000448054	-0.00534695	0.00467113	-0.00339305	-0.00886314	-0.000712652
Misin01G150100	0.00202975	-0.00140797	0.00147588	0.00484078	-0.00158286	0.00656744	-0.00265262	-9.78498e-05	-0.0023879	0.00385974
Misin01G150600	0.0102767	-0.000565816	0.00906083	0.000192034	0.00475513	-0.02074	-0.0170252	-0.0115291	0.00416732	0.0221671
Misin01G150800	-0.00256783	0.000570463	0.00592162	-0.00464826	-0.00365058	-0.00248676	-0.00211274	0.000905357	-0.00548988	0.000432199
Misin01G151200	-0.00457162	0.00406089	-0.00323362	8.68273e-05	-0.00291949	-0.00149496	-0.00432801	-0.000657312	-0.00149228	-0.00178825
Misin01G151300	6.21088e-05	0.0128648	0.0037573	0.00894178	0.00339655	-0.000671984	-0.00806599	0.00300935	-0.00526668	0.0054358
Misin01G151500	0.0041288	-0.000228377	0.00515347	-0.000109308	-0.00102965	0.00463517	-0.000168318	-0.00115096	-0.00309703	-0.00224076
Misin01G151600	0.00267175	-0.00361013	0.00855947	-0.00516656	-0.00396988	-0.00262055	0.00309978	0.00321375	-0.000409471	-0.000372359
Misin01G151800	0.00672656	-0.00353318	0.00263252	-0.000779403	-0.00250657	-0.00268171	-0.00701312	-0.00475096	-0.00269346	0.00345268
Misin01G151900	0.00249461	0.0021335	-0.000865976	-0.00106847	-0.00139358	0.000432332	-0.0013086	-0.00214999	0.000991748	0.000600958
Misin01G152000	0.00227033	-0.00241246	0.000793389	0.00483238	-0.00492822	0.0133667	0.00198989	0.000406556	-0.00350598	0.00133246
Misin01G152300	0.00309346	-0.00154624	0.00612723	0.00110595	0.000479512	0.000213274	-0.00544308	-0.000906908	-0.000341181	0.000835032
Misin01G152500	-0.003788	0.00498427	-0.00261902	0.0105487	0.00375568	-0.00391476	-0.000154544	-0.00481468	-0.00746552	-0.00102509
Misin01G153300	-0.000582315	-0.00305887	-0.00617955	0.0190929	-0.00329869	-0.00325847	-0.0142007	0.00802023	-0.0195257	-0.00603522
Misin01G153400	0.00443424	-0.000355982	0.00822714	0.0012035	-2.00802e-05	0.00423417	-0.00777681	4.58213e-05	-0.00279084	0.00165202
Misin01G153700	0.00559101	0.00483164	-0.00283351	0.0023317	0.00310359	0.00110428	-0.00346031	-0.00193073	-0.00643052	0.00126375
Misin01G153800	0.00145512	0.000649419	0.000982052	0.00332992	-0.000197018	0.00124329	-0.00139371	0.000823731	-0.00437865	0.00330241
Misin01G153900	-0.00481239	0.000699294	0.00261107	-0.00280006	-0.00473433	-0.00569602	-0.00101073	-0.00138699	-0.00319448	-0.00106366
Misin01G154000	0.0057939	-0.00514385	-0.0145123	-0.00515183	-0.00106202	0.00831651	-0.00624144	0.00156975	0.00432008	-0.0127204
Misin01G154200	0.0021334	0.00032922	0.00228004	0.00222139	0.00166607	-0.00233243	-0.00829039	-0.000401609	-0.000248614	0.00446966
Misin01G154400	-0.000721334	-0.00163829	0.00452982	-0.00641673	-0.0077019	-0.00580648	0.000655066	-0.00200836	-0.00215046	0.00155847
Misin01G154700	-0.000986361	-0.000385218	0.00690234	-0.00288255	-0.00311453	-4.15404e-05	-0.000245288	0.00288991	-0.00349235	0.00276514
Misin01G154800	0.00303146	-0.000203656	0.00328298	0.000888686	-0.00219545	0.00878283	-0.000729616	0.000674439	-0.000731644	0.000363884
Misin01G154900	0.00205794	0.00260167	0.00277523	-0.00443645	-0.00266134	0.00162253	-0.00688169	0.00179205	-0.00461657	0.00333545
Misin01G155200	1.26726e-05	-0.000775313	0.00339043	-0.00281257	-0.00811851	0.00141323	0.000545377	-0.00171023	-0.00207737	-9.01649e-05
Misin01G155600	0.000314477	0.0014313	0.00646676	-0.00378645	-0.00669499	0.00124758	0.000336538	0.000129414	-0.00464747	0.00304435
Misin01G155700	0.000736169	0.00405768	0.000335547	-0.000561819	-0.00147629	0.00359578	-0.000704887	-0.00149177	-0.00253291	0.00468277
Misin01G156000	0.0047619	-0.00405428	0.00396486	0.0110901	-0.00145825	0.00013039	-0.00168611	0.000152846	-0.00334267	-0.00145436
Misin01G156200	0.00521465	0.00731128	-0.0154247	-0.00150101	-0.00713918	-0.00235932	0.0023161	-0.00308792	-0.00141106	0.00558024
Misin01G156300	0.00374441	-0.00169213	0.00201226	-0.00177786	-0.00250615	-0.00270006	-0.00438746	-0.00292731	0.00103536	0.00199014
Misin01G156400	0.00787602	-0.00483493	0.00521054	-0.000725659	-0.00934474	-0.00638627	-0.00202867	0.0076724	-0.00809656	-0.00185732
Misin01G156500	0.0043704	5.81784e-05	0.00474166	-0.000827885	-0.00200056	-0.00118016	-0.00509939	-0.000237763	-0.00154538	-0.0032717
Misin01G156700	0.000778915	-0.00951813	0.000829623	0.0104189	0.00126219	0.001273	-0.00426133	0.00336368	-0.0024053	0.00176956
Misin01G156900	0.00238283	0.00554223	-0.00679285	0.0112652	0.00523436	0.00173867	-0.00529016	-0.0087085	-0.0174631	0.00629176
Misin01G157000	0.000995362	-0.00237988	0.000832464	0.001947	-0.00231524	-0.00474856	-0.001205	0.000335132	-0.00649392	0.00024049
Misin01G157100	0.0011473	-0.000619719	-0.00588194	-0.00160436	-0.00474179	0.00583237	0.00298958	0.00436293	0.000306273	0.0112782
Misin01G157200	0.00272831	-0.00094991	0.00478148	0.00384771	-0.00303234	0.00639044	6.20155e-06	-0.000880122	-0.00362636	0.00131974
Misin01G157300	-0.00764496	0.00888953	0.00597262	-0.00336729	-0.00252505	0.00509207	-0.0141349	0.00162402	-0.00287352	-0.0127833
Misin01G157400	0.00210301	-7.47536e-05	-0.0013484	-0.00444244	-0.00305109	0.00625552	0.000172903	-0.000151225	-0.00129673	0.000972504
Misin01G157500	-0.00342636	0.00126951	0.00871944	-0.00625523	0.00226918	0.00693048	0.0020946	-0.00209762	-0.000157577	0.00665847
Misin01G157700	0.00496555	0.00463867	-0.00375386	-0.00816424	-0.0110141	0.00375269	0.0044582	0.00827446	0.000822856	0.00217262
Misin01G157900	0.00492717	-0.00240029	0.00057648	-0.00326791	-0.0100239	-0.0064774	0.00103536	-0.00353747	-0.00233582	0.00527804
Misin01G158400	0.000305156	0.000581927	0.00170318	-0.00101844	-0.000169872	0.00101224	-0.00174504	-0.000181345	-0.000822365	0.00348717
Misin01G158500	0.0090928	-0.00211572	0.00763988	0.00476223	-0.00127348	-0.00683711	0.00266186	-0.0032045	0.00702086	-0.00228466
Misin01G158700	-0.0100414	-0.000751463	0.00981609	0.00511671	-0.000905095	0.00410209	0.00207706	0.0155801	-0.00244403	-0.00194256
Misin01G158800	0.00539571	-0.000824975	0.0102603	0.00441948	0.00546134	-0.00238955	-0.00607134	0.0047565	-0.00608994	-0.000783203
Misin01G158900	-0.00235877	-0.00309286	0.00745365	-0.00181115	-0.00336788	-0.00210631	0.000914825	0.00284689	-0.00399569	0.00188121
Misin01G159000	-0.00148954	0.00518958	0.00404837	-0.00368927	-0.000165005	0.00203899	2.20047e-05	-0.00110109	-0.00529486	0.00106502
Misin01G159100	-0.0285561	0.0343979	-0.00754763	-0.00114863	0.00268643	0.020531	0.0128062	0.0210443	-0.00682924	0.00482698
Misin01G159200	0.00435669	-0.00134523	0.00631791	0.002192	-0.000644526	0.0101084	-0.00392014	-0.000758139	0.00166936	0.00544155
Misin01G159500	0.00186492	-0.00275376	-0.00369304	0.0045326	-0.00173066	0.00328648	0.000327104	-0.00210447	0.00235135	0.00611572
Misin01G159800	0.00403829	-0.00296985	0.00236801	0.00281997	-0.00127414	-0.000669963	-0.00416133	0.000879514	-0.00575596	-0.00416283
Misin01G160300	-0.00985098	0.00475347	-0.00020115	0.000785112	0.00100123	-0.000992571	-0.00437925	0.00426817	-0.00189804	0.00305139
Misin01G160500	0.000811861	-0.000364258	0.00110502	-0.00239758	-0.000828398	-0.00212751	-0.00367822	-0.00334115	-0.0023743	0.00158242
Misin01G160700	-0.00191977	0.00510711	-0.00657997	-0.00184335	-0.00637917	0.0118981	0.00317143	0.00546998	0.00136304	0.0146539
Misin01G161200	0.00317097	-0.000275772	0.0023772	-0.000310943	-0.000858716	0.00368401	-0.000488905	-0.003061	-0.000802599	0.00459847
Misin01G161300	0.000262354	-0.00061114	0.000820921	0.00274735	-0.000195117	0.000403734	-0.000430844	-0.00227404	-0.00463411	0.00129968
Misin01G161400	0.00171687	-0.00141222	-0.00262786	0.00548308	-0.00411508	0.00886592	0.00189455	0.00306409	-0.00265075	-0.000559806
Misin01G161500	0.00111771	-7.87038e-05	-0.00378955	0.00364217	-0.00202594	0.00640728	-0.000472797	0.00216322	-0.00170692	0.000802122
Misin01G161700	0.00425771	0.00055748	-0.000400868	-0.0057427	-0.00414823	0.00208104	0.00221026	0.000720939	-0.000927588	0.00122882
Misin01G162000	0.00150958	-0.0020152	0.00273443	0.0042266	0.0037352	0.00186726	-0.00335622	-0.00580427	-0.00142998	0.000439784
Misin01G162100	-0.00292303	-0.00151715	0.00544774	-0.00323302	-0.00195391	0.00177443	-0.00186225	-0.000355186	-0.00246365	0.00147967
Misin01G162500	-0.016893	-0.00199807	-0.00124979	0.00220978	-0.00348407	-0.00112355	-0.00901008	0.00202892	0.00254539	-0.00172178
Misin01G162600	0.00405352	-0.00323719	0.00696992	-0.00720394	-0.0111163	0.000252374	0.00211658	0.00157008	-0.000219739	-0.00474236
Misin01G162700	0.0074269	0.000583901	0.00601414	-0.00450838	-0.00199057	0.000535818	-0.00280645	-0.00549865	-0.00166957	0.00106631
Misin01G162800	-0.00348227	-0.00477256	-0.00515552	0.00402121	-0.00441699	0.000664556	-0.00492196	-0.00371367	-0.00345982	0.000841421
Misin01G162900	0.00180775	0.00219434	0.000922228	0.00043619	-0.00141954	0.00250976	0.0017148	-0.0027475	0.000172275	0.00526668
Misin01G163400	0.000176631	0.00163207	0.00224823	-0.00328378	-0.00229189	0.00106393	-0.00350434	0.00111965	-0.00360956	0.00262299
Misin01G163500	-0.0166373	0.00396321	0.00835742	0.00928582	0.00400333	0.00755401	-0.00229205	0.00453875	-0.0042213	0.00858611
Misin01G163600	0.00448527	0.00614185	0.00555137	-0.00197908	0.0060438	-0.00316283	-0.00211429	-0.00214827	0.00117855	0.000133881
Misin01G163800	-0.00130685	-0.00545278	0.00295653	0.00200311	-0.00272228	-0.000178651	-0.00115064	0.000851586	0.000403862	-0.00051514
Misin01G164300	0.00122556	-0.000352629	0.00653282	-0.00217398	-0.00167387	-0.00136744	0.000863926	-0.00073199	-0.00498092	-0.000502738
Misin01G164400	-0.00425243	0.0043636	-0.00280335	-0.000919274	-0.00333743	0.000670923	-0.00221689	0.00445974	-0.00446461	0.00152286
Misin01G164500	0.000181182	-0.00400001	0.00136039	0.00252587	-0.000547033	-0.00310404	-0.00136008	-0.00186605	-0.00349187	0.00210883
Misin01G164600	0.0020325	0.00022832	0.00166444	-0.000456903	-0.0033699	0.00856	-0.00553694	-0.00171239	0.0020763	0.0029249
Misin01G164700	0.000490923	0.00206339	0.00269037	-0.00160945	0.000472445	0.00311739	-0.00305749	-0.00153062	-0.00124563	0.0030431
Misin01G164900	0.002933	0.00196429	0.00424417	0.00312526	-0.000587781	0.0022306	-0.00262605	0.000451377	-0.000928904	-4.91229e-05
Misin01G165100	0.000195738	-0.00283466	-0.00029023	0.00317787	0.00165545	-0.00236469	4.21455e-06	-0.00434953	-0.0019046	-0.00136209
Misin01G165200	0.00142506	-0.0046007	0.00221098	0.00535836	0.000532878	-0.00394831	-0.000762838	-0.00620858	-0.00254249	0.000409301
Misin01G165300	-0.00294929	-0.00233386	0.0046063	-0.00205258	-0.00312387	-0.00110237	0.000943338	-0.00156714	-0.00347285	0.000421882
Misin01G165400	-0.00483827	-0.00188044	-0.000207914	-0.00127324	-0.00559483	-0.00341234	-0.00522786	0.00054123	0.00145323	0.00162358
Misin01G165500	-0.00745802	-0.00229152	-0.00145748	-0.00107294	-0.00660375	-0.0041273	-0.00956689	0.00188526	0.00518563	-0.000566253
Misin01G165600	-0.00111673	-0.000587452	0.00309837	-0.00426054	-0.00691848	0.00303766	0.00684211	0.000269918	-0.00150404	-0.0011562
Misin01G165800	0.0019598	0.0016953	0.00384715	0.0021266	-0.000181838	0.0042982	-0.00248477	0.00150518	-0.00162739	0.00210995
Misin01G166100	0.00690137	-0.000909381	0.0077869	0.00284789	-0.000609108	0.00585537	0.00217198	-3.71447e-05	0.000959735	-1.42922e-05
Misin01G166800	-0.00850571	-0.00456779	-0.00157915	-0.00263112	-0.00142985	0.000464606	-0.00859669	-0.020529	-0.0137839	0.00317359
Misin01G167100	0.00490338	-0.00435037	0.00649912	0.0059457	0.00540478	0.00347589	-0.00133227	0.00209021	-0.000327367	0.00607151
Misin01G167500	-0.0124794	-0.00257028	-0.0109907	0.00944067	-0.0106742	0.00666942	-0.000648767	0.00984772	0.00722428	0.00852775
Misin01G167600	-0.0107927	0.00481985	0.00454503	-0.00148854	-0.00447346	0.00496972	-0.0246103	0.00235392	-0.00724276	-0.00586807
Misin01G167700	-0.00235598	-0.000892049	0.00460014	-0.0055355	-0.00555089	0.00183932	-0.000460308	-0.000266058	-0.00165069	0.00247183
Misin01G167800	-0.00611948	-0.00351155	-0.00268706	-0.00112052	-0.00294293	-0.00593214	-0.00357343	-0.00332573	-0.00474309	0.00176306
Misin01G168000	0.00325783	0.00708598	-0.00359193	-0.000531844	-0.00585222	0.00124336	-0.00168288	0.00142337	-0.0024647	-0.00658362
Misin01G168200	-0.005265	-0.00539393	0.00791383	-0.00580977	-0.0077643	-0.00310415	0.00249984	0.00199364	0.000257174	-0.00315765
Misin01G168400	-8.20284e-05	-0.000256941	0.00295827	-0.00170983	-0.00173099	2.52317e-05	-0.00190986	-0.00133592	-0.000992611	0.00353076
Misin01G168700	0.00258454	0.00588014	0.00484839	0.00187187	0.00344784	8.2118e-06	-0.00440865	0.00155691	-0.00480226	-0.00058278
Misin01G169000	-0.00298603	-3.04404e-05	-0.00216019	-0.00105074	0.00329248	-0.00196661	-0.00238792	-0.0103453	-0.00832467	-0.00594637
Misin01G169200	0.000511481	0.00350857	-0.00507414	-0.00210114	-0.00405973	0.0042701	0.00213108	-0.00563723	-0.00298895	0.000533867
Misin01G169300	-3.89361e-06	0.000710203	-0.00436063	0.00664575	0.00152654	-0.0010456	-0.00365591	-0.00372687	-0.0113272	0.00442778
Misin01G170000	0.0030606	0.00208441	0.00424501	-0.00253041	-0.00345409	0.00171467	-0.00146923	0.00175496	-0.00280189	-0.0036885
Misin01G170200	0.00290314	0.00473077	0.00315993	0.00121351	0.000542255	0.00269549	0.00165077	-0.0016445	-0.000298444	0.00269286
Misin01G170300	-0.00633564	1.30577e-05	0.00427404	-0.00382663	-0.003084	0.00259126	-0.00369434	0.00184911	0.00375278	-0.000771854
Misin01G170400	-0.000175531	-0.00162283	0.00572557	-0.00279798	-0.00323892	-0.000913418	-0.00291311	-0.00213242	-0.00417069	0.00208042
Misin01G170500	7.81641e-06	-0.00086057	0.000559048	0.00060408	-0.00124288	0.0023155	-0.00376241	-0.00232219	-0.0011729	-0.00223966
Misin01G170700	-0.00172439	-0.00189286	0.00403372	-0.000507143	-0.00242717	0.00201757	-0.00556098	0.00117703	-0.00413156	0.00268216
Misin01G170800	0.00147886	0.00315625	-0.00195137	-0.00356164	-0.00200824	0.00620834	-0.00259183	-0.00240745	-0.00298694	-0.00225986
Misin01G171000	0.00670461	-0.0102722	0.00331741	-0.00859081	0.0124152	-0.00456086	-0.00872531	0.0257559	-0.0103859	0.00155443
Misin01G171100	0.00222151	0.00100841	0.00373531	0.00438405	0.00100915	0.00147315	-0.00180786	0.000284542	-0.00627596	0.000758793
Misin01G171700	-0.000141521	0.000590441	0.00177033	-0.00133672	-0.00218614	0.00114492	-0.00021707	-0.000387197	-0.000250853	0.00456644
Misin01G171800	0.000478694	-0.00234211	-0.00426489	-0.00612085	0.00196518	0.00288441	-0.00116873	-0.00282244	-0.00380072	0.0019677
Misin01G172000	0.000495767	-0.00464322	-0.00126859	-0.00209351	0.00503519	0.00195587	-0.00402183	-0.0129402	-0.00768791	0.00373735
Misin01G172100	0.00192287	0.00738107	-0.00338922	0.000820956	0.00314324	0.00368901	-0.000625421	4.92661e-05	-0.00674476	0.00838502
Misin01G172200	0.000101676	-0.00150734	0.00115705	0.00317013	-0.000893332	0.000127718	-0.00506408	-0.00020274	0.000496619	0.00192079
Misin01G172400	0.000950912	-0.000194256	0.00324718	-0.00388344	-0.00941674	0.00120312	0.00477982	0.000772032	-0.00441381	0.000726509
Misin01G172600	-0.00763026	0.00227446	0.0023885	0.00440544	-0.00318884	0.00356407	-0.0017034	0.0113044	-0.00460623	0.00531747
Misin01G172700	-0.00048085	0.0036803	0.00949676	0.0080398	0.00705473	0.00395373	0.0134249	-0.00166793	-0.00653388	0.00134346
Misin01G172900	0.000525454	-0.000358197	0.00408903	-0.000658302	-0.00733352	0.00327979	0.00220517	0.00255622	0.00283128	-0.000707042
Misin01G173000	-0.00219322	-0.00370268	0.0039891	-0.00202805	-0.00472072	-0.0027055	-0.00102701	-0.00104765	-0.00441488	0.000403409
Misin01G173100	-0.00152994	0.000903169	0.00607688	-0.00120561	0.000535078	-0.00601117	-0.0053522	0.00205623	-0.00334881	-0.00172107
Misin01G173200	-0.00252952	-0.00198812	0.00262894	0.000294069	-0.00636949	0.00297187	-0.00382877	-0.000713793	-0.00771223	-0.000480774
Misin01G173400	0.000954529	-0.00272677	0.00111693	-0.000994154	-0.00967492	0.00553019	-0.000195861	0.00188703	-0.00263203	0.00244538
Misin01G173700	0.00166609	0.00220816	0.00192963	-0.000415379	0.0005465	0.00108759	-0.00256667	0.000938056	-0.00234028	0.000209786
Misin01G174000	-0.00389788	-0.00479571	-0.00299978	0.00709894	-0.00159498	-0.000473317	-0.0109339	0.00622244	0.000953451	-0.00379994
Misin01G174100	-0.00105266	-0.000620244	-0.0082336	0.00286978	-0.00257505	0.0028544	-0.0049744	-0.00359963	-0.00107935	0.000959361
Misin01G174200	0.00138405	0.00114737	0.00494848	-0.00025439	0.000921037	0.00115216	-0.00204086	0.00168754	-0.000695221	0.000939949
Misin01G174300	0.00121271	0.00108056	0.0025462	-0.000214262	0.000810162	0.00034515	-0.00325936	0.000766903	-0.000894632	0.00129568
Misin01G174400	-0.00205322	-0.0017934	0.00395245	-0.00121577	-0.00448005	0.00344941	-0.000655629	-0.0010496	0.00055543	0.00309196
Misin01G174800	-0.00126769	-0.00637636	-0.00623587	-0.00324625	-0.00118507	-0.00181284	-0.0111273	-0.0081829	0.00633478	-0.00213579
Misin01G175200	0.00352998	-0.000185673	0.000187226	0.000467652	0.00232729	-0.00139294	0.00207559	-0.00418329	-0.00419312	-0.00101045
Misin01G175300	0.00324724	7.28928e-05	-5.93721e-05	0.000315265	0.00111471	0.00518832	0.000480191	-0.0049641	0.000426006	0.00602681
Misin01G175400	0.00941474	6.60908e-06	-0.000457538	-0.00163971	-0.00554718	0.00418995	0.00130575	-0.00132896	-0.0039614	-0.00873153
Misin01G175500	-0.000791099	-0.00333332	0.003197	0.00219783	-0.000433785	-0.00121633	-0.00202036	0.000501887	-0.00283154	0.00390469
Misin01G175600	-3.56321e-06	-0.00104805	-0.000388474	-0.00394723	-0.00541313	0.000933697	-0.00178941	-0.000440847	-0.00550882	0.00201673
Misin01G175700	0.00348079	0.00228518	-0.00228652	-0.000354308	-0.00241788	0.00390493	-0.00555041	-0.00232469	0.000836118	-0.00416045
Misin01G175800	0.00322996	-0.000100876	0.000682541	0.00521113	0.00110424	0.00117605	-0.00263728	-0.000214136	-0.00322864	0.000981049
Misin01G175900	-0.000599168	-0.00128836	-0.00178304	0.00130624	-0.00252395	0.00403895	-0.00310184	-0.000205614	0.000571006	0.00154818
Misin01G176000	0.00969299	-0.000649574	-0.00321168	-0.00556594	-0.0199795	-0.00622063	0.00415486	-0.00928512	-0.00962359	0.0131923
Misin01G176100	0.00403241	-0.000930418	0.00273179	0.00479861	-0.00191412	0.00867995	-0.00928854	0.00334836	0.00316834	0.00103609
Misin01G176200	-0.00418966	-0.00739856	0.00483044	-0.00938277	0.0023958	0.0181485	0.000693891	-0.0034661	-0.00174353	0.000858071
Misin01G176300	-0.00613459	5.70811e-05	0.0061981	-0.00339142	-0.00514138	0.00172231	-0.00027522	0.00315723	-0.00111036	0.00270389
Misin01G176500	0.00300427	0.00735748	-0.0007883	-0.000387299	0.00149277	0.00132389	0.00713973	0.00123139	0.00354483	0.00223309
Misin01G177000	0.00366025	-0.00119477	-0.0103079	-0.00877334	-0.00587572	-0.00301476	0.00480587	-0.00401194	-0.00994219	-0.00201768
Misin01G177400	0.00152953	0.00138434	-0.00383452	-0.00418119	-0.00458724	0.00687501	0.000188771	-0.00575427	-0.00377078	-0.0100953
Misin01G177600	-0.00373246	-0.00367912	0.00327132	-0.000351633	-0.0040983	-0.00118522	0.00528587	0.000329825	-0.00572594	0.00207513
Misin01G177900	0.00386289	0.00637772	-0.00472959	-0.00109297	-0.00528138	-0.000614826	-0.00149052	0.00256843	0.00226528	-0.0100092
Misin01G178100	-0.00839067	-0.00573437	-0.00631726	0.000803355	0.00677523	0.00894113	0.00764272	0.00596351	-0.00602467	0.00759483
Misin01G178200	-0.00354493	0.00169049	-0.000811637	-0.00268689	0.00241898	-0.000726167	-0.00151242	-0.00326961	-0.0047944	0.00437629
Misin01G178300	0.00070239	0.00417201	-0.00262557	-0.00297462	-0.00130003	-0.000871602	-0.00968131	-0.003188	0.00530949	0.00279567
Misin01G178500	0.0145286	-0.00808261	-0.00351526	0.00385875	-0.00739334	0.00555074	-0.00471886	-0.00142122	-0.00723025	0.00472737
Misin01G178700	0.00915162	0.00498505	-0.00330695	-0.00442222	-0.0132907	-0.00423316	0.00204185	0.00377056	-0.00164	0.000169327
Misin01G178800	0.00438043	0.00484615	-0.000838163	0.000551766	-0.00174239	-0.000270094	0.00102342	-0.000825512	-0.00165086	-0.00478545
Misin01G179000	-0.00603149	0.00413545	0.00429261	0.000962536	-0.00224435	0.00124809	0.000733797	0.00465501	-0.00410029	0.0070106
Misin01G179200	0.00636438	0.0193945	0.001526	0.00674269	0.00811686	-0.00841376	-0.0158274	-0.00482905	0.010184	-0.00195718
Misin01G179400	-0.00197329	-0.00481097	-0.000149846	0.00114983	-0.00530215	-0.00217965	-0.00519359	0.000304056	-0.0009863	0.00275797
Misin01G179700	0.000647468	-0.001925	-0.0010449	0.00186111	0.000483969	-0.00569836	-0.000429571	-6.15422e-05	-0.00368218	0.00264661
Misin01G179800	0.00125863	0.000243714	-0.00460736	-0.00243924	-0.00111281	-0.0125028	0.00872546	-0.00185326	-0.0125842	-0.00479886
Misin01G179900	-0.00299417	-0.00392612	-0.0037792	0.000259632	-0.0020723	-0.000440092	0.00260919	0.000590097	-0.00038472	0.00149434
Misin01G180000	-0.00528144	-0.00715408	-0.00756007	-0.0003635	-0.00245036	-0.000179198	0.000931675	0.00117751	6.56612e-05	0.0041806
Misin01G180100	0.0108143	0.00547414	-0.00749441	-0.00961135	-0.000892305	0.00679858	-0.00555945	-0.0091866	0.00361157	-0.00940526
Misin01G180400	-0.00226896	0.00360215	0.00533327	-0.00273675	0.00159379	-0.00111849	-0.00701124	0.000878593	-0.00081429	0.00273971
Misin01G180500	0.0151712	0.013503	-0.00532999	-0.00216042	0.000393344	-0.0036349	-0.00325513	-0.00208461	0.000834653	-0.00187742
Misin01G181400	0.0017219	0.0112144	-0.0161162	-0.000484092	-0.00452339	0.0116195	0.00499481	-0.00545345	-0.00963862	0.00637647
Misin01G181500	-0.00125648	-0.00115994	0.00427544	-0.00119541	-0.00120855	0.00307563	-0.00367117	0.00428793	0.0022714	0.000930786
Misin01G181600	-0.000807656	-0.00213977	0.00195594	-0.0121651	-0.0110084	0.00997047	0.0111022	-0.00669433	-0.00155507	0.0112024
Misin01G181800	-0.00696122	-0.0033144	0.00604295	-0.00214766	-0.00669731	-0.00285503	-0.00185008	0.00505469	-0.0012654	0.00849324
Misin01G182200	0.00213448	-0.00112112	0.00175926	0.000856098	0.000258094	0.00365538	0.0015483	-0.000808018	-0.00198302	-0.0021415
Misin01G182300	0.0024256	0.00093404	0.00657318	-0.00263047	-0.00447257	-0.000321292	-0.00114696	0.00231305	-0.00556817	-0.000488216
Misin01G182500	0.00365642	0.00259738	0.0011276	-0.00332022	-0.000235852	-0.00963256	-0.00503212	-0.00359049	-0.000158211	0.00902754
Misin01G182600	0.00521081	0.00323213	-0.00079301	-0.0063052	-0.0110348	-0.00386106	-0.000666595	0.006449	-0.00456061	-0.0154919
Misin01G182700	0.00380683	-0.00173311	0.00555276	-0.00164869	-0.00359835	0.00507132	-0.00216634	0.000748009	0.00207336	-0.00533912
Misin01G182800	0.00215683	-0.00275771	-0.00580013	-0.0108788	0.00246802	0.00382591	-0.00386521	-0.00176253	0.00240452	-0.00762554
Misin01G183000	0.000514565	0.00365641	0.000881425	-0.00346461	-0.00181445	0.00134029	-0.000944476	-0.000404298	0.00125576	0.0025824
Misin01G183100	-0.00152217	-0.0026837	-0.00314473	0.00394799	-0.00136534	-0.00126362	0.000850592	-0.00629051	0.00287	-0.000531966
Misin01G183300	-0.00093381	-0.00569442	0.00518896	-0.00023635	-0.00421719	-0.00152543	-0.00284922	0.000364257	-0.00197597	0.00448471
Misin01G183600	-4.91872e-05	-0.0027077	0.00359969	-0.00220183	-0.00445758	0.00171404	0.00166055	0.000299535	4.62948e-05	0.000926629
Misin01G183800	0.00803181	0.0100945	-0.00578246	-0.00185518	-0.00596823	-0.00361002	0.00439426	0.00394352	-0.00234978	-0.00326769
Misin01G184000	0.00400331	0.00353221	-0.00512381	0.0141095	0.000663905	-0.00225038	0.0113622	0.00331088	-0.0047043	-0.020083
Misin01G184300	0.00269597	0.00506582	-0.00470382	0.000440067	0.00199265	0.00445943	-0.00789484	-0.00110711	-0.00851711	0.0052562
Misin01G184400	0.011409	0.0108751	-0.00410109	0.00477141	-0.00575711	-0.00374625	-0.00748337	0.00966521	-0.000594343	0.00343306
Misin01G184500	-0.00488558	-0.00355601	-0.00165145	0.00255854	-0.00772142	-0.00528299	-0.00306736	0.00135296	-0.00416499	-0.00111502
Misin01G184600	0.00707806	0.000724086	-0.00487478	-0.0148713	1.572e-05	0.00712788	-0.00182043	-0.0095269	-0.00284714	0.0114395
Misin01G184700	0.000281872	-0.00287856	0.000242067	-0.0010273	-0.0068457	0.00719698	-0.00449429	2.35751e-06	0.000786267	-0.00326314
Misin01G184800	0.00403569	0.00306492	0.00194591	-0.00177454	-0.00302741	-0.00182427	-0.00548275	-0.00016643	-0.00191182	-0.000188121
Misin01G184900	0.00112091	-0.00227831	0.000311736	-0.000905559	-0.00401067	0.00521435	-0.00164123	-0.00183438	0.00182111	0.0038339
Misin01G185000	0.00432399	0.00619316	-0.00229837	0.00552092	0.00122079	-0.000525588	0.00073748	0.00379533	-0.000974238	0.00388895
Misin01G185100	0.00210792	0.00233354	0.00260189	-0.000847125	0.00434017	-0.00432398	-0.00444282	0.0022123	-0.00359993	0.00257748
Misin01G185200	0.00369355	0.00476864	0.0052149	0.00321853	0.00272056	-0.000457718	0.0027559	-0.00181809	0.00203202	0.00525026
Misin01G185300	-0.000108224	0.00120145	0.00373177	-0.000852298	0.0020519	-0.00117816	-0.0025237	0.000970234	-0.00748798	-0.00270195
Misin01G185400	0.000769702	-0.00465885	-0.00736166	-0.0123533	0.00156566	0.00547731	-0.00666152	0.00912468	0.00319402	-0.00346912
Misin01G185500	0.00774254	-0.00130671	0.00542968	0.00315622	-0.000184505	-0.00463842	-0.00234394	0.00216445	-0.00253589	0.00398685
Misin01G185700	-0.0088458	0.00251828	0.00286433	0.0042082	-0.00582127	0.0114817	0.00756431	0.00941122	-0.00431561	0.00814559
Misin01G186100	0.00118582	-0.0107113	-0.0101455	-0.00129755	-0.0125132	-0.0138894	0.00124784	-0.0042084	-0.00360389	-0.00794361
Misin01G186300	-0.00303633	-0.00768362	-0.00267437	-0.00265378	-0.00829585	-0.00240124	0.00135994	0.000125415	0.00331707	-0.00213137
Misin01G186400	-0.0034703	-0.00519624	0.00146514	6.99729e-05	-0.0030504	0.00125784	-0.00611491	-0.00179421	0.00393228	0.000282729
Misin01G186500	0.00673828	0.00554927	0.00572955	0.000727613	0.0037431	-0.00216008	-0.00325106	0.000922774	0.00189956	0.000769259
Misin01G186800	0.00481478	0.000424454	0.00179914	-0.0037267	0.00178012	-0.00619572	-0.00487261	7.26327e-05	0.000573557	0.0041443
Misin01G186900	0.000688294	-0.000149839	-0.00231532	0.0070248	-0.000428579	0.000682643	-0.00758265	-0.00139653	-0.000744473	0.00139936
Misin01G187100	-0.0022034	-0.00156885	-0.00309815	0.00202513	-0.00232705	-0.00512461	-0.00110178	-0.00170829	-0.00699024	0.00235252
Misin01G187200	0.00548831	-0.000903222	0.00362642	0.00586581	4.93509e-05	0.00230289	0.000609947	0.00485547	-0.00390032	0.000961008
Misin01G187300	0.00297196	0.000778122	0.00802683	-0.001764	0.00560355	-0.00186305	0.00472851	-0.00343935	-0.00164406	0.0025318
Misin01G187400	0.000903421	0.00434253	-0.00202694	-6.94596e-05	-0.00256675	0.000698269	0.00778207	0.00344957	-0.00147272	0.00294337
Misin01G187900	0.00156365	0.000315516	0.00650139	-0.00453672	-0.00293476	-0.00050671	0.00327659	-0.000980838	-0.00613746	-0.00399007
Misin01G188200	7.46334e-05	-0.00581604	-0.00473956	-0.0168762	0.00358917	-0.00142391	-0.00179578	0.000273558	-0.000938879	0.00221035
Misin01G188300	0.00317408	-0.000399586	0.0047823	-0.000363951	-0.00495734	0.00327079	-0.00380984	0.00140332	-0.00542696	0.000297451
Misin01G189300	0.005169	0.00152033	0.00424551	0.00122735	-0.00148576	0.00287256	0.000447737	0.00263581	-0.00494434	-0.00379279
Misin01G189700	-0.000724939	-0.00173897	-0.00518661	-0.000646901	-0.000395281	-0.00526095	0.00451113	-0.00816092	-0.00999767	-0.0017001
Misin01G190000	0.00021485	0.00392593	-0.00148614	-0.00193008	8.51962e-06	-0.00391198	-0.0100936	-0.00340476	-0.00733725	0.00612196
Misin01G190100	0.0043359	-0.0017382	0.00325098	-0.00201529	-0.00644433	-0.00297161	-0.00241276	0.000452205	-0.00409198	0.00197805
Misin01G190300	0.0162137	-0.0191471	-0.00965758	-0.00905807	0.0190917	0.000226983	-0.00496785	0.0216613	-0.00679373	0.0135007
Misin01G190700	-0.00408448	-0.000970829	-0.00609603	0.00151049	-0.00412152	-0.000670158	0.00155779	-0.00514581	-0.00119947	0.00376907
Misin01G190800	-0.00577663	0.0012104	-0.00507697	-0.00139883	-0.00208913	-0.00281564	-1.00351e-05	-0.00444422	-0.00782657	0.00201553
Misin01G190900	-0.000253187	-0.0051834	0.00811091	0.00310608	-0.00245398	0.00284891	-0.00577731	0.00297932	0.00257961	0.0020761
Misin01G191000	0.0123771	0.0118182	-0.00477964	0.00927512	0.00294129	0.000717201	-0.00146761	0.00109424	-0.00118027	0.00890576
Misin01G191100	0.000359949	-0.000165497	-0.00124308	0.00219093	-0.00172313	0.00359037	-0.000624352	-0.000239018	-0.00112665	0.00587199
Misin01G191200	0.000423222	0.00220544	-0.00133316	-0.00403009	0.000484937	0.00285489	0.00420124	-0.00514496	0.000430173	-0.00285424
Misin01G191300	-0.00439095	-0.00341284	-0.000841439	0.00387231	-0.00127537	0.00329892	-0.00216033	-0.00297042	-0.00147995	0.00132223
Misin01G191600	-0.00265861	0.0013535	0.000926851	-0.0187793	-0.0111498	0.0121584	-0.00312382	-0.0062146	0.00255432	0.00651288
Misin01G192100	-0.0077665	-0.00276139	-0.00468994	-0.00209264	-0.00795551	0.000629246	-0.00878955	-0.000226415	0.00329674	-0.00162001
Misin01G192200	-0.000282503	0.000683519	-0.000657168	0.000709877	-0.00236919	0.00321208	-0.00305083	0.000681851	0.00467417	0.00695118
Misin01G192500	0.000839112	0.0026802	-0.0016601	-0.000809098	2.23159e-05	0.00395406	-0.00388549	-0.00234547	0.00238781	0.0019607
Misin01G192600	-0.00218029	-0.00457176	0.00321383	-0.00247745	-0.00780012	-0.0036822	0.00150623	5.49539e-05	-0.00103031	-0.000484828
Misin01G192700	-0.000716857	-0.00313095	0.000267455	0.00185773	-0.00487191	0.00367089	-0.00256507	-0.00301578	-0.00112744	0.00406496
Misin01G192800	0.00339009	-0.00310041	0.0108891	-0.00288836	-0.00212334	0.00549998	-0.00290468	-0.00208963	-0.00182843	0.000983962
Misin01G192900	0.00289049	-0.000846211	0.00556765	0.00259601	-0.00217036	0.00648256	-0.00430051	-0.000779014	-0.00265425	0.00455529
Misin01G193200	-0.000455731	0.00144582	-0.00472662	0.00410398	-0.0041283	0.00230464	0.00203658	0.000522292	-0.00344078	0.00166638
Misin01G193300	0.00139354	-0.00610935	0.00425874	0.00236746	6.98579e-05	0.00550576	-0.00108788	0.00141169	-0.00235262	-0.00151586
Misin01G193400	0.00122793	-0.00131893	-0.00147267	0.00107113	-0.00438837	0.00302117	-0.00043777	0.000210959	0.000884727	-0.00298489
Misin01G193500	0.00196223	-0.00635924	0.00303544	-0.000736331	0.000762959	0.00579636	0.00337873	-0.00595558	-0.00324925	-0.00401834
Misin01G193600	-5.82496e-05	-0.00176557	0.00212202	1.22143e-05	-0.00393467	-0.00162061	-0.00175183	8.81537e-05	-0.00108586	0.00395266
Misin01G193800	-0.0115751	0.0138712	0.00865295	0.00177841	0.000395541	0.0124743	0.0122236	0.016483	-0.00662976	0.00409145
Misin01G193900	0.00239246	0.00681992	-0.00432953	0.00674866	0.00359409	0.00254463	-0.0117756	0.00110676	0.00180286	0.00542297
Misin01G194200	0.00370648	-0.0003931	0.00466693	0.000797704	-0.00146905	0.0085967	-0.00175196	-0.00221181	-0.000712697	0.00214559
Misin01G194300	0.00201304	-0.00451989	0.00254729	-3.19799e-05	-0.000956553	0.00058729	-0.00549244	-0.00298058	-0.000801141	0.00341018
Misin01G194600	0.00524522	-0.00600044	0.00655666	0.00364513	-0.00137273	0.00363852	-0.00267337	-0.00191745	-0.00558193	0.00246731
Misin01G194700	0.00287194	0.00281848	0.000495863	0.00179692	0.000414668	0.00611318	0.000937274	-0.00168625	-0.000128646	0.00168855
Misin01G194800	0.00314078	0.00150127	0.00149368	0.00335696	0.00364762	0.00279208	0.00160925	-0.000975615	-0.00571823	-0.000562911
Misin01G194900	0.00151297	-0.00413774	0.00161305	-9.70969e-05	-0.00739375	-0.00403057	0.00206834	0.000664096	-0.000680686	-0.00607748
Misin01G195200	-0.000683971	0.0110261	0.0117293	0.00225239	0.00476325	-0.00174492	-0.00585319	-0.00251631	-0.00976596	-0.00232927
Misin01G195400	-0.00214554	0.0030115	-0.00521905	0.00291412	-0.00532492	0.0027273	-0.00301692	0.00251146	0.000234949	0.0149787
Misin01G195600	-0.00199079	-0.00496585	-0.00300165	0.00314075	-0.00872079	-0.00528612	-0.00975204	0.00244716	0.00559907	-0.0052711
Misin01G195700	-0.00383726	-0.0013668	-0.000791414	-0.00431697	-0.00915429	-0.00560768	-0.00487416	-0.000256429	-0.000166497	-0.00263491
Misin01G195800	0.00301158	-0.00329845	0.00498527	0.0034403	0.00020622	0.000394833	-0.00124627	-0.00111141	0.000875912	0.00651677
Misin01G195900	0.00955973	-0.00407457	-0.000102877	-0.00645007	-0.0162616	-0.00796225	-0.00309216	-0.007176	-0.00763898	0.0100466
Misin01G196300	-0.00409643	-0.00703856	-0.00469996	0.00629063	-0.00962524	-0.00119777	-0.00768593	0.00263921	0.00605924	0.00327561
Misin01G196400	0.00176046	0.000599503	-0.00393402	-0.00242695	-0.00113081	0.00499169	-0.0048571	-0.000623328	0.00131859	-0.000210223
Misin01G196500	-0.002367	-0.00224117	-0.00736708	0.00141305	-0.00278017	0.00363981	-0.00766075	0.000541517	0.00426666	0.000148416
Misin01G196700	0.00131089	-0.00215955	0.0057878	-0.00307875	-0.00420262	0.00052106	0.000553339	-0.000401899	-0.00389149	-0.00145621
Misin01G197100	-0.00577591	-0.000836639	-9.92784e-05	-0.00458347	0.0038664	0.00717927	-0.0123447	-0.0041579	-0.000629332	-0.00473381
Misin01G197200	0.00349675	-0.000614304	0.00160454	0.00267627	-0.0012416	0.00565378	-0.000323985	6.50102e-05	0.00204269	0.00543446
Misin01G197400	-0.00170846	-0.000167254	0.00353434	-0.00149294	-0.00160629	0.00288216	-0.00347299	0.000450977	-0.000940413	0.00296055
Misin01G197500	-0.000266216	0.00236048	0.00203043	-0.000683993	-0.000282535	-2.31112e-05	-0.00226443	-0.00199445	-0.000689983	0.00137478
Misin01G197900	0.00568593	0.0077912	0.00129776	0.000799918	-0.00108399	0.00343332	-0.00120373	-0.00062732	-0.000659943	-0.00173155
Misin01G198000	0.00185479	0.000852405	0.00384224	0.00046153	-0.000142675	0.000785145	-0.00312868	-0.00207382	0.00223785	0.00662962
Misin01G198100	0.0024039	-0.00560713	0.0106671	-0.000164614	-0.00357685	-0.00110905	0.00850945	0.00510671	0.00077917	0.00640896
Misin01G198300	0.00355538	0.000781861	0.00232211	0.00254397	-0.00135766	0.00657468	-0.00289779	-0.00236238	-0.00245816	0.00104826
Misin01G198400	0.00059696	-0.00386917	0.00160325	0.000525423	-0.00288802	0.00252891	-0.00665876	-0.0015786	0.000414379	0.0029112
Misin01G198700	0.00565805	-0.0012485	0.00627913	-0.00752912	-0.000878994	0.00555979	-0.00235023	-0.00148481	-0.0037671	0.0065418
Misin01G198800	0.00667219	-0.00193448	-0.000100717	-0.000198292	-0.0128911	-0.00315859	0.00392831	0.00589841	-0.00213176	0.00320507
Misin01G198900	0.00188281	0.002536	-0.0034133	-0.00107209	-0.00387716	0.00498838	0.00620254	-0.00268136	-0.00308706	0.00356863
Misin01G199000	-1.7593e-05	0.00103763	0.00272701	-0.00197779	-0.00210852	-0.00162115	-0.00385403	-0.00248646	0.000178781	-0.00113027
Misin01G199200	0.00322625	0.000788479	0.0027344	-0.00383232	-0.000343072	-0.00033743	-0.00467283	-0.00401844	0.00100637	0.000914049
Misin01G199500	0.00526779	0.00022971	-0.0055776	-0.00383934	-0.0120517	-0.00468821	0.000425406	0.000160331	-0.00503266	-0.00259985
Misin01G199600	0.00534706	0.00368011	-0.00697752	0.0114519	-0.004989	0.0103142	-0.0123692	0.00175545	-0.00368713	-0.0011026
Misin01G199700	0.000707193	-0.00701679	-0.00557136	0.00349634	-0.00503923	-0.00587787	-0.00169107	-0.002466	-0.000317787	0.00450623
Misin01G199900	-0.000799144	-0.00097121	0.00818131	-0.00306243	-0.00628657	-0.000312347	0.00327746	0.000536001	-0.0073888	0.0052262
Misin01G200000	0.00231907	0.00226925	-0.00597967	0.00217052	-0.000979599	0.00310545	-0.00625486	-0.00202019	-0.00199751	0.010199
Misin01G200100	0.00108537	0.00329465	0.0019293	0.000855934	-0.000219572	0.000351821	-0.00430954	-0.000835142	-0.00286831	0.00154791
Misin01G200200	0.0046378	0.00560126	0.00250446	-0.00308366	-0.00138343	0.000587688	-0.00717589	-0.00789144	-0.00660516	-0.00160296
Misin01G200400	0.00089887	0.000131869	0.00608659	-0.00144461	-0.00221901	0.00369542	-0.00444634	0.00165262	-0.00272608	0.00134609
Misin01G200600	0.00319479	0.00592864	-0.00879245	0.00822767	-0.00149513	-0.00851112	0.00965984	-0.00116083	0.00176833	-0.00537305
Misin01G201300	0.000670756	0.00262466	0.00284592	-0.000762232	-0.00336556	0.000706454	-0.00132482	-0.00124409	-0.00233528	0.00286556
Misin01G201400	0.0110075	-0.0112189	0.00386044	-0.0116803	0.0122346	-0.00788349	-0.000837652	0.0092061	0.00146763	-0.000296098
Misin01G201500	0.00077076	0.00667465	0.000238965	0.000553782	-0.00141268	0.00440108	-0.00217005	0.00123293	-0.0022783	-0.000772907
Misin01G201800	0.00104975	-0.00138772	0.00434347	-0.00153901	-0.00532484	0.0028693	-0.00205553	0.000509915	-0.000293078	-0.000491175
Misin01G202000	-0.00115017	-0.000184747	0.00536119	-0.00191955	-0.00231252	-0.000685084	-0.00151259	0.000413014	-0.00445099	0.00483789
Misin01G202200	0.00539042	-0.000861922	-0.00178065	-0.00372662	4.355e-05	-0.000839143	-3.70434e-05	-0.00346449	-0.00388382	-0.00359191
Misin01G202300	-0.000829024	-0.00580676	0.0066517	-0.00242859	-0.00487765	-0.00348143	0.0037694	-0.000263044	-9.09277e-05	0.00124214
Misin01G202400	-0.00231681	-0.00163899	0.00126867	-0.00145662	-0.00336044	-0.00269727	-0.00381566	0.00100668	-0.00124235	-0.00309916
Misin01G202600	-0.000717688	-0.00294841	-0.000259328	-0.00102092	-0.00487651	0.00325367	-0.00205136	-0.00183598	-0.000338007	0.000476323
Misin01G202700	-0.00309588	0.000682151	-0.0050574	-0.00208254	-0.000617197	0.00147351	0.000232659	-0.00502841	-0.00347522	-0.00146954
Misin01G202800	0.00177245	0.00401776	-0.00401923	-1.98052e-05	-0.00830202	-0.00452665	-0.000534034	0.00234814	7.51938e-05	-0.000997822
Misin01G202900	-0.0069321	-0.00330996	-0.00411725	-0.000646376	-0.000119599	-0.0113765	0.00731167	-0.0041382	-0.0124796	-0.000252926
Misin01G203000	-0.000652245	0.00468254	-0.00520263	0.00198544	-0.00104752	-0.00270327	0.00289473	-0.00635844	-0.00333618	-0.00208666
Misin01G203300	-0.001815	-0.0048223	-0.00678373	0.00255578	-0.000701828	-0.0165825	0.0129262	-0.00680741	-0.0102082	0.00240374
Misin01G203600	-0.00182848	0.00418653	0.00242993	-0.00270996	-0.00297718	0.00433606	-0.00340142	0.00222854	0.0024288	0.000332466
Misin01G203700	0.00369973	0.000381692	-0.000168927	0.00132495	9.76427e-05	0.00301098	-0.00110591	-0.0012671	0.000456435	-0.0013079
Misin01G203900	0.000889959	-0.00146656	-0.00818016	0.00378336	-0.00741861	0.00404026	-0.00784075	0.00110958	0.00998155	-0.00254789
Misin01G204100	-0.00134805	-0.0064228	-0.00109389	0.0011716	-0.00628409	-0.0083894	0.00601612	-0.00184582	-0.0061017	-0.00226792
Misin01G204200	-0.00940427	-0.00454832	-0.006335	0.00368267	0.000968353	-0.0144189	0.0085486	-0.00732684	-0.0151124	0.00592599
Misin01G204300	-0.00338286	-0.0010019	0.00200069	0.00180058	0.000689204	-0.00874208	0.00386068	-0.00796827	-0.00544384	0.00477554
Misin01G204600	0.00198368	0.00292519	0.000786554	0.00130028	-0.0031956	-0.0016045	0.00144322	-0.0047297	-0.00013059	0.0028055
Misin01G204700	0.00152244	0.000646156	0.00469113	0.000629956	-8.15552e-05	0.000295265	-0.00412864	0.00122978	-0.00229906	0.000120487
Misin01G204800	-0.000897915	-0.0036579	0.00649514	-0.0035444	-0.00572468	0.000269001	-0.00105758	-0.00285722	-0.00274977	0.00107003
Misin01G204900	0.00078196	5.14599e-05	0.00404255	0.00272625	0.00266379	0.00230346	0.000570083	0.002032	-0.00227978	0.000869441
Misin01G205300	0.0021278	0.00135171	0.00217716	0.00143487	0.00059147	-0.00170272	-0.00360712	-0.00284125	-0.000174275	0.00464349
Misin01G205500	-0.0030267	0.00383683	-0.00453281	-0.00383394	0.00282967	0.0046216	0.00799037	0.00178908	0.00306342	0.00706575
Misin01G205700	-0.00674879	-0.00310734	-0.00556784	-0.00131106	-0.000775041	-0.010622	6.6637e-06	-0.00175954	-0.00198655	-0.00474064
Misin01G205800	-0.00402816	0.000277981	0.000878628	-0.001174	-0.00105044	-0.00110458	-0.00223976	0.00583891	0.000721513	0.00553198
Misin01G206000	-0.00117511	-0.00257291	-0.00139073	0.000710575	-0.00538162	0.00108587	-0.00102916	-0.00125476	0.00165039	0.0052572
Misin01G206100	-0.000616778	-0.00244611	-0.00190397	0.00137222	-0.00373667	0.00068351	-0.00262425	-0.00125102	0.000291933	0.0037513
Misin01G206200	0.000711079	-0.00206553	-0.00558941	0.00201421	-0.000224293	0.00268805	-0.000521566	-0.0046026	0.00302748	0.00209239
Misin01G206300	0.0204394	0.0269566	-0.0155991	0.00437264	-0.00792235	0.0011443	0.000311128	0.00728211	-0.0042057	0.0109708
Misin01G206400	0.00152299	0.00226338	0.00813059	0.00160369	-0.00132319	0.0110253	-0.00476245	-0.00218685	0.000666373	0.00163604
Misin01G206600	0.00377016	-0.00427292	-0.00500933	-0.0141922	0.00063782	0.00790403	-0.000874896	-0.00837962	-0.000241832	-0.00062766
Misin01G206700	-0.000744277	0.00288015	0.00279379	-0.0129764	0.00169882	0.00566709	-0.0105678	-0.00243218	-0.00283706	0.00391809
Misin01G207100	-0.00445947	-0.00164751	-0.0076461	-0.00310225	0.00395331	-0.00942848	0.00730065	-0.013372	-0.0173124	0.000893599
Misin01G207200	0.0044323	0.000930113	0.000816698	0.00489633	-0.00331541	0.0149187	4.87425e-05	-0.000229083	-8.38819e-05	0.00345068
Misin01G207300	0.000947943	-0.00620197	-0.00190576	0.00845699	-0.00326556	0.00518521	-0.00161893	-0.000107683	0.0046375	0.000780256
Misin01G207400	0.00186658	-0.00194723	0.00442923	0.00703707	-0.000606629	0.00229826	-0.0057839	0.00128221	-0.00161142	-0.00186148
Misin01G207500	-0.000792347	-0.0032196	0.0042179	-0.00112861	-0.00338689	-0.000480427	-0.00217597	-0.00145114	-0.00172641	-0.000752188
Misin01G207600	0.00177901	0.00120587	0.00303795	0.00144855	-0.000371834	-0.00205572	0.00349992	0.00194934	-0.00624846	0.00453129
Misin01G207700	0.0044125	-0.00192502	0.00383956	0.00177852	-0.00151904	0.00576017	-0.00407295	-0.00172897	0.00184038	0.00330237
Misin01G207800	-0.000683685	0.00081223	-0.0100548	0.00170967	-0.00276352	-0.00692751	0.00923725	-0.000877505	-0.0145528	0.0100236
Misin01G207900	-0.00095997	-0.000760091	0.00207409	-0.00317443	-0.00811764	0.00830323	0.00133948	-0.00110583	0.000752527	0.00326438
Misin01G208000	-0.00192428	-0.000300827	0.00388579	0.00122456	-0.00265035	-0.0022999	-0.000385506	0.00232106	-0.00118009	0.00207918
Misin01G208100	0.00386334	-0.00744571	-0.0131888	-0.00639327	0.00718542	-0.00201625	0.0118122	0.0143341	-0.0152679	0.000938826
Misin01G208300	0.00158345	-0.00513049	0.000243297	0.00440848	-0.00246791	0.00288031	0.00094935	-0.00152543	-0.00472519	0.00598442
Misin01G208400	0.00160039	0.000395256	0.00122565	0.000608287	0.00143266	0.00280366	-0.00698826	-0.00152413	-0.00245063	-0.00165151
Misin01G208500	0.000972471	0.0015007	-7.42079e-05	0.0051471	0.000578152	-0.00654918	0.000967538	-0.00108006	-0.00774993	-0.00423343
Misin01G208600	-0.00238728	-0.00216119	0.0076397	0.00135751	-0.00212125	0.00245995	-0.00872834	-0.00381066	-0.0052246	-0.00404553
Misin01G208700	0.00413427	0.0018328	6.63312e-05	0.00360136	-0.000736307	0.000539318	-0.00447417	0.00268141	-0.0024308	-0.00427013
Misin01G208900	0.00307959	0.00222908	0.00508545	0.00313449	-0.000481409	0.00597554	-0.00229952	0.000526706	0.00273256	0.00475016
Misin01G209000	0.0047495	0.00207231	-0.00121196	-0.00512185	-0.00864107	-0.0029891	0.00662184	0.00424919	-0.000539357	-0.00449536
Misin01G209200	0.00104917	0.00109062	0.0064099	0.000782561	0.000257397	0.00237974	-0.00204641	-0.0008259	-0.00534752	0.00352498
Misin01G209300	0.00782338	0.000553908	-0.00961663	-0.00859342	-0.00710587	0.00734008	-0.00268909	-0.00293003	-0.000274349	-0.000738609
Misin01G209400	-0.00148651	-0.00287312	0.00645319	-0.00251777	-0.00540513	-0.00158596	-0.00380336	0.000285053	-0.00197474	0.00170078
Misin01G210000	0.0126772	0.00558616	0.00475309	-0.000335158	-0.00330839	0.00199205	-0.00434578	0.00536466	-0.00614181	-0.0102675
Misin01G210100	0.00858397	0.00295136	0.00249534	-0.000534885	-0.00160024	0.00219325	-0.00194928	0.00179632	-0.00455237	-0.0096476
Misin01G210300	0.00540589	0.00303738	0.00527797	-0.000664694	0.000724176	-0.0026589	0.00142121	-0.00184492	0.00186704	-0.000888829
Misin01G210500	0.00559532	0.00225465	0.00086925	-0.000790453	0.00560796	0.0023711	0.00230428	-0.00238726	0.00677205	0.00651627
Misin01G210900	-0.00627788	-0.00553938	-0.00854099	0.00844198	-0.00581792	-0.00983788	0.00370879	-0.00341313	-0.00952569	0.00979763
Misin01G211300	0.00180067	-0.00366684	0.00374844	0.00211529	-0.00677001	0.00984085	-0.0105399	0.0038957	0.00504774	0.00360451
Misin01G211400	-0.00248666	-0.00204921	0.014236	-0.000228421	-0.000880768	0.00110864	-0.00343511	0.00812109	-0.000247567	0.00939851
Misin01G212000	0.000320057	-0.0012833	0.00140301	-0.000174135	-0.00408427	0.00324888	-0.00288492	-0.00271066	0.00129194	0.00202591
Misin01G212200	-0.00060196	8.00543e-05	0.0022655	-0.00158509	-0.00291482	-0.00159582	-0.00359631	0.000158149	0.000227337	0.000884943
Misin01G212300	0.000895504	-0.00318094	-0.00267264	-0.00233745	-0.00491804	0.00703613	-0.00267091	-0.00155161	-0.000894008	-0.0021143
Misin01G212500	0.00631311	-0.00550342	0.00305058	-2.40669e-05	0.00719794	0.00440021	-0.0134834	-0.00110772	0.00535074	0.0121443
Misin01G212700	-0.00142914	-0.00318533	0.00676378	-0.00493281	-0.00856854	0.00241182	0.0049585	0.000933034	-0.00347676	-0.00137686
Misin01G212800	-0.00106048	-0.00743732	-0.00465827	0.00470579	-0.000735129	0.00164593	-0.00161618	-0.00387933	-0.0105273	0.0142659
Misin01G212900	0.00470828	-0.00386133	-0.00404205	0.00477709	-0.000186893	0.00812316	-0.000463168	0.00308568	-0.00773814	0.0160033
Misin01G213100	-0.00133048	-0.000916907	0.0062908	-0.00370272	-0.00466739	-0.00107806	-0.000531915	0.00134591	-0.00265586	0.00136355
Misin01G213200	-0.00376203	0.00517925	0.00377874	0.00676932	0.00579052	0.00961288	-0.00950377	0.000568151	-0.0119951	-0.00196552
Misin01G213400	6.29934e-05	0.00265156	-0.00366851	0.00127484	-4.58203e-05	-0.00393753	-0.00391141	-0.00334995	-0.00327584	0.00173092
Misin01G213600	-0.00201344	-0.000386614	-0.00021782	-0.00788287	0.00222674	0.00723462	-0.00266847	0.00141413	-0.00542486	0.00284285
Misin01G213900	0.00520195	0.000161134	0.00636716	-0.000440559	-0.0012748	0.00525258	-0.00104684	0.00109276	-0.00126698	0.00272886
Misin01G214300	-0.000922451	-0.000692863	0.000491239	0.00115696	-0.00462234	-0.00473267	0.00138765	0.00264941	-0.00187905	-0.000876486
Misin01G214400	0.00371387	-1.00809e-05	-0.0042411	-0.0021354	-0.00757849	0.00414299	0.00109889	-0.000413224	0.00114654	0.000217261
Misin01G214600	0.0010843	-0.00757704	-0.00655844	-0.012634	0.0176946	0.00755669	-0.0156793	0.0160855	-0.0134167	0.0111007
Misin01G215100	0.00333455	0.00543977	0.00768002	0.00124072	0.00399557	0.0092885	0.00889874	-0.00253997	0.00456359	0.00142198
Misin01G215200	-0.00122561	-0.00119797	-0.00111611	5.25639e-05	-0.00400796	0.000792949	-0.00377725	-0.00560075	-8.02487e-05	0.00540734
Misin01G215400	0.00274252	-0.00924548	-0.00278834	0.0040077	0.00340987	-0.00288771	-0.00501059	-0.00231544	-0.00234423	-0.00250088
Misin01G215600	-0.00062206	-0.000733766	0.00391636	-0.000938181	-0.00243524	0.000350055	-0.00147362	-0.00427357	-0.0091182	-0.000139624
Misin01G216100	-0.00155408	0.00192409	-0.00296258	0.00219151	-0.00235725	-0.00271306	-0.00078323	-0.00231293	-0.000942539	-0.00360282
Misin01G216200	-0.00543505	0.00682115	0.000967045	-0.00258577	-0.00639587	-0.0010348	-0.00876143	0.00666036	-0.00258674	-0.00429381
Misin01G216300	0.00683749	0.00300074	-0.0033612	-0.00239653	0.00521058	0.0105108	-0.0023635	-0.00568719	-0.00547684	0.0132024
Misin01G217900	-0.00921622	0.00891127	0.00196407	-0.00334026	-0.00312572	0.000677477	-0.000671385	0.00112835	-0.00738008	0.00694332
Misin01G218300	0.00358408	0.000795919	0.00385536	-0.00072474	-0.0014486	-0.000306337	-0.00224058	-0.0011369	-0.00453933	0.00180584
Misin01G218600	0.000596303	-0.00202991	-0.00255677	0.00117571	-0.00328466	0.00295817	0.00106283	-0.00186564	-0.000580136	0.00218564
Misin01G218800	0.00395846	0.0120141	0.00879656	-0.00172004	0.00554011	-8.806e-05	0.00150534	-0.00582832	-0.00243523	0.0109456
Misin01G219100	0.00551938	0.00818149	0.00354959	-0.000745506	0.00272763	0.00360108	-0.000825407	0.0001987	0.00034425	0.0108689
Misin01G219300	-0.000399761	-0.000879597	0.00135763	-0.00153174	-0.00300195	0.000661291	-0.000255854	0.000164771	-0.00288434	-0.000503688
Misin01G219500	0.00330238	0.00966832	-0.00929066	0.00197341	-0.00611089	0.00793764	0.00874989	0.00934493	-0.000743757	0.0086839
Misin01G219600	0.00584108	-0.00300771	0.00366168	-0.00492242	-0.00833338	-0.00751507	-0.00127008	-0.00201428	0.000119239	0.00160285
Misin01G219700	0.0037535	-0.00284772	0.00052089	-0.0041302	-0.00909796	0.00265033	0.00350746	0.00126174	0.000955809	-0.00394465
Misin01G219900	0.00317285	0.00117813	0.00658288	-0.00739015	0.00570138	-0.00453313	-0.00276579	-0.00276396	0.00442489	0.00010744
Misin01G220100	0.000202545	-0.00215504	-0.00729919	-0.000956717	-0.0103916	0.00220055	0.00279082	0.00205963	0.00606098	0.00800069
Misin01G220200	-0.00173233	-0.00369602	-0.0017775	-0.00385131	-0.00814384	-0.00321851	-0.0117366	0.00135333	0.00418402	-0.00676095
Misin01G220500	0.0037709	-0.00187055	0.00602854	2.17724e-05	-0.00245102	0.00773164	-0.00454905	-0.0011505	0.000446734	0.00286287
Misin01G220600	-0.00044578	-0.00123397	0.00332954	-0.00294706	-0.00735954	-0.00102516	0.000700739	-0.000725859	-0.00298512	0.00110663
Misin01G220700	-0.011322	-0.000862263	-0.00421812	0.00547257	-0.00631129	0.00223387	0.00210067	0.0084732	-0.00358382	0.0117771
Misin01G220800	0.00914213	0.00243608	0.00216153	-0.00355042	-0.00477281	0.00048956	-0.00236347	-0.00533212	-0.00383156	0.00221478
Misin01G221200	0.000889429	-0.000615583	0.000393434	0.00590126	-0.000565749	0.00317638	-0.00108313	0.00309577	-0.00069776	0.00103068
Misin01G221500	0.00531491	0.00230992	0.00357868	-0.00188328	-0.00825576	-0.0071782	0.0028094	0.000572938	0.00182222	-0.00142098
Misin01G221700	-0.00124562	-0.000536251	0.00302981	-0.00211994	-0.00424655	-0.0011218	0.00114007	-0.000540025	-0.00413398	-0.00169555
Misin01G221800	-0.00302091	0.0021277	0.000961714	0.00644157	0.0026937	0.00181384	-0.00111509	0.0030641	-0.00429885	-0.00118548
Misin01G221900	-0.00388623	0.00185384	0.00337417	0.002849	0.00256827	-0.00192667	-0.000474326	-0.000337278	-0.00500205	0.000485883
Misin01G222200	-0.0204739	0.0106091	-0.00423207	-0.00501755	3.6942e-05	0.00643653	-0.0091829	-0.000457432	-0.00436588	0.00541672
Misin01G222300	-0.00300839	-0.00596714	0.00068314	0.00116529	-0.000362039	0.0118159	-0.00648093	0.00741853	0.0100101	-0.00393333
Misin01G222900	0.00232834	0.000667675	0.00328104	-0.00306546	-0.00622986	0.00080878	-0.00416262	0.000976335	-0.00250062	-0.00321025
Misin01G223000	0.00234806	0.00207691	0.00209833	-0.00124699	-0.00347443	-0.000386736	-0.00690131	-0.000979741	-0.000873106	-0.0026193
Misin01G223200	0.00661508	0.00754348	-0.000195339	-0.0071436	0.00170938	-0.0054979	-0.00268632	-0.00870955	-0.00510342	-0.00827094
Misin01G223300	0.000520095	-0.00047995	0.00247592	-0.00145544	-0.00426402	0.00456889	-0.0042184	0.000713214	-0.00149989	0.00383277
Misin01G223500	-0.00224881	-0.00393855	0.00437568	-0.00255032	-0.00672414	5.70745e-05	-0.000788424	-0.000105291	-3.73369e-05	0.00422989
Misin01G223700	0.00026468	0.00172791	0.00220588	-0.00324087	-0.00503709	-0.00494077	-0.0144305	0.00442698	0.00667468	-0.00828169
Misin01G224100	0.00270409	0.000446037	0.00467087	-0.000639415	-0.00261956	0.00343665	-0.000833068	-0.000846856	-0.00289832	-0.000825218
Misin01G224300	0.00311191	0.0105766	-0.00437763	0.00394781	9.36695e-05	0.00277753	0.000491288	0.0017441	-0.000168286	-0.0029703
Misin01G225200	0.00184038	-0.00369493	0.00729346	-0.00111844	-0.00243798	0.00264991	0.000659899	-0.000859011	-0.00436645	0.00217067
Misin01G225300	-0.000828993	0.00772504	-0.0028627	0.00145147	0.00182885	-0.0053284	0.0131678	-0.0043594	0.00718479	0.0040644
Misin01G225400	-2.5387e-05	-0.0119138	-0.0128011	-0.010659	-0.00232192	0.0176768	-0.00449813	-0.0122141	0.000548528	-0.00244759
Misin01G225500	7.23419e-05	-0.0025482	-0.00509356	-0.00246458	-0.000243731	0.0098107	-0.00728118	-0.0111632	0.00522705	0.00289037
Misin01G225700	0.000349983	0.000289237	0.000926697	-0.00138906	-0.00413109	0.00043597	-0.00461389	-0.00236627	-0.00145439	-6.36323e-05
Misin01G226100	0.00205329	0.00548819	-0.00625988	0.00322241	-0.00618731	0.00231505	-0.0126363	0.000859107	-0.00223027	-0.00534149
Misin01G226200	0.000946039	0.00240656	0.00575859	-0.00212883	-0.0011432	0.00113342	-0.0054268	0.00043865	-0.00232305	-0.00120692
Misin01G226300	0.00809386	-0.00444811	0.0124794	0.00746204	0.00313173	-0.00553234	-0.0103242	0.000747849	-0.00388317	0.00402947
Misin01G226400	0.00274022	-0.00413827	0.000427575	-0.00272906	-0.00455399	0.00387322	9.79424e-05	-0.00466231	-0.00136857	-0.000128715
Misin01G226600	-0.00230939	0.00240898	-0.0146414	0.00543088	-0.00369423	-0.00192076	-0.00419512	0.000420836	-0.0104013	0.00755041
Misin01G226700	0.00360991	0.00481484	-0.00155872	-0.00255942	-0.00713963	-0.00224802	-0.000626648	0.0029516	-0.00308636	0.0114136
Misin01G226800	0.000991115	-0.000989084	0.00220482	-0.000547441	-0.00308632	0.00421532	0.00128896	-0.00370306	-0.00132528	0.00556247
Misin01G227300	0.0100677	0.00117688	-0.00548059	-0.00422927	-0.0129489	0.00170017	0.00816302	0.00832048	-0.0044732	0.00640519
Misin01G227500	0.00448102	-0.00198633	0.00169617	-0.00635769	-0.00704063	-0.00610247	-0.000380087	-0.00322634	-0.00391218	-0.000973581
Misin01G227600	0.00346663	0.00317405	0.00623114	0.00285301	0.00145961	0.00437953	-0.00464086	0.00126483	-0.00775377	-0.00339521
Misin01G227800	-0.00190998	-0.00083352	0.00101682	-0.000478614	-0.00426319	0.000155947	0.000215984	-0.00223081	-0.00111633	0.00352247
Misin01G228000	-0.000293251	-0.00100814	-0.00127746	-0.00142965	-0.0049906	0.00376069	-0.00320294	-0.00295314	-0.000999717	0.00227365
Misin01G228100	-0.000778932	-0.00430571	-0.000140549	-0.00336262	-0.00677784	5.74947e-05	-0.00141625	-0.00207014	-0.001781	-0.00173369
Misin01G228400	3.27055e-05	-0.00585503	0.00858477	4.20862e-05	-0.00643427	0.00182933	0.00145313	0.00290786	-0.0047364	0.00317602
Misin01G228600	-0.000180749	0.000345475	0.00465848	-0.00228589	-0.00268126	0.00148475	-0.00315487	0.000182825	-0.00341907	0.00230314
Misin01G228700	0.00252239	-0.00152291	0.004013	-0.000482885	-0.000519397	-0.00197066	8.50387e-05	-0.000222276	0.00217937	0.00300637
Misin01G228800	0.000810948	-0.000979225	0.00254176	-0.00255352	-0.00034632	0.00123654	-0.00597989	-0.00500842	0.0020349	0.00236454
Misin01G229000	-0.00888041	-0.0014991	-0.00524755	-0.00130762	0.000681946	-0.0127115	0.0148087	-0.00754399	-0.0189701	0.00458193
Misin01G229100	-0.0166105	-0.00066076	0.00437966	-0.00466998	-0.000443489	-0.00216027	0.0091904	0.00125609	-0.0113711	0.00150456
Misin01G229200	-0.00183706	-0.000790424	0.00112999	-0.000476685	0.00327252	0.00591152	0.0042504	-0.000881418	-0.00811372	-0.00084835
Misin01G229300	0.000853129	-0.00160254	0.00486634	0.00177839	3.45396e-05	0.00489802	-0.00252987	-0.00228294	0.00371534	0.00713001
Misin01G229400	-0.000785597	-0.0036252	-0.00123195	-0.00089735	-0.00700207	-0.00417744	-0.00261386	-9.87661e-05	-0.00160741	0.00456279
Misin01G229500	0.00125608	-0.0055053	-0.012154	0.0123313	-0.00574345	-0.00284451	-0.021507	-0.00570134	-0.00518031	0.00848846
Misin01G229700	0.00162933	0.00095963	0.00669424	-0.000303588	0.000248759	-0.00317363	-0.00197278	0.000682283	-0.00531829	0.00187356
Misin01G229800	-0.00288164	-0.00304171	0.00214793	0.000817053	-0.00249749	-0.00374393	-0.00522996	-0.00150574	-0.00445493	0.000545921
Misin01G229900	0.00250442	0.00451901	-0.00305544	-0.00468721	0.00238623	-0.00617929	-0.00316876	-0.0056986	-0.00731616	0.00623616
Misin01G230000	-0.000160384	-0.00128981	-0.00259811	-0.00485738	-0.00247207	0.00122939	-0.00681871	-0.00450235	0.00247757	0.00133288
Misin01G230100	0.00673566	0.0110286	-0.00647515	-0.00133555	-0.013509	0.00379931	-0.00899453	0.00642585	-0.0129569	-0.0188318
Misin01G230400	0.00185846	-0.0115627	-0.000268873	0.0187411	-0.00422613	0.00779303	-0.00836572	0.00388709	-0.00899462	-0.00717178
Misin01G230500	0.00481045	0.00525876	-0.000916534	-0.00130202	-0.00845873	-0.00203656	0.000521317	0.0050799	-0.00521688	-0.00811938
Misin01G230600	0.00184779	-0.000438559	-0.00737238	-0.00591667	0.00422667	-0.00299314	0.00495573	-0.0122257	-0.0114193	-0.00512375
Misin01G230800	-0.00143962	-0.00225836	0.0015243	-0.00368133	-0.00573344	-6.78002e-05	0.000839994	-0.00269065	-0.000385109	-0.00252176
Misin01G230900	0.00780258	-0.00785053	0.00596977	-0.0031492	-0.0100431	-0.00581879	-0.00166272	0.00036603	-0.00658803	0.00173534
Misin01G231800	0.00129776	-0.000753525	0.000949123	0.00160839	-0.000440607	0.000534892	-0.00226216	-0.00264064	-0.00531201	-0.00151955
Misin01G231900	-0.000408302	0.00311763	0.0030261	-0.000604486	-0.000168011	0.00435632	0.00921378	0.00124719	0.000366769	0.00285052
Misin01G232100	0.00291561	-0.0059462	-0.00559782	-0.016102	0.00594362	0.00982953	0.000714598	-0.0103085	4.99989e-05	-0.0122837
Misin01G232500	-0.00492842	0.0073246	0.00298167	0.00603098	0.00584143	0.00283502	0.00690472	-0.00174055	-0.00782876	0.00802149
Misin01G232700	-0.00176219	-0.00465303	0.00519355	-0.00366188	-0.0112318	3.65953e-05	0.00492498	0.00214063	-0.00109509	0.00184302
Misin01G232900	0.0022575	-0.00134801	0.00523845	-0.000612011	-0.000573594	-0.00409585	-0.00433287	-0.000115518	-0.00124724	-0.00250225
Misin01G233100	0.0028238	0.00165834	-0.00834486	-0.00413194	0.0015757	0.0084377	0.000256576	-0.010045	-0.00660986	0.00460818
Misin01G233200	-0.0115098	-0.00192277	-0.00420204	0.00245199	-0.00984729	-0.00200389	-0.00911592	0.00496999	0.000912408	-0.00212487
Misin01G233300	-0.000299218	-0.0028066	0.00307053	0.000339999	-0.00450268	-0.00191358	-0.00117518	0.00100744	0.00188886	0.000479429
Misin01G233400	0.00220061	0.000984064	0.0029948	-0.00408342	0.00355265	0.00424065	-0.0047703	-0.00912213	-0.00255366	-0.00564426
Misin01G233500	-0.00190806	0.0039599	0.00403256	0.000759119	-0.00179244	0.00233708	0.00384663	0.00193299	-0.000223031	-0.00114598
Misin01G233600	0.00248595	0.00963723	-0.00162096	0.000870919	-0.00604112	0.00263641	0.00288797	0.000319929	-0.00517579	-0.00313053
Misin01G233700	-0.00060345	0.00083884	0.002957	-0.00160425	-0.0039474	-0.00173895	-0.00597621	0.000863709	-0.00435724	-0.00113153
Misin01G233900	0.00333821	-0.00163616	0.0025164	0.00120508	-0.00506601	-0.0050999	-0.00387229	0.00180464	-0.00782093	-0.00500142
Misin01G234400	0.000832971	0.00113845	0.00489602	-0.00152602	-0.00243804	0.00382923	-0.00326633	-0.00182834	0.000984365	0.00221807
Misin01G234600	0.00223783	-0.00181554	0.00266834	-0.00240383	0.0092423	0.0106538	-0.010514	0.0140052	0.000620469	-0.00657233
Misin01G235200	-0.00857278	0.00200057	0.00697851	-0.00528462	-0.000644294	0.0088747	0.0111072	0.000827563	-0.00524373	0.00190243
Misin01G235300	-0.00258745	-0.00268925	0.00467569	-0.00395832	-0.00644402	0.00216854	0.00174679	-0.000955551	-0.00255599	-0.00122605
Misin01G235800	-0.00159648	-0.00379051	0.00126075	-0.00182888	-0.0027913	-0.00103544	-0.00212187	-0.00315515	-0.00117836	0.00301877
Misin01G235900	0.00292625	-0.00271034	-0.000271363	0.00243299	0.000153038	-0.000179117	-0.00237189	-0.00263392	0.00367054	0.00311973
Misin01G236000	0.00255625	0.00123094	-0.00164409	0.00616901	0.00852481	-0.0049931	-0.00710743	-0.012434	-0.00808004	-0.00358224
Misin01G236200	0.000311851	-0.00250908	0.00832778	-0.00504959	-0.00423129	0.00125465	0.00310808	-0.00187956	-0.00119938	0.00173608
Misin01G236400	0.000501627	-0.00323555	0.00351551	-0.000322446	-0.00531599	0.00140656	-0.00375459	0.000165126	-0.000575088	0.00415895
Misin01G236600	0.00854282	-0.00140887	-0.000104294	-0.00272595	-0.0128897	-0.00198521	0.00594095	0.00336002	-0.00263496	0.00344102
Misin01G236900	-0.000312812	-0.00060566	-0.00190763	-0.00152459	-0.0036652	0.00323747	-0.00459677	-0.00243732	0.000711367	0.00210842
Misin01G237100	-0.00790215	-0.000840214	-0.0086601	-0.0112024	-0.00233189	0.00231273	-0.0128075	-0.00540765	0.0117714	0.00151586
Misin01G237200	-0.00250582	0.000138471	0.00166708	-0.00243546	-0.00448656	0.000568333	-0.00270476	-0.000125213	0.00117079	0.00033084
Misin01G237500	-0.000773011	-0.0172183	-0.000541025	0.0174	-0.0065534	0.00830876	0.0110795	0.00391922	-0.0103786	-0.00124965
Misin01G237600	0.000142821	-0.00527082	0.00171238	0.00489292	-0.00482002	0.000991242	-0.00114997	0.000844286	-0.00265825	-0.00258397
Misin01G237900	0.00865753	-0.00246754	-0.000968886	-0.0122203	-0.0163736	-0.00557437	0.00583393	0.00909616	-0.00687572	0.00820737
Misin01G238000	0.00547277	-0.000792286	1.85732e-06	-0.00764256	-0.0112627	-0.00410933	0.00185459	0.00494785	-0.0040061	0.00328285
Misin01G238300	0.00579327	-0.000977667	0.000625611	-0.00678889	-0.0185407	-0.00580995	0.00430582	0.00324174	-0.00270854	0.00571296
Misin01G238700	-0.000149818	-0.0059007	-0.00765127	-0.0166684	0.00112828	0.00318179	-0.00797806	-0.00759775	2.30627e-05	0.00489631
Misin01G238800	0.000979921	-0.0025595	0.005919	-0.00239559	-0.00538951	0.00303771	-0.00207018	6.72511e-05	-0.000313103	0.000894098
Misin01G239100	0.00111727	0.00359949	0.0011513	-0.000847858	0.000277703	-0.00121587	-0.0017839	-0.00525741	-0.00283843	-0.00119857
Misin01G239200	0.00524529	-0.000671988	0.00371989	0.00468386	0.00173679	0.00515209	0.00259289	0.00135849	-0.00352465	0.000949833
Misin01G239500	-0.000899921	-0.0018816	0.000697972	5.04213e-05	-0.00384543	-0.00238734	0.00037531	-0.00185995	-0.000200057	0.000926005
Misin01G239800	0.00303928	0.00402821	0.00259551	0.00182465	0.00134386	-0.00383218	-0.0133173	0.000967728	-0.0024407	-0.000575891
Misin01G240600	0.00085867	0.0057057	0.00344193	-0.00136929	0.00227438	-0.00154071	-0.00517575	0.00153909	-0.00270256	-0.00120511
Misin01G240800	0.0108182	0.00402568	0.000998855	-0.0108042	-0.0179529	-0.0125315	0.0015882	0.0113223	-0.00421	-0.011855
Misin01G241100	0.00235908	0.000429736	-0.000514625	-0.002952	-0.0055159	0.00168096	-0.000753534	-0.000275901	-0.000606699	-0.00517497
Misin01G241200	-0.00077525	-0.00334508	-0.00133641	-0.00125192	-0.0029517	0.00320171	-0.00468774	-0.00136327	0.00361387	0.000192537
Misin01G241300	0.00115511	0.000954236	0.00253476	0.000747393	2.18117e-05	-0.00206673	-0.00376129	-0.000217513	-0.00317059	-0.00330527
Misin01G241900	0.00082878	0.000770577	0.00599088	-0.0018233	4.6638e-05	7.0702e-05	-0.000657307	-0.00260543	0.000824085	-2.02632e-05
Misin01G242200	0.00970213	-0.0181626	0.0113996	0.0210738	0.0016438	0.0068791	0.00142708	0.0156986	-0.0143609	-0.0140302
Misin01G242400	-0.0009605	0.000474223	0.00162486	-0.000975735	-0.0012231	-0.000915141	0.00455475	0.00211309	-0.00147518	0.00025722
Misin01G242700	-0.000247095	0.001082	0.00674207	-0.00106971	-0.00293864	-0.000326376	0.00729405	0.00129478	-0.00304161	0.0019809
Misin01G242900	-0.00128372	0.00111336	0.00369475	-0.00118987	-0.00092458	0.000333021	-0.00228345	-0.0027304	-0.00184373	0.000406154
Misin01G243000	0.000607294	0.00158445	0.000498286	0.001067	-0.00168584	0.00145677	0.00094441	-0.000653711	0.00107339	0.00346228
Misin01G243700	0.000513491	0.00231639	0.000931453	0.000507829	0.00125513	-0.00174045	-0.00377681	0.000469781	-0.000394259	0.00136746
Misin01G244000	-0.0032198	0.001197	-0.000923945	0.000137705	-0.00404877	0.00200322	-0.00315503	-0.00065267	-0.00601925	-0.00201281
Misin01G244100	-0.00197228	0.000936194	0.000431145	-0.000351178	-0.00316667	0.00188244	-0.00118689	-0.00181631	-0.00463225	-0.0018174
Misin01G244300	0.00142305	0.000507321	0.000132219	-0.00382645	-0.00176148	0.00254613	-0.00312337	-0.00296141	0.00139574	0.000699031
Misin01G244700	0.0047681	0.000805762	0.00252634	-0.00024079	-0.00528036	-0.00203361	0.0028237	-0.000502324	-0.000335195	0.000649646
Misin01G244800	-0.00109585	-0.00211037	0.00754557	-0.00420439	-0.00475828	7.46913e-06	0.00246674	0.000197986	-0.00142536	4.61568e-05
Misin01G244900	-0.00145272	-0.00286766	0.00716593	-0.00509443	-0.0035356	0.0006962	0.00237768	0.000255095	-0.00165101	-0.000898659
Misin01G245000	-0.00916488	-0.00195471	-0.00700237	-0.00367083	-0.011288	-0.00366309	-0.00836744	-0.00112584	0.00851435	-0.00184522
Misin01G245200	0.00174165	-0.00229357	0.00512329	-0.00226029	-0.00226904	0.00597685	-0.000171683	-0.00110401	-0.00311749	-0.00215114
Misin01G245400	0.00176077	0.00203942	0.00202205	-0.000678147	-0.000808663	0.00160685	-0.00178279	-0.00289386	-0.00234852	0.00158571
Misin01G245600	0.00141772	0.00115632	0.00229047	-0.000315047	-0.00353548	0.00386965	0.00300148	0.000475237	-0.00138124	0.00190463
Misin01G245700	0.00259292	0.0019777	0.00238066	-0.000963127	-0.000379032	-0.000450158	-0.00224619	-0.00128669	-0.00101306	0.00116141
Misin01G245800	0.00112654	-6.89305e-06	0.00245866	0.00203766	-0.000104646	0.00228959	0.000235216	-0.00064677	-0.00112114	0.00245303
Misin01G246200	-0.00216593	-0.00160915	-0.00281886	0.00536011	-0.0039091	3.10471e-05	-0.00202727	0.000941792	-0.00249257	-0.00275318
Misin01G246600	-0.00300778	-0.000892408	0.00373756	-0.00123328	-0.0020105	0.000997097	0.0021893	0.00237563	-0.00561086	0.00168419
Misin01G246800	-0.00395233	0.000384527	-0.00368426	0.00188621	-0.00229351	-0.00551027	0.00353006	-0.00401295	-0.00726203	-0.000361845
Misin01G246900	-0.00277098	0.00183865	0.00541726	-0.00265437	-0.00120841	-0.00305541	-0.00327399	-0.00144907	-0.00438944	-4.35347e-05
Misin01G247400	0.00121517	-0.000880017	0.00385142	-0.00141584	-0.00415704	0.00117173	-0.000345234	-0.000421584	-0.00381524	0.000974027
Misin01G247500	0.0150886	0.00576098	-0.00345563	-0.00190509	-0.0147251	-0.00200245	0.00142058	0.00892443	-0.00681441	-0.0131567
Misin01G247900	0.000163826	-0.00102571	-0.000127737	0.00319702	-0.00362401	-0.000486529	-0.0054352	0.00129488	-0.00224837	0.000411788
Misin01G248200	-0.00129732	0.000115953	0.00304907	-0.00311607	-0.0043709	0.0022852	-0.00190883	-0.00133794	0.000595353	0.000222055
Misin01G248800	-0.00109492	0.00220965	-0.00234784	-0.00145376	-0.0030159	-0.000877498	-0.000674712	-0.000580055	-0.000534122	0.00159034
Misin01G248900	-0.000951709	-3.92112e-05	0.00408719	-0.00292678	-0.000906952	-0.000904592	-0.00311435	-0.00148343	-0.00203685	0.00132934
Misin01G249000	-0.00203639	0.000774755	-0.0105869	-0.00204621	0.000534924	-0.00362543	-0.0164615	0.00483982	0.00419355	-0.00616194
Misin01G249200	0.00226912	0.00528707	-0.000906499	-0.00347839	0.000911306	0.00177391	-0.00566407	-0.00442337	-0.000892786	-0.00195543
Misin01G249600	0.00690786	-0.000851659	-0.00192052	-0.00786037	-0.0165684	-0.00392508	0.00541585	0.00638896	-0.00163151	0.0122134
Misin01G249700	0.00458007	0.000915486	0.00561669	-0.0115603	-0.00210196	-0.0110975	-0.00139201	-0.00306455	0.0074943	0.0105113
Misin01G250000	0.0030856	0.00510889	0.00212854	-0.00302138	0.0010625	0.00582683	-0.000835703	-0.00159514	0.00197194	0.00034657
Misin01G250400	0.00420969	0.00302677	0.00623944	0.000647097	0.0021776	0.00940398	0.000252401	-0.00149688	-0.00352903	0.00305594
Misin01G250500	0.00481991	-0.000351812	0.00495229	0.00359809	-0.00077091	0.00308166	-0.0039843	-0.000293702	-0.00462555	-0.00675273
Misin01G250800	-0.00420929	-0.00887978	-0.0140173	0.0140562	0.00223533	-0.00592177	-0.00441284	-0.011172	-0.0145414	0.00660189
Misin01G250900	-0.00175166	-0.00304579	0.0007119	-1.78219e-05	-0.006653	-0.000632606	-0.000781352	0.000811592	-0.00175739	0.0021371
Misin01G251400	-1.28541e-05	0.000170508	0.00482656	-0.00290539	-0.00405184	0.00134144	0.000671895	-0.000859354	0.000446414	0.000855946
Misin01G251700	-0.00272639	-0.00111776	-0.00644223	-0.00607419	-0.00426791	0.00229948	7.28432e-05	-0.00672519	-0.00831608	0.00360573
Misin01G252100	-0.000222503	-0.00244546	-0.00219201	-0.00453271	-0.00491094	0.00509506	-0.00561362	-0.00204	0.000570567	3.39783e-05
Misin01G252800	0.000275547	-0.00119481	0.000174081	-0.00292893	-0.00388838	0.00365112	-0.00272573	-0.0019536	-0.00123495	0.000254865
Misin01G252900	0.000224142	-0.00258458	0.00168302	-0.00602841	-0.00612748	0.00610382	-0.00176815	-0.000748927	-0.00116711	0.00226796
Misin01G253200	0.000317004	0.00776534	0.00617623	0.00102829	0.00652708	-0.000492516	-0.00864997	-0.00510216	-0.00393883	0.00178447
Misin01G253500	0.00186748	0.000162951	-0.000722777	0.000390756	0.00116061	0.000999597	-0.00186546	-1.87119e-05	0.000199555	-0.00175756
Misin01G253700	-0.000208872	-0.000452396	0.00248159	1.61162e-05	0.00110053	-0.00395289	0.0018814	-0.00301475	-0.00475986	-0.000854491
Misin01G253800	0.00172076	0.00219838	0.000440231	-0.00106231	-0.00164884	0.00392568	-0.00020666	9.22136e-05	-0.00163195	-0.00166878
Misin01G256500	0.00166602	-0.00218619	0.00514949	-0.0053037	0.00650604	0.00543907	-0.00664548	-0.0189252	-0.0108937	0.00669099
Misin01G256800	-0.000987434	-0.000836144	-0.00234955	-0.00246518	-0.00556952	0.0017659	0.000398884	-0.00119069	-0.00180329	0.00563734
Misin01G256900	-0.0015728	-0.00102764	-0.00609137	-0.00276193	-0.00346065	0.0013576	-0.00489771	-0.00316062	-0.000734261	0.00466335
Misin01G257200	-0.00381331	-0.00204738	0.0105069	-0.00898235	-0.00850802	-0.00314413	0.00402353	0.00200249	-0.00239235	0.000571598
Misin01G257500	-0.00497896	0.00413776	0.00866565	-0.00534033	0.000913672	0.00892832	0.00238273	0.00144444	-0.00353313	0.00414046
Misin01G257600	-0.0101501	0.000860739	0.00984132	0.000930261	0.00206432	0.0039811	0.0110865	-0.00181489	-0.0240811	0.00518815
Misin01G257700	-0.0074137	0.00180394	0.00236479	-0.00273507	-2.33174e-05	-0.00280135	0.00209219	-0.00318896	-0.011066	0.00436725
Misin01G257800	-0.00254808	-0.00558634	0.0093244	-0.00570338	-0.00823187	-0.00311172	0.00365875	-0.00165552	-0.00361407	0.00205449
Misin01G257900	0.00250366	0.00423026	0.00185984	-0.000441886	-0.00215119	-0.00152366	-0.0074422	-0.000212831	-0.00600349	-0.000214258
Misin01G258000	0.0108316	0.0191594	0.0122225	0.00267217	0.00971275	-0.00504092	-0.0214668	-0.0011306	-0.00232017	-0.0071493
Misin01G258100	-0.000832491	-0.00121369	0.00552559	-0.00325479	-0.00474498	0.00196326	0.00600906	0.000957848	-0.00308467	0.00135904
Misin01G258200	0.00129145	0.00783469	0.00606016	-0.00371949	-0.000770805	-0.00310693	0.00139454	0.00583692	-0.00775676	0.00318999
Misin01G258300	-0.00526343	0.00302061	0.00544991	-0.00674515	-0.00542647	-0.00513894	0.000514256	0.00247242	0.00126334	0.00371885
Misin01G258700	0.00399627	0.0029842	0.000161788	-0.0108272	-0.0150681	-0.00426622	0.00626948	0.00398195	-0.00684413	-0.0131092
Misin01G259100	0.00586785	-0.00374763	0.00409574	0.00378358	-0.0014326	1.15812e-05	-0.00146969	-0.00236712	-0.00331265	-0.00208119
Misin01G259200	0.00045148	0.00166535	0.00615995	-0.000815083	6.45794e-05	-0.00291644	-0.0057278	-0.000569748	-0.00253273	0.00501486
Misin01G259600	-0.000184624	-0.00329005	0.00327472	-0.00301983	-0.00549282	-0.00297664	0.00144877	-0.000426214	-0.00340303	-4.06936e-06
Misin01G259900	0.00589127	-0.00163871	-0.000836278	-0.00846193	-0.012196	-0.00305545	0.00351587	0.00391191	-0.00229924	0.00180726
Misin01G260000	-0.00425352	-0.000425519	0.00571767	-0.000401139	-0.00564246	0.00357551	-0.00071255	0.00350136	-0.0013689	0.00219947
Misin01G260400	-0.0134446	-0.00329246	-0.00604899	0.00109914	-0.00426833	-0.00735132	-0.00823173	-0.00486036	-0.00908911	-0.00186382
Misin01G260500	-0.0119164	0.00237856	-0.00132534	-0.00467739	0.00422714	-0.0075044	-0.00945018	-0.0165529	-0.0221585	-0.00879459
Misin01G260600	0.000936435	-4.27654e-05	0.00659602	-0.0028011	-0.00191195	-0.00298797	0.00195752	-0.00082072	-0.000347714	0.00319138
Misin01G261600	-0.00174235	0.00220746	-0.000416883	0.00164232	0.00075353	-0.00362126	-0.00191764	-0.00150741	-0.00334541	0.00120338
Misin01G261700	-0.00172916	-0.00352721	-0.000559341	0.00300478	-0.00327699	-0.00704447	0.00350849	-0.00249935	-0.00435623	-0.00113553
Misin01G261800	-0.000538461	0.00131252	0.00113935	-0.00531708	-0.00344869	0.0079881	-0.000419245	-0.000180123	0.00147683	0.00855439
Misin01G262000	0.000213309	0.0129459	-0.0156649	0.00246693	0.00141724	-0.000473849	-0.0106008	-0.00307162	-0.000482808	0.017036
Misin01G262100	-0.00637125	-0.00411552	-0.00605629	0.0074035	-0.00462035	-0.00319209	-0.00997677	0.00276188	-0.000737685	-0.00275443
Misin01G262200	-0.000311168	0.00226798	-0.000494937	0.00181886	-0.00184231	0.00063563	0.00249016	0.000858844	-0.00424071	-0.00102107
Misin01G262300	0.00260645	-7.35253e-05	-0.000431415	-0.00861402	-0.00153205	0.00265558	0.00325342	-0.00452304	-0.00278857	-0.00288639
Misin01G262400	-0.00258662	-0.00190916	-0.00251782	-0.00137049	-0.00164078	-0.00426842	-0.000347897	-0.00226333	-0.00290669	-0.0031884
Misin01G262500	0.00566674	-0.00304996	-0.0118111	-0.00311222	-0.00140366	0.00882723	0.00635479	-0.00681398	-0.000656017	-0.00570032
Misin01G262800	-0.0230963	0.00741181	-0.000668206	-0.00488839	-0.00440387	0.000333878	-0.0107558	0.00396681	-0.00567971	-0.00398154
Misin01G262900	0.000955185	0.000667757	-0.00210159	0.00097267	-0.0023002	0.000288628	-0.00264771	-0.00415456	0.000621785	0.0025657
Misin01G263400	0.00225789	0.00377232	-0.000342223	0.000615175	0.00224771	0.000763767	-0.00603208	-0.00380759	-0.00167261	-0.00236582
Misin01G263600	0.00356795	0.00118402	0.00144954	0.00020134	-0.0025597	-0.00165054	-0.00214571	0.00153029	-0.00308477	-0.00265624
Misin01G264000	0.00282181	-0.000349693	0.000174882	0.00441489	-0.00272746	0.00650344	0.0004709	-0.000760992	-0.00388806	-0.000665537
Misin01G264100	0.00865783	0.00187574	-0.00333249	-0.0103718	-0.00235924	0.00377719	0.00314252	-0.00598985	-0.00694424	-0.0067738
Misin01G264200	0.00638266	-0.00654661	-0.00900879	-0.00584472	0.00356324	0.00754409	-0.00216828	0.00503228	0.00115392	0.000373279
Misin01G264300	-0.00333126	-0.0004019	0.00413643	0.00526638	-0.00114028	-0.00117829	-0.000273783	0.00400324	-0.00474876	0.00903576
Misin01G264400	0.000337358	-0.00296353	0.00300695	-0.00221526	-0.00209283	-0.000812239	0.00208077	-0.0037615	-0.000421098	0.000205007
Misin01G264500	0.00387158	-0.00302008	0.001741	0.00593302	0.000156827	0.00146264	0.00250304	-0.00364782	0.00175805	0.00264824
Misin01G264600	-0.00577313	-0.0032524	0.00718461	0.00355156	-0.00495407	0.00522711	-0.0039373	0.0106576	-0.00427043	0.0116597
Misin01G264700	0.00162021	0.00241652	-0.00209568	0.000402217	-0.0017499	0.00064745	-0.00150011	-0.00256249	-0.00246508	0.00202559
Misin01G264800	0.00561292	0.0127565	-0.00449436	0.00404103	-0.000783954	-0.000359706	0.00310347	0.00530812	-0.00262751	0.000419352
Misin01G264900	0.00474464	0.0015623	0.00224805	0.000911183	-0.000652949	-0.000204086	-0.00112541	-0.0035754	-0.000317138	-0.000166568
Misin01G265000	-0.00207949	-0.000962802	-0.00127304	-0.0016848	-0.00300824	0.00161453	9.42857e-05	-0.00224351	0.000232802	0.00187446
Misin01G265200	0.00202741	-0.0139916	-0.0139272	-0.0138225	-0.0064948	0.00753313	-0.00612627	0.0064944	0.00450476	0.000120129
Misin01G265800	-0.00462525	-0.00281228	-0.00480239	-0.00412251	-0.00427244	-0.000544246	-0.0023387	-0.00569584	-0.00460679	0.000322262
Misin01G265900	0.00161682	-0.00780307	-0.00377959	0.00527277	-0.00454489	-0.00988009	-0.00348314	0.00479693	0.00550299	0.00669758
Misin01G266000	-0.00286163	-0.00226824	0.00560765	-0.00237032	-0.00160333	0.000602524	-0.00148531	-0.000315373	-0.00622022	0.00387513
Misin01G266100	-0.00239686	-0.00173091	0.00473955	-0.00200321	-0.000730016	0.00108393	-0.00245766	-0.00129746	-0.00189869	0.00418942
Misin01G266200	0.00639388	-0.00224464	0.000971619	-0.00298139	-0.00370875	-0.00388948	0.000236892	-0.00081016	0.00435496	0.0105892
Misin01G266300	0.00032149	-0.00104137	-0.00199526	0.00167896	0.00316072	-0.0027169	-0.0028181	-0.00458634	0.0012646	0.00290573
Misin01G266600	-0.00948173	0.000423123	3.65776e-05	0.000594735	-0.0011585	0.00280182	-0.000264353	3.36403e-05	0.00081702	0.00413358
Misin01G266800	2.77484e-05	-0.000680474	0.00110808	0.00101872	-0.00267601	0.00184935	-0.00389498	-0.00208437	0.00144764	0.000791688
Misin01G266900	-0.00183224	-0.00365408	0.00559945	-0.00324028	-0.00598876	-0.00404939	0.0010095	-0.000911807	-0.00308729	0.00267501
Misin01G267000	-0.000205648	0.000872488	0.00186198	-0.000290638	-0.00244049	0.00197842	-0.00331219	-0.0017891	-0.000868624	0.00170135
Misin01G267200	-0.00288854	0.00205553	-0.0125371	0.000772308	-0.00712939	-0.00529299	-0.00854106	-0.00450963	0.00787268	0.000870749
Misin01G267400	0.00130482	0.000299668	-0.00264358	0.00170511	-0.00396289	0.00240959	-0.0040132	-9.87123e-05	0.000672234	-0.000763687
Misin01G267500	0.0153591	0.0128512	-0.00724452	-0.0028997	-0.00893744	-0.00672234	0.00236521	0.00295452	-0.00190684	-0.00237605
Misin01G268000	0.00120485	0.00701018	0.00438442	-0.00660469	0.00286442	-0.00309612	0.00178609	-0.00202616	-0.00496323	-0.00172085
Misin01G268100	-0.000302239	0.00215463	-0.00689944	0.00278352	-0.00239023	0.000267488	0.00529716	-0.00101722	-0.00571209	0.00201269
Misin01G268200	0.00119344	0.00243539	-0.000945987	-0.00136834	-4.00322e-05	-0.000508123	-0.00123482	-0.00643168	-0.00345204	-0.00185331
Misin01G268300	0.00884248	-0.0132986	0.00292394	0.0109218	0.0051075	-0.00234039	-0.00752313	-0.000683684	-0.00567442	0.00401002
Misin01G268500	-0.000822286	0.00841829	0.00363882	0.00596147	0.0043285	0.00149524	0.00911693	-0.00164467	0.0025096	-0.00114069
Misin01G268600	0.00129549	0.00147066	-0.000895246	0.000750947	-0.00348167	0.00260437	-0.000581295	-0.000947932	-8.67555e-05	0.00197089
Misin01G268700	0.00311035	0.00100974	-0.000619735	-0.00596343	-0.00970303	-0.0070759	0.00715217	-0.0014662	-0.00732201	0.00232828
Misin01G268800	0.0074877	-0.00436679	-0.00155633	-0.00307466	-0.0108407	-0.00541025	0.00397784	0.00155125	0.000471022	-0.00305499
Misin01G268900	0.000307786	-0.00154448	-0.0106692	0.00147722	0.000536601	9.3271e-05	0.00014548	-0.0059289	0.00057203	0.00179656
Misin01G269100	0.00421675	0.00022854	-0.00487924	-0.00467275	-0.0117307	0.00279341	0.00561279	0.00238946	-0.000474777	0.0133026
Misin01G269200	-0.00289283	-0.00984258	-0.00382871	0.0138648	-0.00867543	0.0082805	-0.00751055	0.00476518	-0.00362548	-0.00896367
Misin01G269500	0.00253876	7.94406e-05	0.00345918	0.00119758	-0.000537107	0.00463384	0.000130214	0.000941569	-0.00325655	-0.00068394
Misin01G269600	0.00164041	-0.000446936	0.00230272	0.00027519	-0.00279746	0.00476409	-0.000106211	0.00121409	-0.00335334	0.0011255
Misin01G269900	0.00087251	3.65259e-05	0.0053425	-0.00313616	-0.00321223	0.000803568	-0.00399733	0.000226286	-0.00648318	0.00116043
Misin01G270000	0.00733241	-0.00597254	-1.6723e-05	-0.0103436	0.0109109	0.00250983	-0.00523526	-0.00116905	-0.00579008	-0.0079703
Misin01G270200	0.00120277	-0.00274267	-0.00242879	0.000417465	0.00243536	0.00174893	-6.88509e-06	-0.00673258	0.0028919	-0.000200383
Misin01G270300	-0.00208653	-0.00450128	0.00635428	-0.00312396	-0.00886495	0.00294519	0.0017921	0.00118911	-0.00291937	0.000959013
Misin01G270400	-0.00377873	-0.000455254	1.83691e-05	-0.000638647	-0.00210165	-0.00253539	0.000187029	-0.00176046	-0.00544265	0.00339501
Misin01G270600	0.00395419	0.00611419	-0.0037	0.0021366	0.00172259	0.00343589	-0.00655966	-0.00977802	-0.00638416	0.0125878
Misin01G270900	-0.000816187	-0.0016319	0.00132841	-0.000563052	-0.00492864	0.00271022	0.000319556	-0.00168511	-0.00157756	0.00287431
Misin01G271200	0.000403053	0.000527005	0.00164315	-0.000661411	-0.00466408	0.0023442	-0.000863027	-0.000114981	-0.002416	0.0013936
Misin01G271300	0.000480437	0.00140292	-0.0021204	0.00245675	-0.00206693	0.00686764	-0.00686839	-0.00516837	0.00255309	0.00481925
Misin01G271400	-0.000450178	0.00252609	-0.00199681	-0.00197986	-0.000611121	-0.00994847	0.00439328	-0.00296963	-0.00161678	0.00674055
Misin01G271500	-0.00231027	0.00254999	-0.00349102	0.00180028	0.000317281	-0.00538257	0.00039968	-0.00335078	-0.00507282	0.00155693
Misin01G271700	-0.00610465	0.00179753	-0.0152635	0.00130561	-0.0044851	-0.0075232	0.00698819	-0.00841135	-0.00719989	0.00501606
Misin01G271800	-0.0135446	0.00205183	-0.00308486	0.00212595	-0.00498751	-0.00343215	-0.00716554	0.00548571	-0.0047911	0.00559502
Misin01G272000	0.00557323	0.00414712	0.00579412	0.00182706	0.0017058	0.000575336	0.000499375	-0.00158898	-0.00140295	0.000178702
Misin01G272300	0.00264817	0.00956673	0.00510188	-0.00129735	-0.00112831	-0.0139327	-0.00563715	0.000511199	-0.0145545	-0.0168593
Misin01G272400	0.00439688	0.000135218	0.00687055	-0.00202284	-0.003164	-0.00335605	-0.000198572	0.00150318	0.000849196	0.00371286
Misin01G272600	0.00245885	-0.0054863	0.00586972	0.00478559	-0.00676715	0.00495692	-0.00165865	0.00335944	-0.000945008	0.00390135
Misin01G273000	0.00355032	-0.00125991	0.00476923	0.00139828	-0.00273349	0.00229257	0.00191556	0.00152858	-0.00146982	0.000263691
Misin01G273100	0.00348699	-0.000469036	0.00270111	0.00218773	-0.00235778	0.00215542	-6.71709e-05	7.88655e-05	-0.00370145	0.00125855
Misin01G273200	0.00431595	0.00358916	0.0140089	-0.00326531	0.00895297	-0.000211096	-0.0024857	-0.00348976	0.00339074	-0.00393635
Misin01G273300	0.00838221	0.00253731	0.000458015	0.00136521	-0.00283037	0.000744579	-0.00255195	-0.00223554	-0.00340127	-0.0057897
Misin01G273400	0.00401351	-0.00633983	-0.0129034	-0.0176138	0.00154816	0.0115817	0.00127224	-0.00824117	-0.00574113	0.0120503
Misin01G273700	0.00803884	-0.00939149	0.00591032	0.0137203	-0.00150772	0.00461641	-0.00150296	-0.00391037	-0.00618411	0.00548897
Misin01G273800	-0.000757959	-0.0010735	0.000331312	-0.00184991	-0.000981844	0.000127113	-0.00783021	-0.000624489	-1.69176e-06	0.00344998
Misin01G274000	0.00404628	-0.00285653	-0.00141652	0.000811334	-0.00798853	-0.000988299	-0.00194585	2.9098e-05	-0.00520645	0.00561757
Misin01G274100	0.00272637	-0.00147755	0.00238955	-0.00115015	-0.00185156	-0.00178618	-0.008304	-0.00035555	-0.00266081	0.000498428
Misin01G274600	0.00042598	0.00292938	0.00976432	-0.00919444	0.00137845	0.015512	-0.00448414	-0.0155111	-0.0028194	-0.0041334
Misin01G274700	-0.00186316	-0.00504268	0.00661378	-0.00246112	-0.00672465	0.00154605	-0.00131071	0.00103252	0.00212748	0.00431773
Misin01G274900	3.17998e-05	0.000887564	0.00143172	-0.000926967	0.001403	0.005954	-0.000451327	-0.00121282	-0.000198219	0.00249085
Misin01G275100	-0.000597578	0.00409236	-0.000158288	-0.000959029	0.000405335	0.00175815	0.000689784	-0.00372651	-0.000778027	0.00114188
Misin01G275600	0.000290392	-0.000759708	0.00402745	0.00123674	-2.06889e-05	-0.00425169	-0.00657388	-0.00221641	0.00319833	0.00037317
Misin01G275700	0.00421109	0.00650915	-0.00377054	-0.00187884	0.00064875	0.00149018	-0.00660685	-0.00247285	0.00120158	0.00405707
Misin01G275800	-0.00314004	0.00331438	0.0037696	-0.00712671	-0.00506967	-0.00343423	-0.00230734	-0.00109413	-0.000245711	0.00273088
Misin01G276400	-0.00263801	-0.00132746	-0.00128384	0.00899029	-0.0048546	0.00494444	-0.000533673	0.0060006	-0.00590009	0.00795832
Misin01G276500	0.00360807	0.00531603	0.00390448	0.0115499	0.00417912	-0.00157703	8.89022e-05	-0.00443782	-0.0110462	-0.00209572
Misin01G276600	0.0022194	0.00379642	-0.00716097	0.0148136	0.00259786	-0.00889637	-0.0090378	0.00230688	-0.011219	0.00676318
Misin01G276800	-0.00201149	0.00104445	-0.00101264	0.00332902	-0.00205984	0.000200945	0.000356599	-0.000953856	0.00162997	0.00353897
Misin01G276900	0.00123078	0.000915547	-0.00047184	0.00275831	-0.0036404	0.0039964	-0.000445386	-0.00272562	-0.00490287	0.00515928
Misin01G277000	-0.000334832	0.000343853	-0.00343785	-0.00528187	0.000600457	0.00425801	-0.00247934	-0.00281297	0.000884601	0.000425318
Misin01G277300	-0.0156822	-0.00743555	-0.00626592	-0.0188239	0.0069284	0.0127934	0.00381631	0.0219203	-0.000322325	0.00915383
Misin01G277400	0.0027051	-0.0121736	0.00668267	0.00619473	-0.00945251	0.00122472	0.00101319	0.00432422	-0.00855949	-0.0009952
Misin01G277900	0.00671013	0.00105271	-0.00579917	0.0115347	-0.00161746	-0.00117705	-0.0043779	0.00315796	0.00258324	0.0100924
Misin01G278000	0.00170013	-0.00262832	-0.00285931	0.00189973	-0.000412589	0.00158529	-0.00317737	-0.00237998	0.000801515	-0.000208415
Misin01G278100	-0.00286625	-0.000797347	-0.00102114	0.00622166	-0.000360605	-0.00199793	-0.00463269	0.00367339	-0.000506199	0.00279969
Misin01G278200	0.00926276	0.00250773	0.00592655	0.00378706	0.00281204	0.00406278	-0.00518472	0.000871521	0.00147056	0.00491977
Misin01G278300	0.00386353	-0.00920745	-0.00816727	-0.0118589	0.0128435	-0.000931322	-0.00277757	0.0138814	-0.00544788	-0.00289445
Misin01G278400	0.0031038	0.00930402	-0.00650005	0.00133142	-0.00118669	0.00350692	0.00197361	0.00134449	-0.00186658	-0.00554133
Misin01G278500	0.00153111	-0.00100441	0.0023323	0.0042346	-0.00239519	0.00434593	-0.00214027	8.63117e-05	-0.000619353	0.00329032
Misin01G278600	0.00384322	0.000698243	0.00375606	-0.00121368	0.00139088	-0.00176392	-0.000713461	-0.000769964	0.00290572	0.00132767
Misin01G278700	0.00128754	-0.00306849	-0.00201817	-0.000577681	0.00319145	0.000804605	-0.00627222	0.00062316	0.00156555	0.00265852
Misin01G278800	0.00263912	-0.00476075	0.00327241	0.00112314	-0.00356064	-0.0030601	4.73072e-05	-0.00129768	-0.00585147	-0.00192257
Misin01G278900	0.00106622	-0.00228321	0.00127952	0.004413	-0.000546914	-0.0023719	-0.00104018	0.000843598	-0.00807009	-0.00253095
Misin01G279000	0.00406909	-0.00735056	-0.00232105	-0.0046767	0.0102054	0.00136429	-0.00770496	0.0116251	-0.00113434	0.0022763
Misin01G279100	0.00611719	0.000266156	0.0051818	0.000267092	0.00216883	0.00113391	0.0007467	-0.00281684	0.00231173	-0.000426998
Misin01G279200	0.00195669	-0.000216754	0.00262707	0.00463967	-0.00172235	0.00284436	-0.00160848	-0.00167066	-0.0025603	0.00252683
Misin01G279300	0.00259257	0.00744292	-0.0124573	-0.00297916	-0.0028991	0.0119468	0.00403824	-0.00260215	-0.00665192	-0.00294897
Misin01G279400	0.00284265	0.000260019	-0.00117177	-0.0033849	0.00125951	0.00328432	0.00155621	-0.00380248	-3.71002e-05	0.00335344
Misin01G279500	0.00707757	0.00043391	0.00179373	0.00209442	-0.00179033	0.0086754	-0.00432689	0.000811832	0.00115678	0.00594996
Misin01G279600	-0.0013312	0.00053044	0.000922984	0.00502408	0.00227912	-0.000313943	-0.00489158	0.00304515	0.000394025	0.0058335
Misin01G279700	-0.00172763	-0.00208903	0.00120076	0.00263878	-0.0033539	-0.00144388	-0.00204433	0.00343304	-0.000766994	0.000672395
Misin01G279800	0.00125121	-0.00155237	0.00710532	-0.000568677	-0.00113093	0.00253973	5.68762e-05	0.00177393	-0.00643069	0.00205405
Misin01G279900	0.00641739	0.00500619	0.000492425	-0.000949688	0.00868421	0.0135944	-0.00601325	-0.00539874	0.00124144	0.00225404
Misin01G280100	0.00145719	0.000331335	0.00100903	0.000989252	-0.00235332	0.00325168	-4.38764e-05	-0.000206418	-0.00149377	0.000191036
Misin01G280700	-0.00131994	-0.000194138	0.000878158	0.000942691	-0.0070062	-0.000631133	0.00276849	0.00273511	0.0044572	0.000853556
Misin01G280900	-0.0117186	-0.00389983	-0.00403029	-0.00504184	-0.00112365	-0.0103126	0.00212563	0.00181381	-0.0011317	-0.000520646
Misin01G281000	0.00390856	-0.00604109	0.000491398	0.00424823	-0.00344832	0.00373166	0.000480302	0.000483626	0.00198946	0.00194462
Misin01G281100	0.000437693	0.00324928	-0.00181203	0.00525795	0.000421432	-0.00287306	5.72335e-05	0.000131783	-0.000443142	-0.00092829
Misin01G281200	-0.000467489	0.000820621	-0.000686329	0.00172773	0.000340328	-0.00846677	-0.00847545	0.00163717	-0.00341869	0.00297681
Misin01G281400	0.00119145	-0.00388825	0.0118171	-0.000221574	-0.00495878	-0.000279917	-0.00955471	0.0121503	8.40298e-05	-0.00905539
Misin01G281500	0.000170785	-0.000406673	0.0047273	-0.00400611	-0.00522228	0.000433272	0.00222025	0.000424934	-0.000386428	0.000106859
Misin01G281700	-0.00172708	-0.0105622	-0.00598181	0.00231673	0.00252868	-0.00169645	-0.0109638	0.00506867	-0.00336093	-0.00304608
Misin01G282000	0.000345931	-0.00967274	-0.00320087	0.00626889	-0.00704701	0.00135154	-0.00192092	-0.00220715	-0.00196075	-0.0011161
Misin01G282200	-0.0015071	0.00138073	-0.00832685	0.00450473	-0.00122933	-0.00907857	0.00278325	-0.00255896	-0.00399697	0.00104566
Misin01G282300	-0.0143237	0.000224258	-0.0132767	0.00170243	-0.00948369	-0.00180574	-0.0252731	0.00467013	0.0138996	-0.00549159
Misin01G282500	0.00422144	0.00368093	-0.00488051	0.0105025	-0.0069914	0.0031727	0.0009457	0.00199579	-0.011404	-0.000450991
Misin01G282600	0.000497799	-0.00210895	-1.30878e-05	0.00226493	-0.00169478	0.00501842	0.00194828	-0.00216271	0.000857222	0.00674832
Misin01G282800	0.00677316	0.00262355	0.000944206	-0.00289674	-0.00853628	-0.00296654	-0.00438627	-0.000933462	-0.00849415	-0.0146704
Misin01G282900	-0.000496362	-0.00223177	0.00660945	-0.00349514	-0.00377702	0.00120745	-0.0104492	-0.000693553	-0.00449108	-0.000427359
Misin01G283300	-0.0221682	0.0130281	-0.00576329	-0.00216503	-0.00185064	0.00570031	-0.0148161	0.00592745	0.000463441	-0.00349566
Misin01G283400	-0.000932669	-0.00262238	0.00677397	-0.00437969	-0.00648658	-0.000531609	-0.000262522	-0.0005867	-0.00399899	-0.00183367
Misin01G283500	0.00654463	0.00787024	-0.00599766	-0.00233959	-0.0155567	0.00242731	-0.00342534	0.00661142	-0.0125312	-0.015347
Misin01G283700	0.00082899	-0.000226253	0.00125389	0.000554566	-0.00323336	0.00728537	-0.000503647	-0.0032326	-0.00261275	0.00403155
Misin01G283800	-0.00199186	0.00154076	0.000333376	-0.00444342	0.00197995	0.00622426	-0.00629707	-0.00292451	-0.00457029	0.00296576
Misin01G284000	0.00368149	0.00986309	-0.00298215	-0.00425294	-0.0100137	-0.00707336	-0.0025997	0.00709421	-0.00669081	-0.0100263
Misin01G284300	0.00989401	0.0099306	-0.0117378	-0.00949672	-0.0172695	0.0034366	-0.00518295	0.00998511	-0.0101689	-0.00593563
Misin01G284400	-0.000933172	-0.00374499	-0.00446274	0.00338209	-0.000673623	0.00354949	-0.000417988	-0.00812239	-0.00361344	-0.00113162
Misin01G284500	0.00705523	0.0135816	-0.00252485	-0.0110103	-0.00941364	-0.00609866	-1.88883e-05	-0.00350305	0.00433412	-0.0105381
Misin01G284600	0.00240134	0.00243893	-0.00591332	-0.000718841	-0.00576036	0.0062745	0.00388822	0.00385969	-0.003045	0.015121
Misin01G284700	0.0036104	0.00344133	0.00210053	-0.00222389	-0.00012663	0.00577862	-0.00675137	-0.00254001	0.000872022	-0.00619879
Misin01G284900	0.000983164	-0.00250755	-0.000877019	-1.68466e-05	-0.00593089	0.00422313	0.000452096	-0.00053929	0.00257797	0.000486521
Misin01G285000	0.00212954	0.00119024	0.00474203	0.00272515	0.00214321	0.000316693	-0.00440204	-0.00145506	-0.00302581	-0.00142794
Misin01G285200	0.000803261	-0.000295622	0.00296725	0.0038847	0.00103102	-0.00135838	-0.00110298	-0.00126339	-0.00271666	0.000772272
Misin01G285400	0.00321094	-0.0214379	-0.0130612	0.00580251	0.00411905	0.0168972	0.0019783	0.00673969	-0.00323673	0.00423787
Misin01G285500	0.009312	0.0129163	-0.00699038	0.00627964	6.31779e-05	-0.00147989	0.00527848	0.00412234	0.00145085	0.00525152
Misin01G285600	0.00412625	-0.00293664	-0.000356366	-0.00921432	-0.00409359	-0.00115765	-0.000493228	-0.00322107	-0.00106342	-0.00433597
Misin01G286000	0.00383502	0.00333789	-0.00341747	-0.00540525	-0.00542392	0.002554	0.00383672	0.00243553	-0.00369983	-0.000961049
Misin01G286100	0.00460566	0.00712817	-0.00259528	0.00159674	-0.00601297	0.000582201	0.00113974	0.000793203	-0.00322769	0.00405515
Misin01G286200	-0.000779672	-0.00178486	0.00373268	-0.000922187	-0.00227281	-0.00541998	-0.0073112	0.00291928	-0.00415711	0.00235998
Misin01G286300	-0.00648261	-0.00573318	-0.00112864	0.00459265	-0.00212455	-0.00476957	-0.0017486	0.000519987	-0.00668949	0.0032314
Misin01G286700	-0.0017606	0.000764178	-0.00326675	-0.00206056	-0.00825837	-0.00103953	-0.00165826	0.00151741	0.00145102	-0.00136768
Misin01G286800	0.000202375	-0.000885476	0.00425776	-0.00112092	-0.00577638	0.00471705	-0.000981379	-0.000229889	-0.0032099	0.00528568
Misin01G286900	0.00588656	-0.00169224	0.00275762	-0.00914609	-0.0112532	-0.00944873	0.0049027	0.0103657	0.000415196	-0.00655627
Misin01G287000	-0.0028879	-0.000652289	0.0050317	-0.00424381	-0.00537165	-0.000345204	0.00596297	-0.00288062	-0.000528858	-0.000237186
Misin01G287500	0.00171174	0.00359622	0.000103758	0.00165799	-0.00033249	0.00384809	-0.00103392	-0.000193035	-0.00392533	0.00166098
Misin01G287600	-0.00274149	0.00675577	-0.00542464	-0.00035896	0.00316044	-0.0065554	-0.0028881	-0.0091348	-0.0178123	0.00189813
Misin01G288400	0.000824863	-0.00141784	-0.0075021	0.0037021	-0.00254818	-0.00620263	-0.00657666	-0.00283465	-0.00061366	-0.00209295
Misin01G288500	-0.00279789	-0.00429488	-0.00161776	0.00287232	-0.00490904	0.000478948	-0.00268132	-0.00182292	0.000771105	-0.00228575
Misin01G288700	-0.00805896	-0.000496784	-0.00627842	-0.0016625	-0.000360265	-0.000897415	-0.00951245	-0.0118786	-0.0159493	-0.00151148
Misin01G289000	0.00276739	-7.32911e-05	0.00230879	0.00320869	-0.000422909	0.00161717	-0.00390671	-0.00145196	-0.00135382	0.0012784
Misin01G289100	-0.00276645	0.000229437	0.00802172	-0.00397008	0.000295107	0.0046085	-0.00315502	-0.0015323	-0.00199926	0.00371155
Misin01G289200	-0.00254082	-0.00166694	0.00570874	-0.00500983	-0.0057547	0.000158407	0.00234054	0.000256945	-0.00248963	0.00234643
Misin01G289400	-0.00534317	0.00323331	0.00893819	-0.00607237	-0.0034735	0.00319171	-0.00200582	-0.00141282	-0.0121038	0.000800936
Misin01G289500	-0.000931571	-0.00333457	0.003619	-0.00108876	-0.00530538	0.000364265	-0.000362912	0.000413775	-0.00208102	0.00139976
Misin01G289900	-0.00108228	-0.000837417	0.000395659	0.000950323	-0.00430897	0.00434581	-0.00344515	-0.00221642	0.000474598	0.00804356
Misin01G290000	0.0038107	-0.00115111	0.00635679	0.00185945	-0.00285607	0.000630456	-0.000971798	0.000364155	-0.00324619	-0.00236646
Misin01G290100	0.00110884	-0.00206758	0.00641115	-0.00336233	-0.0031177	-0.00160404	0.000107896	-0.000474839	-0.00250909	0.00259435
Misin01G290200	0.00102073	-0.00322296	0.0060632	-0.00384589	-0.00495838	-0.00203997	0.000359544	-0.000215556	-0.000808783	0.00220423
Misin01G290300	0.000741303	-0.00256666	0.00512062	-0.00355058	-0.00251741	-0.000801616	-0.000278806	-0.00111617	-0.000300748	0.0029934
Misin01G290400	0.00084934	-0.0112114	0.00558744	0.0185763	-0.000176335	0.00998101	0.00314466	0.00584337	-8.7711e-05	-0.00825257
Misin01G290500	0.00542523	0.0106001	-0.00256795	0.00295391	-0.000141545	-0.00420305	-0.00949715	0.000946623	0.00020283	0.00759648
Misin01G291000	0.00619817	0.0192483	-0.00437067	0.0113129	0.012593	0.00168826	-0.00823883	-0.0049891	-0.00262239	-0.00831689
Misin01G291100	0.00132625	-0.0029315	-0.00766697	0.000716804	-0.00823771	-0.0109438	0.00843397	0.000831923	-0.0118737	0.00982905
Misin01G291200	-0.00095689	0.00174063	-0.00192876	0.000657782	-0.00164161	0.0033895	-0.000546067	-6.14622e-05	-8.47638e-05	0.00284685
Misin01G291300	-0.0026206	0.0022922	0.00470844	-0.00500185	-0.00726165	-0.00102563	6.34024e-05	0.00164445	-0.00228332	-0.00186258
Misin01G291400	0.00376138	0.00879502	0.00845518	-0.00121363	0.00603806	-0.00632029	-0.00700661	-0.0070199	-0.00291859	0.0123077
Misin01G291500	-0.000295955	-0.0046434	0.00258624	0.001022	-0.00615797	0.00334308	-0.0019625	0.00080094	0.0043699	0.00573426
Misin01G291600	-0.00294772	-0.00323072	0.00337842	-0.0059331	-0.0100551	-0.00338546	0.00451162	0.000101293	0.00264312	-0.000270575
Misin01G291700	-0.00223939	-0.000246946	-0.000897716	0.00328677	-0.00153017	0.00106445	3.4569e-05	-0.00742876	-0.00466242	0.000509414
Misin01G291800	-0.00153843	-0.00524174	0.00423288	-0.0042476	-0.0101107	-0.00405095	0.00581813	0.00145155	-0.00461213	-0.00208945
Misin01G291900	0.0016104	-9.40717e-05	0.00409297	-0.00122942	-0.00689284	0.000168736	-0.00172639	0.00172276	-0.00259874	0.00185293
Misin01G292100	-0.00408369	-0.00194708	0.00092419	-0.00208247	-0.00702392	-0.000109277	-0.000232037	1.84952e-05	0.00433245	-0.00553301
Misin01G292200	9.8867e-05	-0.000123573	-0.00460557	-0.00223096	-7.67088e-05	0.00448004	-0.00433324	-0.000588724	0.00497699	0.00302539
Misin01G292300	-0.00370381	0.0017042	0.00169282	-0.00294814	-0.00216753	0.000744919	-0.00212909	0.000955179	-0.00149017	0.000113828
Misin01G292600	0.00221418	-0.00230836	0.000425949	0.00111914	-0.00068018	-0.00376406	-0.00117573	-0.00474952	0.00405916	0.00501973
Misin01G292700	0.00498172	0.00073002	-0.00185813	0.00512779	-0.00596916	-0.00355483	-0.00689933	0.00459407	-0.0037504	-0.00659158
Misin01G292800	-0.00614939	0.000391722	0.00464084	0.000439997	-0.0034768	0.00350961	-0.00199298	0.00371445	0.00112049	0.00301084
Misin01G292900	0.00038135	-0.0012729	-0.00171645	0.00345157	0.000151131	0.00295438	0.00106795	-0.00433616	0.00309663	0.00330429
Misin01G293000	0.00020462	-0.00116332	-0.00610792	-0.00144773	-0.00122904	0.00309499	-0.00177115	-0.000666981	-0.00177954	-0.000839044
Misin01G293100	0.00524787	-0.000403693	-0.00590813	-0.00548134	-0.0027631	0.00334799	-0.00129223	-0.00283827	0.000174998	0.00526349
Misin01G293300	0.00291567	0.00102026	0.00120479	0.00070759	-0.00316718	-0.00363188	-0.0121231	0.0013611	-0.00907568	0.0072794
Misin01G293400	-0.000656806	0.000727121	-0.000739968	0.00494504	-0.00225341	-0.0020006	-0.00200866	0.000135821	-0.00051797	0.000166106
Misin01G293500	0.00822005	-0.00165971	-0.00419047	-0.0112662	-0.0184032	-0.00405981	0.00680943	0.00209841	-0.00330059	0.0126718
Misin01G293800	0.000186855	0.000592656	0.00027448	-0.00125925	0.00479092	-0.00431554	-0.00575616	-0.0064485	-0.00364126	-0.000145047
Misin01G294100	-0.00247221	-0.00222276	-0.00675532	-0.00263081	-0.00369047	0.00370363	0.00316654	0.00427534	-0.00241132	0.0105076
Misin01G294300	-0.00165259	-0.00256593	-0.00590554	-0.0109943	-0.000589145	0.00798948	-0.00744549	-0.000126857	0.0108745	-0.00248283
Misin01G294500	0.00851783	-0.0034689	0.0019875	-0.00145069	0.00157988	0.00269904	-0.00843021	-0.00243275	-0.00263766	-0.0042956
Misin01G294700	0.0106747	0.00954137	-0.00129247	0.00985738	0.000858152	-0.00637176	-0.000120564	-0.000384644	0.0020854	0.00702896
Misin01G294900	0.00176378	0.00170135	0.00365899	0.00686791	0.00220232	-0.00172339	-0.00210564	0.0007664	-0.00706596	-0.000609398
Misin01G295000	0.0244897	0.0181822	-0.00223306	0.00662429	0.00268463	-0.0108242	-0.00110652	0.00090568	0.0105531	0.00881534
Misin01G295100	-0.00964895	0.00423515	-0.00767476	0.00270544	-0.00425487	-0.00292685	-0.0243235	0.0065162	0.0118469	-0.0021378
Misin01G295200	0.00355196	-0.00984864	0.00371566	0.0134752	-0.00143547	0.00612284	0.00218686	-0.000969562	0.000800234	-0.0076573
Misin01G295500	0.00354832	0.0062005	-0.00256138	0.00116401	-0.0038953	0.00101095	0.000137533	-0.000253382	0.000547731	0.0035552
Misin01G295800	-0.00135155	-0.00164339	0.000395001	-0.00147595	-0.00294735	0.00173563	-0.00473897	-0.00340546	0.000122067	0.00188204
Misin01G295900	-5.39026e-06	0.000994431	-0.00414962	0.0031761	-0.00364776	-0.000869251	-0.00313537	-0.000690529	-0.0014531	-5.13639e-05
Misin01G296200	0.000353536	0.0029499	0.00176909	0.00226766	-0.000143596	-0.00567132	-0.00612308	-0.00118931	-0.00526251	-0.00063424
Misin01G296600	-0.00132097	-0.000649803	-0.00183234	-0.0051236	-0.00254025	0.00676883	-0.00832097	-0.00372888	0.00249406	-0.00970429
Misin01G296700	0.00387301	0.000625082	0.00853167	-0.00128031	0.00334588	-0.00214181	-0.000904787	-0.00238095	0.0107841	-0.0111136
Misin01G296900	0.00366303	0.00142034	0.00663798	0.000249162	0.0042612	-0.00205996	-0.00226747	-0.00196263	0.00766595	-0.00654459
Misin01G297000	-0.000164755	0.00509319	0.00128136	-0.000798966	0.00426134	-0.000689931	-0.00108128	-0.00461905	-0.00348732	0.00274165
Misin01G297100	0.0042246	-0.001598	0.00970227	-0.00315302	2.64005e-05	-0.000736997	-0.00161564	-0.000723113	-0.00052702	0.00656991
Misin01G297400	-0.00186035	-0.000952673	0.00555028	-0.00616033	0.00328857	0.00560422	-0.0113591	-0.00506728	-0.00106959	0.000739011
Misin01G297500	0.00254561	-0.0043576	-0.00745017	-0.00742523	0.00173424	0.00370599	-0.00159889	0.00568358	0.00299961	0.00926196
Misin01G297700	-0.0055474	0.00262303	0.00387813	0.00714865	0.000828449	-0.0033418	-0.00929424	0.00863711	-0.00142828	0.0024574
Misin01G298000	0.000462717	-0.000177591	0.00188399	0.00124559	-0.00155345	0.000198121	-0.000462499	-0.0013088	-0.0022763	0.000657738
Misin01G298100	0.0040576	0.00703703	-0.00279628	0.00661394	-0.00584806	0.0051831	0.00472213	0.00639367	-0.00329156	-0.00802917
Misin01G298300	0.00458127	-0.000437433	0.00222643	0.00165154	-0.00306259	0.00281209	-0.00221897	0.00157995	-0.000958459	-0.000520884
Misin01G298400	0.00120489	0.00272699	-0.000504045	-0.00106281	-0.00269424	-0.00275622	0.000546525	-0.00307482	-0.00315211	0.000654977
Misin01G298600	-0.000104946	0.00390861	-0.00286719	0.000931929	-0.00109065	0.000884615	-0.00479014	-0.00486898	-0.00315079	0.0013929
Misin01G298900	-0.00930342	0.0121854	0.0124267	-0.00681756	0.0127336	-0.00591144	0.0114239	-0.00308491	-0.000131545	0.0113587
Misin01G299000	0.00398483	-0.00376033	0.00596974	0.00186911	9.32059e-05	0.0051315	-0.00157305	-0.00052756	-0.00213078	0.00248824
Misin01G299100	0.00589853	0.00142762	-0.0014914	-0.000540534	-0.00451657	-0.0030121	0.0043886	-0.00232205	0.00212182	0.00911103
Misin01G299300	0.00336623	0.00226056	-0.00488224	-0.008719	0.00181895	-0.0130577	-0.0157647	-0.0156599	0.00518345	0.0116208
Misin01G299400	0.00455659	-0.00247122	0.00154461	-0.00174296	-0.0107884	-0.00348768	0.000259893	-0.00044307	-0.00322026	0.00421157
Misin01G299500	-0.000585113	-0.00019806	0.00334864	-0.00102857	-0.00463375	0.00203253	-0.00440776	-5.52262e-05	-0.00301279	0.000482541
Misin01G299800	-0.000499419	0.00326905	0.00901999	-0.00430256	-0.00342573	0.0065692	-0.00159942	-0.00242804	-0.00473382	-0.000963389
Misin01G300300	-0.00269678	0.00366065	0.00349905	-0.00396509	0.00157475	0.00814676	-0.010291	-0.0046849	-0.00459474	-0.00327213
Misin01G300600	6.02672e-05	-0.00273251	-0.0029352	0.00044041	0.00285047	4.85775e-05	-0.0114296	-0.0102968	-0.00512704	-0.00222091
Misin01G300800	-0.00160939	-0.000865808	-0.000106547	-0.00335165	0.000635837	0.00609839	-0.00332691	-0.00950055	-0.0071434	0.000578999
Misin01G300900	-0.00493738	-0.00675744	0.00241448	0.000965756	0.00238869	0.00105719	0.000857811	-0.00483916	-0.00538254	-0.000591499
Misin01G301200	0.000919034	-0.00403508	-0.00324115	0.00264332	0.00361055	0.00378563	-0.00748923	-0.00914862	-0.0136978	-0.00842853
Misin01G301300	-0.00306831	-0.00144224	-0.00758236	0.001947	-0.00252222	-0.00507498	0.00123695	-0.00462211	-0.00753842	0.00378845
Misin01G301500	0.00220283	-0.00543778	0.00112889	0.000528244	0.00222173	0.00902689	0.00116964	-0.00741817	-0.00175807	-0.0124942
Misin01G301600	0.00815627	0.00617725	0.00182996	0.00234714	-0.0073097	0.00241213	-0.00665443	0.00791361	-0.011689	-0.023695
Misin01G301700	0.00218168	-0.00123205	0.00631192	-0.00188013	-0.00235298	0.000372564	-0.00270226	-0.000399845	0.000498339	-0.000896496
Misin01G301800	-0.00142299	-0.00483157	-0.00288677	0.00195621	-0.000978294	-0.00209136	-0.00134454	-0.00279797	-0.00256665	0.000861718
Misin01G302100	0.00194131	-0.00343532	-0.00543805	-0.00700369	-0.00131944	0.00192831	0.00451692	-0.0089094	-0.00394441	-0.000368751
Misin01G302200	-0.00346291	-0.00161963	-0.000888124	-0.00101293	-0.0039293	-0.000212646	-0.00641536	0.00216684	0.00607936	-0.000556142
Misin01G302400	0.00279779	-0.00547719	-0.00915016	-0.00287093	0.00526192	0.0123389	0.00437849	0.0172939	-0.00685589	0.0174243
Misin01G302500	-0.00324963	-0.000278022	0.00574867	0.00374037	0.00521619	0.0150508	-0.00288359	-0.0119369	-0.000509403	-0.00414664
Misin01G302700	-0.00623147	-0.00221815	0.00327719	0.00240694	-0.00075081	-0.00237999	-0.000567032	0.000263833	-0.0119087	0.00388011
Misin01G302900	0.00726023	0.0011323	-0.00034019	-0.00426349	-0.00289781	0.00419948	0.00193624	0.00193969	-0.000922899	0.00363091
Misin01G303000	-0.00260707	-0.00282157	0.00744113	-0.00129704	-0.00371419	6.47492e-05	-0.000947721	0.00176141	-0.0007807	0.00257786
Misin01G303100	0.0027425	0.00230683	0.00270132	-4.54408e-06	0.000758148	0.00372199	-0.00262587	-0.00362846	0.00649092	-0.0010497
Misin01G303200	0.00137459	-0.00260731	0.00273896	-0.00225215	-0.00462881	-0.00119437	-0.00104145	0.000594962	0.000503386	0.00165115
Misin01G303400	0.00059479	-0.00563244	0.00502103	0.00634719	0.00115854	0.00218584	-0.00236797	-0.00485198	-0.00480027	0.00398411
Misin01G303600	0.00139952	0.00118473	0.000143023	-0.000757127	-0.00711579	-0.00354012	-0.00683423	0.000223214	0.000452801	-0.00119297
Misin01G303700	0.0035345	0.00236885	-0.00157037	-0.000759736	-0.00631067	-0.00606016	0.00187292	0.00162054	-0.000115012	0.00745986
Misin01G303800	0.0121872	0.0110741	-0.00619358	0.000527465	-0.00363383	9.16573e-06	-0.0123176	0.00761739	-0.00589587	0.024135
Misin01G303900	0.0108288	-0.0145079	-0.0023257	-0.020188	0.0153808	-0.00264819	-0.00898052	0.0281801	-0.00834795	0.00689422
Misin01G304000	0.00125121	-0.000892936	0.00170771	0.000622882	-0.0018592	0.00542509	-0.00203616	-0.000839639	-0.00170793	0.00308953
Misin01G304200	0.00468814	-0.00856057	0.00138965	0.00245973	-0.00330083	0.00107249	-0.00860072	0.000851136	0.00708433	0.00348024
Misin01G304400	0.00609171	-0.00319346	-0.00204774	0.00443244	-0.00382727	0.00537211	-0.0044692	-0.00262018	-0.00206786	-0.000322513
Misin01G304500	0.00236849	-0.001939	0.00698231	0.00135589	-0.000765225	0.00136899	-0.00467474	-0.000828369	0.00068419	0.00220626
Misin01G304600	-0.0034921	-0.00169313	0.00197902	-0.00155886	-0.00472686	-0.000804209	-0.00392303	0.000867332	0.00120401	0.000160532
Misin01G304800	0.00179203	-0.00307853	0.0001972	-0.00175266	-0.00206457	-0.000759153	-0.000447468	-0.00165628	-0.00132375	-0.00183767
Misin01G305000	0.00456013	-0.00301147	0.00287134	0.00297275	-0.00156581	-0.00364692	-0.00819972	0.00172568	0.000205393	0.00720571
Misin01G305100	0.00112554	0.00100274	-0.00254417	0.00299608	-0.000327062	-0.000152924	-0.00478724	4.15257e-06	-0.00235334	0.00291647
Misin01G305300	-0.00276754	-0.00241816	0.00277192	-0.0017615	-0.00616023	-0.00303452	0.00169501	0.000582995	-0.00171649	0.00195854
Misin01G305400	0.00355326	-0.00212016	0.00427336	0.00368213	0.00143957	-0.00544506	-0.00662712	-0.0002747	0.000266103	0.00299259
Misin01G305500	0.00042731	-0.000827016	-0.00560346	0.00365324	-0.000282264	-0.00176528	-0.00342598	-0.00230522	0.000241985	0.00364805
Misin01G305700	-0.00477401	0.00247276	0.00755159	-0.0010107	0.00301203	0.00428563	0.00345835	0.000986049	0.000441941	0.00516786
Misin01G305800	-0.000304382	0.000825995	0.00255143	-0.00363244	-0.00457177	0.00847911	0.00210519	-0.0030207	-0.00055644	0.0035478
Misin01G306100	-0.00642338	-0.00480013	0.00512501	0.0126051	0.00269905	0.0289948	0.00225133	-0.000999014	-0.0028514	0.0108068
Misin01G306200	-0.00505679	0.00462223	0.0081521	-0.00496669	0.0014672	0.00654642	-0.00307248	0.00139805	-0.00448757	-0.00184463
Misin01G306800	0.000626224	-0.00162804	-0.001451	-0.00173891	-0.00404121	0.00256235	-0.00584626	-0.00290808	0.00162949	0.00125636
Misin01G306900	-0.00215894	-0.00172629	0.00280467	-0.00183246	-0.00450171	-1.36353e-05	0.00063173	-0.00250775	-0.00123292	0.00103667
Misin01G307000	0.00387459	-8.65185e-05	-0.00994421	-0.003925	-0.0070866	0.00462368	0.00648109	-0.00234925	-0.00169711	-0.00468592
Misin01G307700	0.00130906	0.00230709	0.0062957	-0.00356691	-0.000652029	0.00351085	-0.00267454	-0.000421078	0.00126014	0.00603016
Misin01G308300	0.00324444	0.000900166	0.00496842	0.00256885	0.000294613	0.00222928	0.000602648	-0.00069599	-0.0031886	0.00264009
Misin01G308900	-0.000990705	0.0107002	0.00294054	-0.00138578	0.00281339	0.00391707	0.00303047	-0.00213072	0.00116264	-0.000320983
Misin01G309100	-0.000430485	-0.00201104	0.00156053	-0.000956343	-0.00570727	0.00118822	-0.00206634	-0.00133035	0.000666056	-0.00224935
Misin01G309200	0.00484541	0.00159123	0.00795248	0.00953215	0.00412542	0.00948018	-0.0123251	0.0120154	-0.00970621	0.0129416
Misin01G309300	-0.00218462	0.00234607	0.00415324	0.0015073	0.00124618	0.00488225	-0.00213657	-0.00118099	-0.00465789	0.00538245
Misin01G309500	-0.00395473	-0.00234317	0.00488399	0.00325073	-0.000531308	-0.00374056	0.000885129	-0.00398605	-0.0100091	-0.00292025
Misin01G309700	-0.00282306	0.00153706	-0.00685882	-0.00344917	0.00283122	-0.00427301	0.00327675	-0.00407465	-0.0043335	-0.000830963
Misin01G310000	-0.00371344	-0.00324825	0.00133089	0.00116815	-0.00493217	-0.000146866	0.000757349	-0.00164482	0.00762175	0.00209046
Misin01G310100	-0.00371058	-0.00333548	-0.00213141	0.00184322	-0.00264406	-0.000767158	-0.00244447	-0.00287901	0.00815659	-0.000304484
Misin01G310200	-0.00208107	-0.00724924	-0.000191506	0.000809013	-0.00324918	0.00299755	0.000846055	-0.00439794	0.00745878	0.000553931
Misin01G310300	0.00433094	0.00351815	0.00336918	-0.00331056	-0.00265861	-0.00419737	-0.00157025	-0.00098798	-0.00235535	0.00196036
Misin01G310500	0.00146462	0.00150493	0.0056214	-0.000659037	0.00300953	0.00372918	-0.00652242	-0.00649093	-0.0108998	0.00194898
Misin01G310800	0.00241023	-0.00543942	-0.00633528	-0.00885476	0.00214985	0.00422997	0.000916398	-0.00185766	-0.00228389	0.00159301
Misin01G310900	-0.0023909	-0.00361945	-0.000866701	-0.00121015	-0.00610524	-0.00152423	-0.00446382	1.96884e-05	0.00495827	-0.00580896
Misin01G311000	0.00838697	-0.010177	-0.00199417	-0.00862971	0.010538	-0.00122714	-0.00180641	-0.00333327	0.00997305	0.00713609
Misin01G311500	-0.00216568	-0.00370504	0.000773338	-0.000549115	-0.00688064	0.000163343	-0.00154843	-0.000380854	-0.0024168	0.0021734
Misin01G311600	-0.00129435	0.00382399	-0.00172333	-0.00229818	0.000703615	0.00226966	-0.0104486	-0.00766153	0.000702232	0.00374532
Misin01G311800	0.00515513	0.00296521	0.00244826	0.00136659	0.00430222	-0.00353384	2.21509e-05	-0.00352256	0.00146718	-0.00344068
Misin01G312000	-0.0139645	9.74374e-05	-0.00744555	0.00604889	-0.00325797	-0.00209093	-0.0135954	0.00575799	0.00356277	-0.00376752
Misin01G312100	0.0086311	0.00279338	-0.00100952	-0.0027657	0.0058216	0.0115214	-0.000671467	-0.0113123	-0.00216964	-0.00269634
Misin01G312200	-0.00292402	-0.00529511	0.00169764	-0.00124504	-0.00406697	-0.00598976	-0.00944966	-0.00104338	-0.000843175	-0.000844375
Misin01G312300	0.00217493	-0.00442908	-0.00604258	-0.0119275	0.00444853	0.00819105	0.00332673	-0.0110621	-0.00216659	-0.00233474
Misin01G312400	0.00104387	-0.00409693	-0.0031641	-0.0101536	0.00401048	0.00409365	0.00302685	-0.00625137	-0.00278741	-0.00719441
Misin01G312600	0.00170389	-0.00316733	-0.00269222	-0.00974275	0.00237534	0.00629874	0.000891974	-0.0119249	0.000298572	-0.00783083
Misin01G312900	-0.00268732	-0.00189464	-0.0123138	-0.00217863	0.000167216	-0.0101543	-0.00179951	-0.00633952	-0.00528331	-0.0014341
Misin01G313200	0.00834726	0.00419786	-0.00397078	-0.00260152	-0.00720012	0.00227187	-0.00271335	0.00186564	-0.00886469	-0.00652965
Misin01G313800	0.00695045	0.00610777	-0.000524564	0.00125328	-0.0032597	-0.00537419	-0.00319203	-0.000249033	0.000546527	-0.00183872
Misin01G314100	0.002003	-0.00239379	-0.00233606	-0.00621943	0.00123968	0.00886858	-0.000954213	-0.0093152	0.00108813	-0.00304262
Misin01G314300	-0.0100771	-0.00421528	-0.00708623	-0.00624651	-0.0070774	-0.00129241	-0.0155821	0.00101994	0.0154214	-0.0101977
Misin01G314400	-0.00897246	-0.00623359	-0.00909587	0.00203588	-0.013873	-0.00431621	-0.0089114	0.0026624	0.00913677	-0.00461917
Misin01G314700	0.0027055	-0.00502995	0.000110622	0.00352832	-0.00236779	0.00303077	0.000319941	-0.000549674	9.61866e-05	0.00266719
Misin01G315000	-0.000184306	0.000233091	0.00139699	0.00160505	-0.000632079	0.00133455	-0.00263105	-0.000954157	-0.000916653	0.000252251
Misin01G315300	-0.00171484	-0.000885681	0.00292835	0.000642235	-0.00287511	0.000708613	-0.00223204	-4.38793e-05	0.000851144	-0.000390372
Misin01G315700	-0.00530411	0.00408889	0.00661636	-0.00031063	-6.84558e-06	-0.00043633	-0.00152546	0.00480393	-0.00952194	0.000677728
Misin01G315800	-0.00044482	-0.0011129	0.000910407	-0.000658683	-0.00558131	0.00188406	-0.00289675	-0.000451241	0.000172234	0.00358787
Misin01G316000	0.000468307	-0.000344373	0.00269115	0.00227895	-0.00163069	-3.72622e-06	-0.00352955	-0.000718122	0.000950207	0.00376965
Misin01G316100	0.000553329	-0.000455479	0.000785497	0.00108588	0.00125831	-0.00129271	-0.00221438	-0.00374507	-0.00126052	0.000613193
Misin01G316300	-0.00180563	-0.00870474	0.00687578	0.0104587	-0.00424784	-0.00228729	-0.0147075	0.00959182	-0.00187348	0.00706279
Misin01G316500	-0.00227532	0.00423018	-0.00459839	-0.00136576	-0.00201985	0.00422727	-0.00739591	-0.000673551	0.00293914	0.00665442
Misin01G316700	-0.00493016	0.00040283	-0.00219409	-0.000748365	-0.00210679	-0.00547918	-0.00108272	-0.00584527	-0.00709792	0.000323247
Misin01G316800	-0.000931259	-0.0084339	-0.00288289	0.00810036	-0.0054714	0.00409648	-0.00235354	0.000980147	-0.00481955	0.00141288
Misin01G316900	0.00283543	-0.00138358	0.00501781	0.000276535	0.000936855	0.000382029	0.000927488	-0.00330266	-0.00308429	0.00101649
Misin01G317400	0.00523266	0.000465899	0.00447627	0.00365697	-0.000243694	0.0114227	0.00120654	0.000708769	0.000217847	0.0040529
Misin01G317600	-0.00274766	-0.000371454	-0.00212798	0.00116558	-0.00358434	-0.00313419	0.00272934	-0.00307568	-0.00126374	0.000821096
Misin01G318100	0.00267495	-0.00112324	0.00146317	-0.00240764	-0.00143745	0.00744307	-0.00588043	-0.00434184	0.00160993	0.00389636
Misin01G318300	0.000976524	-0.00187465	0.000464387	-0.00159907	-0.00463914	0.00196114	0.000484573	-0.0038577	0.00154956	0.00292907
Misin01G318400	-0.000781703	0.0059692	0.00315767	-0.000628777	-0.00350063	0.00344325	-0.0023295	0.00160408	-0.00723926	-0.00720485
Misin01G318600	0.00489462	-0.00147115	0.00455401	-0.000126824	-0.00229072	-0.000209526	0.000927334	-0.000354811	0.0012673	-0.00107595
Misin01G318700	0.0105804	0.0071629	-0.00432232	0.00217021	-0.00447686	0.00216556	0.0038327	0.00279445	-0.0037597	-0.00611169
Misin01G319000	0.00664825	0.00672471	0.00993319	-0.00716888	0.00166073	-0.000925208	-0.000195036	-0.00112337	0.00229955	-0.000300856
Misin01G319200	0.0151785	0.0239674	-0.0139212	0.00612286	-0.00550294	-0.00772365	-0.00130478	0.0058656	0.000994377	0.00569937
Misin01G319600	0.000123045	0.00150376	-0.00417544	-0.00203738	-0.00579715	-0.00341813	-0.00494902	-0.000167654	0.0022751	0.000891076
Misin01G320400	0.00304246	0.000249123	-0.00254795	-0.00396857	0.000338672	0.00382328	-0.00213792	-0.00694318	-0.000997334	-0.000520757
Misin01G320500	0.000176477	0.0014647	-0.00488167	-0.00198256	-0.00130996	0.00617092	-0.00185902	-3.78007e-05	0.00156555	-0.00131567
Misin01G320600	0.00038952	0.00114881	-0.00187836	0.00076307	-0.00420703	0.00579569	0.00266818	-0.00157056	-0.00198298	-0.00371534
Misin01G320800	0.0146226	0.00482619	-0.00360288	-0.0128997	0.0109105	-0.00196514	-0.00232943	-0.00370537	0.00374954	0.0147111
Misin01G321000	-0.0088264	0.00327051	0.00452597	-0.00333515	-0.00149046	0.00664113	0.00183211	0.00374027	0.00335122	0.00177749
Misin01G321200	-0.000986382	0.0037399	0.0071702	-0.0032807	0.00381142	0.0106374	-0.00695107	-0.00571758	-0.0148718	0.00761497
Misin01G321500	-0.00260661	0.000213346	-0.000915911	-0.00100997	-0.0033791	0.00350196	0.00159675	-0.000800228	-0.00120703	0.00542882
Misin01G321600	0.0180521	0.0133452	-0.00732498	0.0104963	-0.00241104	0.00409896	0.000684149	0.00373611	0.00465545	-0.00439077
Misin01G321700	0.000274306	-0.000189453	-0.00165914	-0.00105975	-0.00878163	0.00893786	-0.009078	-0.00731206	0.000436093	0.00547744
Misin01G321900	-0.00163696	0.00510408	0.000888843	-0.000457675	0.00128843	0.00363722	-0.00232697	-0.00704498	-0.0124962	0.0026641
Misin01G322200	0.00477184	0.00330209	0.00145258	-0.00752624	-0.00496828	0.00351287	0.00784944	-0.00359415	0.00298671	-0.00363963
Misin01G322600	-0.000276443	-0.000951873	-0.000803712	0.00666808	-0.00298411	-0.00126771	-0.00776913	0.00557387	0.00240066	-0.00208675
Misin01G322700	0.000577708	-0.000476412	0.00264719	-0.00341245	-0.00506602	0.00112924	-0.000931615	0.000546076	-0.000576337	-0.00190508
Misin01G323100	0.00626115	0.000812064	0.00307737	0.00656155	0.00204196	0.00423877	-0.00649428	-0.000565488	0.00150806	-0.00194019
Misin01G323300	0.000181291	-0.00474377	-0.0013547	0.00250214	0.00247254	-0.00822706	0.00350791	-0.00499146	-0.00413936	-0.00521874
Misin01G323400	0.00161645	-0.00399243	-0.00298658	-0.0120554	0.00595061	0.00581444	-0.00132851	-0.00695817	-0.00371587	-0.00608235
Misin01G323600	-5.56198e-05	-0.000827016	0.000989095	-0.00069403	-0.00087416	0.000295075	-0.00142652	-0.00433414	-0.00181647	0.00258605
Misin01G323900	0.000159384	0.00985399	0.00786229	0.0022308	0.00663973	0.00172059	0.00594441	-0.000793404	-0.00259417	0.00478046
Misin01G324200	0.00328446	-0.00115452	0.00173836	-0.00651099	0.0059204	0.00272009	-0.00306394	-0.00805906	5.31824e-05	-0.0044695
Misin01G324500	-0.00152199	0.00156813	-0.00321803	0.00315967	0.00355677	-0.00296581	-0.00401491	-0.00500966	-0.00258822	0.00885221
Misin01G324600	-0.00116046	0.000984129	-0.00109395	0.00090827	0.00220968	-0.00201048	-0.00213394	-0.00268281	-0.0027732	0.00598629
Misin01G324700	-0.0125105	-0.000423574	0.00515838	-0.00236633	-0.0064288	-0.00445277	-0.000846789	0.00638575	-0.0051954	0.000714675
Misin01G324800	0.000974006	-7.96907e-05	-0.00129989	0.00257527	-0.00413355	0.00695277	0.00033857	-0.00176643	-0.00350231	0.00597526
Misin01G325000	-0.000268904	-0.00277804	-4.05327e-05	0.00214158	-0.0052564	0.00364556	-0.00284045	-0.00304783	0.000430579	0.00607251
Misin01G325200	-0.000664456	-0.00287664	0.00320376	0.000553175	-0.0030201	-0.00717758	0.00170176	-0.000297548	-0.00742792	0.00116751
Misin01G325300	-0.00299678	0.00409598	0.00458029	0.00315879	0.00100603	0.00507287	0.00689407	0.00335888	0.00597395	-0.00257406
Misin01G325500	0.00175621	0.00568703	-0.00235628	0.000354105	-0.000432485	-0.0020927	-0.000860582	-0.000285065	-0.00130017	0.00239576
Misin01G325600	0.00576571	0.0202304	-0.00909309	-0.00173823	0.00400908	-0.0113	-0.0211039	-0.0174623	0.0113236	0.0020181
Misin01G325700	0.00626092	-0.00479828	-0.00102721	-0.0121704	0.00166163	-0.00637811	-0.0068879	-0.028645	0.0093167	0.00348586
Misin01G325800	-0.000913312	-0.00734072	0.00141063	0.00639632	0.000408027	-0.00363532	-0.000909111	0.00084736	-0.0016433	-0.00319059
Misin01G325900	-0.00103343	-0.00237846	0.00577511	-0.00730836	-0.000624642	0.00320866	-0.00567807	-0.00890513	-0.000212102	0.00941282
Misin01G326000	-0.00817483	0.0013493	-0.00107525	-0.00338879	0.000964524	0.00180592	0.000229957	-0.00850663	-0.015921	0.00263378
Misin01G326100	-0.00153693	-6.99449e-06	0.00549485	-0.00318116	0.00155731	0.00321428	0.00337409	-0.00542846	-0.0100278	-0.000478985
Misin01G326300	0.00451868	-0.00139115	0.00339106	-0.00158442	-0.00475757	-0.00159213	-0.000886507	0.0029413	-0.00394927	-0.00262106
Misin01G326400	-0.00551103	0.00143049	-0.0128395	0.00101618	-0.00387368	0.00249393	-0.014475	-0.00400056	0.00117942	0.00140475
Misin01G326500	0.0119077	0.00579622	-0.00319432	0.0119901	-0.00129535	0.00286602	0.0104063	0.00471397	0.00905925	-0.0105109
Misin01G326600	0.00575658	-0.00142914	-0.00207837	0.00133353	-0.00209089	0.00325333	-0.0039298	-0.00195518	0.00168424	-0.00375369
Misin01G326700	0.00391796	-0.0022143	-0.00576387	0.00754467	-0.00166085	-0.0013972	-0.0086861	-0.00307579	0.0028361	0.0045461
Misin01G326800	0.000129267	-0.00170445	0.000861272	-0.00181646	-0.0090893	-0.00270028	0.00156753	0.000142299	-0.000390418	0.00201071
Misin01G326900	0.000880939	-0.000491571	0.00356894	0.00106566	-0.00191572	0.000400055	-0.00498407	-0.00266484	0.000223284	0.00198291
Misin01G327200	0.00269151	-0.00042536	0.00232242	0.00592536	0.00853257	0.0249561	-0.0153918	-0.0174249	-0.0216583	-0.0037605
Misin01G327500	-0.000442886	0.00142201	-0.000976606	0.000536385	-0.000934428	0.00278018	0.000184854	-0.00289942	-0.000964512	0.00145974
Misin01G327600	0.0125011	0.00236029	0.000992766	0.00146456	-0.000421009	0.0074868	0.00267006	0.00171431	-0.00412009	-0.00328269
Misin01G327900	-0.000306088	-0.00119153	0.00157417	-0.00100719	-0.00519772	-0.00293458	0.00169618	-5.98807e-05	-0.00204474	-0.00390499
Misin01G328000	0.000233832	-0.000341208	0.00328223	0.00532896	0.00219004	-0.00189987	0.00148616	0.000212506	-0.0041015	-0.00460323
Misin01G328100	-0.00287998	0.00363948	-0.0008733	-0.00249328	0.000329867	-0.00809387	-0.00217943	-0.00442983	-0.00203339	0.00256741
Misin01G328200	0.00534066	0.00215746	-0.000145444	0.00311307	0.0007043	0.00570892	-0.000391331	0.00367756	0.00217326	0.000953486
Misin01G328300	-0.00472381	-0.00990611	-0.00794021	0.0150424	-0.00239074	0.00343	-0.0123454	8.55698e-05	-0.00707924	-0.00450133
Misin01G328400	-0.00172591	-0.00109282	-0.00692781	-0.00618412	-0.00324888	-4.32574e-05	-0.00651064	-0.00543481	0.00439613	0.00134775
Misin01G328500	0.0198309	0.0196351	-0.0132573	0.000891075	-0.00322721	0.00160908	-0.00548855	-0.00344759	-0.00317926	0.00713911
Misin01G328800	0.00147254	-0.00128903	0.0009186	0.000506964	-0.00135078	0.00292213	-0.000416048	-0.00545209	-0.000584189	0.00216369
Misin01G329000	0.00347629	-0.00331055	0.000930161	-0.00121035	-0.00611587	0.000825655	0.000487145	0.00306819	0.00105266	0.0073943
Misin01G329100	-0.000763634	0.000230916	-8.79894e-05	-0.000471729	-0.00487971	-0.000692853	-0.00544354	0.000471614	0.00582557	0.00247101
Misin01G329200	0.00598707	-0.00144102	-0.000979465	-0.00711042	-0.00129959	0.00219924	-0.00180229	-0.00410455	-0.00195409	0.000607285
Misin01G329600	0.00210903	0.00467342	0.000781454	-0.00290031	0.00113586	0.00469303	0.00180077	-0.00410858	-0.00451255	-0.00237187
Misin01G329700	0.00298783	-6.75101e-05	-0.000942057	0.00319849	-0.000380135	-0.00307717	-0.00509175	-0.00148698	4.6082e-05	0.000439004
Misin01G329900	0.0068984	-0.00233694	0.00325415	-0.00566079	0.00337603	-0.00789786	-0.00717298	-0.00819035	0.00188028	0.0088154
Misin01G330000	0.0109552	-0.00638508	0.00712479	-0.00595347	-0.00289701	-0.0154339	-0.00346295	-0.00316574	0.00576093	0.0122169
Misin01G331300	0.000969153	-0.000811574	0.00310225	-0.00307085	-0.00727016	0.0100166	-0.00100991	-0.00550989	0.00434997	0.00593733
Misin01G331400	0.00291631	0.0010954	-0.000206742	-0.00157273	-0.000364087	-0.00530096	-0.000696274	-0.00371054	-0.00381259	-0.00227806
Misin01G331500	0.00158733	-0.00707607	-0.00637117	-0.00248395	-0.00252219	0.000682666	0.00680265	-0.000743322	-0.00632433	0.00255404
Misin01G331700	0.00430541	0.00279828	0.00260305	0.00104184	0.00106324	0.00583013	-0.00140165	0.000922734	0.00122532	0.00583868
Misin01G331800	-0.0014304	-0.00137653	0.00248064	-0.00226233	-0.00493639	0.00314342	-0.00247014	0.00022038	0.00120854	0.00246936
Misin01G331900	-0.000560882	0.00121296	-0.00353152	-0.00336549	-0.00595707	0.0012133	-0.00261404	-0.00246896	-0.000528077	-0.000231786
Misin01G332200	0.00284128	-0.00275293	0.00337803	0.00381811	0.00291597	0.000952138	-0.00565809	-0.00349724	-0.00258671	0.00116837
Misin01G332300	0.00210149	-0.00186219	0.00519786	0.000768261	-0.00302906	0.0012168	-0.00147537	-0.00175426	-0.00359821	0.00666473
Misin01G332400	0.00288381	-0.00462084	-0.00422989	0.00826548	-0.00731605	0.00401853	-0.00242904	-0.00335472	-0.00329388	0.00196066
Misin01G332500	-0.00309312	-0.00226765	0.00354146	-0.00614947	-0.00747393	-0.00431577	0.00313459	-0.00203338	-0.00284433	0.00141381
Misin01G332800	-0.0016488	-0.00193373	0.00633033	-0.00174541	-0.00517897	0.00134005	-0.00388755	0.000240558	-0.00332788	0.00306971
Misin01G332900	0.00303959	0.00249278	0.000520982	-0.0011234	-0.00394108	0.00270109	0.00309979	0.000505594	-0.00249201	0.00335742
Misin01G333000	-0.000277326	-0.00302552	0.0031934	0.00230774	-0.00427948	0.00450197	0.00187131	0.000100054	-0.00333074	0.000869122
Misin01G333200	0.00268636	-0.00215064	-0.000978515	0.00123702	-0.00376588	0.00153983	-0.00548566	-0.00353099	-0.00117163	0.00465061
Misin01G333300	0.00159772	-0.00130459	-5.27897e-05	7.49219e-05	-0.00221914	0.00348388	-0.00525122	-0.0039035	0.00187219	0.00162153
Misin01G333500	0.00737498	0.00632577	0.0136688	-0.00939565	-0.000972593	-0.0052955	-0.00888353	-0.00255907	-0.000711837	0.00893057
Misin01G333600	0.0224758	0.0100203	-0.00337121	0.0066995	-0.00734686	0.00998264	-0.000117756	0.0112748	-0.00695105	0.000219626
Misin01G333700	-0.00132733	0.0151124	0.000510453	0.00132323	0.00695276	0.00215916	0.00929932	0.00168823	0.00610549	-0.00903401
Misin01G333800	-0.000626385	0.0107026	0.000412869	0.00211113	0.00565765	0.00254446	0.00644174	0.00270412	0.00295505	-0.00858957
Misin01G334000	3.51295e-05	-0.00233906	-0.00160868	0.00022908	-0.00711061	-0.00189004	-0.0103025	-0.000245094	0.00539991	0.00139411
Misin01G334100	-0.00101052	-0.0027263	-0.00311759	0.00128166	-0.009248	-0.00338448	-0.011747	0.000988783	0.0076731	0.000830182
Misin01G334200	-0.00352317	-0.000562797	-0.00968643	-0.000610285	-0.0176736	-0.00878344	-0.0229698	0.00306932	0.00773711	-0.00637137
Misin01G334300	-0.00616315	0.00374573	0.00527532	-0.00847672	-0.0060937	-0.00285445	-0.00566865	0.00248218	-0.00849757	0.000736294
Misin01G334400	0.00437242	0.00287042	-0.00204235	0.00104059	-0.00924961	-2.82645e-06	-0.00458041	-0.000125823	0.00164463	0.00352083
Misin01G334800	0.000137029	0.0100956	0.00518239	-0.00159964	0.00843382	0.013138	0.0125075	-0.0100884	0.00071534	0.00755806
Misin01G335300	-0.00219166	-0.0029132	0.000392629	0.00274386	-0.00428219	0.00221669	-0.00121932	-0.00048493	-0.00267647	0.000286524
Misin01G335500	0.00444776	0.00677929	0.00545715	0.00940993	0.00199744	-0.000342619	-0.00807419	-0.000900232	8.64033e-05	0.0160147
Misin01G335700	0.0010781	0.00368534	0.000694774	-0.00649937	0.00397739	0.00682502	-0.00280493	-0.0137202	-0.00542338	-0.00402062
Misin01G335900	4.47796e-05	0.00190577	0.00117052	-0.000285012	-0.000657429	0.00129435	-0.00183978	-0.000397587	-0.00242611	-0.000333573
Misin01G336100	0.00155839	-0.0020133	-0.000589257	0.00375478	-0.00438707	0.000645278	0.00144069	0.000605866	-0.00727944	-0.000688544
Misin01G336200	0.000620025	-0.00232322	0.00242136	-0.00944575	-0.00386109	0.00131338	0.00240476	-0.00540536	-0.00303014	-0.00607384
Misin01G336300	0.00764584	0.00185647	0.00349998	0.000259617	-0.00479271	-0.00129544	-0.00417189	0.00188316	-0.00253432	0.00955839
Misin01G336600	0.00280852	0.00156917	0.00647157	0.00039166	0.0017081	0.00744182	-0.00563213	-0.00214746	0.00176486	0.00414671
Misin01G336700	0.00137555	0.00138948	0.00186713	-0.000467351	0.000903492	-0.00309763	9.07762e-05	-0.00246609	-0.000819348	0.00227301
Misin01G336800	0.00139507	-0.00749501	-0.00765836	0.00429361	-0.00247832	-9.34477e-05	-0.000662628	0.000383546	-0.00464445	-0.00207654
Misin01G336900	0.00366471	-0.00597345	-0.00221228	-0.0079352	0.0033833	0.00786842	0.000297331	0.0136161	-0.00629583	-0.00470096
Misin01G337000	-0.000600387	-0.00174169	0.00227028	-0.00405495	-0.00534521	-0.000896404	-0.00539696	-0.00161318	0.00380241	0.00441265
Misin01G337100	0.00421932	0.000911114	-0.00529379	0.00448606	-0.00338554	-0.00389184	0.00618595	-0.00982513	-0.00269218	0.00474377
Misin01G337200	-0.00272867	0.0110844	0.00417365	-0.00956712	0.00448383	0.00541914	-0.00542743	-0.00444742	0.00448316	-0.00276185
Misin01G337500	-0.0100238	0.00153735	-0.00778882	-0.00735858	0.00537391	0.00522876	-0.0156788	-0.0176004	-0.00624808	-0.0110776
Misin01G337700	-0.00164245	0.000110463	-0.00952187	0.00110233	-0.00517511	0.00678128	-0.00157888	-0.00534627	-4.44157e-07	0.00236568
Misin01G337900	-0.00565617	-0.000732215	0.0029508	0.00500103	-0.00320689	0.00448072	-0.00512469	0.00625858	-0.00369026	0.0108544
Misin01G338400	0.00104215	-0.00410279	0.00232362	-0.000255382	-0.00369129	-0.00104717	-0.000657941	-0.00427733	0.00164287	0.00585168
Misin01G338500	0.000610636	-0.0049632	0.00115233	0.00049373	-0.00590079	0.0033027	0.000470623	-0.00283906	0.00561295	0.00742223
Misin01G338700	0.00188851	0.00671765	0.00385148	-0.00490512	-0.00117159	0.00140006	-0.000510102	0.000923377	-0.00319864	-0.00996093
Misin01G338800	-0.000161836	-0.00137585	0.00312497	-0.00118354	-0.00588498	-0.000411866	-0.00112577	0.000990222	-0.00428749	-0.000532916
Misin01G338900	0.00142703	0.001321	-0.00873521	0.00105416	-0.00673544	-0.00161016	0.00386548	0.000769633	-0.00339589	-0.000643482
Misin01G339100	0.00208912	0.00263974	8.65177e-05	-0.0033174	-0.0039095	0.0017499	-0.00267925	-0.00139071	-0.00276548	-0.00252068
Misin01G339200	-0.0015464	0.00127737	-0.0044263	0.00308169	-0.000279902	0.00231822	-0.00545413	-0.00668008	-0.00692293	-0.00449932
Misin01G339600	0.00269364	-0.00159086	-0.00200978	0.00210139	-0.00638931	0.0135335	0.00497748	-0.000857044	0.000723323	0.00578011
Misin01G339800	0.00030943	-0.0046083	0.00520567	-0.00109876	-0.00330075	0.00319722	-0.0021101	-0.00098324	-0.000948633	0.00398077
Misin01G339900	0.00146524	0.00266879	0.00184046	-0.000525768	-0.000598836	-0.000283208	-0.00115365	-0.000782285	-0.00262993	-0.00251577
Misin01G340000	0.00507368	-0.00147138	0.00390264	0.00614529	0.00144985	0.00712428	-0.00700638	-0.000786814	-0.00863796	0.00302159
Misin01G340100	-0.00228681	0.000519717	0.00227462	-0.0035384	-0.00650558	0.00199661	0.00089189	0.00155323	-0.000107721	-0.0020168
Misin01G340300	-0.00120765	0.0219969	-0.00558696	0.00827289	0.00107174	-0.00550694	0.00069112	0.00873435	-0.0108604	0.00820614
Misin01G340700	-0.0011657	0.00195883	0.00264372	-0.00361318	-0.00290091	0.003852	0.000481325	-0.000527444	-0.00136792	0.00137991
Misin01G340900	-0.000531534	-0.00394053	-0.000213749	0.014047	0.00620433	0.000483659	-0.00286435	-0.00204366	-0.00999409	0.0063647
Misin01G341200	0.00399225	0.0158992	-0.017549	0.00484126	-0.0113799	0.0108487	0.00279118	0.0107865	-0.0053511	0.0117564
Misin01G341300	0.00179606	0.0023055	-0.000801828	-0.00168268	0.00141174	0.00320963	-0.00539532	-0.00727889	0.00189505	0.00459379
Misin01G341600	-0.00280638	-0.000522296	0.00434475	-0.00865031	0.00360558	0.00771828	-0.00148325	-0.00816907	-0.00744201	-0.000214066
Misin01G341800	-0.00669183	-0.00428545	-0.00715421	0.00734491	-0.00224842	-0.00287776	0.00401089	-0.00413622	-0.0111477	0.00525488
Misin01G341900	0.00399222	4.81193e-05	0.00490557	-0.000147514	0.000115324	0.00181118	-0.00185925	-0.002205	0.00233222	7.91463e-05
Misin01G342100	0.000969415	0.00472616	-0.00565843	-0.002287	-0.00191069	-0.00154082	0.00237857	0.0012233	0.0045178	0.00975738
Misin01G342200	0.0142835	0.0177776	-0.00311301	0.00889554	-0.00145649	-0.00304407	-0.0103053	0.0119788	0.00197153	0.012691
Misin01G342300	0.00365158	-0.00166757	0.00572494	-0.00144677	8.03133e-05	0.00286102	3.79066e-05	-0.00369083	-0.00303226	0.000262438
Misin01G342600	0.00417676	0.0063381	0.00325206	0.000489891	-0.00145749	-0.00237087	-0.00389517	0.000964263	-0.000827434	0.000307243
Misin01G342800	1.49594e-05	0.00112606	-0.00213494	-0.0010696	-0.00300396	-0.00193244	-0.00245643	-0.00561088	-0.000766998	0.00190489
Misin01G343100	-0.014176	0.00145651	0.00794323	-0.00614029	0.00629318	0.00252595	-0.0101848	0.00719732	-0.0120162	-0.000294337
Misin01G343200	-0.00147012	0.000958284	0.000950615	-0.000954075	-0.00141551	0.00312044	0.00244536	0.00089661	-0.00499501	0.0048246
Misin01G343900	0.003102	-0.00233921	0.00760086	-0.00160068	-0.000552448	0.00779035	-0.00425054	-0.0020258	0.0017621	0.00170241
Misin01G344100	-0.0162659	0.00431661	0.00840452	-0.0112485	-0.000820395	0.00363644	-0.00919384	-0.00374753	-0.00969744	-0.00292255
Misin01G344200	-0.00719096	0.00688571	0.01106	-0.00861029	-0.00703426	0.0100947	-0.00877425	0.00212101	-0.00402268	-0.00581226
Misin01G344300	0.00898229	0.0014257	0.00204159	-0.00824027	-0.0142002	-0.00872712	-0.00092091	0.00378108	-0.00235229	0.00475187
Misin01G344400	0.00103805	0.00534605	-0.00231962	-0.00489033	-0.00269988	-0.00580465	-0.00033863	-0.004503	-0.00460902	0.00819142
Misin01G344700	0.00124445	-0.00129172	-0.00250739	-0.00633886	-0.000584764	0.00573558	0.00189202	-0.0052486	-9.68084e-05	-0.0037075
Misin01G344800	-0.000863002	0.00353007	0.00309352	-0.00218715	0.0021123	0.00735224	-0.00430432	-0.00201204	-0.0015798	-0.010128
Misin01G345300	-0.00476397	0.00236326	0.0085173	-0.00571654	-0.00117602	0.00968825	-0.000870652	0.000366261	-0.00643611	0.00117027
Misin01G345400	0.00373184	-0.00502107	0.00491377	0.00142666	-0.000567591	-0.000677336	-0.00285423	-0.00135918	0.00103726	0.00154529
Misin01G345700	-0.00975357	0.00914064	0.00530466	-0.00382797	0.00106179	0.00651487	0.00863426	0.0023301	-0.00951652	0.00442492
Misin01G345800	0.00607554	-0.00630407	0.00269068	-0.00972527	0.00307755	-0.00287496	-0.00579095	-0.0211347	-0.000144078	0.00210641
Misin01G345900	-0.00884666	-0.00476109	-0.00946046	-0.00786512	0.00174439	-0.00596898	-0.000914275	-0.0149688	-0.00593481	-0.00386014
Misin01G346000	-0.0015426	-0.00123807	-0.000872625	0.00396123	-0.00581753	0.00317479	0.00174898	-0.00217585	-0.00182116	0.00790132
Misin01G346400	0.00206338	0.000578247	0.00372781	-0.00231767	-0.00368618	0.00101178	-0.00208947	0.00202624	-0.00183242	0.000201706
Misin01G346700	0.00154636	-0.00314946	-0.000375407	-0.000742353	-0.00935072	0.000456506	-0.00398902	0.00171663	0.00182832	0.00286194
Misin01G346800	-0.000406875	0.00106722	-0.00335955	-0.00114985	-0.00249668	0.00244785	-0.00213141	-0.00443831	0.0020134	0.000327911
Misin01G346900	0.00147962	0.0016724	0.00854133	-0.0045977	-0.00402396	0.000469228	0.00158289	0.00164685	-0.00491672	-0.00153583
Misin01G347100	0.00360688	-0.003105	0.00735449	0.000898608	-7.79483e-05	0.00061284	-0.000159411	-0.001746	-0.00150561	-0.00406165
Misin01G347200	0.000960263	-0.00386494	-0.00398949	-0.000607665	-0.0085437	-0.00382203	-0.00906753	-0.000364466	0.00905851	-0.0066069
Misin01G347800	0.00179069	0.000494499	0.00364567	0.0011986	0.00274045	0.0056455	-0.0119174	-0.0151223	-0.0159077	-0.00303204
Misin01G348000	-0.00711852	-0.00378146	-0.0101232	0.000668124	0.00146723	-0.00834949	-0.000536878	-0.00847862	-0.00992426	-0.00358616
Misin01G348100	0.00546633	-0.00129905	-0.00456042	-0.00401075	-0.00319108	0.00563961	0.0050868	-0.00477113	-0.000689578	-0.00757569
Misin01G348200	-0.00101811	-0.000505875	-0.00152963	0.00236142	-0.000573638	-0.00373577	0.00179618	-0.00412467	-0.00645156	0.00205492
Misin01G348600	0.00751647	0.00668435	0.00176902	0.00272651	0.00153455	0.00315928	0.00227755	0.00190558	-5.96432e-05	-0.00696677
Misin01G348900	0.00784151	-1.13801e-05	0.00278121	0.00405346	0.00152023	-0.00832576	-0.0108136	0.00118138	-0.00595707	-0.00452588
Misin01G349100	0.00322967	0.00166984	0.00218561	-0.00173941	-0.000999604	-0.00226974	0.00239395	-0.00125613	0.000565788	-0.00150157
Misin01G349300	0.00204523	0.00185769	-0.000157724	0.000336007	-0.000843606	0.00399456	0.000270646	-0.000927094	-0.00133576	0.00117977
Misin01G349600	0.001425	0.0045317	0.00363752	0.000891052	0.00401698	0.0023859	0.00366408	-0.00162578	-0.00705906	0.00462679
Misin01G349700	0.00516424	0.0196809	-0.000482323	0.00159383	0.00304911	0.00731762	0.0126689	0.00315596	0.00252904	-0.0113803
Misin01G349900	0.00591374	0.00905601	0.00105798	0.00819734	0.00181364	0.00378683	0.00793936	0.00230255	0.000795478	0.0031209
Misin01G350000	0.00490155	0.00522462	-0.00130879	0.00128402	-0.00380678	0.00021872	0.00248527	0.00373605	-0.000561264	-0.00410486
Misin01G350200	0.00137468	0.000303329	0.00275885	0.00288713	-0.00159212	-0.0035995	-0.00221218	-0.00345494	0.000351109	0.00301843
Misin01G350300	0.00206715	-0.000638032	0.002554	0.00020491	-0.00160848	0.00429469	-0.00298809	-0.00223484	0.00185274	0.00314027
Misin01G350400	0.00754747	0.000103533	0.000768545	-0.00696555	-0.0154553	-0.00454919	0.00533289	0.00436718	-0.00410851	-0.00814084
Misin01G350900	-0.00326638	-0.000240584	-0.00265165	-0.00159745	-0.00900635	-0.00204734	-0.00224729	0.00126824	-0.00159078	-0.000539833
Misin01G351100	0.00476325	-0.00103419	-0.000233947	-0.0110106	0.0160636	0.00190007	-0.0073647	0.0142192	-0.00294119	0.000816142
Misin01G351200	0.00513673	0.00227772	0.004806	0.00172953	-0.00205928	0.00723659	0.00422094	0.00284517	-0.00102703	0.000708988
Misin01G351500	-0.000417296	-0.00314703	0.002208	0.00208186	-0.00725373	0.00320974	-0.005459	0.000195529	-0.00306703	0.00160395
Misin01G351600	0.00873732	-0.00254246	0.0128196	0.00213633	0.00489147	0.00199774	-0.00492761	-0.00111206	0.00461949	-3.38839e-05
Misin01G351700	0.00655613	0.000953337	0.00325324	0.00893297	-0.000101856	0.00424098	0.00140436	0.00334819	0.00021378	0.000457319
Misin01G351900	0.00550689	-0.00127442	-0.0103998	-0.00356195	0.00570055	0.00796879	0.00626245	-0.00886735	-0.00482763	0.00374617
Misin01G352000	0.00662617	-0.00477657	0.00362597	-0.00248828	-0.0141397	0.00224201	0.00183776	0.00269	-0.000294219	-0.00362929
Misin01G352200	0.00887804	0.000583354	0.00344203	0.00249699	0.00110017	0.00377633	-0.00405541	-0.00161621	0.00481419	0.00517338
Misin01G352300	0.00647579	0.00104833	0.00840733	0.00292066	0.00514541	-0.00663853	-0.00388305	-0.00172724	0.0036409	0.00589586
Misin01G352400	0.00121791	0.0019927	0.0058991	-0.00320014	-0.000920561	-0.000573496	-0.00197325	-0.00365137	7.33642e-05	0.00412566
Misin01G352500	0.00818716	-0.000411161	0.00836134	0.00238727	0.00332926	0.00520564	-0.003883	0.00138876	0.00127907	0.00353468
Misin01G352800	0.00167101	0.00272275	0.00232564	-0.000653204	-0.00282124	0.000747841	-0.00542636	-0.00154328	0.00167332	-0.000992238
Misin01G352900	0.00449239	0.0120439	-0.00721278	-0.00195179	-0.00552747	0.00134732	0.00486132	0.0079704	0.00173261	-0.00558092
Misin01G353000	0.00266423	0.000761655	0.00322519	0.000472975	0.00116748	0.00464607	-0.00410369	-0.0038168	-0.00136253	0.00441683
Misin01G353200	-0.0105457	0.0012694	0.00375574	-0.000999529	-0.00355383	0.00316555	-0.00580831	0.00531667	-0.00114521	0.00165365
Misin01G353300	-0.00761788	-0.0016072	0.00129024	0.00872412	-0.00515243	0.00232059	0.000847742	0.0107431	-0.00529036	0.00720246
Misin01G353500	0.00123649	0.00605869	-0.000402403	0.00196128	0.00178605	-0.00187659	-0.00315067	-0.000811917	-0.00125125	0.00420413
Misin01G353600	0.00358039	-0.000821021	0.00825236	-0.00139591	0.00477943	-0.00205114	-0.00237592	-0.00296598	-0.00132823	0.00113783
Misin01G353700	0.00166065	-0.00199743	0.00162502	0.00321179	-0.00483406	0.0106445	-0.0035683	0.000256828	0.000558615	0.00537085
Misin01G353800	-0.00118544	-0.00144344	0.00168346	-0.00189669	-0.0037785	0.000520115	-0.0012034	-0.0017047	0.00323874	0.0029379
Misin01G353900	-0.00204966	-0.00218228	3.27508e-05	-0.000313941	-0.00496481	-0.00350107	0.00224485	-0.00168095	-0.00160391	0.0036089
Misin01G354000	-0.00214711	-0.00289654	-0.00183053	-0.000434188	-0.00401895	-0.00490325	0.00102256	-0.00112435	9.21693e-05	0.00159499
Misin01G354200	-1.98371e-05	-0.00233591	0.00199972	-0.00027047	-0.00204151	0.00264784	-0.00282756	4.25037e-05	-0.000570068	0.00205686
Misin01G354500	0.000258694	-0.00419107	-0.00428826	-0.00478669	0.00113624	0.00352896	0.00476472	-0.0139062	-0.0036315	-0.00478778
Misin01G354600	-0.00599593	-0.00537124	-0.000547073	-0.00211265	-0.0046886	-0.00633697	-0.000403585	-0.00418524	-0.00310907	0.000938203
Misin01G354700	-0.00283224	-0.00711982	0.00453712	0.00337923	-0.00620204	0.000768397	-0.00476545	0.0014848	-0.00185924	0.00694179
Misin01G354900	0.00511233	0.00164885	0.00650421	0.00269634	-7.18262e-05	0.0127218	-0.00050959	0.000672003	-0.00319149	-0.00048359
Misin01G355300	-0.00766551	0.00623647	-0.00603193	0.00434737	-0.00839315	-0.00508327	-0.00209801	-0.00488411	0.0146765	0.00246459
Misin01G355400	-0.00699066	-0.00493298	-0.00848719	0.00132238	-0.000797024	-0.0184811	0.00547786	-0.00459156	-0.00851587	-0.00360432
Misin01G355700	0.00220509	-0.00129338	0.00535714	-0.00308584	-0.00472733	0.000589376	-0.00396437	-0.00264157	0.000441369	0.00132059
Misin01G355800	-0.000266446	-0.00407332	0.00304881	0.00209172	-0.00682104	0.000668828	0.000881448	0.000886726	-0.00218064	0.00127674
Misin01G355900	-0.000928159	0.0023754	0.00131545	-0.000814861	-0.000256458	-0.00330982	-0.00706324	0.00055235	-0.00189891	0.00486927
Misin01G356000	0.00105339	-0.00121978	0.00383965	0.00031112	-0.00393163	0.000186536	-0.00321117	-0.000562904	-0.000404455	0.00163527
Misin01G356100	-0.000614068	-0.00217491	-0.00184797	0.000631239	-0.00365693	-0.0124619	0.00575396	-0.00220913	-0.00856594	-0.00146323
Misin01G356300	0.00730423	-0.00114849	0.00249604	-0.00426804	-0.0111177	-0.00965188	0.00211949	-0.00180812	-0.00236319	-0.000221274
Misin01G356500	0.0009947	-0.00424477	0.00552426	0.00103575	-0.00338256	0.00397896	-0.00063018	0.000184685	-0.00135824	0.0032382
Misin01G356600	0.000525717	7.39868e-05	-0.000144268	-0.000567182	-0.00120037	0.00248081	-0.000337138	-0.00162204	-0.00174888	0.00251951
Misin01G356800	-0.00237501	0.000560857	-0.00113327	0.00194718	-0.00588449	-0.00358699	-0.000476113	-0.00142944	-0.00627787	-4.30475e-05
Misin01G356900	-0.000933917	0.000167588	-0.00458429	-0.00664598	-0.000259159	-0.00666289	0.0157638	-0.0127868	-0.00865671	0.00248107
Misin01G357000	0.00396595	-0.0016923	0.00714278	0.00154602	-0.00201999	0.00566557	-0.00416172	-0.000671097	-0.00207331	0.000182749
Misin01G357100	0.00681519	-0.000288319	0.00534558	-0.00164449	-0.00591188	0.000419864	6.16839e-05	0.00409361	-0.00386589	-0.000838443
Misin01G357300	0.00696048	-0.00270026	0.00715552	0.00407392	-0.00368741	0.0110827	-0.00195341	0.000315462	0.00150966	0.0022251
Misin01G357500	0.00164223	-0.00165638	0.00293251	0.00194963	-0.00447774	0.00798675	-0.00376044	0.000294787	0.0002584	0.003299
Misin01G357600	0.0034987	0.00223253	0.0064497	-0.000726296	0.00247625	-0.00259935	-0.00471554	-0.00352057	0.000675715	0.00109597
Misin01G357700	-0.00302318	0.00386926	0.00142721	0.00162294	-0.00380505	0.00180665	-0.00261258	0.00469097	0.000989887	0.00327855
Misin01G357800	0.00302809	0.00117966	0.00104907	0.00309684	-0.00195685	0.0119126	0.00147393	-0.000592152	-0.000978156	0.00383263
Misin01G357900	0.0037641	-0.00863289	0.00249127	-0.00135084	-0.00107711	0.000277985	-0.00364981	-0.000632287	-0.00454867	-0.00383369
Misin01G358200	-0.00115038	-0.00111416	0.00233209	-0.00599126	-0.00353639	0.000900303	0.000271943	-0.00183168	0.00331653	0.00197689
Misin01G358300	0.00225017	0.000148584	-0.000602163	-0.00148005	-0.00201242	0.00355905	0.000769997	-0.0028922	-0.00244833	0.00392592
Misin01G358800	0.00313873	-0.00913339	-0.000676905	0.0207126	-0.000746112	-0.00291654	-0.00559748	0.000763164	-0.0170565	-0.00387654
Misin01G358900	0.00410248	0.00160394	-0.00157587	0.00329034	0.000860828	0.00270849	-0.000568306	-0.00227155	0.000568474	-0.00359394
Misin01G359100	0.0040786	-0.000311851	0.00514626	0.000631765	0.000965186	0.00148969	0.00253402	-0.0032441	0.000354002	-0.00412016
Misin01G359200	-0.00868087	-0.0040574	0.00336654	0.000840258	-0.00657916	-8.17211e-05	-0.0054948	0.00414477	0.00561789	0.00385597
Misin01G359300	0.00795737	0.000516187	0.0052112	0.00113044	-0.00194404	0.0102632	-0.000332072	0.00154079	-0.00053405	0.00487946
Misin01G359500	0.00220922	0.000191728	-0.00440625	0.00475544	-0.00153977	0.00340979	-0.00228167	0.00430139	0.00175247	0.00460374
Misin01G359700	-0.000648529	-0.00182634	0.0010613	0.000117385	-0.00281527	0.00311489	-0.000968271	-0.00184362	-0.000821986	0.00365284
Misin01G360000	0.00364547	0.00696162	0.00997482	0.00156553	0.00210261	0.0059175	0.00902434	0.00254554	0.00033318	0.011673
Misin01G360100	0.00235982	0.0117214	0.00344092	0.0071968	0.0145353	0.0166383	0.00768512	-0.00607119	-0.00979463	-0.00823763
Misin01G360500	-0.000579756	-0.00286438	0.00673242	-0.00242522	-0.00900748	0.00257416	0.0047706	0.00316835	-0.000788271	0.00460658
Misin01G360800	0.00438028	-0.00350569	0.00278055	-0.00590634	-0.00724696	-0.00359245	-0.000385032	-0.00277496	-0.00231122	-0.00257464
Misin01G360900	0.000870801	0.00156674	0.00382172	-0.00284985	-0.00195648	0.00157874	-0.00409387	-0.000143733	-0.00344789	-0.000956356
Misin01G361000	0.004581	0.00160938	0.00715719	0.00209248	0.00231408	0.00985023	0.00260435	0.00134751	-0.0025634	-0.00360112
Misin01G361100	0.00166054	-0.000743548	-0.00120553	-0.000232406	0.00115887	0.00328047	-0.0023342	-0.00693637	-0.00299723	0.000914073
Misin01G361200	-0.00192505	-0.0135285	-0.00841902	-0.00159549	-0.00734229	0.00932013	-0.00315328	-0.00794673	0.00817375	-0.00182855
Misin01G361400	0.00533816	0.00528963	-0.00647119	-0.00493914	0.000432341	0.00219536	0.00235835	-0.00702415	-0.000703553	-0.0110226
Misin01G361500	0.00825493	0.00451222	-0.00174096	-0.00842519	-0.00996529	0.00117332	-0.00473601	0.000966345	-0.0100985	-0.0213794
[truncated: 33,529 more rows]
