# Supplementary material for: Genome biology of the paleotetraploid perennial biomass crop Miscanthus
Source: Nat Commun. 2020 Oct 28;11:5442. doi: 10.1038/s41467-020-18923-6 (PMC7595124; doi:10.1038/s41467-020-18923-6)
Supplement: Supplementary file 9 — Supplementary Data 5 [file 41467_2020_18923_MOESM9_ESM.xlsx]

## Sheet: keggseq Summaries
KeggSeq summaries for figure 4 and Suppl figure 8
			Figure 4D		Suppl Figure 8C (leaf)		Suppl Figure 8D (stem)		Suppl Figure 8E (rhiz)
map_numbers	pathway_description	background_gene_numbers	deg_gene_numbers	qvalue	deg_gene_numbers	qvalue	deg_gene_numbers	qvalue	deg_gene_numbers	qvalue
00010	Glycolysis / Gluconeogenesis	281	2	1	33	0.573309	19	0.0320447	19	0.951768
00020	Citrate cycle (TCA cycle)	116	0	1	8	1	4	1	2	1
00030	Pentose phosphate pathway	121	2	1	20	0.0982425	7	0.578067	3	1
00040	Pentose and glucuronate interconversions	127	1	1	5	1	3	1	4	1
00051	Fructose and mannose metabolism	136	2	1	19	0.309862	11	0.0482968	6	1
00052	Galactose metabolism	147	8	0.0734891	19	0.468396	7	0.847185	10	1
00053	Ascorbate and aldarate metabolism	104	2	1	20	0.0269065	2	1	7	1
00061	Fatty acid biosynthesis	122	0	1	11	1	1	1	11	0.430887
00062	Fatty acid elongation	92	1	1	4	1	5	0.785167	9	0.400086
00071	Fatty acid degradation	116	2	1	17	0.267017	6	0.785167	13	0.112301
00072	Synthesis and degradation of ketone bodies	18	0	1	0	1	0	1	1	1
00073	Cutin, suberine and wax biosynthesis	80	3	0.972818	11	0.504942	4	0.941824	12	0.0179653
00100	Steroid biosynthesis	111	0	1	2	1	3	1	13	0.0897137
00130	Ubiquinone and other terpenoid-quinone biosynthesis	116	1	1	33	4.90756e-07	11	0.0190431	1	1
00190	Oxidative phosphorylation	224	1	1	21	1	0	1	6	1
00195	Photosynthesis	90	0	1	69	2.58845e-48	0	1	0	1
00196	Photosynthesis - antenna proteins	31	0	1	27	1.09267e-21	2	0.941824	0	1
00220	Arginine biosynthesis	60	2	1	14	0.0181658	0	1	1	1
00230	Purine metabolism	227	1	1	39	0.00786021	8	1	5	1
00232	Caffeine metabolism	5	0	1	3	0.0487347	0	1	0	1
00240	Pyrimidine metabolism	126	4	1	11	1	3	1	4	1
00250	Alanine, aspartate and glutamate metabolism	103	7	0.0402549	15	0.309862	3	1	6	1
00260	Glycine, serine and threonine metabolism	157	2	1	24	0.118368	17	0.000454508	13	0.512651
00261	Monobactam biosynthesis	29	0	1	0	1	0	1	2	1
00270	Cysteine and methionine metabolism	254	11	0.0859439	36	0.117158	22	0.000841653	12	1
00280	Valine, leucine and isoleucine degradation	102	3	1	15	0.304056	4	1	4	1
00290	Valine, leucine and isoleucine biosynthesis	48	0	1	4	1	0	1	10	0.00398272
00300	Lysine biosynthesis	43	0	1	0	1	0	1	3	1
00310	Lysine degradation	97	0	1	5	1	2	1	4	1
00330	Arginine and proline metabolism	101	5	0.33496	17	0.117158	6	0.610022	8	0.885106
00340	Histidine metabolism	39	0	1	3	1	2	1	3	1
00350	Tyrosine metabolism	105	1	1	17	0.142542	9	0.0646336	7	1
00360	Phenylalanine metabolism	90	1	1	15	0.144068	8	0.074329	2	1
00380	Tryptophan metabolism	181	3	1	24	0.327233	7	1	12	1
00400	Phenylalanine, tyrosine and tryptophan biosynthesis	111	0	1	12	0.996293	9	0.0796215	18	0.000805418
00410	beta-Alanine metabolism	88	4	0.548114	17	0.0426362	10	0.00875946	3	1
00430	Taurine and hypotaurine metabolism	32	5	0.00662879	4	0.93281	5	0.0350079	0	1
00440	Phosphonate and phosphinate metabolism	17	1	1	1	1	0	1	0	1
00450	Selenocompound metabolism	51	2	1	6	0.934622	4	0.475321	1	1
00460	Cyanoamino acid metabolism	118	2	1	23	0.0138722	4	1	8	1
00480	Glutathione metabolism	304	0	1	53	0.000790772	8	1	26	0.176713
00500	Starch and sucrose metabolism	338	24	1.97616e-06	44	0.197983	14	0.908219	47	3.69493e-07
00510	N-Glycan biosynthesis	88	0	1	0	1	0	1	3	1
00511	Other glycan degradation	52	1	1	3	1	0	1	2	1
00513	Various types of N-glycan biosynthesis	72	1	1	0	1	0	1	1	1
00514	Other types of O-glycan biosynthesis	23	0	1	0	1	2	0.785167	0	1
00520	Amino sugar and nucleotide sugar metabolism	310	12	0.131481	30	1	14	0.785167	39	4.77187e-05
00531	Glycosaminoglycan degradation	21	1	1	0	1	0	1	2	1
00561	Glycerolipid metabolism	177	6	0.657559	32	0.00874118	4	1	10	1
00562	Inositol phosphate metabolism	149	1	1	23	0.118368	6	1	7	1
00563	Glycosylphosphatidylinositol (GPI)-anchor biosynthesis	69	0	1	0	1	0	1	3	1
00564	Glycerophospholipid metabolism	260	9	0.419941	36	0.142542	8	1	17	1
00565	Ether lipid metabolism	70	0	1	5	1	6	0.171753	6	0.885106
00590	Arachidonic acid metabolism	34	0	1	9	0.0359125	0	1	5	0.270706
00591	Linoleic acid metabolism	31	4	0.0367026	5	0.52975	0	1	14	2.22509e-08
00592	alpha-Linolenic acid metabolism	118	10	0.00291094	23	0.0138722	6	0.791239	17	0.00414425
00600	Sphingolipid metabolism	77	2	1	8	1	2	1	4	1
00601	Glycosphingolipid biosynthesis - lacto and neolacto series	2	0	1	0	1	0	1	0	1
00603	Glycosphingolipid biosynthesis - globo and isoglobo series	25	2	0.548114	0	1	0	1	2	1
00604	Glycosphingolipid biosynthesis - ganglio series	13	1	1	0	1	0	1	1	1
00620	Pyruvate metabolism	196	3	1	30	0.0784336	4	1	11	1
00630	Glyoxylate and dicarboxylate metabolism	163	5	0.972818	41	4.90756e-07	7	1	9	1
00640	Propanoate metabolism	77	1	1	9	0.887284	3	1	0	1
00650	Butanoate metabolism	53	4	0.160438	1	1	1	1	9	0.0260722
00660	C5-Branched dibasic acid metabolism	19	0	1	0	1	0	1	3	0.43817
00670	One carbon pool by folate	35	0	1	6	0.403825	7	0.00176556	1	1
00710	Carbon fixation in photosynthetic organisms	163	3	1	47	4.65485e-10	4	1	5	1
00730	Thiamine metabolism	62	2	1	14	0.023836	1	1	0	1
00740	Riboflavin metabolism	46	0	1	6	0.762926	1	1	0	1
00750	Vitamin B6 metabolism	28	1	1	4	0.753721	2	0.858427	1	1
00760	Nicotinate and nicotinamide metabolism	40	1	1	7	0.322474	1	1	0	1
00770	Pantothenate and CoA biosynthesis	63	0	1	9	0.504942	0	1	8	0.180744
00780	Biotin metabolism	56	0	1	3	1	1	1	1	1
00785	Lipoic acid metabolism	9	0	1	0	1	0	1	0	1
00790	Folate biosynthesis	57	0	1	4	1	0	1	0	1
00860	Porphyrin and chlorophyll metabolism	110	0	1	54	2.90334e-23	2	1	1	1
00900	Terpenoid backbone biosynthesis	120	1	1	22	0.0308084	0	1	9	0.951768
00901	Indole alkaloid biosynthesis	21	1	1	2	1	0	1	1	1
00902	Monoterpenoid biosynthesis	27	0	1	4	0.709285	0	1	1	1
00903	Limonene and pinene degradation	16	0	1	1	1	1	1	3	0.334358
00904	Diterpenoid biosynthesis	49	3	0.470506	5	1	6	0.0454357	6	0.334358
00905	Brassinosteroid biosynthesis	25	0	1	3	1	0	1	1	1
00906	Carotenoid biosynthesis	70	2	1	30	3.3018e-11	2	1	8	0.270706
00908	Zeatin biosynthesis	139	5	0.657559	20	0.246154	1	1	9	1
00909	Sesquiterpenoid and triterpenoid biosynthesis	42	0	1	3	1	0	1	10	0.00135354
00910	Nitrogen metabolism	80	7	0.0131551	26	6.02398e-07	1	1	3	1
00920	Sulfur metabolism	77	2	1	14	0.105028	2	1	1	1
00940	Phenylpropanoid biosynthesis	471	13	0.631116	36	1	53	5.00763e-13	54	1.30438e-05
00941	Flavonoid biosynthesis	197	2	1	10	1	38	1.13766e-16	11	1
00942	Anthocyanin biosynthesis	1	0	1	0	1	0	1	0	1
00944	Flavone and flavonol biosynthesis	34	1	1	4	0.996293	7	0.00158703	2	1
00945	Stilbenoid, diarylheptanoid and gingerol biosynthesis	79	1	1	3	1	17	2.73797e-08	5	1
00950	Isoquinoline alkaloid biosynthesis	57	1	1	12	0.0593146	5	0.229763	2	1
00960	Tropane, piperidine and pyridine alkaloid biosynthesis	63	1	1	16	0.00463471	6	0.112735	2	1
00965	Betalain biosynthesis	25	1	1	2	1	2	0.785167	1	1
00966	Glucosinolate biosynthesis	34	0	1	3	1	1	1	1	1
00970	Aminoacyl-tRNA biosynthesis	159	0	1	23	0.197983	0	1	0	1
00998	Biosynthesis of secondary metabolites - other antibiotics	4	0	1	0	1	0	1	1	0.885106
00999	Biosynthesis of secondary metabolites - unclassified	49	0	1	9	0.197983	9	0.000552485	0	1
01040	Biosynthesis of unsaturated fatty acids	76	2	1	7	1	0	1	4	1
01100	Metabolic pathways	5183	121	0.00662879	692	9.62922e-22	250	1.59439e-12	361	7.52113e-07
01110	Biosynthesis of secondary metabolites	2813	64	0.297291	395	2.48971e-12	178	6.20879e-18	239	5.31674e-11
01200	Carbon metabolism	582	11	1	105	5.89463e-08	24	0.785167	28	1
01210	2-Oxocarboxylic acid metabolism	130	0	1	13	1	1	1	8	1
01212	Fatty acid metabolism	191	2	1	18	1	1	1	11	1
01230	Biosynthesis of amino acids	550	8	1	61	0.676101	33	0.0120022	44	0.1056
01502	Vancomycin resistance	1	0	1	0	1	0	1	0	1
02010	ABC transporters	63	3	0.657559	5	1	7	0.0426291	3	1
03008	Ribosome biogenesis in eukaryotes	219	0	1	3	1	0	1	13	1
03010	Ribosome	649	0	1	62	1	0	1	5	1
03013	RNA transport	395	0	1	7	1	0	1	9	1
03015	mRNA surveillance pathway	246	1	1	8	1	0	1	5	1
03018	RNA degradation	256	1	1	6	1	2	1	6	1
03020	RNA polymerase	106	0	1	1	1	0	1	1	1
03022	Basal transcription factors	115	0	1	1	1	0	1	0	1
03030	DNA replication	191	0	1	3	1	0	1	17	0.270706
03040	Spliceosome	452	0	1	17	1	0	1	12	1
03050	Proteasome	142	0	1	1	1	0	1	0	1
03060	Protein export	134	0	1	16	0.709285	0	1	1	1
03410	Base excision repair	92	0	1	2	1	5	0.785167	5	1
03420	Nucleotide excision repair	183	0	1	3	1	0	1	8	1
03430	Mismatch repair	138	0	1	2	1	0	1	10	0.974509
03440	Homologous recombination	197	0	1	4	1	0	1	12	1
03450	Non-homologous end-joining	24	0	1	0	1	0	1	0	1
04016	MAPK signaling pathway - plant	353	17	0.00662879	22	1	7	1	35	0.00971919
04070	Phosphatidylinositol signaling system	153	3	1	20	0.42364	3	1	8	1
04075	Plant hormone signal transduction	629	28	0.000881426	32	1	50	4.28236e-07	62	0.000218591
04120	Ubiquitin mediated proteolysis	365	1	1	15	1	4	1	13	1
04122	Sulfur relay system	33	0	1	1	1	0	1	0	1
04130	SNARE interactions in vesicular transport	73	0	1	0	1	1	1	2	1
04136	Autophagy - other	79	1	1	15	0.0660818	0	1	0	1
04141	Protein processing in endoplasmic reticulum	478	0	1	17	1	7	1	33	0.622635
04144	Endocytosis	329	5	1	19	1	13	1	19	1
04145	Phagosome	170	0	1	12	1	18	0.000410243	4	1
04146	Peroxisome	219	3	1	34	0.0487347	1	1	8	1
04626	Plant-pathogen interaction	630	23	0.0230814	45	1	15	1	36	1
04712	Circadian rhythm - plant	150	3	1	37	3.2177e-06	5	1	2	1
04933	AGE-RAGE signaling pathway in diabetic complications	27	0	1	0	1	4	0.0764455	4	0.349233
