# Supplementary material for: Genome biology of the paleotetraploid perennial biomass crop Miscanthus
Source: Nat Commun. 2020 Oct 28;11:5442. doi: 10.1038/s41467-020-18923-6 (PMC7595124; doi:10.1038/s41467-020-18923-6)
Supplement: Supplementary file 10 — Supplementary Data 6 [file 41467_2020_18923_MOESM10_ESM.xlsx]

## Sheet: Remobilization WGCNA Mod.
WGCNA outputs
Distribution of 925 remobilization DE genes across 30 modules. Boxplots show the eigen gene distribution among sample replicates for the modules with the highest DE gene membership.
module color	number of remobilization genes in the module
darkgreen	163
darkgrey	129
darkseagreen2	123
paleturquoise	54
indianred3	54
magenta4	53
lightblue3	38
firebrick3	32
firebrick4	31
turquoise	29
orangered3	27
lavenderblush2	25
green4	23
cyan	23
lightslateblue	22
firebrick2	22
lightcyan1	14
sienna3	11
lightsteelblue1	11
black	9
blue	8
mediumpurple	6
blue2	4
green	3
antiquewhite4	3
mediumpurple3	2
grey	2
darkred	2
navajowhite	1
darkseagreen4	1
Module membership and pvalue data for all 925 DE genes.
Gene_name	moduleColor	MM.paleturquoise	p.MM.paleturquoise	MM.sienna3	p.MM.sienna3	MM.lightcyan1	p.MM.lightcyan1	MM.mediumpurple4	p.MM.mediumpurple4	MM.firebrick4	p.MM.firebrick4	MM.darkgrey	p.MM.darkgrey	MM.cyan	p.MM.cyan	MM.black	p.MM.black	MM.orangered3	p.MM.orangered3	MM.darkgreen	p.MM.darkgreen	MM.magenta4	p.MM.magenta4	MM.darkorange	p.MM.darkorange	MM.firebrick2	p.MM.firebrick2	MM.darkseagreen4	p.MM.darkseagreen4	MM.lightslateblue	p.MM.lightslateblue	MM.antiquewhite4	p.MM.antiquewhite4	MM.green	p.MM.green	MM.coral2	p.MM.coral2	MM.blue2	p.MM.blue2	MM.green4	p.MM.green4	MM.antiquewhite1	p.MM.antiquewhite1	MM.blue3	p.MM.blue3	MM.blue	p.MM.blue	MM.darkred	p.MM.darkred
Misin01G167500	antiquewhite4	0.351903	0.00404479	0.556758	1.46298e-06	-0.208297	0.0958976	-0.571243	6.71689e-07	0.799176	1.47125e-15	0.564659	9.61213e-07	-0.723388	1.00064e-11	-0.151732	0.227598	0.57043	7.02402e-07	-0.0691535	0.584124	0.508327	1.5394e-05	-0.132833	0.2915	-0.0922789	0.464716	0.707475	4.44324e-11	0.379854	0.00180277	-0.92809	1.005e-28	0.645812	6.28606e-09	0.339927	0.00559847	0.324078	0.00844871	0.653165	3.69634e-09	0.720729	1.29285e-11	-0.471381	7.38923e-05	-0.628978	2.01214e-08	0.199048	0.111928
Misin12G147300	antiquewhite4	-0.230135	0.0651468	-0.273932	0.0272387	0.152383	0.225588	0.310888	0.0117146	-0.44987	0.000170104	-0.468234	8.37693e-05	0.701034	7.90102e-11	0.211047	0.0914949	-0.627541	2.21501e-08	-0.341569	0.00535827	-0.472743	6.99594e-05	-0.188213	0.133244	-0.115995	0.357497	-0.502545	1.9917e-05	-0.414123	0.000605051	0.807388	4.51437e-16	-0.432602	0.000319529	0.00176909	0.988841	0.0542492	0.667777	-0.287104	0.0204035	-0.450307	0.000167336	0.400362	0.000951187	0.585251	3.05145e-07	-0.333476	0.00663598
Misin10G161700	antiquewhite4	-0.177425	0.157381	-0.30312	0.0141098	0.326194	0.00800661	0.564999	9.4377e-07	-0.678858	5.13044e-10	-0.427814	0.000378329	0.789266	5.70523e-15	0.245704	0.0485129	-0.604295	9.81756e-08	0.0444578	0.725101	-0.733691	3.60357e-12	0.271202	0.0288737	0.256356	0.0392753	-0.759679	2.19408e-13	-0.432595	0.000319606	0.95607	2.78651e-35	-0.656118	2.97434e-09	-0.209797	0.0934751	-0.0815259	0.518535	-0.44641	0.000193532	-0.801674	1.03321e-15	0.44615	0.000195406	0.814361	1.58215e-16	-0.434949	0.000293865
Misin14G056700	black	-0.705459	5.32912e-11	-0.417524	0.000539433	-0.516267	1.07248e-05	0.731005	4.72419e-12	-0.638343	1.06259e-08	-0.323171	0.0086446	0.715327	2.15627e-11	0.814181	1.62664e-16	-0.266607	0.031812	-0.0201213	0.873597	0.0350073	0.781898	0.143196	0.255138	0.134049	0.287065	-0.743525	1.29983e-12	-0.486923	3.90427e-05	0.331599	0.0069679	0.323219	0.0086341	0.332304	0.00684159	-0.212027	0.0899651	-0.0693104	0.583269	-0.561043	1.16651e-06	-0.110006	0.383023	0.560191	1.22054e-06	-0.38942	0.00134465
Misin03G281900	black	-0.747377	8.60896e-13	-0.385285	0.00152796	-0.716961	1.84956e-11	0.487741	3.77206e-05	-0.404462	0.000832919	-0.311328	0.0115903	0.521353	8.46735e-06	0.763471	1.41592e-13	-0.18353	0.143354	-0.319444	0.00949189	0.372077	0.00227352	-0.188195	0.133281	-0.152341	0.225717	-0.451637	0.000159168	-0.472457	7.07696e-05	0.0871433	0.490034	0.589445	2.39193e-07	0.478946	5.43771e-05	-0.185821	0.138338	0.0835544	0.508147	-0.179268	0.153043	-0.254872	0.0404672	0.277678	0.0251226	-0.220478	0.0775889
Misin07G070900	black	-0.828245	1.71047e-17	-0.484813	4.26523e-05	-0.752684	4.82035e-13	0.52413	7.43039e-06	-0.482601	4.67662e-05	-0.400242	0.000954847	0.564167	9.87008e-07	0.772695	4.71297e-14	-0.244696	0.0494718	-0.345235	0.00485462	0.400751	0.000939341	-0.228775	0.0667956	-0.174782	0.16376	-0.492836	3.03782e-05	-0.516136	1.07894e-05	0.13345	0.289244	0.583156	3.44184e-07	0.431715	0.00032975	-0.246321	0.0479329	0.00855389	0.946083	-0.17345	0.167043	-0.274097	0.0271422	0.287872	0.0200544	-0.191005	0.127478
MisinT105700	black	-0.68664	2.71138e-10	-0.259303	0.0369943	-0.627469	2.22564e-08	0.545957	2.5534e-06	-0.355078	0.00370311	-0.28148	0.0231184	0.597734	1.46317e-07	0.850117	3.32301e-19	-0.210303	0.092669	-0.333493	0.00663308	0.292633	0.0180037	-0.109215	0.386473	-0.165302	0.188201	-0.536668	4.05981e-06	-0.462533	0.000104826	0.0583817	0.644117	0.64395	7.17452e-09	0.575723	5.23987e-07	-0.068033	0.590244	0.179046	0.15356	-0.246251	0.0479985	-0.262408	0.0347115	0.336157	0.00618587	-0.413662	0.000614487
MisinT395100	black	-0.69763	1.06457e-10	-0.35869	0.0033457	-0.551591	1.91426e-06	0.581283	3.83003e-07	-0.440605	0.000239563	-0.372401	0.00225187	0.59655	1.57089e-07	0.77744	2.62263e-14	-0.272907	0.027843	-0.327109	0.00782187	0.286133	0.0208517	-0.0651211	0.606285	-0.114507	0.36374	-0.556859	1.45524e-06	-0.477154	5.85112e-05	0.102136	0.418175	0.556213	1.50536e-06	0.411753	0.000654987	-0.19624	0.117182	0.0281056	0.824125	-0.222424	0.0749408	-0.138908	0.26979	0.330601	0.00715039	-0.35213	0.00401948
Misin15G071400	black	-0.654797	3.27908e-09	-0.298984	0.015549	-0.522252	8.1177e-06	0.581161	3.85676e-07	-0.405419	0.00080729	-0.328011	0.00764337	0.585319	3.03964e-07	0.783673	1.18769e-14	-0.256251	0.0393585	-0.300845	0.0148863	0.254682	0.0406219	-0.0247755	0.844688	-0.0708163	0.575093	-0.551759	1.89774e-06	-0.438413	0.000259414	0.0783099	0.53522	0.563039	1.04861e-06	0.441772	0.000229574	-0.139588	0.267431	0.0735942	0.560154	-0.239391	0.0547812	-0.135522	0.281753	0.34408	0.00500864	-0.39232	0.00122817
MisinT500100	black	-0.580452	4.01529e-07	-0.412932	0.000629693	-0.354406	0.00377316	0.426477	0.000396434	-0.376452	0.00199673	-0.436779	0.000275174	0.349022	0.00437869	0.397787	0.00103303	-0.233634	0.0610569	-0.266232	0.0320619	0.391348	0.00126618	-0.0547568	0.664853	-0.260342	0.036217	-0.360524	0.00317625	-0.31456	0.0107108	-0.00311083	0.980379	0.374231	0.0021332	0.112293	0.373151	-0.364488	0.00283583	-0.189569	0.130419	-0.0161492	0.898402	-0.147009	0.242568	0.0166058	0.895545	-0.134067	0.287
Misin03G021600	black	-0.102518	0.416426	0.147243	0.241813	-0.261053	0.0356926	0.26699	0.0315576	-0.0974438	0.439988	0.297737	0.0160067	0.0973367	0.440493	0.479177	5.38637e-05	0.242762	0.0513563	0.425003	0.000417297	-0.0657818	0.602629	0.483137	4.57372e-05	0.68352	3.50951e-10	-0.332977	0.00672286	-0.00390684	0.97536	-0.150198	0.232389	0.305084	0.0134674	0.234272	0.0603338	0.0418476	0.740656	0.302082	0.0144598	-0.35587	0.00362192	-0.234486	0.0600934	0.310768	0.0117488	-0.33321	0.0066821
Misin08G087500	black	0.154346	0.219596	-0.151657	0.227831	0.468443	8.3076e-05	-0.204149	0.102849	0.074432	0.555684	-0.422622	0.000453125	-0.125956	0.317418	-0.588786	2.48582e-07	-0.398788	0.00100047	-0.51196	1.30625e-05	0.0613515	0.627328	-0.303831	0.0138743	-0.622536	3.08382e-08	0.303513	0.0139791	0.0223449	0.859762	0.0887024	0.482272	-0.372232	0.00226315	-0.386124	0.00148906	-0.131093	0.297923	-0.42621	0.000400145	0.40534	0.000809393	0.300367	0.0150542	-0.379202	0.00183857	0.295878	0.0167111
Misin12G048700	blue	-0.685642	2.94566e-10	-0.498103	2.41988e-05	-0.476129	6.10044e-05	0.656448	2.90258e-09	-0.636959	1.16927e-08	-0.414185	0.000603794	0.569383	7.43875e-07	0.664639	1.56717e-09	-0.296342	0.0165326	-0.129256	0.304803	0.135995	0.280061	0.210669	0.0920895	0.0555536	0.660273	-0.61833	4.05422e-08	-0.605992	8.84198e-08	0.297146	0.0162277	0.27634	0.0258616	0.100994	0.423425	-0.420427	0.000488618	-0.207405	0.0973604	-0.389496	0.00134148	-0.223578	0.0734043	0.452953	0.000151452	-0.167182	0.183157
MisinT102000	blue	0.38773	0.00141705	0.398804	0.000999957	-0.0695102	0.582181	-0.586535	2.83337e-07	0.623504	2.89394e-08	0.617844	4.18335e-08	-0.715121	2.1983e-11	-0.315975	0.0103443	0.835942	4.56557e-18	0.416022	0.000567582	0.372485	0.00224633	0.0314671	0.803488	0.0705319	0.576633	0.531354	5.2606e-06	0.627107	2.28007e-08	-0.723452	9.94449e-12	0.307261	0.0127852	0.0108443	0.931677	0.039276	0.756083	0.374947	0.0020883	0.480771	5.04436e-05	-0.0272499	0.829398	-0.632188	1.62049e-08	0.166801	0.18417
Misin06G089500	blue	0.431309	0.000334523	0.475785	6.1864e-05	-0.121565	0.334718	-0.741203	1.66065e-12	0.810374	2.89669e-16	0.64397	7.16464e-09	-0.843515	1.16291e-18	-0.426974	0.000389613	0.776978	2.77826e-14	0.243425	0.050704	0.468255	8.36987e-05	-0.317601	0.00993674	-0.151257	0.229076	0.830956	1.08231e-17	0.764006	1.3302e-13	-0.828284	1.69938e-17	0.376131	0.00201597	0.198426	0.113074	0.295433	0.0168832	0.499698	2.25713e-05	0.639437	9.84839e-09	-0.157692	0.209641	-0.798098	1.71126e-15	0.349373	0.00433678
Misin07G005600	blue	0.0942656	0.455116	0.226462	0.0696748	0.0710461	0.573851	0.288631	0.019715	-0.223343	0.0737156	0.31976	0.0094172	0.453167	0.000150228	0.432003	0.0003264	0.0703796	0.577459	0.583377	3.39841e-07	-0.711294	3.13521e-11	0.405496	0.000805273	0.826291	2.36706e-17	-0.572812	6.16022e-07	0.0378381	0.76475	0.468824	8.18297e-05	-0.261843	0.0351181	0.212606	0.0890698	0.342256	0.00526059	0.226998	0.0689994	-0.8078	4.24826e-16	0.291204	0.0185994	0.757047	2.95934e-13	-0.640793	8.95878e-09
Misin08G120700	blue	0.00629537	0.960305	0.125063	0.320889	0.196373	0.116927	0.492984	3.01869e-05	-0.398839	0.000998855	0.0635549	0.61499	0.656908	2.80524e-09	0.50067	2.16308e-05	-0.248625	0.0458179	0.373479	0.00218127	-0.796579	2.1139e-15	0.473515	6.78181e-05	0.711006	3.21952e-11	-0.739007	2.0883e-12	-0.193765	0.121968	0.630512	1.81499e-08	-0.340309	0.00554168	0.158381	0.207633	0.285317	0.0212351	0.0732211	0.562149	-0.904449	5.40623e-25	0.251267	0.0434881	0.899727	2.29576e-24	-0.715569	2.10807e-11
Misin06G129900	blue	0.0502396	0.691046	0.154485	0.219176	0.0835959	0.507936	0.331396	0.00700476	-0.242727	0.051391	0.233938	0.0607116	0.427709	0.000379735	0.398424	0.00101219	0.0490386	0.698072	0.541676	3.16726e-06	-0.593537	1.87984e-07	0.331881	0.00691721	0.794701	2.73808e-15	-0.550725	2.00161e-06	0.154064	0.22045	0.399571	0.000975676	-0.209223	0.0943958	0.17054	0.174389	0.26296	0.0343183	0.154317	0.219684	-0.72544	8.19469e-12	0.482091	4.77653e-05	0.655675	3.07335e-09	-0.590016	2.31344e-07
Misin12G240100	blue	-0.0438628	0.728638	0.00247328	0.9844	0.184009	0.142294	0.485861	4.08218e-05	-0.451734	0.000158592	0.00412391	0.973991	0.652551	3.86624e-09	0.421501	0.000470948	-0.1992	0.111649	0.419011	0.000512843	-0.725201	8.38814e-12	0.354311	0.00378324	0.642791	7.78645e-09	-0.731865	4.33324e-12	-0.0806007	0.523308	0.666671	1.34099e-09	-0.391021	0.00127919	0.0707539	0.575431	0.165366	0.188027	-0.0514027	0.684265	-0.873565	2.26508e-21	0.507347	1.60862e-05	0.809598	3.25306e-16	-0.644901	6.70677e-09
Misin05G142300	blue	-0.0241872	0.848331	0.0730149	0.563254	0.0958672	0.447457	0.446627	0.000191976	-0.390016	0.00131995	0.130134	0.301503	0.582575	3.55817e-07	0.466652	8.9184e-05	-0.101942	0.419063	0.504573	1.82061e-05	-0.713165	2.63758e-11	0.372345	0.00225558	0.777199	2.70274e-14	-0.683241	3.59093e-10	-0.0184449	0.884052	0.588473	2.53158e-07	-0.312021	0.0113965	0.151858	0.22721	0.249017	0.0454664	0.0727412	0.564721	-0.871889	3.34016e-21	0.421334	0.000473669	0.823945	3.47798e-17	-0.627933	2.15776e-08
Misin12G201100	blue2	-0.653425	3.6268e-09	-0.793036	3.43681e-15	-0.29059	0.0188608	0.435515	0.000287964	-0.566882	8.52428e-07	-0.709392	3.73259e-11	0.137561	0.274509	0.0230259	0.855534	-0.342732	0.00519375	-0.384342	0.0015728	0.586237	2.88254e-07	-0.0712571	0.572711	-0.517352	1.02008e-05	-0.143397	0.254464	-0.474497	6.51788e-05	0.0293074	0.816733	0.153019	0.223633	-0.353806	0.00383682	-0.822038	4.73552e-17	-0.668463	1.1676e-09	0.207819	0.0966796	-0.1834	0.143642	-0.22522	0.0712627	0.507541	1.5947e-05
Misin03G347600	blue2	0.659146	2.37429e-09	0.846709	6.39039e-19	0.197932	0.113993	-0.49461	2.815e-05	0.7267	7.24261e-12	0.695898	1.23688e-10	-0.334475	0.00646505	-0.0554634	0.660791	0.300281	0.0150846	0.0900294	0.475718	-0.331075	0.00706316	0.0221358	0.861061	0.296922	0.0163124	0.397687	0.0010363	0.351323	0.00411015	-0.325403	0.00816951	0.111952	0.374613	0.423637	0.000437536	0.839578	2.38868e-18	0.767673	8.63241e-14	0.135431	0.282078	-0.116862	0.35389	0.035722	0.777559	-0.292222	0.0181735
Misin09G052900	blue2	0.594379	1.7882e-07	0.837509	3.46025e-18	0.115073	0.361356	-0.522181	8.14477e-06	0.771764	5.27849e-14	0.726711	7.23462e-12	-0.35748	0.00346182	-0.0368259	0.770869	0.393117	0.0011978	0.144034	0.252339	-0.217595	0.0816492	-0.141229	0.26179	0.238251	0.0559805	0.449459	0.000172742	0.567107	8.42092e-07	-0.399782	0.000969069	0.19891	0.112182	0.566332	8.78202e-07	0.905279	4.1595e-25	0.825736	2.59413e-17	0.125179	0.32044	-0.0756811	0.549052	-0.0755902	0.549533	-0.293178	0.0177806
Misin16G102100	blue2	0.420062	0.000494758	0.722849	1.05429e-11	0.176852	0.158747	-0.0878021	0.486746	0.398597	0.0010066	0.509373	1.46858e-05	0.096355	0.445138	0.261658	0.0352518	0.031087	0.805815	0.0791298	0.530941	-0.521301	8.48795e-06	0.130239	0.301109	0.472488	7.06803e-05	-0.0390063	0.757706	0.170528	0.17442	-0.0310241	0.806201	0.0651988	0.605855	0.587849	2.62534e-07	0.864777	1.63789e-20	0.700225	8.48403e-11	-0.304507	0.0136536	-0.0635309	0.615124	0.393023	0.00120133	-0.610904	6.50822e-08
Misin03G030100	cyan	-0.631231	1.7289e-08	-0.663079	1.76499e-09	-0.18314	0.14422	0.619586	3.73757e-08	-0.80164	1.0382e-15	-0.602984	1.06402e-07	0.804215	7.1735e-16	0.390508	0.00129987	-0.477705	5.72089e-05	-0.0673022	0.594252	-0.195849	0.117928	-0.0838814	0.506483	-0.0974724	0.439853	-0.732095	4.23435e-12	-0.453475	0.000148486	0.807269	4.59428e-16	-0.283082	0.0223156	-0.0800729	0.526041	-0.376295	0.00200609	-0.524183	7.41196e-06	-0.61618	4.65555e-08	0.360684	0.00316181	0.538658	3.6802e-06	-0.21559	0.0845707
Misin06G116200	cyan	-0.538283	3.749e-06	-0.270009	0.0296138	-0.2936	0.0176097	0.441923	0.000228309	-0.377824	0.00191638	-0.485739	4.1031e-05	0.755733	3.43149e-13	0.598592	1.38948e-07	-0.600977	1.20264e-07	-0.607802	7.90253e-08	-0.0501248	0.691716	-0.34402	0.00501672	-0.314045	0.0108469	-0.505112	1.77751e-05	-0.540872	3.29687e-06	0.469614	7.92963e-05	0.188281	0.133101	0.443701	0.000213892	0.114218	0.364957	0.00778901	0.950898	-0.287116	0.020398	0.0701632	0.578633	0.478058	5.6391e-05	-0.426111	0.000401524
Misin16G221900	cyan	-0.629532	1.93864e-08	-0.622629	3.06503e-08	-0.0414333	0.743134	0.839858	2.27101e-18	-0.884721	1.46989e-22	-0.739349	2.01546e-12	0.890565	3.12723e-23	0.505421	1.75319e-05	-0.725015	8.54191e-12	-0.269115	0.0301786	-0.247633	0.0467191	0.239663	0.0544973	-0.0506658	0.688558	-0.877347	9.23358e-22	-0.668833	1.13452e-09	0.760877	1.91227e-13	-0.217969	0.0811135	-0.123049	0.328808	-0.423126	0.000445314	-0.554535	1.64328e-06	-0.619772	3.69292e-08	0.257245	0.0385754	0.672579	8.46391e-10	-0.360283	0.00319803
Misin14G027600	cyan	-0.666104	1.4007e-09	-0.647526	5.56149e-09	-0.229286	0.066172	0.575506	5.30375e-07	-0.763978	1.33466e-13	-0.628946	2.01635e-08	0.831098	1.05646e-17	0.443161	0.000218185	-0.523118	7.79357e-06	-0.196762	0.116191	-0.148461	0.237896	-0.182373	0.145937	-0.165693	0.187143	-0.719132	1.50585e-11	-0.526594	6.61069e-06	0.790067	5.1273e-15	-0.208868	0.0949698	0.00177007	0.988835	-0.335504	0.00629304	-0.467494	8.62637e-05	-0.565761	9.05767e-07	0.269132	0.0301679	0.531802	5.14795e-06	-0.261726	0.0352024
Misin01G258000	cyan	-0.615668	4.81073e-08	-0.506573	1.66537e-05	-0.124492	0.323124	0.783839	1.16258e-14	-0.784883	1.01534e-14	-0.641349	8.61712e-09	0.94561	1.98668e-32	0.640742	8.9909e-09	-0.668869	1.13135e-09	-0.293085	0.0178186	-0.274299	0.0270246	0.137126	0.276044	-0.037924	0.764232	-0.877699	8.48098e-22	-0.702158	7.15415e-11	0.746494	9.46789e-13	-0.10577	0.401718	0.0718728	0.56939	-0.258801	0.037375	-0.364457	0.00283833	-0.639886	9.5449e-09	0.152337	0.22573	0.739251	2.03606e-12	-0.469718	7.89697e-05
Misin13G097500	cyan	-0.487588	3.79657e-05	-0.539021	3.61456e-06	0.0590118	0.64054	0.757509	2.8089e-13	-0.848827	4.26442e-19	-0.5837	3.33609e-07	0.857393	7.77781e-20	0.412997	0.000628327	-0.606068	8.8006e-08	-0.028405	0.822282	-0.433187	0.000312942	0.257057	0.0387224	0.116457	0.35557	-0.867635	8.74243e-21	-0.551797	1.89402e-06	0.849173	3.98929e-19	-0.402407	0.000890406	-0.153687	0.221593	-0.326642	0.00791564	-0.533375	4.76945e-06	-0.768634	7.697e-14	0.342174	0.00527212	0.72875	5.91484e-12	-0.354607	0.00375214
Misin17G186200	cyan	0.614395	5.2179e-08	0.533843	4.66185e-06	0.0541091	0.668585	-0.685712	2.92869e-10	0.684142	3.33444e-10	0.762584	1.5699e-13	-0.786009	8.76747e-15	-0.426839	0.000391461	0.783486	1.21684e-14	0.506742	1.65284e-05	0.0774054	0.53996	0.0561299	0.656968	0.250612	0.0440563	0.666747	1.33312e-09	0.567191	8.38218e-07	-0.596048	1.61878e-07	0.0856249	0.497656	-0.0541676	0.668247	0.251717	0.0431011	0.429003	0.000362877	0.417205	0.000545301	-0.106031	0.400553	-0.458995	0.000120237	0.306521	0.0130135
Misin14G037200	cyan	0.504481	1.82803e-05	0.556156	1.50984e-06	0.0662542	0.600021	-0.656751	2.83811e-09	0.84115	1.79619e-18	0.501548	2.08116e-05	-0.838586	2.85489e-18	-0.441491	0.000231942	0.519319	9.31099e-06	-0.0574114	0.649642	0.457999	0.000124937	-0.147137	0.242155	-0.197935	0.113987	0.827328	1.99332e-17	0.523691	7.58596e-06	-0.916131	1.06466e-26	0.415299	0.0005816	0.139153	0.26894	0.286142	0.0208475	0.479232	5.37418e-05	0.776993	2.77308e-14	-0.353348	0.003886	-0.785172	9.77974e-15	0.312827	0.011175
MisinT516300	cyan	-0.589075	2.44423e-07	-0.493274	2.9814e-05	-0.220068	0.0781562	0.62266	3.05877e-08	-0.697359	1.08991e-10	-0.479431	5.33052e-05	0.779207	2.10046e-14	0.509933	1.43192e-05	-0.427334	0.000384744	-0.0527144	0.676648	-0.184741	0.140685	0.0337014	0.789844	-0.00686225	0.956734	-0.742205	1.49457e-12	-0.475507	6.25657e-05	0.649026	4.99287e-09	-0.104001	0.40968	0.0687216	0.58648	-0.252404	0.0425164	-0.330747	0.00712333	-0.631394	1.70998e-08	0.136999	0.276493	0.557499	1.40705e-06	-0.349293	0.00434631
Misin16G186300	cyan	0.553186	1.7626e-06	0.543113	2.94716e-06	-0.0587363	0.642103	-0.72779	6.50505e-12	0.765452	1.1227e-13	0.771801	5.25521e-14	-0.847625	5.36932e-19	-0.402937	0.000875249	0.818715	8.03838e-17	0.426309	0.00039876	0.249054	0.0454331	-0.097406	0.440166	0.167266	0.182933	0.760069	2.09822e-13	0.636392	1.2159e-08	-0.7392	2.04696e-12	0.252924	0.0420777	0.0778279	0.537743	0.299431	0.0153873	0.518117	9.84572e-06	0.526876	6.52249e-06	-0.183654	0.143078	-0.589006	2.45408e-07	0.351503	0.00408973
MisinT379100	cyan	-0.570708	6.91766e-07	-0.33442	0.00647439	-0.223759	0.0731665	0.793646	3.16314e-15	-0.697289	1.09656e-10	-0.407573	0.000752233	0.911747	4.95352e-26	0.779016	2.15188e-14	-0.521489	8.41376e-06	-0.0832284	0.50981	-0.327335	0.00777671	0.198456	0.113019	0.24183	0.0522851	-0.88074	4.02507e-22	-0.532127	5.06757e-06	0.636972	1.16828e-08	0.0202587	0.872741	0.288401	0.0198172	-0.0377075	0.765539	-0.120643	0.338422	-0.759796	2.16477e-13	0.0874645	0.48843	0.818034	8.94664e-17	-0.586163	2.89505e-07
MisinT508500	cyan	-0.477117	5.85996e-05	-0.328965	0.0074583	-0.0153695	0.903283	0.763972	1.33554e-13	-0.701346	7.68635e-11	-0.541713	3.16136e-06	0.943389	6.77748e-32	0.647711	5.48811e-09	-0.731331	4.57229e-12	-0.298791	0.015619	-0.433483	0.000309662	0.21515	0.0852229	0.134198	0.286525	-0.87419	1.9569e-21	-0.704025	6.05928e-11	0.744085	1.22482e-12	-0.143613	0.253741	0.139288	0.26847	-0.0658717	0.602132	-0.237632	0.0566398	-0.692992	1.58739e-10	0.119713	0.342189	0.841612	1.65087e-18	-0.580884	3.918e-07
MisinT222800	cyan	-0.65168	4.11963e-09	-0.514467	1.16496e-05	-0.298914	0.0155744	0.631402	1.70907e-08	-0.673786	7.69506e-10	-0.496618	2.58114e-05	0.723989	9.43948e-12	0.54864	2.22745e-06	-0.383217	0.00162785	-0.0787526	0.532907	-0.0196583	0.876482	0.0123295	0.922347	-0.0539285	0.669627	-0.711294	3.13541e-11	-0.470954	7.51662e-05	0.50139	2.09572e-05	0.0496057	0.694751	0.100573	0.425373	-0.317816	0.00988405	-0.30921	0.0121997	-0.538904	3.63549e-06	0.00422333	0.973364	0.447739	0.000184204	-0.312495	0.0112658
Misin16G191200	cyan	-0.360778	0.00315339	-0.295048	0.0170337	0.08276	0.512203	0.725182	8.40435e-12	-0.721913	1.15389e-11	-0.429613	0.000355173	0.921865	1.24921e-27	0.563875	1.00263e-06	-0.644114	7.09196e-09	-0.0646209	0.609059	-0.625511	2.53504e-08	0.266255	0.0320467	0.297017	0.0162762	-0.882092	2.87068e-22	-0.568436	7.8335e-07	0.87233	3.01733e-21	-0.34829	0.00446735	0.0525988	0.677318	-0.0102911	0.935154	-0.268465	0.0305949	-0.837176	3.67101e-18	0.286907	0.0204935	0.937015	1.77188e-30	-0.574315	5.66744e-07
Misin02G199800	cyan	-0.636488	1.20788e-08	-0.521917	8.24645e-06	-0.290382	0.0189497	0.583004	3.47184e-07	-0.630129	1.86231e-08	-0.48793	3.74209e-05	0.693954	1.46205e-10	0.517657	1.00579e-05	-0.3107	0.011768	-0.0914955	0.468532	0.0359843	0.775967	-0.0861013	0.495258	-0.107293	0.394937	-0.672886	8.26167e-10	-0.432682	0.000318615	0.470814	7.55861e-05	0.0494034	0.695935	0.112204	0.37353	-0.350141	0.00424626	-0.31371	0.0109362	-0.47526	6.3195e-05	0.0623979	0.621456	0.374473	0.00211796	-0.288838	0.019623
Misin16G232200	cyan	-0.536125	4.1696e-06	-0.324411	0.00837768	-0.141284	0.261605	0.728692	5.94937e-12	-0.656887	2.80952e-09	-0.433459	0.000309921	0.892443	1.86669e-23	0.726724	7.22524e-12	-0.481158	4.96451e-05	-0.112021	0.374317	-0.284453	0.0216473	0.186928	0.135963	0.110544	0.380685	-0.885267	1.27675e-22	-0.495751	2.67976e-05	0.595363	1.68644e-07	0.0204514	0.87154	0.22775	0.0680596	-0.102217	0.417806	-0.162133	0.196929	-0.701542	7.55442e-11	0.15388	0.221009	0.728005	6.36792e-12	-0.650587	4.46023e-09
Misin07G152000	cyan	-0.420114	0.000493881	-0.444675	0.000206355	0.153986	0.220685	0.814315	1.59337e-16	-0.833213	7.34895e-18	-0.588629	2.5087e-07	0.871289	3.83338e-21	0.482603	4.67623e-05	-0.695178	1.31616e-10	-0.0972707	0.440804	-0.502787	1.97053e-05	0.411592	0.000658504	0.201563	0.107377	-0.901633	1.29202e-24	-0.63268	1.56726e-08	0.817234	1.01406e-16	-0.365576	0.00274825	-0.164499	0.190385	-0.277243	0.0253611	-0.48246	4.70398e-05	-0.745508	1.05239e-12	0.236265	0.0581198	0.83117	1.04368e-17	-0.453429	0.000148746
Misin05G132300	cyan	-0.421807	0.000466025	-0.358882	0.00332761	0.00991825	0.937499	0.400544	0.00094561	-0.429031	0.00036252	-0.654878	3.25945e-09	0.696803	1.14376e-10	0.316942	0.0101002	-0.688963	2.23282e-10	-0.639514	9.79515e-09	-0.103155	0.413522	-0.205928	0.0998207	-0.456656	0.000131541	-0.486638	3.95123e-05	-0.594958	1.72766e-07	0.553914	1.69721e-06	-0.0902021	0.474868	0.073552	0.560379	-0.13345	0.289246	-0.294812	0.0171267	-0.210363	0.0925748	0.139391	0.268113	0.355617	0.00364766	-0.336429	0.00614181
Misin09G111400	cyan	0.315076	0.010576	0.357017	0.00350729	-0.311081	0.01166	-0.690312	1.99296e-10	0.636235	1.22907e-08	0.699507	9.03613e-11	-0.744988	1.11254e-12	-0.264676	0.0331189	0.884709	1.47462e-22	0.438462	0.000258953	0.399507	0.000977679	-0.190546	0.128413	0.0733157	0.561643	0.650971	4.33769e-09	0.554442	1.6512e-06	-0.675908	6.50113e-10	0.355507	0.00365898	0.112949	0.370346	0.131358	0.296938	0.467048	8.77996e-05	0.500785	2.15218e-05	-0.23	0.0653097	-0.587926	2.61357e-07	0.332892	0.00673775
Misin16G222900	cyan	-0.464922	9.547e-05	-0.331438	0.00699707	0.0302111	0.811184	0.762565	1.5733e-13	-0.637193	1.1506e-08	-0.586952	2.76569e-07	0.765577	1.10633e-13	0.572807	6.16191e-07	-0.686723	2.69273e-10	-0.367286	0.0026155	-0.204448	0.102335	0.344892	0.00489993	0.0921163	0.465507	-0.779833	1.94069e-14	-0.72873	5.92682e-12	0.467335	8.68073e-05	0.0168837	0.893807	0.0253607	0.841067	-0.242001	0.0521136	-0.28445	0.021649	-0.472287	7.12525e-05	-0.0774684	0.539629	0.627061	2.28701e-08	-0.470642	7.61105e-05
Misin10G091300	cyan	-0.464341	9.76722e-05	-0.387656	0.00142032	0.0247202	0.84503	0.628794	2.03703e-08	-0.65201	4.02188e-09	-0.57855	4.47121e-07	0.857543	7.54257e-20	0.511663	1.324e-05	-0.615593	4.83382e-08	-0.25762	0.0382834	-0.321257	0.00907094	0.0906547	0.472646	-0.0881943	0.484794	-0.780417	1.80232e-14	-0.593849	1.84536e-07	0.712263	2.86735e-11	-0.191294	0.126893	0.0371691	0.768793	-0.181952	0.146886	-0.336381	0.00614952	-0.595441	1.67859e-07	0.102558	0.416245	0.649518	4.81867e-09	-0.501028	2.12926e-05
Misin01G276500	cyan	-0.255687	0.0398088	-0.0941208	0.455812	0.187131	0.135529	0.595969	1.62646e-07	-0.392722	0.00121277	-0.478429	5.55416e-05	0.679042	5.05494e-10	0.439518	0.000249226	-0.717537	1.75171e-11	-0.455536	0.000137296	-0.300096	0.0151499	0.141433	0.261096	-0.117696	0.350442	-0.567852	8.08652e-07	-0.48518	4.20023e-05	0.418929	0.000514277	-0.0476448	0.706259	0.217821	0.0813247	0.115886	0.357952	-0.11242	0.372607	-0.422126	0.000460939	-0.0283588	0.822567	0.526886	6.51928e-06	-0.535089	4.38677e-06
Misin12G030800	cyan	-0.288197	0.0199087	-0.127701	0.310707	0.137374	0.275167	0.630085	1.86788e-08	-0.499686	2.25836e-05	-0.420673	0.000484527	0.836096	4.44378e-18	0.572185	6.37721e-07	-0.613295	5.59554e-08	-0.253768	0.0413739	-0.458853	0.000120894	0.26012	0.0363822	0.0757252	0.548818	-0.770494	6.15614e-14	-0.555507	1.56199e-06	0.612269	5.97129e-08	-0.135253	0.28272	0.173687	0.166457	0.0468178	0.711132	-0.123136	0.328463	-0.62143	3.31512e-08	0.0832128	0.509889	0.733979	3.49988e-12	-0.681683	4.07932e-10
Misin05G281400	darkgreen	-0.672263	8.67729e-10	-0.701525	7.56585e-11	-0.223345	0.0737129	0.444453	0.000208057	-0.515961	1.08769e-05	-0.830101	1.25147e-17	0.381705	0.00170449	0.118003	0.349178	-0.6154	4.89378e-08	-0.726621	7.29871e-12	0.463455	0.000101117	-0.330069	0.00724923	-0.668809	1.13665e-09	-0.22618	0.0700327	-0.511285	1.34689e-05	0.202362	0.105963	0.142259	0.258293	-0.10388	0.410231	-0.533483	4.74434e-06	-0.550852	1.98855e-06	0.174003	0.165674	0.0184264	0.884167	-0.0931855	0.460322	0.225845	0.0704599
Misin18G215900	darkgreen	0.685465	2.98918e-10	0.470051	7.79262e-05	0.424301	0.000427582	-0.43352	0.000309248	0.316803	0.0101351	0.667525	1.25551e-09	-0.402099	0.000899322	-0.378621	0.00187102	0.558566	1.33016e-06	0.82326	3.88769e-17	-0.533698	4.69495e-06	0.369978	0.0024181	0.667032	1.30416e-09	0.195264	0.119051	0.484273	4.36238e-05	-0.00449344	0.971662	-0.475367	6.29219e-05	-0.2928	0.0179353	0.249293	0.0452195	0.169915	0.175998	-0.186584	0.136698	0.194879	0.119794	0.0722848	0.567173	-0.0243092	0.847576
Misin02G297100	darkgreen	0.528684	5.98228e-06	0.442838	0.000220785	0.440149	0.000243577	-0.0890875	0.480365	0.14516	0.248611	0.534261	4.56786e-06	-0.147469	0.241081	-0.110998	0.37872	0.425379	0.000411887	0.836627	4.04613e-18	-0.543388	2.90672e-06	0.572002	6.44178e-07	0.742387	1.46619e-12	-0.12181	0.333737	0.423405	0.000441051	0.00588165	0.962912	-0.349201	0.00435732	-0.169063	0.178208	0.206437	0.0989683	0.155613	0.215787	-0.407889	0.000744443	0.155649	0.215681	0.208817	0.0950527	-0.328763	0.00749727
Misin18G267500	darkgreen	0.707551	4.41254e-11	0.675303	6.82208e-10	0.218986	0.0796691	-0.644672	6.81693e-09	0.655693	3.06929e-09	0.871572	3.59298e-21	-0.572922	6.12276e-07	-0.327641	0.00771611	0.830213	1.22806e-17	0.761152	1.85261e-13	-0.234814	0.0597253	0.149275	0.235305	0.500459	2.18317e-05	0.40421	0.000839764	0.768843	7.50762e-14	-0.385534	0.00151636	-0.091865	0.46673	0.0330806	0.793629	0.435013	0.00029319	0.506456	1.67405e-05	0.0734259	0.561053	0.171766	0.171268	-0.237899	0.0563546	-0.12468	0.322388
Misin06G219500	darkgreen	0.629738	1.91204e-08	0.532217	5.04533e-06	0.168434	0.179851	-0.62826	2.11114e-08	0.532273	5.03169e-06	0.810093	3.02142e-16	-0.552871	1.79166e-06	-0.335221	0.00633981	0.835465	4.96473e-18	0.805398	6.04194e-16	-0.229446	0.0659782	0.15372	0.221494	0.514322	1.17273e-05	0.364893	0.00280291	0.695967	1.22963e-10	-0.278585	0.0246313	-0.171206	0.172688	-0.0906894	0.472476	0.281362	0.0231787	0.376709	0.00198143	0.0419125	0.740268	0.168257	0.180315	-0.192954	0.123568	-0.0253305	0.841253
Misin11G204600	darkgreen	0.61691	4.44243e-08	0.5666	8.65526e-07	0.146221	0.24513	-0.562424	1.0837e-06	0.536131	4.16837e-06	0.804329	7.05595e-16	-0.548768	2.21296e-06	-0.276348	0.0258571	0.794777	2.70968e-15	0.743034	1.36932e-12	-0.206106	0.0995224	0.26781	0.0310196	0.560754	1.18461e-06	0.339564	0.00565281	0.62641	2.38818e-08	-0.343817	0.00504419	-0.0869516	0.490993	-0.0614515	0.626765	0.281771	0.0229708	0.421362	0.000473209	0.0645368	0.609527	0.111787	0.375319	-0.170076	0.175581	-0.0693682	0.582954
Misin08G193900	darkgreen	0.649276	4.9037e-09	0.650572	4.46495e-09	0.211344	0.0910287	-0.457674	0.000126504	0.512946	1.24889e-05	0.861168	3.54647e-20	-0.456665	0.000131494	-0.179752	0.151919	0.792832	3.533e-15	0.862085	2.92062e-20	-0.334526	0.00645646	0.37157	0.00230771	0.636172	1.23444e-08	0.227759	0.0680482	0.646887	5.82181e-09	-0.304543	0.0136419	-0.105311	0.403779	0.0295076	0.815503	0.387464	0.00142875	0.481601	4.87444e-05	-0.122734	0.330054	0.0849704	0.50096	-0.055294	0.661764	-0.223598	0.0733781
Misin19G021700	darkgreen	-0.703693	6.24141e-11	-0.607284	8.16131e-08	-0.241617	0.0524992	0.58029	4.05232e-07	-0.56287	1.05814e-06	-0.805925	5.59522e-16	0.624695	2.67553e-08	0.385589	0.00151379	-0.696126	1.21285e-10	-0.729122	5.70063e-12	0.275594	0.0262821	-0.270556	0.0292725	-0.579158	4.32035e-07	-0.44074	0.00023839	-0.582722	3.52831e-07	0.34774	0.00453496	0.174421	0.164643	0.108267	0.390635	-0.364221	0.00285772	-0.403347	0.000863676	-0.0842574	0.504573	0.0381661	0.762771	0.170634	0.17415	-0.0750661	0.552312
Misin11G033700	darkgreen	0.45068	0.00016501	0.368178	0.00254856	0.135899	0.280405	-0.355426	0.00366722	0.345783	0.004783	0.619669	3.71756e-08	-0.517106	1.03173e-05	-0.269927	0.0296652	0.659207	2.36345e-09	0.735011	3.15077e-12	-0.0668408	0.596789	0.284046	0.0218441	0.602989	1.06369e-07	0.266147	0.0321193	0.546243	2.51658e-06	-0.394095	0.00116143	-0.0452253	0.720548	-0.140965	0.262693	0.0988821	0.433235	0.230748	0.0644147	0.0554848	0.660668	-0.00399783	0.974786	-0.222881	0.0743295	0.0644764	0.609862
Misin01G030900	darkgreen	0.609965	6.90356e-08	0.529316	5.80364e-06	0.329213	0.00741092	-0.288813	0.0196342	0.329233	0.0074071	0.709311	3.76025e-11	-0.373705	0.00216674	-0.21982	0.0785013	0.603406	1.03683e-07	0.841586	1.65889e-18	-0.426465	0.000396605	0.511205	1.35181e-05	0.768235	8.07301e-14	0.101868	0.419404	0.546128	2.53133e-06	-0.175534	0.161924	-0.2604	0.0361742	-0.129873	0.30248	0.265216	0.0327491	0.291016	0.018679	-0.220832	0.0771027	0.158017	0.208692	0.0434008	0.731387	-0.193309	0.122864
Misin16G080600	darkgreen	0.58645	2.84728e-07	0.693332	1.54204e-10	0.0847827	0.50191	-0.41086	0.000674751	0.549632	2.11716e-06	0.871845	3.37414e-21	-0.432084	0.000325459	-0.0181384	0.885966	0.765994	1.05332e-13	0.731953	4.29508e-12	-0.245382	0.0488171	0.356088	0.00359992	0.692128	1.70872e-10	0.212494	0.0892425	0.56384	1.0045e-06	-0.410309	0.000687201	0.109159	0.386719	0.172996	0.168175	0.435617	0.00028691	0.619823	3.68054e-08	-0.046637	0.712199	0.0154136	0.903006	-0.0137383	0.913506	-0.260288	0.0362567
Misin02G265200	darkgreen	0.462658	0.000104313	0.326681	0.00790777	0.363132	0.00294845	-0.157996	0.208753	0.0854308	0.498635	0.495589	2.69869e-05	-0.0949008	0.45207	-0.163632	0.192766	0.386778	0.00145936	0.812636	2.05904e-16	-0.579593	4.21542e-07	0.364444	0.00283945	0.754541	3.92125e-13	-0.113412	0.368375	0.485105	4.21356e-05	0.17366	0.166522	-0.470384	7.68986e-05	-0.178008	0.155999	0.226518	0.0696045	0.100947	0.423644	-0.415836	0.00057115	0.443397	0.0002163	0.244142	0.0500062	-0.275347	0.0264221
Misin07G451800	darkgreen	0.597689	1.46712e-07	0.506673	1.6579e-05	0.149843	0.233506	-0.564558	9.66463e-07	0.52096	8.62465e-06	0.756947	2.99295e-13	-0.597017	1.52755e-07	-0.329212	0.00741118	0.816934	1.06271e-16	0.722983	1.04065e-11	-0.126654	0.314723	0.294204	0.0173677	0.406331	0.000783557	0.384025	0.00158815	0.545153	2.65934e-06	-0.381271	0.0017271	-0.0775855	0.539014	-0.141136	0.262107	0.16686	0.184012	0.339372	0.00568165	0.142931	0.256027	-0.0267534	0.832462	-0.25102	0.0437023	0.0459161	0.716458
Misin16G165400	darkgreen	0.46005	0.000115436	0.511356	1.34256e-05	0.166974	0.18371	-0.146108	0.245499	0.264148	0.0334841	0.684425	3.25758e-10	-0.242149	0.0519658	0.019432	0.877893	0.547188	2.39867e-06	0.802892	8.67978e-16	-0.372726	0.0022304	0.48929	3.53308e-05	0.873936	2.07704e-21	-0.0176195	0.889207	0.452775	0.000152475	-0.200906	0.108552	-0.0698444	0.580364	0.0521383	0.67999	0.310099	0.0119408	0.392886	0.00120654	-0.29723	0.0161962	0.0490159	0.698205	0.155056	0.217458	-0.281833	0.0229395
Misin08G318300	darkgreen	0.572407	6.29934e-07	0.563219	1.03855e-06	0.131233	0.297403	-0.453938	0.000145905	0.458879	0.000120775	0.831933	9.1595e-18	-0.464515	9.70069e-05	-0.193654	0.122185	0.752163	5.10618e-13	0.887089	7.93271e-23	-0.295361	0.0169115	0.206658	0.0985997	0.669514	1.07604e-09	0.274117	0.0271306	0.673604	7.80668e-10	-0.277445	0.0252498	-0.111541	0.37638	0.054314	0.667403	0.410297	0.000687491	0.448323	0.000180236	-0.15089	0.230219	0.0296648	0.814538	-0.0660556	0.601117	-0.0824784	0.513644
Misin15G132100	darkgreen	0.415894	0.000570038	0.28987	0.0191709	0.398178	0.00102018	-0.00125937	0.992056	-0.041135	0.744921	0.403792	0.000851267	0.0435951	0.73023	-0.040107	0.751087	0.226998	0.0689997	0.755237	3.62774e-13	-0.683232	3.59361e-10	0.455657	0.000136659	0.858019	6.83978e-20	-0.237057	0.0572591	0.298445	0.0157454	0.286565	0.0206511	-0.491855	3.16807e-05	-0.191105	0.127275	0.21214	0.0897888	0.054774	0.664754	-0.540193	3.41021e-06	0.342856	0.00517642	0.434407	0.00029962	-0.319094	0.00957502
Misin15G143400	darkgreen	0.572638	6.21967e-07	0.553707	1.71563e-06	0.34609	0.00474336	-0.174029	0.165611	0.299156	0.0154866	0.661682	1.96194e-09	-0.280719	0.0235084	-0.137709	0.273988	0.471277	7.42006e-05	0.796302	2.19646e-15	-0.471223	7.43608e-05	0.454947	0.000140412	0.804431	6.95301e-16	0.0559457	0.658023	0.570785	6.88848e-07	-0.143505	0.254103	-0.236865	0.057467	0.00420998	0.973449	0.397283	0.00104974	0.333883	0.00656594	-0.324705	0.00831561	0.153209	0.223052	0.11731	0.352035	-0.241249	0.0528706
Misin05G337300	darkgreen	0.553984	1.69109e-06	0.393613	0.00117923	0.475788	6.18578e-05	-0.109859	0.383661	0.0743288	0.556234	0.499489	2.27787e-05	-0.0689721	0.585113	-0.123066	0.32874	0.332699	0.00677174	0.794791	2.70472e-15	-0.704775	5.66627e-11	0.549162	2.16878e-06	0.787194	7.5053e-15	-0.149976	0.233087	0.296269	0.0165605	0.210446	0.0924421	-0.510414	1.40109e-05	-0.258281	0.0377727	0.211301	0.0910953	0.0925583	0.46336	-0.448407	0.000179673	0.279578	0.0241035	0.375564	0.00205033	-0.289421	0.0193667
Misin11G214200	darkgreen	0.429422	0.000357572	0.387959	0.00140706	0.220959	0.0769278	-0.117254	0.352265	0.115077	0.361341	0.614932	5.04217e-08	-0.164402	0.190651	-0.0249649	0.843516	0.508476	1.52916e-05	0.902548	9.76217e-25	-0.493471	2.95628e-05	0.493441	2.96015e-05	0.848817	4.27266e-19	-0.104339	0.408155	0.408543	0.000728566	0.0114147	0.928092	-0.272563	0.0280486	-0.0880345	0.48559	0.221978	0.075542	0.228661	0.0669348	-0.436938	0.000273598	0.113396	0.368443	0.256083	0.0394926	-0.251845	0.0429919
Misin04G027900	darkgreen	0.491256	3.25001e-05	0.37462	0.00210871	0.418407	0.000523493	-0.0705045	0.576782	0.0703135	0.577817	0.483596	4.48725e-05	-0.0603018	0.633241	-0.0629903	0.618142	0.390058	0.00131821	0.778873	2.19092e-14	-0.582154	3.64461e-07	0.598965	1.35853e-07	0.705236	5.43682e-11	-0.199956	0.110267	0.249407	0.045118	0.107541	0.393838	-0.370018	0.00241525	-0.24376	0.0503773	0.121459	0.335143	0.0974892	0.439774	-0.403639	0.000855525	0.223451	0.0735731	0.30722	0.0127977	-0.348724	0.00441466
Misin06G302400	darkgreen	0.61284	5.75948e-08	0.564757	9.56174e-07	0.155741	0.215407	-0.52428	7.37787e-06	0.549849	2.09372e-06	0.793131	3.39252e-15	-0.559902	1.2394e-06	-0.278632	0.0246064	0.811218	2.55177e-16	0.746349	9.61686e-13	-0.156061	0.214454	0.248835	0.0456296	0.474111	6.62046e-05	0.364609	0.002826	0.626912	2.3099e-08	-0.390438	0.00130268	-0.0410268	0.745569	-0.0366259	0.77208	0.275623	0.0262653	0.414324	0.000600989	0.0901775	0.474989	0.0627039	0.619743	-0.222721	0.0745435	-0.0231214	0.854941
Misin08G164300	darkgreen	0.573282	6.00186e-07	0.516504	1.0608e-05	0.0520764	0.680349	-0.58562	2.98721e-07	0.516068	1.08233e-05	0.821502	5.16116e-17	-0.545349	2.6332e-06	-0.276898	0.0255515	0.771853	5.22157e-14	0.771166	5.67588e-14	-0.223871	0.0730189	0.0664941	0.598698	0.586383	2.85828e-07	0.414172	0.000604059	0.646995	5.7771e-09	-0.27	0.0296195	-0.121195	0.336201	0.0169427	0.893438	0.379122	0.00184302	0.443189	0.000217961	0.0253367	0.841215	0.0682874	0.588853	-0.132756	0.291782	0.0908627	0.471626
MisinT425400	darkgreen	0.263941	0.0336284	0.0289467	0.81895	0.273032	0.0277687	-0.0283244	0.822779	-0.15785	0.209179	0.256791	0.0389316	-0.0751748	0.551735	-0.170922	0.173412	0.248851	0.0456147	0.724941	8.60373e-12	-0.440562	0.000239939	0.423705	0.000436504	0.711422	3.0987e-11	-0.157165	0.211187	0.143102	0.255455	0.234034	0.0606028	-0.484211	4.37365e-05	-0.430024	0.000350062	-0.135655	0.281275	-0.183426	0.143583	-0.367153	0.0026256	0.160662	0.201077	0.244378	0.0497785	0.00225944	0.985748
Misin07G050500	darkgreen	0.655718	3.06367e-09	0.50882	1.50566e-05	0.267748	0.0310596	-0.543012	2.96218e-06	0.517303	1.0224e-05	0.758009	2.65409e-13	-0.605636	9.03886e-08	-0.42875	0.000366113	0.807929	4.16839e-16	0.81114	2.58186e-16	-0.190114	0.129298	0.232708	0.0621186	0.477201	5.83987e-05	0.404813	0.000823437	0.75537	3.57403e-13	-0.349635	0.00430568	-0.191855	0.125762	-0.157355	0.210631	0.226458	0.0696802	0.285301	0.0212425	0.0758071	0.548385	0.212497	0.0892384	-0.281251	0.0232353	0.0634922	0.61534
Misin08G173300	darkgreen	0.636595	1.19901e-08	0.405958	0.000793193	0.32922	0.00740958	-0.517105	1.03179e-05	0.365519	0.00275283	0.660887	2.08333e-09	-0.451435	0.000160389	-0.44065	0.000239173	0.641452	8.55518e-09	0.801712	1.02757e-15	-0.399606	0.000974583	0.15441	0.219403	0.526373	6.68072e-06	0.302228	0.01441	0.655426	3.13047e-09	-0.0460394	0.715729	-0.429129	0.00036127	-0.253536	0.0415662	0.24149	0.0526276	0.163136	0.194136	-0.0687022	0.586585	0.360905	0.00314201	-0.0764503	0.544987	0.0603558	0.632936
Misin17G207200	darkgreen	0.422939	0.000448213	0.323358	0.00860381	0.401386	0.000920286	-0.0332856	0.792379	0.0564591	0.655083	0.443215	0.000217749	-0.0866292	0.492608	-0.114896	0.362098	0.38186	0.00169649	0.811801	2.3369e-16	-0.494029	2.88625e-05	0.50756	1.59333e-05	0.739087	2.07118e-12	-0.17884	0.154041	0.510263	1.41071e-05	0.0583322	0.644399	-0.369762	0.00243341	-0.178084	0.155819	0.14148	0.260936	0.0694771	0.582361	-0.441266	0.000233863	0.389151	0.00135597	0.186524	0.136825	-0.333747	0.00658921
Misin02G340700	darkgreen	0.578381	4.51392e-07	0.606559	8.53698e-08	-0.00212966	0.986567	-0.586656	2.81345e-07	0.608005	7.8033e-08	0.892071	2.06906e-23	-0.621419	3.31758e-08	-0.211604	0.0906228	0.861063	3.62614e-20	0.753955	4.18592e-13	-0.0953458	0.449942	0.135071	0.283374	0.547953	2.30704e-06	0.445514	0.00020006	0.644263	7.01726e-09	-0.4765	6.00922e-05	0.0849126	0.501253	0.0989486	0.432924	0.387911	0.00140915	0.55559	1.55527e-06	0.104689	0.406576	-0.081121	0.520621	-0.220696	0.0772893	0.0359792	0.775998
Misin12G171600	darkgreen	0.628935	2.01793e-08	0.65226	3.94926e-09	0.16278	0.195124	-0.445574	0.000199617	0.527796	6.24214e-06	0.878763	6.5495e-22	-0.469794	7.87308e-05	-0.159945	0.203121	0.795558	2.43409e-15	0.866777	1.05703e-20	-0.300627	0.0149628	0.286071	0.0208809	0.64084	8.92956e-09	0.260893	0.0358105	0.733199	3.7876e-12	-0.339095	0.00572359	-0.0537405	0.670712	0.101366	0.421714	0.447784	0.000183891	0.523844	7.53146e-06	-0.115427	0.35987	0.141768	0.259956	-0.0724996	0.566018	-0.18809	0.133503
Misin06G165200	darkgreen	-0.275562	0.0263002	-0.356773	0.00353141	0.0742006	0.556917	0.278778	0.0245281	-0.225047	0.071486	-0.571664	6.56303e-07	0.118981	0.345168	-0.101094	0.422967	-0.517074	1.03326e-05	-0.598691	1.38124e-07	0.286391	0.0207317	-0.130605	0.299739	-0.565709	9.08291e-07	0.0237612	0.850972	-0.268087	0.0308389	0.0162829	0.897565	0.0301167	0.811764	-0.127527	0.311372	-0.281303	0.0232087	-0.388563	0.00138094	0.245223	0.0489687	0.0247993	0.84454	-0.181127	0.148759	0.232412	0.0624614
Misin14G051200	darkgreen	0.514725	1.15125e-05	0.609425	7.14112e-08	0.119871	0.341547	-0.263377	0.034023	0.410064	0.000692812	0.804949	6.44991e-16	-0.340347	0.00553615	-0.0174983	0.889965	0.665976	1.41456e-09	0.842801	1.32695e-18	-0.319512	0.00947562	0.351509	0.00408906	0.768917	7.44129e-14	0.119508	0.343022	0.614812	5.08092e-08	-0.300586	0.0149772	-0.00570805	0.964006	0.186811	0.136212	0.453653	0.000147489	0.522265	8.113e-06	-0.254764	0.0405556	0.0212484	0.866579	0.0410162	0.745633	-0.260185	0.0363332
MisinT256100	darkgreen	0.469744	7.88862e-05	0.494287	2.85448e-05	0.172581	0.169213	-0.236532	0.0578282	0.27914	0.0243353	0.70089	8.00214e-11	-0.171741	0.171331	-0.0322486	0.798709	0.59057	2.23944e-07	0.869869	5.29645e-21	-0.454562	0.000142481	0.294076	0.0174186	0.723115	1.02749e-11	-0.014482	0.908843	0.582306	3.61325e-07	-0.0471594	0.709118	-0.200123	0.109964	0.0992781	0.431386	0.399415	0.000980552	0.381584	0.00171076	-0.380015	0.00179403	0.243505	0.050626	0.149093	0.235882	-0.338528	0.00581047
Misin11G135300	darkgreen	0.534921	4.42289e-06	0.570514	6.99164e-07	0.248116	0.046279	-0.246378	0.0478798	0.265032	0.0328746	0.706831	4.70948e-11	-0.0391775	0.756676	0.0461404	0.715132	0.456526	0.000132196	0.791915	4e-15	-0.685108	3.07888e-10	0.248293	0.0461184	0.772303	4.94345e-14	-0.0791311	0.530935	0.511557	1.33038e-05	0.150164	0.232494	-0.30862	0.0123744	0.157434	0.210398	0.582532	3.56684e-07	0.446224	0.00019487	-0.493185	2.9928e-05	0.333642	0.00660728	0.392581	0.00121817	-0.459973	0.00011578
Misin05G219100	darkgreen	0.42711	0.000387775	0.444755	0.000205746	-0.0494889	0.695435	-0.384398	0.00157014	0.372228	0.00226342	0.768293	8.01722e-14	-0.46349	0.000100978	-0.0613631	0.627262	0.752946	4.68225e-13	0.783397	1.23079e-14	-0.139844	0.266545	0.275952	0.0260794	0.672534	8.49454e-10	0.230414	0.0648135	0.444099	0.000210783	-0.3407	0.00548417	0.0593778	0.638466	0.0211194	0.867382	0.227343	0.0685665	0.426694	0.000393443	-0.0283387	0.822691	-0.119776	0.341934	-0.0315978	0.802689	0.00928558	0.941479
Misin13G121200	darkgreen	0.427224	0.000386228	0.503255	1.93013e-05	0.0496718	0.694364	-0.200851	0.108651	0.291777	0.0183586	0.727083	6.9747e-12	-0.257819	0.0381291	0.0562893	0.656055	0.60059	1.23126e-07	0.79077	4.66643e-15	-0.33327	0.0066717	0.379658	0.00181349	0.856038	1.02557e-19	0.0386953	0.75958	0.442986	0.00021959	-0.200694	0.108933	-0.0104703	0.934028	0.119927	0.341319	0.353489	0.00387071	0.453905	0.000146084	-0.250916	0.0437918	-0.00558299	0.964794	0.166374	0.185311	-0.223187	0.0739224
Misin13G121100	darkgreen	0.516465	1.06272e-05	0.566431	8.73495e-07	0.156724	0.212489	-0.232406	0.0624683	0.302356	0.0143665	0.774339	3.85309e-14	-0.207484	0.0972296	0.0289035	0.819216	0.593113	1.92765e-07	0.866332	1.16594e-20	-0.502473	1.99807e-05	0.380892	0.00174707	0.87472	1.72744e-21	0.00688199	0.95661	0.514356	1.17091e-05	-0.0792039	0.530555	-0.150287	0.232109	0.116815	0.354082	0.459911	0.000116059	0.46606	9.12903e-05	-0.372438	0.0022494	0.150011	0.232977	0.254264	0.0409645	-0.32273	0.00874118
Misin04G343500	darkgreen	0.427681	0.000380095	0.22194	0.0755931	0.424324	0.000427243	-0.067777	0.591647	-0.0450958	0.721316	0.395266	0.00111922	-0.0396106	0.75407	-0.160944	0.200278	0.340793	0.00547063	0.805896	5.6191e-16	-0.609785	6.98209e-08	0.463821	9.96817e-05	0.695986	1.22759e-10	-0.197739	0.114353	0.357583	0.00345179	0.266609	0.0318106	-0.548955	2.1919e-06	-0.320676	0.00920401	0.0620301	0.623517	-0.0562091	0.656514	-0.474902	6.41207e-05	0.394721	0.0011387	0.305965	0.0131877	-0.237177	0.0571288
Misin07G287800	darkgreen	0.471273	7.42127e-05	0.445737	0.000198413	0.239225	0.0549539	-0.115823	0.358213	0.15544	0.216304	0.638831	1.0272e-08	-0.115717	0.358655	0.0131123	0.917433	0.504473	1.82869e-05	0.848499	4.54182e-19	-0.54865	2.22636e-06	0.487351	3.83457e-05	0.864202	1.85517e-20	-0.12239	0.331422	0.414711	0.000593213	0.044766	0.723271	-0.268907	0.0303111	-0.0339225	0.788497	0.287866	0.0200574	0.28991	0.0191537	-0.426235	0.000399799	0.231863	0.0631008	0.312096	0.0113757	-0.337426	0.0059824
Misin07G397500	darkgreen	0.497534	2.48054e-05	0.544841	2.70169e-06	0.0441211	0.727102	-0.358164	0.0033958	0.427878	0.00037749	0.831775	9.41113e-18	-0.426677	0.000393685	-0.0702742	0.57803	0.829147	1.47022e-17	0.893351	1.44961e-23	-0.206015	0.0996741	0.341104	0.00542534	0.662405	1.85747e-09	0.18154	0.147818	0.61686	4.45667e-08	-0.347517	0.00456273	0.0236586	0.851608	0.08723	0.489601	0.301634	0.0146131	0.47158	7.33055e-05	-0.143288	0.25483	0.0242897	0.847697	-0.0629666	0.618274	-0.169517	0.177027
Misin07G504400	darkgreen	0.5345	4.5148e-06	0.535153	4.37312e-06	0.110294	0.381773	-0.357178	0.00349138	0.398588	0.00100689	0.812981	1.95391e-16	-0.381986	0.00169	-0.112944	0.370366	0.770416	6.21404e-14	0.90951	1.05289e-25	-0.315908	0.0103615	0.314714	0.0106705	0.713317	2.60067e-11	0.161823	0.197797	0.634367	1.39709e-08	-0.233894	0.0607614	-0.0959267	0.447174	0.0471186	0.709358	0.341826	0.00532154	0.432012	0.000326289	-0.189297	0.130983	0.151748	0.227548	0.00509947	0.967841	-0.161363	0.199091
Misin18G085400	darkgreen	0.616662	4.51362e-08	0.54858	2.23433e-06	0.284186	0.0217764	-0.353872	0.00382975	0.35196	0.00403846	0.767575	8.73344e-14	-0.294504	0.0172481	-0.162069	0.197107	0.671625	9.12352e-10	0.890408	3.26413e-23	-0.507893	1.56972e-05	0.323415	0.00859144	0.683762	3.44034e-10	0.103184	0.413389	0.606142	8.76023e-08	-0.0527134	0.676655	-0.291939	0.018291	-0.0249839	0.843398	0.390064	0.00131799	0.355783	0.00363079	-0.285556	0.0211224	0.27351	0.0274861	0.13119	0.297562	-0.235462	0.0590041
Misin06G200400	darkgreen	0.211329	0.0910524	0.366344	0.00268793	0.0531508	0.674122	0.112761	0.371149	0.0545686	0.665936	0.481334	4.9285e-05	-0.0251772	0.842201	0.253409	0.0416715	0.346992	0.0046284	0.654952	3.24189e-09	-0.310927	0.0117036	0.567747	8.13268e-07	0.770594	6.08216e-14	-0.246515	0.0477518	0.24265	0.0514669	-0.131484	0.296473	0.0544042	0.666884	0.1418	0.259847	0.221034	0.0768248	0.330971	0.00708229	-0.426758	0.000392566	-0.0993425	0.431086	0.284245	0.0217477	-0.419778	0.000499591
Misin05G310700	darkgreen	0.655425	3.13059e-09	0.561396	1.1448e-06	0.224373	0.0723612	-0.557146	1.43346e-06	0.558709	1.32014e-06	0.783686	1.18578e-14	-0.563789	1.00725e-06	-0.341335	0.00539195	0.801268	1.09471e-15	0.744033	1.2317e-12	-0.201032	0.108326	0.192605	0.124261	0.468281	8.36139e-05	0.383315	0.00162295	0.740387	1.80877e-12	-0.342479	0.0052291	-0.122984	0.329064	-0.0719625	0.568907	0.297639	0.0160433	0.382222	0.00167792	0.0896678	0.477499	0.27648	0.0257835	-0.226109	0.0701242	-0.0238279	0.850558
Misin09G097900	darkgreen	0.155177	0.217094	0.230373	0.0648623	-0.0709026	0.574627	-0.0481564	0.70325	0.0226589	0.857812	0.520496	8.81359e-06	-0.0415249	0.742586	0.203982	0.103137	0.551138	1.95945e-06	0.792579	3.65651e-15	-0.248357	0.0460601	0.323487	0.00857591	0.716957	1.85027e-11	-0.210189	0.0928511	0.283596	0.0220631	-0.0278332	0.825803	-0.00464932	0.970679	0.055544	0.660328	0.0962808	0.445491	0.253029	0.0419891	-0.379723	0.00180991	0.0277761	0.826155	0.238482	0.0557358	-0.309935	0.0119882
Misin02G103400	darkgreen	0.470805	7.56146e-05	0.315126	0.010563	0.294727	0.01716	-0.318859	0.00963103	0.174401	0.164694	0.548671	2.22393e-06	-0.169888	0.176067	-0.240186	0.0539573	0.54493	2.68959e-06	0.834345	6.038e-18	-0.491215	3.2557e-05	0.161769	0.197949	0.575963	5.16992e-07	0.00199749	0.9874	0.592386	2.01238e-07	0.153299	0.222778	-0.456064	0.000134554	-0.160869	0.200491	0.224504	0.0721897	0.117402	0.351653	-0.339	0.00573809	0.474543	6.50598e-05	0.111724	0.375591	-0.205446	0.100635
Misin13G134800	darkgreen	0.437876	0.000264497	0.343	0.00515648	0.303246	0.0140676	-0.083382	0.509026	0.0804545	0.524064	0.54848	2.24577e-06	-0.112664	0.371564	-0.0883083	0.484228	0.45676	0.00013102	0.884929	1.39317e-22	-0.533995	4.6275e-06	0.42215	0.000460563	0.832226	8.71023e-18	-0.120802	0.337784	0.486225	4.02043e-05	0.0937791	0.457457	-0.371005	0.00234636	-0.116549	0.355187	0.222947	0.0742418	0.148248	0.238579	-0.455157	0.000139291	0.330806	0.00711264	0.250862	0.0438391	-0.247207	0.0471108
Misin07G006200	darkgreen	0.432417	0.000321634	0.477923	5.67025e-05	0.080398	0.524357	-0.219725	0.078634	0.217171	0.0822605	0.661353	2.01131e-09	-0.133768	0.288087	0.0862234	0.494644	0.426684	0.000393576	0.657417	2.70108e-09	-0.518696	9.58444e-06	0.353084	0.00391454	0.810063	3.03482e-16	-0.0308191	0.807457	0.223446	0.0735798	0.0365046	0.772814	-0.161088	0.19987	0.0796307	0.528336	0.402775	0.000879868	0.42415	0.000429826	-0.332699	0.00677164	0.0164744	0.896367	0.371785	0.00229313	-0.264756	0.0330641
Misin01G390500	darkgreen	0.588436	2.53713e-07	0.462209	0.000106154	0.291552	0.018453	-0.318259	0.00977582	0.287466	0.0202386	0.689456	2.14221e-10	-0.348195	0.00447902	-0.214897	0.0855984	0.64156	8.49019e-09	0.8497	3.60276e-19	-0.440136	0.000243692	0.476341	6.04806e-05	0.622458	3.09952e-08	0.0977265	0.438656	0.480414	5.11917e-05	-0.0846827	0.502416	-0.302218	0.0144133	-0.194151	0.12121	0.195044	0.119476	0.232791	0.0620231	-0.212087	0.089872	0.184982	0.140159	0.0825858	0.513094	-0.138657	0.270665
Misin18G039100	darkgreen	0.460196	0.000114785	0.540952	3.28382e-06	0.0388394	0.758711	-0.260205	0.0363188	0.349714	0.00429632	0.792074	3.91477e-15	-0.271953	0.0284157	0.044856	0.722738	0.717576	1.74524e-11	0.869796	5.38471e-21	-0.33084	0.00710623	0.352572	0.00397054	0.716441	1.94223e-11	0.0575804	0.648678	0.501543	2.08159e-05	-0.204733	0.101847	-0.0152809	0.903838	0.148567	0.237559	0.365998	0.00271496	0.488869	3.5966e-05	-0.275817	0.0261557	0.0245061	0.846356	0.110345	0.381551	-0.264969	0.0329177
Misin06G138700	darkgreen	0.40948	0.000706364	0.36115	0.00312017	0.21103	0.0915208	-0.101258	0.42221	0.126501	0.315313	0.561323	1.14926e-06	-0.187969	0.133757	-0.0499933	0.692484	0.426782	0.000392245	0.797174	1.94627e-15	-0.430374	0.000345766	0.402591	0.000885114	0.880467	4.3064e-22	-0.0330267	0.793958	0.424024	0.000431702	-0.0362365	0.774439	-0.225389	0.0710442	-0.0677127	0.592	0.247887	0.0464872	0.219729	0.0786285	-0.35034	0.00422308	0.160059	0.202795	0.21456	0.0861031	-0.154945	0.217789
Misin11G186900	darkgreen	0.424692	0.000421832	0.401379	0.000920506	0.0848565	0.501537	-0.246749	0.0475342	0.23246	0.0624059	0.68036	4.54335e-10	-0.285686	0.021061	-0.0516346	0.682917	0.615372	4.90259e-08	0.878067	7.75877e-22	-0.35974	0.00324776	0.33478	0.00641358	0.720037	1.38139e-11	0.0795181	0.52892	0.472581	7.04151e-05	-0.0912805	0.469582	-0.166111	0.186018	-0.0178258	0.887918	0.265461	0.0325824	0.314609	0.0106979	-0.291095	0.0186457	0.0327883	0.795413	0.130294	0.300904	-0.107519	0.393937
Misin08G246700	darkgreen	0.46203	0.0001069	0.307054	0.0128486	0.278749	0.0245436	-0.190604	0.128294	0.0686882	0.586662	0.557795	1.38535e-06	-0.135981	0.280113	-0.132824	0.291533	0.477901	5.67524e-05	0.869745	5.44742e-21	-0.590225	2.28518e-07	0.437743	0.000265777	0.744724	1.1443e-12	-0.0889977	0.48081	0.351557	0.0040837	0.190497	0.128513	-0.455216	0.000138982	-0.233175	0.0615817	0.163331	0.193595	0.1051	0.404724	-0.423578	0.000438427	0.259662	0.0367242	0.300169	0.0151241	-0.171481	0.171989
Misin07G309100	darkgreen	0.360193	0.00320629	0.550534	2.02137e-06	0.00789727	0.950216	-0.173788	0.166207	0.309579	0.0120917	0.654879	3.25921e-09	-0.0880395	0.485565	0.183203	0.144079	0.434203	0.000301802	0.598183	1.42415e-07	-0.382241	0.00167694	0.24825	0.0461575	0.690187	2.01411e-10	-0.0347188	0.783651	0.364577	0.00282855	-0.102662	0.415769	0.020083	0.873836	0.331096	0.00705944	0.510013	1.42678e-05	0.556226	1.5043e-06	-0.36266	0.00298853	-0.0682468	0.589075	0.234733	0.0598156	-0.413875	0.000610115
Misin12G189700	darkgreen	0.43915	0.000252582	0.358392	0.00337401	0.206308	0.099184	-0.1575	0.210203	0.122499	0.330987	0.591448	2.12683e-07	-0.206819	0.0983309	-0.0784662	0.534403	0.469583	7.93932e-05	0.853656	1.65584e-19	-0.492607	3.06774e-05	0.465076	9.48928e-05	0.795643	2.4057e-15	-0.019919	0.874857	0.35937	0.00328196	0.0417411	0.741293	-0.310509	0.0118229	-0.137481	0.274792	0.215997	0.0839712	0.200912	0.108542	-0.386089	0.00149068	0.0680262	0.590282	0.248477	0.045952	-0.122617	0.33052
Misin08G081800	darkgreen	0.455921	0.000135293	0.398506	0.00100953	0.290058	0.0190893	-0.109109	0.386936	0.109283	0.386177	0.581309	3.82442e-07	-0.0885119	0.483217	-0.0366733	0.771793	0.442668	0.000222163	0.814156	1.63285e-16	-0.570181	7.12035e-07	0.453234	0.000149852	0.850763	2.92999e-19	-0.144944	0.249322	0.457424	0.000127728	0.0949871	0.451657	-0.330269	0.00721196	-0.0726912	0.56499	0.281729	0.0229921	0.219632	0.0787641	-0.439922	0.000245594	0.403575	0.000857316	0.313771	0.01092	-0.342779	0.0051872
MisinT247700	darkgreen	0.352005	0.00403337	0.380729	0.0017557	0.106633	0.397868	-0.0865901	0.492804	0.156682	0.212611	0.61784	4.18438e-08	-0.177026	0.158331	0.0342652	0.786411	0.557326	1.41995e-06	0.877304	9.32999e-22	-0.336814	0.00607981	0.39292	0.00120526	0.781523	1.56542e-14	-0.0724543	0.566262	0.489613	3.48507e-05	-0.12117	0.3363	-0.107531	0.393881	0.0456563	0.717995	0.233731	0.0609461	0.294286	0.0173347	-0.386885	0.00145455	0.118338	0.3478	0.138873	0.269913	-0.244683	0.0494844
MisinT505700	darkgreen	0.532685	4.93216e-06	0.462649	0.000104353	0.265811	0.0323451	-0.251066	0.0436618	0.266594	0.0318201	0.693117	1.57067e-10	-0.282777	0.0224665	-0.146487	0.244264	0.636165	1.23503e-08	0.886904	8.32884e-23	-0.428502	0.000369312	0.400942	0.000933567	0.770054	6.49172e-14	0.0348501	0.782854	0.609441	7.13396e-08	-0.0972927	0.440701	-0.24737	0.0469607	-0.0799763	0.526541	0.270622	0.0292316	0.278158	0.0248615	-0.281072	0.0233267	0.352931	0.00393122	0.102473	0.416635	-0.224012	0.0728338
Misin04G125300	darkgreen	0.401257	0.000924146	0.315783	0.0103936	0.138837	0.270037	-0.213168	0.0882091	0.207847	0.0966323	0.567958	8.03989e-07	-0.299941	0.015205	-0.133868	0.287723	0.575333	5.35516e-07	0.765873	1.06836e-13	-0.250617	0.044052	0.260545	0.0360669	0.691061	1.87066e-10	0.0980284	0.437236	0.499094	2.31757e-05	-0.144359	0.251258	-0.147167	0.242057	-0.103017	0.414153	0.138401	0.271561	0.200019	0.110153	-0.152415	0.225487	0.204207	0.102748	0.0216396	0.864146	-0.03944	0.755096
Misin08G050700	darkgreen	0.566297	8.79868e-07	0.450891	0.000163707	0.149338	0.235104	-0.478491	5.53994e-05	0.44769	0.000184537	0.764947	1.19145e-13	-0.565217	9.32754e-07	-0.332586	0.00679163	0.835175	5.22381e-18	0.8602	4.34709e-20	-0.156711	0.212528	0.249393	0.045131	0.545927	2.55729e-06	0.339746	0.00562543	0.701421	7.63555e-11	-0.340012	0.00558572	-0.12855	0.307474	-0.126795	0.314181	0.180168	0.150958	0.296901	0.0163202	0.0278975	0.825407	0.189951	0.129631	-0.227535	0.0683279	0.0679366	0.590773
MisinT437200	darkgreen	0.41992	0.000497173	0.456818	0.000130728	-0.0613765	0.627187	-0.405078	0.000816329	0.419136	0.000510657	0.800911	1.15163e-15	-0.446428	0.000193398	-0.0930098	0.461172	0.842044	1.52518e-18	0.869709	5.49148e-21	-0.110319	0.381662	0.150226	0.232301	0.602983	1.06405e-07	0.244925	0.0492531	0.653041	3.73004e-09	-0.341321	0.00539393	0.0527524	0.676428	0.109805	0.383898	0.280289	0.023731	0.44984	0.000170296	-0.0818209	0.517018	0.0576048	0.648539	-0.129511	0.303843	-0.044641	0.724014
Misin02G088300	darkgreen	0.538307	3.74462e-06	0.392388	0.00122556	0.476192	6.08486e-05	-0.0467805	0.711352	0.0480303	0.703991	0.494884	2.78204e-05	-0.0427554	0.735234	-0.109149	0.386763	0.285238	0.0212724	0.787219	7.48011e-15	-0.729344	5.57642e-12	0.524763	7.21127e-06	0.849215	3.95711e-19	-0.173526	0.166856	0.351342	0.00410794	0.226009	0.0702515	-0.510603	1.38916e-05	-0.203498	0.103975	0.276958	0.0255181	0.107039	0.396065	-0.502289	2.01432e-05	0.384429	0.00156863	0.410304	0.000687333	-0.296079	0.0166337
Misin17G155800	darkgreen	0.498974	2.32976e-05	0.345457	0.00482549	0.313728	0.0109315	-0.173661	0.166521	0.1332	0.290156	0.587876	2.62116e-07	-0.278316	0.0247762	-0.203462	0.104037	0.534282	4.56317e-06	0.884023	1.75842e-22	-0.459673	0.000117131	0.504502	1.82633e-05	0.772953	4.56698e-14	-0.00862922	0.945609	0.497363	2.49903e-05	-0.0135238	0.914851	-0.362638	0.00299042	-0.247752	0.0466107	0.125371	0.319689	0.114769	0.362633	-0.318801	0.00964501	0.311475	0.0115488	0.14357	0.253886	-0.1154	0.359984
Misin09G076300	darkgreen	0.407693	0.000749265	0.278711	0.0245639	0.259639	0.0367418	-0.104622	0.406875	0.0314159	0.803802	0.530009	5.61341e-06	-0.0949397	0.451884	-0.0921993	0.465103	0.455062	0.000139797	0.890504	3.17996e-23	-0.550595	2.015e-06	0.389712	0.00133253	0.830456	1.17834e-17	-0.128461	0.307813	0.439079	0.000253226	0.16449	0.190411	-0.410571	0.000681268	-0.174341	0.164841	0.174222	0.165134	0.101634	0.420479	-0.454894	0.000140693	0.37086	0.00235634	0.290017	0.0191074	-0.195436	0.118721
Misin06G167300	darkgreen	0.389334	0.00134829	0.361397	0.0030983	0.121339	0.335624	-0.160662	0.201077	0.108811	0.388243	0.645922	6.23689e-09	-0.10798	0.391899	0.0385741	0.76031	0.568509	7.80235e-07	0.911343	5.68328e-26	-0.505073	1.78059e-05	0.370066	0.00241184	0.777563	2.58257e-14	-0.121178	0.336268	0.409092	0.000715482	0.095964	0.446997	-0.261278	0.0355279	-0.031296	0.804536	0.252576	0.0423703	0.268291	0.0307072	-0.456843	0.0001306	0.210016	0.0931263	0.31257	0.0112452	-0.277351	0.0253013
Misin12G202500	darkgreen	0.414693	0.00059358	0.361655	0.00307562	0.294869	0.0171039	-0.0267334	0.832585	0.0316649	0.802278	0.550058	2.07146e-06	-0.0388349	0.758738	0.00267063	0.983155	0.404057	0.000843968	0.891028	2.7564e-23	-0.609661	7.03658e-08	0.514084	1.18557e-05	0.854957	1.27589e-19	-0.211607	0.0906181	0.412114	0.000647156	0.147581	0.24072	-0.369513	0.00245119	-0.0866119	0.492695	0.257041	0.0387353	0.175636	0.161677	-0.557149	1.43322e-06	0.289112	0.019502	0.366269	0.00269376	-0.346347	0.00471041
Misin07G462800	darkgreen	0.465113	9.47572e-05	0.469624	7.92659e-05	0.246898	0.0473956	-0.170022	0.175722	0.256132	0.0394531	0.641597	8.4685e-09	-0.244879	0.0492972	-0.0953219	0.450057	0.55594	1.52698e-06	0.856075	1.01794e-19	-0.377789	0.00191839	0.347827	0.00452429	0.636042	1.24551e-08	0.0296948	0.814353	0.600013	1.27513e-07	-0.142447	0.257658	-0.186276	0.137358	0.053701	0.670941	0.338223	0.00585751	0.302927	0.0141741	-0.365338	0.00276723	0.108846	0.388092	0.0547092	0.665127	-0.239241	0.0549372
Misin09G049300	darkgreen	0.425127	0.000415503	0.277854	0.0250265	0.375168	0.00207466	-0.0777098	0.538362	-0.00890157	0.943895	0.440389	0.000241456	0.00657616	0.958536	-0.101865	0.419417	0.34719	0.00460355	0.761777	1.7236e-13	-0.624348	2.73751e-08	0.466026	9.14128e-05	0.718349	1.622e-11	-0.234197	0.0604191	0.285427	0.0211831	0.256309	0.0393128	-0.481193	4.95731e-05	-0.238344	0.0558817	0.126806	0.31414	0.0316348	0.802462	-0.477969	5.65963e-05	0.409205	0.000712811	0.342077	0.00528577	-0.336092	0.00619641
Misin18G111600	darkgreen	0.505408	1.75425e-05	0.376217	0.00201077	0.200115	0.10998	-0.354398	0.00377408	0.233117	0.0616475	0.62455	2.70126e-08	-0.28637	0.0207416	-0.196207	0.117244	0.551792	1.89447e-06	0.78278	1.33259e-14	-0.453969	0.000145729	0.310964	0.011693	0.587862	2.62335e-07	0.102888	0.41474	0.352302	0.00400037	0.0409251	0.746179	-0.338555	0.00580621	-0.186722	0.136402	0.207549	0.0971229	0.206561	0.0987606	-0.238424	0.0557967	0.101917	0.419179	0.138666	0.270634	-0.0598553	0.635763
Misin01G265200	darkgreen	0.674893	7.04802e-10	0.485813	4.09041e-05	0.317033	0.0100775	-0.548186	2.27972e-06	0.445539	0.000199875	0.71573	2.0764e-11	-0.491742	3.18337e-05	-0.422993	0.000447375	0.659523	2.30805e-09	0.749722	6.67455e-13	-0.38852	0.00138279	0.18415	0.141982	0.509759	1.44323e-05	0.34236	0.00524588	0.689348	2.16176e-10	-0.114958	0.361837	-0.366849	0.00264885	-0.189167	0.131252	0.307657	0.0126643	0.254135	0.0410706	-0.032722	0.795817	0.391332	0.00126681	-0.0896536	0.477569	0.0245184	0.84628
Misin06G200300	darkgreen	0.194936	0.119684	0.375191	0.0020732	-0.00227502	0.98565	0.104611	0.406926	0.0716929	0.570359	0.515707	1.10048e-05	-0.0354116	0.779442	0.280812	0.0234602	0.381236	0.00172896	0.669238	1.09934e-09	-0.282296	0.0227063	0.519738	9.13111e-06	0.781889	1.49392e-14	-0.227831	0.0679586	0.276818	0.0255956	-0.15932	0.204916	0.0998971	0.428505	0.198637	0.112685	0.252528	0.0424108	0.374479	0.00211754	-0.433355	0.000311079	-0.0861503	0.495012	0.273899	0.027258	-0.410843	0.000675121
Misin03G203300	darkgreen	0.352925	0.00393191	0.5108	1.37687e-05	-0.018728	0.882285	-0.159914	0.203211	0.312981	0.011133	0.664604	1.57136e-09	-0.214815	0.0857206	0.151635	0.227901	0.555946	1.52655e-06	0.617081	4.39391e-08	-0.220738	0.0772315	0.437567	0.000267463	0.734819	3.21328e-12	-0.0120209	0.924284	0.343251	0.00512168	-0.28898	0.0195602	0.155584	0.215873	0.178748	0.154258	0.306936	0.0128851	0.50439	1.83545e-05	-0.158203	0.20815	0.000472859	0.997017	0.128081	0.309257	-0.336283	0.00616538
Misin03G047800	darkgreen	0.57499	5.45855e-07	0.568206	7.93223e-07	0.411882	0.000652177	-0.175507	0.161992	0.334938	0.00638715	0.605112	9.33607e-08	-0.252165	0.042719	-0.161532	0.198616	0.427464	0.000382997	0.728539	6.04029e-12	-0.447368	0.000186761	0.324238	0.0084145	0.603385	1.0382e-07	0.084678	0.50244	0.678369	5.33685e-10	-0.153411	0.222436	-0.229046	0.066464	0.0709845	0.574184	0.4695	7.96565e-05	0.327395	0.00776491	-0.314414	0.0107491	0.215315	0.0849766	0.0506445	0.688683	-0.291002	0.018685
Misin05G035800	darkgreen	0.450877	0.000163793	0.319614	0.00945168	0.196345	0.116982	-0.293835	0.0175153	0.205086	0.101245	0.620853	3.4422e-08	-0.258806	0.0373714	-0.199444	0.111201	0.670782	9.74676e-10	0.908847	1.31161e-25	-0.364905	0.00280196	0.250223	0.0443967	0.609305	7.19503e-08	0.0392796	0.756061	0.61021	6.79826e-08	-0.00819965	0.948313	-0.306744	0.0129443	-0.152024	0.226696	0.147248	0.241796	0.163103	0.194227	-0.26213	0.0349107	0.405435	0.000806875	0.03231	0.798334	-0.132794	0.291641
Misin06G109800	darkgreen	0.418653	0.000519126	0.2864	0.0207277	0.260718	0.0359387	-0.126197	0.316487	0.0814857	0.518742	0.534162	4.5901e-06	-0.159296	0.204986	-0.132289	0.293497	0.512962	1.24798e-05	0.895115	8.80967e-24	-0.466465	8.98419e-05	0.373803	0.00216044	0.732843	3.92645e-12	-0.0653028	0.605278	0.491875	3.16532e-05	0.079818	0.527363	-0.362794	0.0029771	-0.171419	0.172148	0.150241	0.232255	0.101763	0.419888	-0.38427	0.00157627	0.314042	0.0108477	0.184805	0.140546	-0.140354	0.264787
Misin04G309300	darkgreen	0.368933	0.00249306	0.236605	0.0577486	0.205502	0.10054	-0.195145	0.119281	0.091832	0.466891	0.526147	6.75285e-06	-0.178283	0.155349	-0.146208	0.245173	0.58344	3.38624e-07	0.877032	9.96329e-22	-0.367234	0.00261946	0.318206	0.00978882	0.643091	7.62343e-09	-0.0625317	0.620707	0.520015	9.01369e-06	0.0426738	0.735721	-0.32184	0.0089393	-0.189658	0.130235	0.0599942	0.634978	0.0796896	0.52803	-0.322525	0.00878644	0.385096	0.00153686	0.093777	0.457467	-0.170565	0.174326
Misin11G186700	darkgreen	0.412039	0.000648776	0.326255	0.00799428	0.143328	0.254697	-0.194449	0.120629	0.159425	0.204612	0.605311	9.22223e-08	-0.279911	0.0239283	-0.11834	0.347791	0.556755	1.46321e-06	0.875333	1.49467e-21	-0.374392	0.00212306	0.367954	0.00256522	0.699506	9.03723e-11	0.0667731	0.597162	0.449368	0.000173333	-0.0385148	0.760668	-0.254715	0.0405953	-0.1134	0.368427	0.187753	0.134212	0.196982	0.115775	-0.312755	0.0111945	0.0670893	0.595422	0.12453	0.322975	-0.0338258	0.789086
Misin09G042300	darkgreen	0.348664	0.00442189	0.315014	0.0105921	0.0161286	0.89853	-0.281184	0.0232697	0.226002	0.0702597	0.647473	5.58272e-09	-0.301874	0.0145305	-0.0908953	0.471467	0.713302	2.60424e-11	0.82995	1.28379e-17	-0.206626	0.0986521	0.262225	0.0348428	0.603455	1.03374e-07	0.0766336	0.54402	0.523724	7.57408e-06	-0.14373	0.253351	-0.110716	0.379941	-0.0334856	0.791159	0.132342	0.293302	0.258507	0.0375993	-0.184988	0.140146	0.174693	0.163976	-0.00421699	0.973404	-0.105296	0.403842
Misin04G394100	darkgreen	0.339799	0.00561744	0.435645	0.000286626	-0.131727	0.295573	-0.322054	0.00889133	0.308894	0.0122931	0.755422	3.55311e-13	-0.293475	0.0176603	0.0782233	0.535673	0.677218	5.85417e-10	0.797951	1.74675e-15	-0.24378	0.0503576	0.14958	0.234338	0.697235	1.10171e-10	0.118318	0.347883	0.464606	9.66618e-05	-0.177009	0.158372	0.042336	0.737738	0.186374	0.137147	0.379958	0.00179712	0.500285	2.19987e-05	-0.212007	0.0899948	-0.0618182	0.624706	0.12771	0.310672	-0.11531	0.360363
Misin07G353200	darkgreen	0.513027	1.24427e-05	0.678365	5.33864e-10	0.116863	0.353885	-0.249452	0.0450779	0.378563	0.00187429	0.809601	3.25199e-16	-0.0933829	0.459368	0.159289	0.205006	0.531661	5.18306e-06	0.742744	1.41185e-12	-0.572342	6.32202e-07	0.205951	0.0997825	0.759864	2.14812e-13	-0.00647074	0.9592	0.546745	2.45326e-06	-0.0271088	0.830269	-0.0837854	0.506971	0.378512	0.00187717	0.71526	2.16989e-11	0.642422	7.99138e-09	-0.444735	0.000205904	0.160846	0.200554	0.346166	0.0047336	-0.487866	3.75224e-05
Misin01G446600	darkgreen	0.534188	4.58425e-06	0.509444	1.46389e-05	0.0727114	0.564881	-0.505382	1.75626e-05	0.467414	8.65347e-05	0.811395	2.48447e-16	-0.460412	0.000113831	-0.215363	0.0849055	0.778236	2.37365e-14	0.808647	3.74778e-16	-0.247354	0.0469749	0.0785092	0.534178	0.604966	9.42027e-08	0.305289	0.0134019	0.783201	1.2624e-14	-0.239291	0.0548846	-0.111664	0.375848	0.0765798	0.544304	0.406317	0.000783907	0.439583	0.000248637	-0.0784995	0.534229	0.302183	0.0144253	-0.0951512	0.450872	-0.0733627	0.561392
Misin01G273400	darkgreen	0.360884	0.00314393	0.304923	0.0135192	0.145847	0.246352	-0.147464	0.2411	0.0975997	0.439253	0.585557	2.99818e-07	-0.123589	0.32667	-0.0554522	0.660855	0.511603	1.32757e-05	0.891578	2.37021e-23	-0.463071	0.000102648	0.2623	0.0347888	0.803047	8.48833e-16	-0.079706	0.527944	0.580198	4.07347e-07	0.0888779	0.481403	-0.307354	0.0127567	-0.0196437	0.876573	0.271401	0.0287519	0.211411	0.0909231	-0.438402	0.000259517	0.422295	0.000458259	0.219904	0.0783839	-0.210929	0.0916806
Misin10G075700	darkgreen	0.280189	0.0237831	0.221386	0.0763445	-0.00878238	0.944645	-0.1927	0.124073	0.125352	0.319766	0.592386	2.01233e-07	-0.303758	0.0138981	-0.0699011	0.580056	0.682809	3.72054e-10	0.892146	2.02696e-23	-0.165949	0.186452	0.325104	0.00823176	0.678371	5.33615e-10	0.0325274	0.797006	0.476737	5.9515e-05	-0.153893	0.220969	-0.0980473	0.437147	-0.116004	0.357458	0.0203174	0.872375	0.172042	0.170569	-0.22046	0.0776145	0.12408	0.324738	0.00852086	0.946291	-0.0223728	0.859589
MisinT489400	darkgreen	0.441805	0.000229296	0.468146	8.40632e-05	0.132311	0.293418	-0.174749	0.163839	0.207527	0.0971598	0.711517	3.07152e-11	-0.119164	0.344421	0.0360644	0.775482	0.590479	2.25141e-07	0.878457	7.05659e-22	-0.5126	1.26875e-05	0.33602	0.00620829	0.745085	1.1011e-12	-0.0725201	0.565908	0.500583	2.17129e-05	0.0332317	0.792708	-0.214854	0.0856624	0.109086	0.387039	0.391486	0.0012607	0.374921	0.00208996	-0.457387	0.000127907	0.225459	0.0709554	0.267547	0.031191	-0.34027	0.00554752
Misin04G199400	darkgreen	0.373805	0.00216034	0.446471	0.00019309	-0.0879401	0.486059	-0.303667	0.0139283	0.34992	0.00427214	0.77883	2.20296e-14	-0.382809	0.00164821	0.0299736	0.812642	0.796214	2.22345e-15	0.84257	1.38468e-18	-0.142894	0.256151	0.253374	0.0417008	0.622886	3.01385e-08	0.163807	0.192282	0.557951	1.37398e-06	-0.304896	0.0135276	0.0897824	0.476934	0.142833	0.256356	0.27352	0.0274803	0.465328	9.39575e-05	-0.15131	0.228911	-0.0240465	0.849204	-0.00341111	0.978485	-0.0964248	0.444807
Misin08G285400	darkgreen	0.319285	0.00952953	0.545265	2.6444e-06	-0.0671777	0.594936	-0.102308	0.417387	0.333622	0.00661071	0.687149	2.59882e-10	-0.218362	0.0805536	0.226746	0.0693168	0.498166	2.41325e-05	0.609072	7.30067e-08	-0.195081	0.119403	0.311281	0.0116035	0.736997	2.57066e-12	0.0445428	0.724597	0.438723	0.00025652	-0.359543	0.00326587	0.243062	0.05106	0.37139	0.00231994	0.47979	5.25231e-05	0.600351	1.24926e-07	-0.224592	0.0720752	-0.14806	0.239181	0.129643	0.303346	-0.283881	0.0219241
Misin02G259800	darkgreen	0.595341	1.68862e-07	0.424486	0.000424859	0.233207	0.0615448	-0.474935	6.40344e-05	0.360146	0.00321058	0.705461	5.32834e-11	-0.453642	0.000147549	-0.334021	0.00654225	0.671808	8.99312e-10	0.797517	1.85555e-15	-0.368907	0.002495	0.26313	0.0341976	0.573406	5.9608e-07	0.268409	0.0306309	0.584748	3.14128e-07	-0.0990944	0.432243	-0.323119	0.00865602	-0.205037	0.101329	0.228129	0.0675894	0.233026	0.0617521	-0.0824043	0.514024	0.30123	0.0147524	-0.0236969	0.851371	0.0303392	0.810399
Misin18G271200	darkgreen	0.627697	2.19212e-08	0.61469	5.12052e-08	0.170357	0.174859	-0.488134	3.71017e-05	0.506291	1.68645e-05	0.852694	2.00452e-19	-0.396563	0.00107409	-0.183201	0.144084	0.756326	3.21003e-13	0.823078	4.00379e-17	-0.381774	0.00170094	0.138863	0.269947	0.597985	1.44125e-07	0.256377	0.0392588	0.72563	8.04357e-12	-0.184998	0.140123	-0.15582	0.215172	0.105661	0.402206	0.496258	2.6217e-05	0.495807	2.67339e-05	-0.145839	0.24638	0.320231	0.00930702	-0.00422888	0.973329	-0.184474	0.141271
Misin09G083200	darkgreen	0.303114	0.0141116	0.201676	0.107175	0.0955644	0.4489	-0.143843	0.252974	0.0655141	0.604109	0.536581	4.07719e-06	-0.248016	0.0463693	-0.111335	0.377267	0.618762	3.94244e-08	0.898471	3.333e-24	-0.251122	0.0436132	0.410287	0.000687705	0.682912	3.68938e-10	-0.042155	0.738818	0.433948	0.000304562	-0.0701032	0.578958	-0.209582	0.0938192	-0.19993	0.110315	-0.0260635	0.836722	0.0842812	0.504452	-0.285506	0.0211458	0.173507	0.166903	0.0498332	0.693421	-0.0705819	0.576363
Misin19G200400	darkgreen	0.406135	0.000788601	0.245992	0.048241	0.161826	0.19779	-0.286048	0.0208915	0.236389	0.0579845	0.559084	1.29427e-06	-0.462568	0.000104682	-0.321288	0.00906406	0.719361	1.47336e-11	0.83635	4.24929e-18	-0.0954794	0.449305	0.348238	0.00447373	0.498217	2.40794e-05	0.191075	0.127336	0.629967	1.88277e-08	-0.262369	0.0347394	-0.179511	0.152478	-0.251571	0.0432269	-0.0486607	0.700289	0.0728124	0.564339	-0.0513098	0.684806	0.242449	0.0516664	-0.228254	0.0674353	0.0823016	0.51455
Misin05G365300	darkgreen	0.514327	1.17247e-05	0.394047	0.00116321	0.30898	0.0122676	-0.232296	0.0625957	0.193823	0.121853	0.628999	2.0093e-08	-0.191822	0.125827	-0.175751	0.161398	0.580349	4.03872e-07	0.923673	6.14377e-28	-0.519975	9.03057e-06	0.329949	0.00727179	0.665842	1.42916e-09	-0.0158668	0.900169	0.622101	3.17295e-08	0.0696769	0.581274	-0.392409	0.00122477	-0.117799	0.350017	0.262469	0.0346679	0.187194	0.135396	-0.392217	0.00123215	0.462117	0.000106536	0.148574	0.237535	-0.229358	0.0660846
Misin06G223000	darkgreen	0.427118	0.000387654	0.559112	1.29232e-06	-0.133419	0.289359	-0.388141	0.00139915	0.487505	3.80983e-05	0.854777	1.32309e-19	-0.445106	0.000203097	0.00981548	0.938145	0.775432	3.36681e-14	0.737198	2.51804e-12	-0.117408	0.351628	0.132138	0.294056	0.702315	7.05468e-11	0.284389	0.0216784	0.635671	1.27768e-08	-0.408309	0.00073421	0.178369	0.155147	0.281373	0.0231732	0.453204	0.000150018	0.616802	4.47343e-08	-0.0591142	0.639959	0.0111709	0.929624	-0.0555395	0.660354	-0.0941449	0.455696
Misin19G035900	darkgreen	0.404775	0.000824451	0.531453	5.23566e-06	0.0406699	0.747709	-0.139321	0.268358	0.278807	0.0245125	0.75792	2.68092e-13	-0.166613	0.184671	0.143501	0.254115	0.650794	4.39357e-09	0.88109	3.68888e-22	-0.375128	0.00207714	0.373964	0.00215015	0.761599	1.75945e-13	-0.0513918	0.684329	0.52293	7.86296e-06	-0.162632	0.195534	0.00448214	0.971733	0.225311	0.0711453	0.415665	0.00057446	0.499351	2.29166e-05	-0.386	0.00149477	0.0800617	0.526098	0.199563	0.110984	-0.363817	0.00289103
Misin19G235000	darkgreen	0.396492	0.00107654	0.25219	0.0426973	0.208613	0.0953822	-0.258775	0.0373949	0.149639	0.234153	0.5313	5.27435e-06	-0.23003	0.0652735	-0.196809	0.116102	0.600842	1.21256e-07	0.808311	3.93912e-16	-0.324445	0.0083705	0.296365	0.016524	0.548216	2.27624e-06	-0.000460978	0.997092	0.570905	6.84319e-07	0.00650492	0.958985	-0.308313	0.0124662	-0.202713	0.105344	0.0585495	0.643164	0.0917116	0.467478	-0.228074	0.0676585	0.496539	2.59003e-05	0.0289515	0.81892	-0.157172	0.211168
Misin18G225300	darkgreen	0.330108	0.007242	0.52753	6.32198e-06	-0.208192	0.096068	-0.283904	0.0219131	0.434552	0.000298069	0.815264	1.37684e-16	-0.373743	0.00216431	0.143037	0.25567	0.783711	1.18188e-14	0.74657	9.39043e-13	-0.0515296	0.683527	0.210291	0.0926886	0.663685	1.68541e-09	0.186096	0.137745	0.532332	5.01742e-06	-0.44427	0.000209462	0.295063	0.0170278	0.327489	0.00774609	0.382352	0.0016713	0.628909	2.02136e-08	-0.09775	0.438545	-0.150059	0.232828	-0.0344043	0.785564	-0.156132	0.214242
Misin05G292400	darkgreen	0.526574	6.61697e-06	0.617472	4.28484e-08	-0.0306201	0.808676	-0.487353	3.83431e-05	0.560878	1.17683e-06	0.894326	1.10214e-23	-0.465178	9.45128e-05	-0.0977416	0.438585	0.823933	3.48494e-17	0.811152	2.57708e-16	-0.19954	0.111025	0.067593	0.592656	0.527729	6.26223e-06	0.340966	0.00544536	0.72741	6.75351e-12	-0.343558	0.00507961	0.0505733	0.689098	0.263463	0.0339625	0.524019	7.46948e-06	0.609106	7.285e-08	-0.102698	0.415607	0.0385635	0.760374	-0.110373	0.381428	-0.102833	0.414991
Misin07G051400	darkgreen	0.487	3.89157e-05	0.574544	5.5959e-07	0.0173717	0.890756	-0.340351	0.00553548	0.436743	0.000275527	0.823204	3.92283e-17	-0.366195	0.00269951	-0.0143083	0.909932	0.708723	3.96699e-11	0.784831	1.02223e-14	-0.262786	0.0344415	0.240776	0.0533518	0.76911	7.27141e-14	0.182211	0.146302	0.618454	4.02173e-08	-0.30077	0.0149128	0.0427587	0.735214	0.195791	0.118038	0.450008	0.000169226	0.553411	1.74221e-06	-0.1434	0.254455	0.137505	0.274707	0.0388831	0.758448	-0.177351	0.157556
Misin10G035600	darkgreen	0.331151	0.00704937	0.391942	0.00124285	0.159684	0.203869	-0.0406022	0.748114	0.104376	0.407988	0.541878	3.13542e-06	0.03385	0.788939	0.104079	0.409329	0.411499	0.000660561	0.751249	5.64665e-13	-0.490481	3.35903e-05	0.361855	0.00305814	0.69562	1.26692e-10	-0.222446	0.0749107	0.340844	0.00546309	0.0860137	0.495698	-0.198455	0.113021	0.112069	0.374108	0.315046	0.0105837	0.296588	0.0164388	-0.511775	1.31727e-05	0.210665	0.0920966	0.294609	0.0172068	-0.446131	0.000195538
Misin17G158100	darkgreen	0.33362	0.00661108	0.397962	0.00102724	-0.0121656	0.923376	-0.263834	0.0337027	0.302827	0.0142076	0.66881	1.13656e-09	-0.212374	0.0894272	0.0180027	0.886813	0.707071	4.60872e-11	0.801784	1.01704e-15	-0.192569	0.124332	0.134112	0.286836	0.579641	4.20412e-07	0.0318364	0.801229	0.652663	3.83472e-09	-0.189382	0.130805	0.0145897	0.908168	0.15824	0.208042	0.281966	0.0228723	0.394312	0.00115352	-0.209517	0.0939241	0.371232	0.00233077	-0.00841542	0.946954	-0.267557	0.0311847
Misin02G210500	darkgreen	0.308653	0.0123646	0.240095	0.0540509	0.230527	0.0646786	0.0117368	0.926068	-0.0414416	0.743085	0.468217	8.38256e-05	-0.0115022	0.927542	-0.0041778	0.973651	0.426144	0.000401064	0.901669	1.27792e-24	-0.51004	1.42501e-05	0.455403	0.000137992	0.746597	9.36329e-13	-0.241355	0.0527634	0.436314	0.000279818	0.164496	0.190392	-0.355493	0.00366037	-0.120551	0.338797	0.137457	0.274875	0.0812212	0.520104	-0.548978	2.18935e-06	0.332643	0.00678155	0.297638	0.0160435	-0.307906	0.0125888
Misin03G097800	darkgreen	0.611058	6.44548e-08	0.459103	0.000119735	0.300192	0.0151161	-0.432212	0.000323988	0.344453	0.00495844	0.685991	2.86178e-10	-0.341864	0.00531604	-0.332751	0.00676257	0.570946	6.8275e-07	0.815102	1.4118e-16	-0.496413	2.60419e-05	0.119016	0.345027	0.578616	4.45457e-07	0.233993	0.0606492	0.626882	2.31438e-08	0.0320306	0.800042	-0.425885	0.000404705	-0.0937873	0.457417	0.398013	0.00102558	0.252264	0.0426347	-0.233197	0.0615556	0.311237	0.0116159	0.0482729	0.702565	-0.0330665	0.793715
Misin05G328900	darkgreen	0.308572	0.0123888	0.275471	0.0263517	0.0797109	0.527919	-0.101283	0.422095	0.0732941	0.561759	0.594102	1.81788e-07	-0.125849	0.317833	0.00530071	0.966573	0.599983	1.27739e-07	0.952689	2.73552e-34	-0.383132	0.00163206	0.352055	0.00402785	0.750901	5.86694e-13	-0.121597	0.334588	0.499536	2.27319e-05	0.0272998	0.829091	-0.21991	0.0783764	-0.0328959	0.794756	0.158087	0.208488	0.200132	0.109948	-0.447136	0.000188383	0.272783	0.027917	0.183811	0.14273	-0.218152	0.0808523
Misin07G340100	darkgreen	0.521637	8.35544e-06	0.363116	0.00294981	0.257221	0.0385941	-0.380428	0.00177176	0.286216	0.0208129	0.631708	1.67404e-08	-0.299134	0.0154944	-0.292403	0.0180987	0.658308	2.52758e-09	0.865189	1.49726e-20	-0.387342	0.00143414	0.147654	0.240487	0.513461	1.21985e-05	0.140614	0.263894	0.681947	3.99257e-10	0.00101435	0.993602	-0.360847	0.00314723	-0.141745	0.260034	0.231392	0.063653	0.176519	0.159545	-0.215478	0.0847357	0.493322	2.97527e-05	-0.0227651	0.857152	-0.0938014	0.45735
Misin03G003500	darkgreen	0.411115	0.000669051	0.414072	0.000606104	-0.00942497	0.940602	-0.351263	0.00411697	0.350026	0.00425967	0.761699	1.73936e-13	-0.409247	0.000711824	-0.14339	0.254488	0.77034	6.27126e-14	0.895324	8.30082e-24	-0.17833	0.15524	0.146801	0.243244	0.680997	4.31394e-10	0.20874	0.0951767	0.715983	2.02774e-11	-0.259931	0.0365231	-0.0542909	0.667537	0.0796935	0.528009	0.298421	0.0157542	0.38057	0.00176416	-0.164066	0.191572	0.206426	0.0989856	-0.096054	0.446569	-0.0454826	0.719024
Misin09G099100	darkgreen	0.286707	0.0205858	0.328352	0.00757665	0.0107098	0.932522	-0.0663694	0.599385	0.0924966	0.463659	0.633519	1.48033e-08	-0.098847	0.433399	0.120415	0.339342	0.579726	4.18386e-07	0.903507	7.25581e-25	-0.380493	0.00176829	0.311971	0.0114105	0.858846	5.76512e-20	-0.125273	0.320072	0.508713	1.51289e-05	-0.00988541	0.937705	-0.111557	0.376309	0.0998249	0.428841	0.267078	0.0314995	0.314544	0.010715	-0.457548	0.000127121	0.249571	0.0449723	0.262394	0.0347213	-0.254858	0.0404788
Misin17G154300	darkgreen	0.384829	0.00154952	0.495353	2.72631e-05	0.0145734	0.90827	-0.187162	0.135464	0.310229	0.0119031	0.74847	7.64827e-13	-0.26497	0.0329171	0.0474901	0.70717	0.666984	1.30899e-09	0.867468	9.072e-21	-0.270316	0.0294214	0.28119	0.0232666	0.733981	3.49928e-12	0.0560525	0.657411	0.617217	4.35569e-08	-0.241329	0.0527901	0.0205083	0.871186	0.221579	0.0760824	0.401353	0.000921277	0.473188	6.87155e-05	-0.322063	0.0088893	0.0479791	0.704292	0.0654933	0.604224	-0.244667	0.0494995
Misin09G093700	darkgreen	0.359952	0.00322825	0.478493	5.53948e-05	-0.149825	0.233564	-0.308248	0.0124858	0.369132	0.00247864	0.818783	7.95209e-17	-0.351169	0.00412768	0.0700276	0.579369	0.801112	1.11923e-15	0.835351	5.06488e-18	-0.15227	0.225937	0.251993	0.0428657	0.669931	1.04159e-09	0.137926	0.273226	0.519312	9.31399e-06	-0.318089	0.00981735	0.134392	0.285822	0.208896	0.0949238	0.320928	0.00914624	0.529345	5.79558e-06	-0.173638	0.166577	-0.0249625	0.84353	0.00996653	0.937195	-0.154461	0.219247
Misin07G453500	darkgreen	0.369215	0.00247264	0.394056	0.00116287	-0.035407	0.779471	-0.270576	0.0292598	0.245187	0.0490027	0.707111	4.59188e-11	-0.261119	0.0356443	0.00225948	0.985748	0.60582	8.93666e-08	0.83575	4.72295e-18	-0.347092	0.00461579	0.190938	0.127614	0.686895	2.65446e-10	0.108417	0.389974	0.467053	8.7782e-05	-0.0688852	0.585587	-0.116123	0.356962	0.105885	0.401207	0.36204	0.00304197	0.390433	0.00130291	-0.304176	0.0137612	0.00304797	0.980775	0.161798	0.197869	-0.0655665	0.603819
Misin05G076400	darkgreen	0.295786	0.0167466	0.26101	0.0357245	0.161684	0.198189	0.00457643	0.971138	-0.00980652	0.938202	0.49495	2.77407e-05	-0.026048	0.836817	0.0314544	0.803566	0.365537	0.00275135	0.826255	2.38141e-17	-0.501322	2.10193e-05	0.363584	0.00291045	0.854873	1.29777e-19	-0.180987	0.149077	0.403843	0.000849878	0.141977	0.259246	-0.302336	0.0143734	-0.0212601	0.866506	0.240057	0.0540904	0.164751	0.189697	-0.526524	6.6329e-06	0.288454	0.0197935	0.331346	0.00701374	-0.242384	0.0517318
Misin06G129300	darkgreen	0.230826	0.0643228	0.194937	0.119683	0.0653794	0.604854	-0.0506966	0.688379	0.0103266	0.934931	0.49642	2.60342e-05	-0.103754	0.4108	-0.00235392	0.985152	0.507353	1.60821e-05	0.903266	7.8196e-25	-0.32936	0.00738287	0.284569	0.0215917	0.712182	2.88891e-11	-0.11539	0.360028	0.467923	8.48097e-05	0.0384634	0.760978	-0.21251	0.0892171	-0.0392748	0.75609	0.131655	0.295839	0.130083	0.301693	-0.448124	0.000181581	0.176046	0.160685	0.160556	0.201379	-0.140773	0.263352
Misin04G217900	darkgreen	0.512327	1.28461e-05	0.466528	8.96197e-05	0.167574	0.182117	-0.396614	0.00107237	0.338879	0.0057565	0.709836	3.58397e-11	-0.256347	0.0392828	-0.189988	0.129556	0.586589	2.82452e-07	0.829035	1.49809e-17	-0.469658	7.91573e-05	-0.0173511	0.890885	0.53688	4.01774e-06	0.186608	0.136645	0.676807	6.04991e-10	0.0461656	0.714983	-0.32318	0.00864253	0.110142	0.382433	0.520671	8.74199e-06	0.361752	0.00306713	-0.324196	0.0084234	0.2727	0.0279665	0.0912576	0.469694	-0.126642	0.314769
Misin08G248700	darkgreen	0.385203	0.00153184	0.406769	0.000772375	0.0283886	0.822383	-0.208659	0.095308	0.195004	0.119553	0.688916	2.24164e-10	-0.186538	0.136795	0.042981	0.733889	0.542014	3.11406e-06	0.839822	2.28572e-18	-0.444289	0.000209313	0.266568	0.0318379	0.742957	1.38042e-12	0.0212592	0.866512	0.407769	0.000747388	0.00293942	0.98146	-0.16486	0.189402	0.0894898	0.478377	0.377051	0.00196126	0.375351	0.00206335	-0.390429	0.00130306	0.0402104	0.750466	0.265355	0.032654	-0.146486	0.244268
Misin16G150700	darkgreen	0.169216	0.177809	0.176323	0.160017	0.0574764	0.649272	0.0156041	0.901814	-0.0312134	0.805042	0.411121	0.000668918	0.066142	0.60064	0.103833	0.410443	0.440219	0.000242953	0.769618	6.84073e-14	-0.348148	0.00448472	0.298322	0.0157907	0.658047	2.57738e-09	-0.280282	0.023735	0.42391	0.000433419	0.121995	0.333	-0.184751	0.140663	0.0020603	0.987004	0.092	0.466073	0.131695	0.295691	-0.461281	0.000110058	0.45873	0.00012147	0.230118	0.0651672	-0.369848	0.00242729
Misin06G028300	darkgreen	0.404338	0.000836282	0.276205	0.0259376	0.306971	0.0128744	-0.0340268	0.787862	-0.0434481	0.731106	0.470632	7.61394e-05	0.0409112	0.746262	-0.0166521	0.895255	0.312479	0.01127	0.809906	3.10678e-16	-0.705362	5.37563e-11	0.424667	0.000422197	0.79279	3.55348e-15	-0.224448	0.0722631	0.295655	0.0167971	0.343106	0.0051418	-0.499361	2.29063e-05	-0.166051	0.186179	0.232828	0.0619803	0.0877957	0.486778	-0.570854	6.86216e-07	0.39642	0.001079	0.479725	5.26649e-05	-0.277312	0.0253231
Misin16G089900	darkgreen	-0.249693	0.0448641	-0.0195753	0.877	-0.133717	0.288272	0.112953	0.370327	0.011545	0.927274	-0.312915	0.0111508	0.360251	0.00320099	0.273342	0.027585	-0.404409	0.000834361	-0.67934	4.9347e-10	0.107171	0.395476	-0.352424	0.00398689	-0.52378	7.55418e-06	-0.111609	0.376086	-0.321567	0.00900078	0.125052	0.320932	0.228846	0.0667081	0.412184	0.000645632	0.196767	0.116181	0.135073	0.283366	0.0624352	0.621247	-0.128516	0.307605	0.0827789	0.512106	-0.27229	0.0282121
Misin03G112500	darkgreen	0.528229	6.11407e-06	0.448453	0.000179365	0.294844	0.017114	-0.297353	0.0161502	0.255636	0.0398503	0.651522	4.16731e-09	-0.180199	0.150886	-0.166837	0.184075	0.561872	1.1161e-06	0.843279	1.21492e-18	-0.529215	5.83191e-06	0.245639	0.0485743	0.621647	3.26836e-08	0.0204629	0.871469	0.641939	8.26725e-09	0.0732685	0.561896	-0.370278	0.00239692	-0.03444	0.785347	0.368322	0.0025379	0.263543	0.0339068	-0.358935	0.00332265	0.45623	0.000133702	0.155357	0.216553	-0.286055	0.0208882
Misin11G032600	darkgreen	0.361734	0.00306869	0.21246	0.0892944	0.174759	0.163815	-0.188898	0.131811	0.0975072	0.439689	0.541163	3.24933e-06	-0.239856	0.054298	-0.18736	0.135043	0.625747	2.4956e-08	0.95542	4.38156e-35	-0.323452	0.00858353	0.272152	0.0282954	0.605194	9.28867e-08	0.0135927	0.914419	0.596621	1.56425e-07	0.00874497	0.94488	-0.317205	0.0100348	-0.191938	0.125594	0.0668178	0.596916	0.0649414	0.607281	-0.317469	0.0099694	0.352229	0.00400849	0.0352682	0.780313	-0.0426524	0.735849
MisinT270900	darkgreen	0.292587	0.0180227	0.446584	0.000192282	-0.0906129	0.472851	-0.123757	0.32601	0.290899	0.0187289	0.687666	2.48918e-10	-0.267272	0.0313719	0.157577	0.209978	0.644851	6.73069e-09	0.690903	1.89589e-10	-0.109004	0.387397	0.332963	0.00672537	0.745437	1.06043e-12	0.0213567	0.865906	0.543703	2.86113e-06	-0.358227	0.00338978	0.217948	0.0811427	0.236015	0.0583942	0.289829	0.0191886	0.498975	2.32967e-05	-0.15635	0.213596	0.156007	0.214615	0.054441	0.666672	-0.256982	0.038781
Misin16G146600	darkgreen	0.288399	0.0198181	0.182725	0.145148	0.166392	0.185264	-0.0313467	0.804225	-0.0254153	0.840729	0.478895	5.44901e-05	-0.0925522	0.463389	-0.070589	0.576324	0.476586	5.98824e-05	0.933829	7.98794e-30	-0.423511	0.000439432	0.336551	0.00612203	0.741642	1.58574e-12	-0.141533	0.260754	0.481702	4.85405e-05	0.117884	0.349667	-0.339214	0.00570564	-0.139063	0.269253	0.101661	0.420356	0.0547746	0.66475	-0.48701	3.89008e-05	0.338047	0.00588499	0.200692	0.108937	-0.129651	0.303314
Misin05G227800	darkgreen	0.0584558	0.643696	0.247612	0.0467382	-0.109721	0.384264	0.166705	0.184427	0.00915053	0.942328	0.408032	0.000740958	-0.0233394	0.853588	0.296486	0.016478	0.361586	0.00308163	0.600453	1.24152e-07	-0.12918	0.305092	0.488815	3.60494e-05	0.653861	3.51269e-09	-0.235895	0.058526	0.239886	0.0542661	-0.19756	0.114688	0.18343	0.143575	0.187349	0.135068	0.121151	0.33638	0.297004	0.0162814	-0.37604	0.00202143	-0.120161	0.34037	0.18466	0.140863	-0.332418	0.00682137
Misin02G216300	darkgreen	0.346929	0.00463638	0.448923	0.000176244	-0.158097	0.208458	-0.359145	0.00330294	0.430464	0.00034467	0.799558	1.39426e-15	-0.449461	0.000172729	-0.0460309	0.715779	0.815341	1.36067e-16	0.829322	1.42753e-17	-0.0274096	0.828414	0.0494251	0.695808	0.62438	2.73173e-08	0.280175	0.0237905	0.755836	3.39198e-13	-0.414117	0.000605183	0.16061	0.201224	0.253007	0.0420077	0.371123	0.00233825	0.517776	1.00026e-05	-0.0776029	0.538923	0.0924293	0.463986	-0.166591	0.184731	-0.0139458	0.912204
Misin02G226500	darkgreen	0.290988	0.0186909	0.242909	0.0512113	0.0831231	0.510347	-0.0658829	0.60207	0.0639389	0.612851	0.56182	1.11922e-06	-0.15397	0.220734	-0.0296685	0.814515	0.582303	3.61374e-07	0.938341	9.25358e-31	-0.330419	0.00718412	0.309675	0.0120638	0.762097	1.66108e-13	-0.079976	0.526543	0.586214	2.8865e-07	-0.0117575	0.925939	-0.204674	0.101949	-0.0322685	0.798587	0.154757	0.218356	0.168083	0.180773	-0.404683	0.000826925	0.351872	0.00404823	0.136204	0.279316	-0.147568	0.240764
Misin07G552500	darkgreen	0.349277	0.00434817	0.253586	0.0415243	0.214322	0.0864594	-0.045277	0.720242	0.037612	0.766116	0.523763	7.56022e-06	-0.13443	0.285685	-0.0786291	0.533552	0.507035	1.63129e-05	0.92161	1.37897e-27	-0.42095	0.000479946	0.389065	0.00135961	0.781275	1.61585e-14	-0.115079	0.36133	0.569475	7.40131e-07	0.0420404	0.739503	-0.303512	0.0139795	-0.117866	0.349741	0.143171	0.255222	0.106514	0.398398	-0.438931	0.000254589	0.420175	0.000492852	0.179534	0.152423	-0.170212	0.175233
Misin18G277600	darkgreen	0.366306	0.00269091	0.433167	0.000313164	0.114248	0.364831	-0.0611911	0.62823	0.217913	0.0811926	0.556137	1.51135e-06	-0.251123	0.0436124	-0.00686451	0.95672	0.329724	0.00731405	0.598093	1.43187e-07	-0.302908	0.0141805	0.354238	0.0037909	0.767042	9.30454e-14	0.0749142	0.553119	0.400788	0.000938223	-0.200239	0.109755	-0.0465701	0.712594	0.13043	0.300393	0.377321	0.00194546	0.361859	0.00305771	-0.270356	0.0293966	-0.0205711	0.870795	0.129814	0.302701	-0.0999698	0.428167
Misin02G284000	darkgreen	0.290825	0.0187602	0.266068	0.0321723	-0.0221486	0.860982	-0.18255	0.14554	0.168549	0.179548	0.632404	1.59689e-08	-0.299621	0.0153192	-0.0466813	0.711937	0.722819	1.05734e-11	0.897524	4.39928e-24	-0.152206	0.226133	0.308251	0.012485	0.695432	1.28765e-10	0.0298921	0.813142	0.592667	1.97922e-07	-0.204214	0.102737	-0.0376706	0.765762	-0.0411546	0.744804	0.0816505	0.517894	0.233658	0.0610299	-0.218395	0.0805061	0.263454	0.0339689	-0.0158535	0.900252	-0.089335	0.479142
Misin04G217700	darkgreen	0.474545	6.50539e-05	0.36031	0.00319566	0.147072	0.242364	-0.391389	0.00126454	0.26992	0.0296692	0.660471	2.14953e-09	-0.309214	0.0121986	-0.256464	0.0391896	0.587419	2.69172e-07	0.858842	5.77006e-20	-0.422952	0.000447998	0.0471807	0.708992	0.552796	1.79867e-06	0.209981	0.0931817	0.630388	1.8302e-08	0.05314	0.674184	-0.369616	0.00244384	-0.0355338	0.778701	0.368899	0.00249557	0.241645	0.0524709	-0.292795	0.0179371	0.241093	0.0530296	0.0529191	0.675463	0.0101203	0.936228
Misin08G304800	darkgreen	0.312453	0.0112772	0.329142	0.00742451	0.0964233	0.444815	-0.0447694	0.723252	0.0565668	0.654466	0.571161	6.74732e-07	-0.0121451	0.923504	0.0815151	0.518591	0.421393	0.000472705	0.831736	9.47459e-18	-0.527184	6.42729e-06	0.256211	0.0393905	0.833626	6.84133e-18	-0.138344	0.27176	0.439014	0.000253829	0.15289	0.22403	-0.260459	0.0361303	0.110347	0.381539	0.375335	0.00206437	0.279631	0.0240755	-0.529666	5.70692e-06	0.237821	0.0564375	0.367389	0.00260767	-0.255489	0.0399686
Misin17G007400	darkgreen	0.32296	0.00869074	0.230202	0.0650669	0.306368	0.0130613	0.0626791	0.619881	-0.0316282	0.802503	0.402638	0.000883783	-0.0629013	0.618639	-0.0795652	0.528676	0.359467	0.00327298	0.844695	9.33607e-19	-0.443922	0.000212164	0.494001	2.88978e-05	0.664809	1.54687e-09	-0.196586	0.116525	0.464987	9.52265e-05	0.0681279	0.589725	-0.337622	0.0059515	-0.159516	0.204352	0.0981949	0.436454	0.0200855	0.87382	-0.495167	2.74819e-05	0.316205	0.0102859	0.18371	0.142954	-0.24315	0.0509735
Misin09G184800	darkgreen	0.372909	0.00221836	0.603419	1.03603e-07	0.000685174	0.995678	-0.0990129	0.432624	0.335732	0.00625535	0.734264	3.39991e-12	-0.174976	0.163285	0.214196	0.08665	0.492882	3.03185e-05	0.679771	4.76557e-10	-0.326433	0.0079579	0.292882	0.0179016	0.732938	3.88899e-12	0.0133465	0.915963	0.531111	5.3229e-06	-0.259779	0.0366367	0.146726	0.243486	0.412024	0.000649092	0.601109	1.19297e-07	0.628353	2.09804e-08	-0.354956	0.00371572	-0.00336536	0.978774	0.209212	0.0944139	-0.37237	0.00225392
Misin07G425700	darkgreen	0.38991	0.00132432	0.288156	0.019927	0.258489	0.0376132	-0.111424	0.376884	0.0754472	0.550291	0.513621	1.21099e-05	-0.0636762	0.614315	-0.108036	0.391652	0.460456	0.000113634	0.871074	4.02669e-21	-0.522413	8.05667e-06	0.233167	0.0615906	0.66145	1.99668e-09	-0.0986109	0.434504	0.617274	4.33955e-08	0.182254	0.146205	-0.40805	0.000740507	-0.0619574	0.623925	0.270042	0.0295931	0.130175	0.301348	-0.478105	5.62819e-05	0.532409	4.99853e-06	0.218107	0.0809165	-0.244101	0.0500457
MisinT217700	darkgreen	0.233943	0.0607065	0.165684	0.187168	0.0975297	0.439583	-0.0129188	0.918647	-0.0311911	0.805178	0.484044	4.40426e-05	-0.085393	0.498825	-0.011761	0.925916	0.520843	8.67194e-06	0.945768	1.81746e-32	-0.356887	0.00352007	0.32009	0.00933986	0.695343	1.2976e-10	-0.146786	0.243293	0.468935	8.1468e-05	0.07748	0.539568	-0.259702	0.0366941	-0.0844158	0.503769	0.0875316	0.488095	0.0791635	0.530765	-0.478156	5.61637e-05	0.23517	0.0593286	0.185188	0.139711	-0.133532	0.288946
Misin17G150400	darkgreen	0.281085	0.0233199	0.220287	0.0778537	0.0956417	0.448531	-0.0610653	0.628938	0.0307604	0.807817	0.53727	3.94117e-06	-0.14764	0.240531	-0.0483414	0.702163	0.52783	6.23213e-06	0.931257	2.55346e-29	-0.363239	0.00293939	0.323724	0.00852472	0.752791	4.76357e-13	-0.0895618	0.478022	0.536343	4.12513e-06	0.030558	0.809057	-0.250833	0.0438639	-0.0644291	0.610125	0.148246	0.238586	0.135666	0.281238	-0.452258	0.000155484	0.293406	0.0176883	0.158288	0.207902	-0.119612	0.342599
Misin02G226300	darkgreen	0.271365	0.028774	0.187514	0.134718	0.100833	0.424172	-0.0706624	0.575927	0.0195246	0.877316	0.516008	1.08533e-05	-0.132015	0.294509	-0.0621579	0.6228	0.560132	1.22437e-06	0.953079	2.12044e-34	-0.346588	0.00467965	0.273344	0.0275837	0.666423	1.36684e-09	-0.0876289	0.48761	0.526504	6.63896e-06	0.0578428	0.647183	-0.271766	0.028529	-0.0856316	0.497622	0.107508	0.393985	0.0948724	0.452206	-0.444138	0.000210486	0.279756	0.0240099	0.133855	0.287769	-0.0977355	0.438613
Misin02G226400	darkgreen	0.340662	0.00548981	0.202032	0.106544	0.20909	0.0946106	-0.0994369	0.430646	0.0458628	0.716774	0.496852	2.5551e-05	-0.154508	0.219106	-0.144066	0.25223	0.54496	2.68543e-06	0.932568	1.42055e-29	-0.378254	0.00189176	0.282149	0.0227801	0.642522	7.93548e-09	-0.0609018	0.629858	0.597805	1.45697e-07	0.0663944	0.599247	-0.339979	0.0055907	-0.158688	0.206741	0.0992731	0.431409	0.0504148	0.690023	-0.398576	0.00100729	0.454637	0.00014208	0.103522	0.411855	-0.102112	0.418284
Misin02G162800	darkgreen	0.414188	0.000603748	0.39557	0.00110852	0.0912488	0.469737	-0.24374	0.0503967	0.266354	0.0319804	0.699549	9.0028e-11	-0.307829	0.0126121	-0.117935	0.349455	0.667149	1.2924e-09	0.91773	5.95054e-27	-0.300106	0.0151464	0.185549	0.138927	0.697135	1.11131e-10	0.116015	0.357414	0.766164	1.03233e-13	-0.145254	0.248301	-0.152674	0.224691	0.0696579	0.581377	0.337292	0.00600353	0.322057	0.00889069	-0.295819	0.0167336	0.329349	0.00738498	0.0141904	0.910671	-0.110084	0.382685
Misin19G196900	darkgreen	0.259021	0.0372075	0.347427	0.00457389	-0.107342	0.394721	-0.136014	0.279995	0.17504	0.163128	0.675136	6.91317e-10	-0.184613	0.140965	0.12182	0.333699	0.61467	5.12717e-08	0.83697	3.80787e-18	-0.271044	0.0289705	0.228413	0.0672396	0.764126	1.31174e-13	-0.0136183	0.914259	0.528192	6.12499e-06	-0.106555	0.398217	-0.00372624	0.976498	0.189152	0.131282	0.320598	0.00922213	0.403987	0.000845888	-0.373485	0.00218089	0.130475	0.300225	0.17919	0.153225	-0.174341	0.16484
Misin05G289200	darkgreen	0.360156	0.00320967	0.313388	0.0110228	0.112073	0.374091	-0.160996	0.200129	0.139845	0.266542	0.624152	2.77309e-08	-0.161268	0.199361	-0.0301819	0.811364	0.651865	4.06454e-09	0.936634	2.13108e-30	-0.37042	0.00238696	0.273828	0.0272996	0.660571	2.13342e-09	-0.0491069	0.697672	0.578774	4.41509e-07	0.00414067	0.973885	-0.212508	0.0892201	-0.0145698	0.908293	0.202307	0.106059	0.224147	0.0726567	-0.389601	0.00133712	0.341581	0.00535656	0.14547	0.247592	-0.198778	0.112425
Misin18G210700	darkgreen	0.48823	3.69513e-05	0.481356	4.92404e-05	0.170138	0.175423	-0.25979	0.0366284	0.287049	0.0204285	0.712091	2.91324e-11	-0.218452	0.0804251	-0.0961837	0.445952	0.551364	1.93682e-06	0.839313	2.50564e-18	-0.484213	4.37337e-05	0.18556	0.138903	0.759307	2.28934e-13	0.082561	0.513221	0.700836	8.04046e-11	-0.00555066	0.964998	-0.253013	0.042003	0.120996	0.337001	0.49719	2.51787e-05	0.385672	0.00150991	-0.370986	0.00234767	0.388924	0.00136555	0.173122	0.167861	-0.207824	0.0966703
Misin07G296000	darkgreen	0.323243	0.00862878	0.415779	0.000572262	-0.0821284	0.515439	-0.173522	0.166866	0.254601	0.0406883	0.734141	3.44281e-12	-0.253322	0.0417447	0.0999724	0.428155	0.678469	5.29392e-10	0.844683	9.3574e-19	-0.224748	0.0718733	0.246131	0.0481107	0.797472	1.86729e-15	0.048751	0.699759	0.557533	1.40459e-06	-0.222476	0.0748709	0.0685721	0.587296	0.189662	0.130228	0.331753	0.00694016	0.452811	0.00015227	-0.258474	0.0376246	0.146741	0.243439	0.116872	0.353846	-0.171734	0.171348
MisinT405500	darkgreen	0.335668	0.0062659	0.186741	0.136361	0.198977	0.112058	-0.125054	0.320924	0.042308	0.737905	0.492711	3.05424e-05	-0.149087	0.235902	-0.153232	0.222982	0.556917	1.45077e-06	0.933145	1.09289e-29	-0.380792	0.00175234	0.25231	0.0425956	0.61363	5.47805e-08	-0.0584175	0.643914	0.586672	2.81089e-07	0.0929592	0.461417	-0.357056	0.00350336	-0.17231	0.169895	0.087587	0.487818	0.0367585	0.771278	-0.387679	0.00141931	0.453838	0.000146458	0.104628	0.406851	-0.0964546	0.444666
Misin01G206600	darkgreen	0.211998	0.0900087	0.0562861	0.656073	0.165783	0.186901	-0.00173038	0.989085	-0.158327	0.20779	0.368231	0.00254461	0.0397928	0.752975	-0.05469	0.665238	0.39404	0.00116348	0.890847	2.89635e-23	-0.500153	2.21259e-05	0.297327	0.0161598	0.698638	9.74998e-11	-0.251693	0.043122	0.393623	0.00117887	0.323616	0.00854791	-0.465323	9.39757e-05	-0.219976	0.0782847	0.0184947	0.883741	-0.068902	0.585495	-0.563283	1.03501e-06	0.451834	0.000157991	0.311044	0.0116703	-0.16815	0.180596
Misin15G048800	darkgreen	0.346813	0.00465103	0.251157	0.0435836	0.126907	0.313752	-0.194341	0.12084	0.140374	0.26472	0.573649	5.88097e-07	-0.237506	0.0567755	-0.156522	0.213085	0.626075	2.4419e-08	0.934966	4.70917e-30	-0.303245	0.0140679	0.160926	0.200329	0.595427	1.68003e-07	0.0511244	0.685885	0.679514	4.86579e-10	-0.0201648	0.873326	-0.262861	0.0343881	-0.0563193	0.655883	0.184708	0.140757	0.146188	0.24524	-0.340746	0.0054774	0.335152	0.00635145	0.0221105	0.861219	-0.0511341	0.685829
Misin18G039900	darkgreen	0.407856	0.000745253	0.478733	5.48536e-05	-0.110522	0.380783	-0.401559	0.000915181	0.479378	5.34206e-05	0.809035	3.53797e-16	-0.50757	1.59267e-05	-0.105223	0.404172	0.839216	2.54976e-18	0.797835	1.77516e-15	-0.0149286	0.906044	0.118208	0.348332	0.475691	6.20999e-05	0.328415	0.00756452	0.704053	6.0443e-11	-0.45756	0.000127062	0.152681	0.224669	0.186087	0.137764	0.324268	0.00840811	0.500105	2.21733e-05	-0.0153709	0.903274	0.0628134	0.61913	-0.226667	0.0694166	0.0184974	0.883724
Misin09G085800	darkgreen	0.12495	0.321333	0.315752	0.0104014	-0.180386	0.150455	0.0107644	0.932179	0.146021	0.245783	0.533413	4.7606e-06	-0.173298	0.167422	0.210876	0.0917631	0.446956	0.000189645	0.6331	1.52315e-08	-0.0912477	0.469742	0.325227	0.00820607	0.678356	5.34262e-10	-0.0325155	0.797078	0.383964	0.0015911	-0.276512	0.025766	0.207513	0.0971826	0.259954	0.0365058	0.264551	0.0332051	0.412702	0.000634558	-0.279065	0.0243751	-0.129666	0.303258	0.098054	0.437116	-0.177054	0.158265
Misin04G170300	darkgreen	0.286785	0.0205498	0.285136	0.0213209	0.110518	0.3808	0.0355244	0.778758	0.00135072	0.99148	0.547272	2.38845e-06	-0.0416735	0.741697	0.0871405	0.490048	0.453951	0.000145832	0.889182	4.54577e-23	-0.461854	0.000107633	0.409575	0.000704147	0.874731	1.72311e-21	-0.194354	0.120815	0.455384	0.000138095	0.07018	0.578541	-0.211592	0.0906412	0.0155349	0.902247	0.23555	0.0589065	0.212453	0.0893052	-0.515058	1.13382e-05	0.311203	0.0116255	0.32907	0.0074382	-0.249314	0.0452008
Misin12G100800	darkgreen	0.271414	0.0287437	0.185338	0.139385	0.148807	0.236793	-0.0138502	0.912804	-0.0112172	0.929333	0.479935	5.22104e-05	-0.0958428	0.447573	-0.0443845	0.725537	0.503229	1.93241e-05	0.929008	6.80027e-29	-0.376422	0.00199849	0.323108	0.00865829	0.726582	7.32667e-12	-0.134601	0.285069	0.532284	5.02907e-06	0.0742873	0.556454	-0.282649	0.0225301	-0.101627	0.420512	0.107081	0.395879	0.0768035	0.543125	-0.458739	0.000121428	0.367989	0.00256261	0.178903	0.153895	-0.142618	0.257082
Misin12G050700	darkgreen	0.257873	0.0380867	0.33454	0.00645405	-0.208976	0.0947955	-0.29037	0.0189548	0.27834	0.0247636	0.728079	6.32133e-12	-0.316904	0.0101098	0.0244794	0.846521	0.745277	1.07868e-12	0.851141	2.72165e-19	-0.129127	0.305291	0.0444452	0.725176	0.613638	5.47505e-08	0.159396	0.204698	0.584366	3.21097e-07	-0.200775	0.108788	0.0519003	0.681372	0.208198	0.0960588	0.311559	0.0115254	0.434416	0.000299516	-0.204551	0.102158	0.0593064	0.63887	0.00470835	0.970307	-0.00344305	0.978284
Misin16G225300	darkgreen	0.222338	0.0750564	0.105616	0.40241	0.194244	0.12103	0.0191238	0.879815	-0.124267	0.324003	0.351959	0.00403857	0.0648772	0.607637	-0.0441913	0.726684	0.338388	0.00583206	0.765694	1.09122e-13	-0.485716	4.1072e-05	0.32572	0.00810376	0.7019	7.31883e-11	-0.27291	0.0278411	0.340031	0.00558296	0.278887	0.0244702	-0.421045	0.000478378	-0.163602	0.192848	0.0482482	0.70271	-0.0303241	0.810492	-0.527889	6.21456e-06	0.4621	0.000106608	0.2948	0.0171312	-0.253079	0.0419471
Misin01G312300	darkgreen	0.287144	0.020385	0.215735	0.0843563	0.133236	0.290025	-0.0789573	0.53184	0.0487598	0.699707	0.510033	1.4255e-05	-0.11978	0.341917	-0.0866578	0.492465	0.518078	9.86334e-06	0.918124	5.14649e-27	-0.366042	0.00271147	0.213387	0.087875	0.660727	2.1086e-09	-0.0763001	0.545779	0.618098	4.1152e-08	0.0637762	0.613757	-0.288889	0.0196006	-0.035993	0.775915	0.189057	0.131481	0.119444	0.343283	-0.450753	0.000164559	0.407215	0.000761136	0.118506	0.347111	-0.142081	0.258896
MisinT232300	darkgreen	0.356883	0.00352049	0.180647	0.149857	0.282962	0.0223747	-0.0705086	0.57676	-0.0775835	0.539025	0.40953	0.000705185	0.0696994	0.581152	-0.0972872	0.440727	0.298403	0.0157607	0.786844	7.85834e-15	-0.688468	2.32742e-10	0.297923	0.0159376	0.693542	1.5146e-10	-0.203082	0.104699	0.311364	0.0115801	0.429405	0.000357783	-0.582379	3.59815e-07	-0.201775	0.107	0.185244	0.139588	-0.00177761	0.988787	-0.563471	1.02458e-06	0.497016	2.53694e-05	0.423868	0.000434052	-0.208263	0.0959522
Misin09G078500	darkgreen	-0.0529854	0.675079	0.023156	0.854726	-0.159617	0.204061	0.215368	0.0848988	-0.230239	0.0650231	0.31082	0.0117341	0.132442	0.292934	0.335908	0.0062265	0.322867	0.00871106	0.676767	6.06936e-10	-0.252261	0.0426378	0.424371	0.00042655	0.761892	1.70093e-13	-0.383542	0.00161175	0.0409758	0.745875	0.118753	0.346099	-0.0147331	0.907269	0.0129053	0.918732	-0.0513805	0.684394	0.10367	0.411182	-0.49842	2.38674e-05	0.00119279	0.992476	0.407206	0.000761382	-0.253956	0.0412184
Misin01G460900	darkgreen	0.395391	0.00111481	0.308502	0.0124097	0.160452	0.201676	-0.199086	0.111857	0.188577	0.132481	0.600191	1.26143e-07	-0.27297	0.0278058	-0.17882	0.154088	0.591067	2.17495e-07	0.904857	4.75425e-25	-0.323057	0.00866938	0.182746	0.145101	0.654356	3.38721e-09	0.0911246	0.470344	0.714051	2.42907e-11	-0.0623371	0.621796	-0.253535	0.0415666	-0.0341288	0.787241	0.254301	0.0409337	0.192328	0.124813	-0.317411	0.00998366	0.392653	0.0012154	0.0181008	0.8862	-0.0415906	0.742193
Misin14G037800	darkgreen	0.337171	0.00602284	0.201121	0.108166	0.173836	0.166086	-0.139544	0.267584	0.0763645	0.54544	0.514052	1.18732e-05	-0.197477	0.114844	-0.17878	0.154183	0.568343	7.87301e-07	0.931072	2.77129e-29	-0.345165	0.00486386	0.208804	0.0950738	0.582497	3.57402e-07	0.00393557	0.975179	0.649237	4.91747e-09	0.0470284	0.70989	-0.335322	0.00632303	-0.124941	0.321367	0.13102	0.298193	0.0658858	0.602054	-0.379983	0.00179576	0.409531	0.000705172	0.0525862	0.677391	-0.0399543	0.752004
Misin02G069000	darkgreen	0.216674	0.0829804	0.22158	0.0760803	-0.0485167	0.701134	-0.0705398	0.576591	0.0187041	0.882434	0.577502	4.74292e-07	-0.0354247	0.779363	0.126834	0.314033	0.579331	4.27846e-07	0.897968	3.86326e-24	-0.386775	0.00145948	0.242796	0.0513228	0.744662	1.15191e-12	-0.157968	0.208835	0.442143	0.000226477	0.11552	0.359483	-0.162161	0.196851	0.0513296	0.684691	0.20059	0.109121	0.239181	0.055	-0.468586	8.26058e-05	0.317193	0.0100377	0.306069	0.0131548	-0.215768	0.0843072
Misin09G052100	darkgreen	0.276616	0.0257078	0.20066	0.108995	0.129882	0.302446	0.00861318	0.94571	-0.0622682	0.622182	0.500636	2.16629e-05	-0.00887553	0.944059	0.0299314	0.812901	0.453686	0.000147304	0.892293	1.94611e-23	-0.515382	1.11704e-05	0.388884	0.00136724	0.795813	2.34986e-15	-0.217623	0.0816095	0.408658	0.000725802	0.213224	0.0881228	-0.346293	0.00471727	-0.0880849	0.485339	0.150113	0.232657	0.105946	0.400932	-0.545944	2.55506e-06	0.388598	0.00137944	0.361949	0.00304986	-0.21099	0.0915846
Misin02G455000	darkgreen	0.389112	0.00135762	0.348248	0.00447254	0.0564703	0.655019	-0.305914	0.0132038	0.31002	0.0119636	0.661226	2.03063e-09	-0.369396	0.00245958	-0.2022	0.106247	0.668442	1.16946e-09	0.840433	2.0466e-18	-0.195025	0.119512	0.025853	0.838022	0.563175	1.041e-06	0.231125	0.0639679	0.832001	9.05365e-18	-0.184622	0.140947	-0.132801	0.291617	0.0848502	0.501568	0.33663	0.00610924	0.298197	0.0158366	-0.190402	0.128707	0.389056	0.00135997	-0.111138	0.378115	0.0158707	0.900144
Misin02G226600	darkgreen	0.280625	0.0235568	0.181761	0.147318	0.107247	0.395142	-0.0939739	0.456519	0.0507193	0.688246	0.511865	1.31189e-05	-0.162755	0.195193	-0.0989072	0.433118	0.576974	4.88563e-07	0.907507	2.03448e-25	-0.302936	0.0141712	0.219699	0.0786701	0.667417	1.26601e-09	-0.0533144	0.673175	0.649439	4.84632e-09	0.0217615	0.863388	-0.253868	0.0412909	-0.0858226	0.49666	0.110018	0.382972	0.0959176	0.447217	-0.366942	0.00264174	0.51535	1.1187e-05	0.0828685	0.511648	-0.0988033	0.433603
Misin11G113100	darkgreen	-0.00881116	0.944464	0.0798495	0.5272	-0.106334	0.399197	0.236325	0.0580543	-0.177207	0.1579	0.322264	0.0088444	0.0816727	0.51778	0.306744	0.0129444	0.318198	0.00979068	0.69704	1.12051e-10	-0.23087	0.06427	0.437833	0.000264907	0.734724	3.24455e-12	-0.342171	0.00527254	0.154454	0.219269	0.030653	0.808474	0.0256816	0.839082	0.039296	0.755962	0.00896282	0.943509	0.135135	0.283142	-0.469408	7.99494e-05	0.031326	0.804352	0.347611	0.00455093	-0.240946	0.053179
Misin01G114300	darkgreen	0.181711	0.14743	0.118694	0.346343	-0.0346397	0.784133	-0.112922	0.37046	-0.0544964	0.666352	0.494484	2.83028e-05	-0.0042882	0.972955	0.0323716	0.797957	0.503332	1.92359e-05	0.864585	1.70741e-20	-0.4307	0.000341808	0.159227	0.205183	0.672135	8.76502e-10	-0.162183	0.196789	0.366004	0.00271452	0.259639	0.0367414	-0.318403	0.00974088	-0.0424055	0.737322	0.140701	0.263599	0.115898	0.357901	-0.506969	1.63608e-05	0.300184	0.015119	0.305359	0.0133796	-0.144427	0.251033
Misin03G303900	darkgreen	0.205756	0.10011	0.296649	0.0164156	0.129006	0.305746	0.215992	0.0839785	-0.0991915	0.43179	0.458676	0.000121725	0.225707	0.070637	0.301163	0.0147756	0.304151	0.0137693	0.800767	1.17529e-15	-0.5849	3.11391e-07	0.444539	0.000207393	0.824071	3.40718e-17	-0.42754	0.000381981	0.330478	0.00717314	0.222171	0.0752808	-0.189794	0.129955	0.157607	0.20989	0.316113	0.0103092	0.247532	0.0468122	-0.712668	2.762e-11	0.357839	0.00342706	0.531576	5.20441e-06	-0.537035	3.98703e-06
Misin03G148700	darkgreen	-0.301365	0.0147058	-0.364524	0.00283289	0.155302	0.216719	0.28291	0.0224004	-0.290748	0.0187932	-0.699223	9.2637e-11	0.378323	0.00188788	0.0279959	0.824801	-0.616641	4.51971e-08	-0.73998	1.88722e-12	0.149621	0.234208	-0.125555	0.318974	-0.630551	1.81014e-08	-0.234381	0.0602117	-0.522321	8.09142e-06	0.2445	0.0496607	-0.0423229	0.737816	-0.157368	0.210591	-0.347667	0.00454403	-0.420586	0.000485972	0.159159	0.20538	0.0588265	0.641591	-0.00933919	0.941141	-0.0519904	0.680849
Misin07G444900	darkgreen	0.278367	0.0247489	0.164835	0.189469	0.259107	0.0371429	0.049758	0.69386	-0.0820899	0.515636	0.376084	0.0020188	0.0740018	0.557977	-0.0339471	0.788348	0.324992	0.00825515	0.803581	7.8612e-16	-0.538743	3.66467e-06	0.265693	0.0324249	0.678184	5.41709e-10	-0.244127	0.050021	0.532028	5.09187e-06	0.27282	0.0278951	-0.421428	0.000472131	-0.0909643	0.471129	0.184514	0.141182	0.0217484	0.86347	-0.547078	2.41211e-06	0.709086	3.83809e-11	0.316081	0.0103173	-0.270776	0.0291359
Misin01G101100	darkgreen	0.0634974	0.615311	0.00902904	0.943093	-0.174822	0.163661	-0.0792626	0.53025	0.0322414	0.798753	0.399812	0.000968162	-0.344994	0.00488648	-0.0846756	0.502452	0.587597	2.66407e-07	0.709354	3.74553e-11	0.124678	0.322394	0.200894	0.108573	0.505202	1.7704e-05	0.0904057	0.473868	0.432649	0.000318992	-0.267751	0.0310579	0.0657326	0.602901	-0.125783	0.318092	-0.148071	0.239147	0.0514924	0.683744	-0.0593389	0.638686	0.0667483	0.597298	-0.16053	0.201453	0.202247	0.106165
Misin02G380200	darkgreen	0.0724528	0.56627	0.0892292	0.479664	-0.0751543	0.551844	-0.0243654	0.847227	-0.0111715	0.92962	0.331401	0.00700387	-0.0636926	0.614223	-0.0109556	0.930977	0.285071	0.0213518	0.572941	6.11626e-07	-0.194239	0.121039	0.0730451	0.563092	0.499869	2.24038e-05	-0.0441929	0.726675	0.371191	0.00233353	0.0498471	0.693339	-0.135597	0.281486	0.0755271	0.549867	0.175034	0.163142	0.118716	0.346252	-0.352302	0.00400031	0.111612	0.376074	0.0933242	0.459652	-0.0364802	0.772963
Misin16G055500	darkgreen	-0.00598865	0.962238	-0.0419542	0.740019	-0.124962	0.321284	0.0917549	0.467267	-0.169396	0.177341	0.302629	0.0142743	-0.0655657	0.603824	0.0421994	0.738554	0.354638	0.00374891	0.70705	4.61748e-11	-0.163885	0.192068	0.32441	0.00837785	0.612058	6.05172e-08	-0.150898	0.230194	0.240762	0.053366	0.060979	0.629423	-0.142047	0.25901	-0.0995539	0.430101	-0.0857199	0.497177	-0.0177094	0.888645	-0.398171	0.00102041	0.0830746	0.510595	0.151891	0.227105	0.031188	0.805197
Misin18G189900	darkgrey	0.612614	5.84263e-08	0.646196	6.11643e-09	0.201611	0.107292	-0.464505	9.7046e-05	0.477868	5.6831e-05	0.783689	1.18527e-14	-0.298548	0.0157077	-0.0922906	0.46466	0.638128	1.07853e-08	0.702167	7.14789e-11	-0.445402	0.000200893	0.219053	0.0795755	0.637534	1.12379e-08	0.145867	0.246288	0.529865	5.65244e-06	-0.113738	0.366992	-0.159619	0.204055	0.111261	0.377587	0.492224	3.11852e-05	0.520108	8.97485e-06	-0.179289	0.152994	0.119542	0.342884	0.112167	0.37369	-0.312558	0.0112485
Misin17G137800	darkgrey	0.777007	2.76845e-14	0.705566	5.27809e-11	0.335708	0.0062593	-0.706255	4.96083e-11	0.699636	8.93431e-11	0.828212	1.71984e-17	-0.549534	2.1279e-06	-0.430128	0.000348774	0.739574	1.9687e-12	0.687891	2.44267e-10	-0.322591	0.00877193	0.0152945	0.903753	0.406215	0.000786538	0.45306	0.000150841	0.827341	1.98899e-17	-0.285715	0.0210473	-0.229468	0.0659518	0.0367679	0.77122	0.531955	5.10991e-06	0.4816	4.87462e-05	0.0631366	0.617325	0.277626	0.0251508	-0.251896	0.0429484	-0.130233	0.301133
Misin06G391100	darkgrey	0.514599	1.15796e-05	0.544508	2.74738e-06	0.233668	0.0610184	-0.353499	0.0038697	0.499254	2.30145e-05	0.604318	9.80376e-08	-0.481517	4.89124e-05	-0.243928	0.0502138	0.582406	3.59263e-07	0.553375	1.74546e-06	-0.0636376	0.614529	0.289974	0.019126	0.421009	0.000478976	0.272015	0.0283786	0.647573	5.54271e-09	-0.479309	5.35723e-05	0.0376439	0.765923	0.04354	0.730558	0.27482	0.0267241	0.370515	0.00238036	0.0619162	0.624156	0.0348221	0.783024	-0.300929	0.0148571	-0.164811	0.189535
MisinT236300	darkgrey	0.831665	9.59014e-18	0.842186	1.48597e-18	0.433153	0.000313327	-0.497348	2.5007e-05	0.659239	2.35782e-09	0.861945	3.00856e-20	-0.449475	0.000172638	-0.273	0.0277879	0.62043	3.53827e-08	0.679184	4.99725e-10	-0.488216	3.69724e-05	0.308247	0.0124862	0.548867	2.20181e-06	0.312752	0.0111952	0.738	2.31816e-12	-0.286361	0.020746	-0.194873	0.119807	0.136902	0.276838	0.659858	2.25085e-09	0.577144	4.83928e-07	-0.106432	0.398761	0.208747	0.0951649	-0.042689	0.73563	-0.313443	0.0110078
Misin08G329900	darkgrey	0.729251	5.62772e-12	0.735965	2.85823e-12	0.222074	0.0754114	-0.673823	7.67214e-10	0.731547	4.47434e-12	0.889345	4.35173e-23	-0.596644	1.56215e-07	-0.332096	0.00687873	0.819413	7.19963e-17	0.728049	6.34016e-12	-0.219554	0.078873	0.0283485	0.82263	0.365943	0.00271929	0.495993	2.65188e-05	0.818367	8.49164e-17	-0.414637	0.000594698	-0.0650692	0.606572	0.153958	0.22077	0.563154	1.04214e-06	0.576515	5.01294e-07	0.0746314	0.554622	0.0483128	0.702331	-0.281155	0.0232842	-0.0970472	0.44186
Misin01G451600	darkgrey	0.809865	3.12594e-16	0.843712	1.12124e-18	0.359095	0.00330764	-0.602337	1.10694e-07	0.711373	3.11267e-11	0.887482	7.15234e-23	-0.462929	0.000103216	-0.280294	0.0237287	0.66451	1.58261e-09	0.65254	3.8692e-09	-0.441617	0.000230883	0.143933	0.252673	0.469572	7.94284e-05	0.372816	0.00222448	0.696071	1.21853e-10	-0.281756	0.0229783	-0.169689	0.176581	0.196958	0.115821	0.700037	8.6259e-11	0.622079	3.17736e-08	-0.0682631	0.588985	0.0701265	0.578832	-0.0883269	0.484136	-0.282144	0.0227829
Misin03G242700	darkgrey	0.801874	1.00405e-15	0.839478	2.4323e-18	0.356575	0.00355105	-0.546884	2.43606e-06	0.659436	2.32323e-09	0.859919	4.61079e-20	-0.378013	0.00190553	-0.176294	0.160087	0.598223	1.42071e-07	0.590201	2.28838e-07	-0.511923	1.3084e-05	0.230678	0.0644983	0.562479	1.08051e-06	0.280286	0.0237325	0.586217	2.88596e-07	-0.221538	0.0761371	-0.151203	0.229242	0.168145	0.180609	0.682563	3.7962e-10	0.633194	1.51341e-08	-0.0544328	0.666719	0.161706	0.198128	0.0652113	0.605785	-0.355133	0.00369744
Misin06G396400	darkgrey	0.815621	1.30308e-16	0.765423	1.1266e-13	0.322705	0.0087467	-0.672017	8.84715e-10	0.697296	1.09586e-10	0.900095	2.05639e-24	-0.566905	8.51333e-07	-0.356387	0.00356984	0.751342	5.58903e-13	0.725425	8.20714e-12	-0.388314	0.00139165	0.156025	0.214559	0.473594	6.76006e-05	0.456934	0.000130147	0.698164	1.01614e-10	-0.299642	0.0153119	-0.200182	0.109858	0.0474475	0.70742	0.566182	8.85384e-07	0.541247	3.23579e-06	0.0166891	0.895023	0.0721287	0.568012	-0.142077	0.258908	-0.109756	0.384111
Misin02G114400	darkgrey	0.745088	1.1007e-12	0.755699	3.44451e-13	0.344553	0.00494503	-0.522618	7.97924e-06	0.620976	3.41482e-08	0.813052	1.93277e-16	-0.426731	0.000392939	-0.264899	0.0329655	0.586595	2.82341e-07	0.661754	1.95133e-09	-0.437014	0.000272858	0.116911	0.353684	0.527218	6.41698e-06	0.352361	0.00399389	0.659998	2.2274e-09	-0.23526	0.0592279	-0.199933	0.11031	0.168767	0.178978	0.653841	3.51771e-09	0.548843	2.20444e-06	-0.0985822	0.434638	0.0468336	0.711039	-0.0525294	0.677721	-0.204635	0.102015
Misin19G157900	darkgrey	0.658081	2.57073e-09	0.763113	1.47623e-13	0.247005	0.047297	-0.463715	0.000100096	0.609632	7.04911e-08	0.799286	1.44879e-15	-0.307114	0.0128302	-0.093178	0.460358	0.61849	4.0125e-08	0.594554	1.7697e-07	-0.376487	0.00199465	0.163974	0.191824	0.453838	0.000146454	0.206029	0.0996514	0.571389	6.66337e-07	-0.266058	0.0321792	-0.0314626	0.803516	0.260967	0.0357561	0.610007	6.88528e-08	0.617892	4.17026e-08	-0.117457	0.351425	0.112381	0.372773	-0.0192694	0.878907	-0.400644	0.000942596
Misin04G206200	darkgrey	0.757097	2.94271e-13	0.684217	3.31396e-10	0.329579	0.00734149	-0.614365	5.22786e-08	0.669119	1.10962e-09	0.830475	1.17451e-17	-0.652296	3.93869e-09	-0.408481	0.000730063	0.776115	3.09335e-14	0.716693	1.89687e-11	-0.205593	0.100387	0.218804	0.079926	0.495095	2.75685e-05	0.471563	7.33556e-05	0.806859	4.88001e-16	-0.465993	9.15314e-05	-0.106901	0.396674	-0.0355136	0.778823	0.407825	0.000746025	0.449536	0.000172248	0.138885	0.269873	0.139021	0.269399	-0.29838	0.0157694	-0.0427875	0.735043
Misin08G179100	darkgrey	0.628489	2.07908e-08	0.636789	1.18312e-08	0.133572	0.288798	-0.56461	9.63784e-07	0.641682	8.41807e-09	0.848551	4.49649e-19	-0.626626	2.35423e-08	-0.264611	0.0331634	0.858559	6.1185e-20	0.734924	3.1789e-12	-0.0718766	0.569369	0.209346	0.0941985	0.480237	5.1566e-05	0.414638	0.000594677	0.735137	3.11076e-12	-0.538034	3.79552e-06	0.0795004	0.529013	0.0588101	0.641684	0.347626	0.00454918	0.516683	1.05209e-05	0.155436	0.216316	0.0356991	0.777698	-0.308724	0.0123437	-0.0423014	0.737944
MisinT253100	darkgrey	0.710609	3.3389e-11	0.826312	2.35891e-17	0.209064	0.0946524	-0.643991	7.15379e-09	0.809136	3.48519e-16	0.828959	1.51751e-17	-0.520969	8.62112e-06	-0.212419	0.0893588	0.68065	4.43746e-10	0.464339	9.7679e-05	-0.180918	0.149235	-0.0441934	0.726672	0.252428	0.0424955	0.485159	4.204e-05	0.769751	6.73213e-14	-0.472147	7.16545e-05	0.0862409	0.494557	0.329905	0.00727997	0.697251	1.10012e-10	0.709048	3.85131e-11	0.153037	0.223577	0.00851066	0.946355	-0.259606	0.0367663	-0.239648	0.0545129
Misin01G501700	darkgrey	0.766293	1.01677e-13	0.737746	2.37974e-12	0.319723	0.0094259	-0.594185	1.80897e-07	0.68259	3.78803e-10	0.838444	2.92844e-18	-0.550222	2.05401e-06	-0.345154	0.00486531	0.744016	1.23384e-12	0.654679	3.30762e-09	-0.284495	0.0216272	0.210086	0.0930147	0.48703	3.8868e-05	0.397275	0.00105003	0.730573	4.93266e-12	-0.388364	0.00138952	-0.111567	0.376268	0.0495367	0.695155	0.475151	6.34761e-05	0.513581	1.2132e-05	0.0800532	0.526143	0.193182	0.123115	-0.21795	0.0811396	-0.163764	0.1924
Misin05G355400	darkgrey	0.742924	1.38525e-12	0.691975	1.73108e-10	0.308506	0.0124086	-0.602992	1.06352e-07	0.643436	7.44014e-09	0.821607	5.07486e-17	-0.54205	3.10849e-06	-0.326825	0.00787872	0.768935	7.42548e-14	0.686969	2.63803e-10	-0.285565	0.0211181	0.254161	0.0410491	0.454141	0.000144781	0.367778	0.00257841	0.690508	1.96022e-10	-0.354737	0.00373854	-0.125284	0.320028	-0.0192767	0.878862	0.401755	0.000909383	0.471058	7.48518e-05	0.0836609	0.507605	0.174067	0.165516	-0.190987	0.127516	-0.157206	0.211068
Misin01G146200	darkgrey	0.653481	3.6119e-09	0.787012	7.68688e-15	0.231012	0.0641015	-0.373235	0.00219707	0.663214	1.74687e-09	0.792566	3.66281e-15	-0.524409	7.33317e-06	-0.115096	0.361259	0.659051	2.3911e-09	0.553322	1.75028e-06	-0.128042	0.309407	0.442207	0.000225949	0.468684	8.22873e-05	0.316351	0.0102489	0.560578	1.19572e-06	-0.627881	2.16532e-08	0.202075	0.106468	0.195108	0.119352	0.45514	0.000139381	0.620115	3.61152e-08	0.0937654	0.457523	-0.181823	0.147177	-0.217381	0.0819564	-0.255793	0.0397243
Misin03G173400	darkgrey	0.640089	9.41036e-09	0.646814	5.85229e-09	0.280692	0.0235224	-0.435756	0.000285483	0.451694	0.000158832	0.7318	4.36177e-12	-0.278602	0.0246226	-0.144465	0.250907	0.466258	9.05799e-05	0.63218	1.6214e-08	-0.554022	1.68772e-06	0.173849	0.166054	0.664239	1.61573e-09	0.191362	0.126754	0.523911	7.50765e-06	-0.0242891	0.8477	-0.270524	0.0292921	0.120227	0.340103	0.611688	6.19473e-08	0.493912	2.90089e-05	-0.218631	0.0801717	0.134073	0.286977	0.190689	0.128121	-0.233173	0.0615835
Misin04G245600	darkgrey	0.758253	2.58135e-13	0.858546	6.13457e-20	0.205948	0.0997879	-0.606083	8.79219e-08	0.786847	7.85519e-15	0.927914	1.08294e-28	-0.588049	2.59494e-07	-0.205928	0.0998209	0.744161	1.21497e-12	0.573471	5.93938e-07	-0.221908	0.0756367	0.195037	0.119489	0.478391	5.56263e-05	0.466887	8.8357e-05	0.668414	1.17198e-09	-0.540609	3.34033e-06	0.104699	0.40653	0.251767	0.0430588	0.64438	6.95956e-09	0.722307	1.11086e-11	0.145733	0.246727	-0.0768455	0.542904	-0.190918	0.127655	-0.184697	0.140782
Misin07G529900	darkgrey	0.770974	5.80941e-14	0.686126	2.82987e-10	0.39153	0.00125898	-0.596421	1.58312e-07	0.669179	1.10443e-09	0.777288	2.67288e-14	-0.631726	1.67199e-08	-0.46482	9.58523e-05	0.692447	1.66293e-10	0.661082	2.05291e-09	-0.234381	0.0602109	0.14705	0.242438	0.36607	0.00270934	0.510518	1.39453e-05	0.770417	6.21364e-14	-0.422229	0.000459303	-0.173741	0.166321	-0.00607371	0.961702	0.457241	0.000128623	0.411981	0.000650018	0.104152	0.408997	0.0227456	0.857274	-0.326141	0.00801735	0.00381246	0.975955
Misin07G269200	darkgrey	0.792106	3.89807e-15	0.869467	5.8008e-21	0.354954	0.00371596	-0.525154	7.07875e-06	0.690403	1.97778e-10	0.864368	1.78974e-20	-0.39488	0.00113298	-0.171211	0.172676	0.594426	1.78325e-07	0.565928	8.97623e-07	-0.473363	6.8233e-05	0.252023	0.0428397	0.554693	1.62975e-06	0.296392	0.0165136	0.666873	1.32028e-09	-0.278111	0.0248872	-0.109332	0.385962	0.233711	0.0609695	0.717362	1.78076e-11	0.669721	1.05883e-09	-0.0627244	0.619628	0.157442	0.210375	0.0207411	0.869737	-0.385757	0.00150599
Misin13G149600	darkgrey	0.744034	1.23154e-12	0.912268	4.14295e-26	0.152087	0.2265	-0.68964	2.10919e-10	0.904622	5.11861e-25	0.922909	8.30893e-28	-0.630706	1.79134e-08	-0.213457	0.0877674	0.721119	1.24536e-11	0.421214	0.000475617	-0.118063	0.348929	0.024707	0.845112	0.322353	0.00882466	0.581477	3.78801e-07	0.742938	1.38319e-12	-0.620933	3.42429e-08	0.197361	0.115061	0.397749	0.00103427	0.754444	3.96414e-13	0.822823	4.17276e-17	0.236919	0.0574083	-0.134295	0.286174	-0.305005	0.0134927	-0.189058	0.131479
Misin07G383600	darkgrey	0.633305	1.5021e-08	0.65458	3.33188e-09	0.1702	0.175264	-0.516348	1.06848e-05	0.615833	4.76019e-08	0.846625	6.49293e-19	-0.560923	1.17396e-06	-0.234379	0.0602138	0.829227	1.45046e-17	0.748489	7.6329e-13	-0.140589	0.263982	0.242908	0.0512125	0.499877	2.23956e-05	0.349738	0.00429353	0.801633	1.03917e-15	-0.489309	3.53033e-05	0.0479561	0.704427	0.0900167	0.47578	0.39622	0.00108588	0.522433	8.04897e-06	0.078164	0.535983	0.184263	0.141735	-0.249332	0.0451851	-0.14812	0.238987
MisinT485100	darkgrey	0.711696	3.02124e-11	0.814493	1.55051e-16	0.147213	0.241909	-0.549025	2.18411e-06	0.732478	4.07371e-12	0.948262	4.28373e-33	-0.597687	1.46731e-07	-0.175633	0.161684	0.783676	1.18723e-14	0.67217	8.74079e-10	-0.199286	0.11149	0.228155	0.0675574	0.547783	2.32713e-06	0.440436	0.000241041	0.729345	5.57567e-12	-0.552841	1.79444e-06	0.117155	0.352676	0.253633	0.0414851	0.60769	7.95805e-08	0.707234	4.54123e-11	0.0899714	0.476003	-0.0347	0.783766	-0.189115	0.13136	-0.154227	0.219955
MisinT247200	darkgrey	0.716998	1.8431e-11	0.728748	5.91618e-12	0.254383	0.0408668	-0.495859	2.66732e-05	0.608716	7.46485e-08	0.881104	3.67644e-22	-0.534827	4.4433e-06	-0.219577	0.0788401	0.726603	7.31185e-12	0.73794	2.33253e-12	-0.308969	0.0122709	0.284935	0.0214165	0.687023	2.62637e-10	0.340954	0.00544711	0.732001	4.27459e-12	-0.40799	0.000741987	-0.0419748	0.739896	0.0915634	0.468201	0.513549	1.21499e-05	0.561062	1.16534e-06	-0.000252481	0.998407	0.16416	0.191313	-0.0907686	0.472088	-0.160248	0.202255
Misin04G028100	darkgrey	0.687578	2.50752e-10	0.616715	4.49828e-08	0.284092	0.0218215	-0.624422	2.72419e-08	0.669563	1.07193e-09	0.764093	1.31677e-13	-0.631133	1.74044e-08	-0.439767	0.000246978	0.775115	3.50138e-14	0.654087	3.45476e-09	-0.108727	0.388614	0.0453113	0.720038	0.362974	0.00296179	0.500076	2.2201e-05	0.874301	1.9065e-21	-0.45594	0.000135194	-0.0939181	0.456788	0.0143781	0.909494	0.382898	0.00164373	0.411892	0.000651964	0.168923	0.178571	0.225973	0.0702966	-0.402717	0.000881513	-0.0143292	0.909801
Misin13G113900	darkgrey	0.580801	3.93646e-07	0.795959	2.30301e-15	-0.0201493	0.873422	-0.483343	4.53475e-05	0.690274	1.99949e-10	0.946013	1.58133e-32	-0.512646	1.26608e-05	-0.00126997	0.991989	0.763565	1.40058e-13	0.645368	6.48781e-09	-0.150913	0.230148	0.201505	0.107481	0.618176	4.09455e-08	0.357821	0.00342879	0.651849	4.0694e-09	-0.551819	1.89184e-06	0.252646	0.0423115	0.396617	0.00107224	0.641977	8.24538e-09	0.799771	1.3531e-15	0.0133635	0.915857	-0.170927	0.1734	-0.11034	0.381572	-0.232769	0.0620487
MisinT247100	darkgrey	0.739076	2.07356e-12	0.734463	3.33169e-12	0.268987	0.03026	-0.530837	5.39379e-06	0.638026	1.08614e-08	0.882209	2.78725e-22	-0.581789	3.72129e-07	-0.268313	0.0306932	0.740161	1.85186e-12	0.713506	2.55545e-11	-0.280527	0.0236074	0.284565	0.0215935	0.639829	9.58306e-09	0.384422	0.00156897	0.737867	2.35017e-12	-0.440957	0.000236514	-0.0430908	0.733234	0.065184	0.605936	0.494598	2.81644e-05	0.551135	1.95975e-06	0.0514739	0.683851	0.156385	0.213492	-0.144228	0.251693	-0.122167	0.332314
Misin11G160900	darkgrey	0.637658	1.11416e-08	0.76666	9.73534e-14	0.13448	0.285504	-0.466687	8.90593e-05	0.666424	1.36666e-09	0.894683	9.96138e-24	-0.5314	5.24908e-06	-0.130406	0.300484	0.744136	1.21825e-12	0.714884	2.24746e-11	-0.182953	0.144638	0.184413	0.141405	0.567126	8.41179e-07	0.378685	0.00186741	0.76915	7.23593e-14	-0.528446	6.05102e-06	0.126599	0.314934	0.294785	0.0171373	0.608822	7.41543e-08	0.675203	6.87657e-10	0.00390177	0.975392	-0.0553065	0.661692	-0.180811	0.149481	-0.192015	0.125439
Misin07G296500	darkgrey	0.752671	4.8271e-13	0.800786	1.1722e-15	0.211519	0.0907544	-0.671459	9.24333e-10	0.791393	4.2917e-15	0.906992	2.40352e-25	-0.626083	2.44058e-08	-0.297104	0.0162436	0.777104	2.7351e-14	0.598868	1.36652e-07	-0.185625	0.138763	0.0585121	0.643376	0.379414	0.00182687	0.533333	4.77916e-06	0.812046	2.25182e-16	-0.512045	1.30121e-05	0.0446347	0.724051	0.212876	0.0886555	0.628783	2.03856e-08	0.658023	2.58192e-09	0.170756	0.173838	0.0462541	0.71446	-0.281264	0.0232286	-0.114508	0.363735
Misin08G184500	darkgrey	0.587297	2.71084e-07	0.768545	7.78018e-14	0.0233703	0.853396	-0.500596	2.17008e-05	0.710326	3.42667e-11	0.915265	1.45194e-26	-0.550542	2.02053e-06	-0.0859091	0.496225	0.793723	3.13006e-15	0.654613	3.32385e-09	-0.0958644	0.447471	0.105171	0.404406	0.50583	1.72151e-05	0.419691	0.000501069	0.738316	2.24345e-12	-0.570763	6.8965e-07	0.219788	0.0785457	0.390289	0.00130875	0.622541	3.08283e-08	0.746038	9.94298e-13	0.0478361	0.705133	-0.14689	0.242955	-0.215661	0.0844648	-0.155792	0.215255
Misin07G528100	darkgrey	0.483096	4.58155e-05	0.611129	6.41684e-08	0.0206707	0.870175	-0.389436	0.001344	0.54727	2.38865e-06	0.774747	3.66397e-14	-0.494494	2.82914e-05	-0.0244988	0.846401	0.732684	3.99019e-12	0.625296	2.57132e-08	-0.0361062	0.775229	0.299408	0.0153957	0.489998	3.42857e-05	0.292581	0.0180251	0.4918	3.17543e-05	-0.554549	1.64203e-06	0.244232	0.0499188	0.188019	0.133651	0.344034	0.00501485	0.573813	5.82772e-07	0.0859465	0.496037	-0.244693	0.0494749	-0.161643	0.198304	-0.115258	0.36058
MisinT237900	darkgrey	0.715013	2.22069e-11	0.753765	4.27528e-13	0.19323	0.123021	-0.564172	9.86739e-07	0.681728	4.06449e-10	0.913681	2.5394e-26	-0.588486	2.52974e-07	-0.237329	0.0569659	0.771854	5.22096e-14	0.695429	1.28803e-10	-0.236924	0.0574031	0.193447	0.122593	0.614445	5.20135e-08	0.420507	0.000487283	0.773106	4.48213e-14	-0.469948	7.82464e-05	0.0202608	0.872727	0.155705	0.215514	0.555506	1.56207e-06	0.621036	3.40138e-08	0.0730314	0.563165	0.130315	0.300824	-0.167456	0.182429	-0.124147	0.324474
Misin07G389500	darkgrey	0.65534	3.15049e-09	0.804468	6.91565e-16	0.122357	0.331553	-0.465376	9.37824e-05	0.675701	6.60882e-10	0.931657	2.1374e-29	-0.486832	3.91923e-05	-0.0906195	0.472818	0.750754	5.9619e-13	0.712701	2.75344e-11	-0.25843	0.0376582	0.173564	0.166762	0.602618	1.08812e-07	0.353357	0.00388495	0.753186	4.55928e-13	-0.459469	0.000118056	0.0998956	0.428512	0.351176	0.00412688	0.6751	6.93313e-10	0.726686	7.25258e-12	-0.0581254	0.645575	-0.0181965	0.885603	-0.0974363	0.440023	-0.235255	0.0592332
Misin02G282500	darkgrey	0.645532	6.41274e-09	0.671353	9.32042e-10	0.125072	0.320856	-0.622153	3.16207e-08	0.705553	5.28432e-11	0.859745	4.78134e-20	-0.66689	1.31857e-09	-0.307292	0.0127758	0.836278	4.30338e-18	0.670257	1.01545e-09	-0.0534356	0.672474	0.126601	0.314929	0.429122	0.000361359	0.498822	2.34524e-05	0.845883	7.46996e-19	-0.564279	9.81085e-07	0.0831685	0.510115	0.113013	0.370074	0.43332	0.000311463	0.55993	1.23758e-06	0.187241	0.135297	0.131367	0.296905	-0.360887	0.00314363	-0.0513392	0.684635
Misin03G249600	darkgrey	0.551398	1.93341e-06	0.726397	7.46117e-12	0.008772	0.94471	-0.419644	0.00050188	0.568635	7.74883e-07	0.916741	8.5391e-27	-0.365669	0.0027409	0.0663898	0.599273	0.763697	1.37914e-13	0.728915	5.81901e-12	-0.275623	0.0262654	0.168637	0.179319	0.669806	1.05185e-09	0.208419	0.0956989	0.613627	5.47896e-08	-0.362657	0.0029888	0.147913	0.239652	0.358527	0.00336116	0.607775	7.91596e-08	0.72708	6.9766e-12	-0.121339	0.335625	0.0119593	0.924671	0.0505035	0.689505	-0.307707	0.0126492
MisinT505500	darkgrey	0.634042	1.42846e-08	0.740627	1.76381e-12	0.303039	0.0141368	-0.264376	0.0333261	0.489809	3.4562e-05	0.780731	1.73169e-14	-0.321246	0.00907353	-0.0675718	0.592773	0.537953	3.81071e-06	0.714938	2.23612e-11	-0.424415	0.000425898	0.364091	0.0028684	0.697476	1.07886e-10	0.145301	0.248145	0.634806	1.35578e-08	-0.294128	0.0173979	-0.0681889	0.589391	0.234494	0.0600845	0.60702	8.29614e-08	0.564528	9.6805e-07	-0.254589	0.0406978	0.0367391	0.771395	0.0609809	0.629413	-0.366732	0.00265786
Misin13G049900	darkgrey	0.739853	1.91248e-12	0.734501	3.31881e-12	0.262976	0.0343065	-0.608689	7.47733e-08	0.712116	2.90642e-11	0.813391	1.83556e-16	-0.592901	1.95199e-07	-0.316243	0.0102763	0.659203	2.36404e-09	0.513938	1.19355e-05	-0.208912	0.0948989	0.165372	0.18801	0.476852	5.92358e-05	0.475119	6.35577e-05	0.673621	7.79571e-10	-0.467468	8.63511e-05	-0.00447781	0.97176	0.0742901	0.55644	0.50861	1.51998e-05	0.560326	1.21185e-06	0.214221	0.0866123	0.172351	0.169791	-0.226264	0.0699269	-0.0905397	0.47321
Misin18G016500	darkgrey	0.708779	3.94705e-11	0.743384	1.31946e-12	0.208577	0.095441	-0.613936	5.37249e-08	0.709654	3.6442e-11	0.878277	7.37306e-22	-0.537001	3.99381e-06	-0.254851	0.0404842	0.769223	7.17322e-14	0.633197	1.51316e-08	-0.239068	0.0551188	0.0518873	0.681447	0.438869	0.000255164	0.42906	0.000362155	0.838866	2.71499e-18	-0.399413	0.000980639	-0.0188086	0.881782	0.202592	0.105557	0.587592	2.66488e-07	0.613678	5.46145e-08	0.0711014	0.573552	0.285781	0.0210163	-0.202322	0.106033	-0.185626	0.138759
Misin05G258100	darkgrey	0.506952	1.63738e-05	0.768634	7.69776e-14	0.0728978	0.563882	-0.249918	0.0446658	0.483717	4.4647e-05	0.822962	4.08e-17	-0.127336	0.312102	0.212446	0.0893168	0.531817	5.14416e-06	0.640123	9.38849e-09	-0.469219	8.05553e-05	0.213398	0.0878569	0.658385	2.51312e-09	0.0397458	0.753257	0.5603	1.21352e-06	-0.170602	0.174232	0.0723958	0.566576	0.517029	1.03542e-05	0.788919	5.97416e-15	0.767116	9.22284e-14	-0.357321	0.0034774	-0.00192278	0.987872	0.262819	0.0344181	-0.544222	2.78737e-06
Misin07G315700	darkgrey	0.625671	2.50831e-08	0.828048	1.7678e-17	0.0216909	0.863827	-0.639381	9.88682e-09	0.850199	3.27003e-19	0.892112	2.04619e-23	-0.563861	1.00336e-06	-0.141983	0.259229	0.720838	1.27937e-11	0.429871	0.000351953	-0.0538918	0.669839	-0.115694	0.358755	0.314642	0.0106894	0.554325	1.66131e-06	0.756752	3.05972e-13	-0.58561	2.98901e-07	0.256313	0.0393093	0.485849	4.08429e-05	0.757449	2.82778e-13	0.826963	2.11794e-17	0.201945	0.106699	-0.0519187	0.681265	-0.299175	0.0154799	-0.156425	0.213374
Misin02G073800	darkgrey	0.625906	2.46939e-08	0.768033	8.27019e-14	-0.00341536	0.978459	-0.635597	1.28418e-08	0.754708	3.84874e-13	0.968931	6.17433e-40	-0.581863	3.70564e-07	-0.147608	0.240633	0.858374	6.35597e-20	0.658859	2.42572e-09	-0.117714	0.350366	0.0033989	0.978562	0.466528	8.96213e-05	0.480021	5.20262e-05	0.756544	3.13211e-13	-0.521805	8.29e-06	0.171244	0.17259	0.356307	0.00357786	0.641613	8.45862e-09	0.754977	3.73474e-13	0.102956	0.414431	-0.0378188	0.764867	-0.225534	0.0708584	-0.133588	0.288741
Misin06G047000	darkgrey	0.663125	1.75876e-09	0.715703	2.08168e-11	0.0548392	0.664379	-0.784004	1.13798e-14	0.849403	3.81558e-19	0.882879	2.35343e-22	-0.729756	5.35218e-12	-0.38552	0.00151701	0.822338	4.51254e-17	0.521503	8.40827e-06	0.00773603	0.951231	-0.182313	0.146071	0.243179	0.0509453	0.699962	8.68304e-11	0.881184	3.60357e-22	-0.583011	3.47038e-07	0.105515	0.40286	0.268618	0.0304963	0.604976	9.41456e-08	0.658452	2.50069e-09	0.2975	0.016095	0.0257618	0.838586	-0.471432	7.37392e-05	0.0812613	0.519898
Misin12G145200	darkgrey	0.608364	7.63057e-08	0.725192	8.396e-12	0.0400685	0.751318	-0.564177	9.86484e-07	0.73563	2.95784e-12	0.898223	3.58519e-24	-0.665489	1.46843e-09	-0.207603	0.0970343	0.842281	1.46035e-18	0.640816	8.9447e-09	0.0049254	0.968939	0.127612	0.311048	0.449443	0.000172844	0.512181	1.29314e-05	0.805423	6.02033e-16	-0.655284	3.16345e-09	0.218833	0.0798852	0.260881	0.0358187	0.504469	1.82901e-05	0.665732	1.44137e-09	0.18873	0.132161	-0.0746274	0.554644	-0.357337	0.00347582	-0.0663158	0.599681
Misin17G138500	darkgrey	0.568975	7.60626e-07	0.769918	6.59875e-14	-0.0735739	0.560262	-0.6866	2.72054e-10	0.858825	5.78955e-20	0.853766	1.61989e-19	-0.626089	2.4397e-08	-0.121132	0.336456	0.7501	6.40478e-13	0.327849	0.0076751	0.0840227	0.505765	-0.104805	0.406052	0.214316	0.0864688	0.59269	1.97657e-07	0.62509	2.60649e-08	-0.678682	5.20373e-10	0.374399	0.00212258	0.427178	0.000386844	0.626919	2.30875e-08	0.814626	1.51918e-16	0.370877	0.00235519	-0.222677	0.0746015	-0.358034	0.00340829	-0.0570211	0.65187
Misin12G163900	darkgrey	0.529105	5.86284e-06	0.745928	1.00611e-12	-0.134362	0.28593	-0.648731	5.10024e-09	0.836795	3.92754e-18	0.864325	1.80651e-20	-0.657866	2.61244e-09	-0.0873656	0.488923	0.79934	1.43772e-15	0.388094	0.00140117	0.158989	0.205869	-0.0390786	0.757271	0.239718	0.0544402	0.583337	3.40626e-07	0.581829	3.71279e-07	-0.753418	4.44345e-13	0.450092	0.000168692	0.400905	0.00093469	0.545187	2.65478e-06	0.805366	6.0704e-16	0.373434	0.0021842	-0.32098	0.00913425	-0.395558	0.00110892	-0.0340513	0.787713
Misin02G388700	darkgrey	0.596727	1.55439e-07	0.698928	9.50645e-11	0.133258	0.289947	-0.352008	0.00403304	0.485082	4.21752e-05	0.858457	6.24824e-20	-0.333624	0.00661038	0.0142629	0.910216	0.705527	5.29651e-11	0.755647	3.4646e-13	-0.38178	0.00170063	0.404457	0.000833033	0.652821	3.79057e-09	0.127809	0.310293	0.503431	1.91517e-05	-0.274106	0.0271369	0.00838703	0.947133	0.178278	0.155362	0.485503	4.14395e-05	0.59523	1.69988e-07	-0.178057	0.155882	-0.0107885	0.932027	0.112022	0.374313	-0.345015	0.00488367
Misin10G059200	darkgrey	0.671442	9.25555e-10	0.567325	8.32158e-07	0.292862	0.0179098	-0.516368	1.0675e-05	0.529068	5.8732e-06	0.768072	8.23201e-14	-0.593111	1.92793e-07	-0.396262	0.00108443	0.717636	1.73525e-11	0.783682	1.1863e-14	-0.231781	0.0631959	0.204438	0.102352	0.497094	2.52834e-05	0.411287	0.000665233	0.734102	3.45647e-12	-0.361106	0.00312412	-0.176464	0.159677	-0.0745469	0.555072	0.348009	0.00450179	0.348685	0.00441936	0.0302721	0.810811	0.0980933	0.436931	-0.239234	0.0549446	0.0459559	0.716223
Misin04G361800	darkgrey	0.625743	2.49622e-08	0.753856	4.23247e-13	0.0693827	0.582875	-0.548314	2.26486e-06	0.696763	1.14777e-10	0.925768	2.63973e-28	-0.524192	7.40872e-06	-0.153807	0.221228	0.808374	3.9027e-16	0.711779	2.99826e-11	-0.193235	0.123011	0.0572716	0.65044	0.465623	9.28757e-05	0.425145	0.000415256	0.825237	2.81599e-17	-0.441491	0.000231947	0.0781888	0.535853	0.347559	0.00455741	0.65458	3.33192e-09	0.699865	8.75674e-11	-0.0239105	0.850047	-0.0106472	0.932916	-0.187163	0.135461	-0.174323	0.164885
MisinT059700	darkgrey	0.576143	5.11837e-07	0.804836	6.55635e-16	0.0131467	0.917217	-0.524685	7.23788e-06	0.80588	5.63212e-16	0.849884	3.47652e-19	-0.578139	4.57587e-07	-0.0712918	0.572523	0.748209	7.86795e-13	0.430091	0.000349239	0.060035	0.634748	0.0937792	0.457456	0.31559	0.0104431	0.467686	8.5609e-05	0.711448	3.09113e-11	-0.732267	4.16147e-12	0.399652	0.000973147	0.420303	0.000490693	0.592991	1.94165e-07	0.789583	5.46898e-15	0.241218	0.0529028	-0.107784	0.392764	-0.350241	0.00423461	-0.220026	0.0782149
Misin07G136700	darkgrey	0.625378	2.55745e-08	0.717638	1.73499e-11	0.000719174	0.995464	-0.644735	6.7867e-09	0.762367	1.60981e-13	0.929792	4.85223e-29	-0.671502	9.21168e-10	-0.220381	0.0777236	0.875905	1.30461e-21	0.632046	1.63616e-08	-0.0187028	0.882442	0.071608	0.570817	0.451433	0.0001604	0.535345	4.33201e-06	0.796628	2.09969e-15	-0.61093	6.49769e-08	0.19582	0.117983	0.242522	0.0515946	0.514553	1.16039e-05	0.688282	2.36397e-10	0.236017	0.0583916	0.0475062	0.707074	-0.332365	0.00683072	-0.0316109	0.802608
Misin16G248000	darkgrey	0.641866	8.30999e-09	0.769163	7.22498e-14	0.125095	0.320766	-0.528447	6.05081e-06	0.740635	1.76244e-12	0.850776	2.92273e-19	-0.521834	8.27855e-06	-0.145653	0.246989	0.77072	5.99062e-14	0.530034	5.60667e-06	-0.097752	0.438536	0.116803	0.354132	0.378209	0.00189433	0.40575	0.000798594	0.733872	3.53796e-12	-0.555409	1.56999e-06	0.189094	0.131403	0.301779	0.0145633	0.548167	2.282e-06	0.682876	3.70025e-10	0.143234	0.25501	0.110064	0.382771	-0.262667	0.0345261	-0.224955	0.0716051
Misin15G107000	darkgrey	0.593161	1.92223e-07	0.60462	9.62352e-08	0.226659	0.0694267	-0.593279	1.90878e-07	0.557541	1.40396e-06	0.681151	4.26019e-10	-0.257043	0.0387339	-0.257697	0.0382238	0.505887	1.71716e-05	0.48691	3.9064e-05	-0.419524	0.00050394	-0.172729	0.168843	0.305937	0.0131966	0.284946	0.0214114	0.646175	6.12562e-09	-0.0163997	0.896834	-0.263432	0.0339849	0.223667	0.0732874	0.648801	5.07451e-09	0.487516	3.80809e-05	-0.111579	0.376214	0.323956	0.00847471	-0.0425916	0.736212	-0.278376	0.024744
Misin17G077700	darkgrey	0.690106	2.02799e-10	0.745803	1.01967e-12	0.229951	0.0653679	-0.480424	5.11709e-05	0.612848	5.75661e-08	0.876342	1.17545e-21	-0.429928	0.000351247	-0.158262	0.207977	0.736394	2.7351e-12	0.694084	1.44591e-10	-0.347026	0.00462415	0.242474	0.0516425	0.551934	1.88061e-06	0.273401	0.0275502	0.735046	3.13956e-12	-0.326687	0.00790653	-0.0438416	0.728764	0.195512	0.118575	0.572647	6.21657e-07	0.603195	1.05038e-07	-0.0598789	0.63563	0.263876	0.0336733	-0.0473897	0.707761	-0.295859	0.0167184
Misin02G421600	darkgrey	0.58359	3.35734e-07	0.798075	1.71676e-15	-0.0216675	0.863972	-0.552171	1.85775e-06	0.77404	3.99713e-14	0.920584	2.04402e-27	-0.522546	8.00628e-06	-0.0473908	0.707754	0.797835	1.77526e-15	0.559179	1.28778e-06	-0.058507	0.643405	0.00383097	0.975838	0.383546	0.00161158	0.452523	0.000153937	0.72569	7.99679e-12	-0.590828	2.20572e-07	0.298998	0.0155438	0.466615	8.93126e-05	0.674184	7.45634e-10	0.810673	2.76985e-16	0.11425	0.364825	-0.102039	0.41862	-0.242138	0.051977	-0.20718	0.0977315
Misin06G068900	darkgrey	0.53706	3.98224e-06	0.76707	9.27399e-14	-0.00681766	0.957015	-0.380693	0.00175762	0.607299	8.15379e-08	0.902201	1.08606e-24	-0.358366	0.0033765	0.0823027	0.514544	0.704764	5.67214e-11	0.676794	6.05652e-10	-0.24884	0.0456246	0.181992	0.146796	0.640597	9.08237e-09	0.232113	0.0628088	0.648268	5.27292e-09	-0.4172	0.000545402	0.199314	0.111439	0.448264	0.000180632	0.680866	4.36036e-10	0.779998	1.90059e-14	-0.124784	0.321981	-0.0583028	0.644566	0.00422784	0.973336	-0.349139	0.0043647
Misin12G211400	darkgrey	0.396566	0.001074	0.568015	8.01506e-07	-0.151215	0.229206	-0.454131	0.000144838	0.57005	7.17192e-07	0.789384	5.61655e-15	-0.506599	1.66341e-05	-0.0291815	0.817507	0.761202	1.84188e-13	0.598119	1.42966e-07	0.0562407	0.656333	0.0948465	0.45233	0.512956	1.24829e-05	0.348029	0.0044993	0.643869	7.21578e-09	-0.562674	1.06928e-06	0.30545	0.0133507	0.291861	0.0183237	0.409573	0.000704188	0.631736	1.67091e-08	0.120742	0.338023	-0.0884882	0.483335	-0.235225	0.0592675	-0.107683	0.39321
Misin07G408400	darkgrey	0.686734	2.69019e-10	0.830105	1.25064e-17	0.110319	0.381661	-0.663526	1.70601e-09	0.850173	3.28697e-19	0.895855	7.13066e-24	-0.604689	9.58244e-08	-0.243559	0.0505727	0.717369	1.77958e-11	0.481031	4.99053e-05	-0.108219	0.390846	-0.0869785	0.490858	0.334444	0.00647028	0.584157	3.24979e-07	0.803143	8.37197e-16	-0.55642	1.48911e-06	0.146914	0.242878	0.399902	0.000965358	0.745471	1.05659e-12	0.768395	7.92013e-14	0.192528	0.124414	-0.0108655	0.931543	-0.319245	0.0095391	-0.114574	0.363454
Misin06G146800	darkgrey	0.639623	9.72101e-09	0.739865	1.91002e-12	0.25685	0.0388849	-0.449506	0.000172436	0.619752	3.69757e-08	0.770484	6.16352e-14	-0.377081	0.0019595	-0.14679	0.243281	0.62795	2.15536e-08	0.607568	8.01832e-08	-0.291767	0.0183627	0.14063	0.263841	0.287513	0.0202171	0.280715	0.0235104	0.646609	5.93857e-09	-0.334345	0.00648703	-0.0177731	0.888247	0.261504	0.0353639	0.597079	1.52187e-07	0.581606	3.76025e-07	-0.0928274	0.462055	-0.00888703	0.943986	-0.127392	0.31189	-0.318469	0.00972496
Misin11G258000	darkgrey	0.625516	2.53407e-08	0.632711	1.56399e-08	0.224557	0.0721211	-0.461432	0.000109413	0.465799	9.22332e-05	0.732318	4.14036e-12	-0.30879	0.0123239	-0.139446	0.267924	0.435959	0.000283406	0.592673	1.97855e-07	-0.525675	6.90609e-06	0.0697097	0.581096	0.568117	7.97093e-07	0.27737	0.0252911	0.47131	7.41012e-05	-0.0407706	0.747105	-0.236099	0.0583019	0.149139	0.235737	0.655832	3.038e-09	0.507861	1.57198e-05	-0.198668	0.112628	0.0139345	0.912276	0.173724	0.166365	-0.138044	0.27281
Misin16G194200	darkgrey	0.486282	4.01073e-05	0.641457	8.55192e-09	-0.190827	0.127839	-0.74426	1.20229e-12	0.81525	1.37985e-16	0.829619	1.35763e-17	-0.661915	1.92773e-09	-0.197182	0.115397	0.789534	5.50539e-15	0.374878	0.00209262	0.160078	0.202741	-0.302692	0.0142532	0.209417	0.0940844	0.668475	1.16647e-09	0.700133	8.55291e-11	-0.618568	3.99242e-08	0.32111	0.00910457	0.398268	0.00101724	0.569011	7.59155e-07	0.740504	1.78665e-12	0.380759	0.0017541	-0.144008	0.252424	-0.435235	0.000290866	0.0971043	0.44159
Misin07G302600	darkgrey	0.514523	1.16199e-05	0.762271	1.62785e-13	-0.0736445	0.559884	-0.427727	0.000379485	0.647673	5.50313e-09	0.906219	3.08296e-25	-0.443298	0.000217088	0.0648908	0.607562	0.683423	3.53771e-10	0.593361	1.8996e-07	-0.158036	0.208636	0.113675	0.367258	0.62214	3.16482e-08	0.331309	0.00702047	0.629924	1.88818e-08	-0.503593	1.90149e-05	0.277903	0.025	0.477779	5.70363e-05	0.70118	7.7997e-11	0.817254	1.01098e-16	-0.0295422	0.815291	-0.148185	0.238781	-0.0513649	0.684485	-0.231844	0.0631229
Misin15G047700	darkgrey	0.610492	6.67918e-08	0.738669	2.16291e-12	0.0453459	0.719834	-0.572571	6.24279e-07	0.666449	1.36405e-09	0.911232	5.90231e-26	-0.456003	0.000134868	-0.105846	0.401378	0.723678	9.72891e-12	0.658358	2.51818e-09	-0.269512	0.0299263	-0.00298247	0.981189	0.507794	1.57671e-05	0.382514	0.00166308	0.73647	2.71381e-12	-0.348899	0.00439348	0.0463054	0.714157	0.352274	0.00400349	0.696487	1.17548e-10	0.71628	1.972e-11	-0.0449412	0.722232	0.0687036	0.586578	-0.0815368	0.518479	-0.20558	0.100407
Misin15G072600	darkgrey	0.525085	7.10196e-06	0.658321	2.52527e-09	0.0307914	0.807627	-0.378787	0.00186167	0.53874	3.66515e-06	0.861013	3.66459e-20	-0.454429	0.000143206	-0.0623358	0.621804	0.723455	9.94197e-12	0.778704	2.2381e-14	-0.202941	0.104945	0.213519	0.087674	0.677512	5.71788e-10	0.283388	0.022165	0.710947	3.23682e-11	-0.424067	0.000431061	0.0951424	0.450914	0.283494	0.0221128	0.541415	3.20875e-06	0.622425	3.10626e-08	-0.119682	0.342315	-0.0436721	0.729772	-0.0891667	0.479974	-0.168258	0.180312
Misin06G204100	darkgrey	0.617771	4.20302e-08	0.739554	1.97283e-12	0.0211098	0.867442	-0.66141	2.00269e-09	0.797435	1.87693e-15	0.886453	9.3751e-23	-0.642517	7.93799e-09	-0.247351	0.0469777	0.788369	6.42694e-15	0.546531	2.48007e-06	-0.0194861	0.877556	-0.0581381	0.645502	0.300671	0.0149473	0.575404	5.33401e-07	0.791818	4.05259e-15	-0.591107	2.16983e-07	0.180854	0.149383	0.329803	0.00729913	0.609456	7.12735e-08	0.703748	6.21089e-11	0.199296	0.111472	-0.0476212	0.706397	-0.384171	0.00158108	-0.0474144	0.707615
Misin12G277000	darkgrey	-0.440823	0.000237667	-0.585172	3.0654e-07	0.19205	0.12537	0.610424	6.70759e-08	-0.738925	2.10618e-12	-0.799551	1.39574e-15	0.737606	2.41427e-12	0.170825	0.17366	-0.855173	1.22172e-19	-0.459077	0.000119858	-0.29568	0.0167875	-0.0365425	0.772585	-0.280544	0.0235986	-0.596981	1.53083e-07	-0.599909	1.28317e-07	0.800587	1.20566e-15	-0.443224	0.000217675	-0.23351	0.0611988	-0.305998	0.0131773	-0.641117	8.75792e-09	-0.420584	0.000485994	0.311337	0.0115878	0.513483	1.21863e-05	-0.124892	0.321556
Misin02G008800	darkgrey	0.55687	1.45433e-06	0.649131	4.95526e-09	0.0185938	0.883123	-0.499314	2.2954e-05	0.606652	8.48798e-08	0.894136	1.16268e-23	-0.537884	3.82358e-06	-0.138532	0.271105	0.843738	1.11573e-18	0.758175	2.6043e-13	-0.113472	0.36812	0.15332	0.222714	0.592698	1.97555e-07	0.356005	0.00360825	0.746448	9.51432e-13	-0.482084	4.77792e-05	0.127031	0.313272	0.215157	0.0852121	0.46663	8.92612e-05	0.6127	5.81067e-08	0.0349024	0.782535	0.0545473	0.666059	-0.194478	0.120573	-0.132076	0.294284
Misin02G116800	darkgrey	0.494133	2.87335e-05	0.717376	1.77853e-11	-0.0444008	0.72544	-0.370162	0.00240511	0.651089	4.30063e-09	0.828512	1.63575e-17	-0.508668	1.51599e-05	0.0406855	0.747615	0.765722	1.08758e-13	0.547787	2.32665e-06	0.032914	0.794646	0.30799	0.0125635	0.433193	0.000312881	0.321567	0.00900064	0.522392	8.06453e-06	-0.681334	4.19709e-10	0.402966	0.00087443	0.339105	0.00572208	0.431956	0.000326943	0.713917	2.45966e-11	0.129578	0.303589	-0.270384	0.0293796	-0.225548	0.0708409	-0.209755	0.0935431
Misin18G015700	darkgrey	-0.522329	8.08833e-06	-0.527971	6.19026e-06	0.0676594	0.592292	0.597825	1.45521e-07	-0.591812	2.08168e-07	-0.827426	1.96098e-17	0.681138	4.26466e-10	0.262559	0.0346031	-0.820263	6.29036e-17	-0.677163	5.8802e-10	-0.00360334	0.977273	-0.116711	0.354515	-0.476871	5.91901e-05	-0.513079	1.24132e-05	-0.59152	2.11785e-07	0.517836	9.97448e-06	-0.110472	0.380998	-0.0448202	0.72295	-0.310827	0.011732	-0.501671	2.06991e-05	-0.216394	0.0833883	0.148741	0.237001	0.296662	0.0164109	-0.174035	0.165595
Misin13G050000	darkgrey	0.597775	1.45953e-07	0.710398	3.40411e-11	-0.0384339	0.761156	-0.626527	2.36968e-08	0.754059	4.13786e-13	0.933568	9.00605e-30	-0.657334	2.71788e-09	-0.185002	0.140116	0.879109	6.01817e-22	0.617779	4.20085e-08	-0.00239887	0.984869	0.0568085	0.653085	0.446118	0.000195633	0.527687	6.27478e-06	0.786961	7.73839e-15	-0.616867	4.45477e-08	0.228662	0.066934	0.283539	0.022091	0.522684	7.95466e-06	0.706436	4.88046e-11	0.224399	0.0723278	0.0394715	0.754906	-0.322659	0.00875697	-0.035062	0.781566
Misin04G104400	darkgrey	0.611123	6.41927e-08	0.775412	3.37493e-14	0.0220308	0.861714	-0.51121	1.3515e-05	0.718554	1.59081e-11	0.948022	4.93738e-33	-0.559414	1.27188e-06	-0.0878412	0.486552	0.842099	1.51009e-18	0.693135	1.56822e-10	-0.110242	0.381996	0.149198	0.235549	0.508977	1.495e-05	0.409747	0.000700133	0.788449	6.35874e-15	-0.574041	5.75434e-07	0.218106	0.0809177	0.355521	0.00365755	0.602603	1.08913e-07	0.747976	8.06924e-13	0.0535932	0.671563	-0.00299028	0.981139	-0.213346	0.087937	-0.189308	0.130959
Misin07G245600	darkgrey	0.537773	3.84467e-06	0.600154	1.26421e-07	-0.0556642	0.659638	-0.576786	4.9372e-07	0.649634	4.77858e-09	0.893054	1.57531e-23	-0.645894	6.24953e-09	-0.198356	0.113206	0.925674	2.74372e-28	0.719762	1.41804e-11	0.0250208	0.843169	0.110075	0.382725	0.479446	5.32722e-05	0.461054	0.000111031	0.766666	9.72829e-14	-0.574265	5.6834e-07	0.185502	0.139027	0.169497	0.17708	0.368045	0.00255845	0.589769	2.34705e-07	0.180476	0.150248	0.0353782	0.779645	-0.326281	0.00798885	0.00325422	0.979475
Misin18G065700	darkgrey	0.604485	9.70383e-08	0.750054	6.43671e-13	0.104975	0.405285	-0.52519	7.0669e-06	0.690071	2.0339e-10	0.802847	8.73578e-16	-0.36499	0.00279509	-0.0742801	0.556493	0.628612	2.06198e-08	0.476828	5.92947e-05	-0.251517	0.0432733	-0.0435079	0.730749	0.363165	0.00294563	0.360445	0.00318343	0.692011	1.72587e-10	-0.332725	0.00676716	0.0866867	0.49232	0.388311	0.0013918	0.706352	4.91773e-11	0.709888	3.56715e-11	0.0274422	0.828213	0.16657	0.184788	-0.0850079	0.50077	-0.286011	0.0209085
Misin10G020500	darkgrey	0.557627	1.39763e-06	0.747075	8.89431e-13	-0.100467	0.425862	-0.69491	1.34689e-10	0.826583	2.25539e-17	0.86225	2.82e-20	-0.575946	5.17499e-07	-0.126496	0.315333	0.753708	4.30259e-13	0.344951	0.00489204	0.0306406	0.808551	-0.128139	0.309037	0.223731	0.0732034	0.556475	1.48482e-06	0.581381	3.80871e-07	-0.575864	5.19883e-07	0.308493	0.0124123	0.414723	0.000592982	0.62022	3.58705e-08	0.795922	2.31499e-15	0.309322	0.0121669	-0.137533	0.274606	-0.315113	0.0105662	-0.102203	0.41787
Misin06G263400	darkgrey	0.633127	1.52036e-08	0.714776	2.2704e-11	0.144357	0.251264	-0.446238	0.000194765	0.56972	7.30282e-07	0.897606	4.2957e-24	-0.434106	0.000302858	-0.117919	0.349524	0.703632	6.27545e-11	0.754523	3.92928e-13	-0.344013	0.00501761	0.179217	0.153161	0.695755	1.25228e-10	0.287696	0.0201343	0.754708	3.84897e-13	-0.327946	0.00765596	-0.0240157	0.849394	0.252591	0.0423581	0.629103	1.99523e-08	0.630251	1.84718e-08	-0.119813	0.341784	0.180073	0.151177	-0.00891836	0.943789	-0.217465	0.0818355
Misin07G426600	darkgrey	0.555744	1.5428e-06	0.691533	1.79735e-10	0.215371	0.0848949	-0.28411	0.0218131	0.460406	0.000113855	0.764593	1.2419e-13	-0.21875	0.0800025	-0.0210593	0.867756	0.509827	1.43881e-05	0.68573	2.92439e-10	-0.446878	0.000190197	0.116137	0.356904	0.621097	3.38784e-08	0.123116	0.32854	0.684485	3.24156e-10	-0.167884	0.181298	-0.0876697	0.487406	0.367028	0.00263516	0.717442	1.76748e-11	0.595049	1.71835e-07	-0.328819	0.00748651	0.165205	0.188463	0.112044	0.374219	-0.386154	0.0014877
Misin16G117800	darkgrey	0.68494	3.12205e-10	0.850728	2.95009e-19	0.0802713	0.525012	-0.62236	3.11958e-08	0.828885	1.53646e-17	0.900887	1.62027e-24	-0.581475	3.78837e-07	-0.172656	0.169024	0.642973	7.68729e-09	0.424848	0.000419547	-0.157088	0.211415	-0.0480762	0.703721	0.429341	0.000358582	0.568038	8.00493e-07	0.724259	9.19498e-12	-0.543159	2.94036e-06	0.182562	0.145512	0.424025	0.000431688	0.800761	1.17633e-15	0.814203	1.62105e-16	0.186392	0.137109	-0.0427343	0.73536	-0.210191	0.0928483	-0.117854	0.349791
Misin09G203500	darkgrey	0.650344	4.53954e-09	0.743025	1.37061e-12	0.0898138	0.47678	-0.605781	8.9582e-08	0.755639	3.46775e-13	0.908292	1.57418e-25	-0.607888	7.8602e-08	-0.221	0.0768714	0.849237	3.9405e-19	0.663047	1.76929e-09	-0.0909176	0.471357	0.0278668	0.825596	0.350954	0.00415223	0.509151	1.48339e-05	0.860027	4.50763e-20	-0.543042	2.95781e-06	0.129869	0.302496	0.286257	0.020794	0.586462	2.84537e-07	0.671971	8.87882e-10	0.133056	0.290682	0.0765228	0.544604	-0.30884	0.012309	-0.10192	0.419166
Misin03G178600	darkgrey	0.663893	1.65897e-09	0.806304	5.29355e-16	0.0839511	0.506129	-0.585622	2.9869e-07	0.756868	3.01975e-13	0.94881	3.08726e-33	-0.54664	2.46643e-06	-0.156662	0.212671	0.791523	4.21702e-15	0.64581	6.28713e-09	-0.183005	0.144522	0.0247016	0.845146	0.444177	0.000210182	0.466073	9.12417e-05	0.812033	2.25624e-16	-0.500911	2.14025e-05	0.131875	0.295025	0.381234	0.00172902	0.716304	1.96756e-11	0.753632	4.33906e-13	0.0587256	0.642164	0.0216856	0.86386	-0.200405	0.109453	-0.178637	0.154518
Misin18G281100	darkgrey	0.528347	6.0799e-06	0.693807	1.48065e-10	-0.110254	0.381947	-0.648167	5.31145e-09	0.792583	3.65462e-15	0.88124	3.55353e-22	-0.6506	4.45609e-09	-0.157235	0.210982	0.826915	2.13463e-17	0.471767	7.27565e-05	0.104169	0.408922	-0.156639	0.212739	0.274919	0.0266668	0.606492	8.57265e-08	0.749223	7.04788e-13	-0.656109	2.97627e-09	0.325184	0.00821505	0.423208	0.00044407	0.59318	1.92007e-07	0.750303	6.26369e-13	0.271349	0.0287835	-0.124686	0.322363	-0.389297	0.00134984	0.028338	0.822695
Misin04G224400	darkgrey	0.519506	9.23044e-06	0.724636	8.86358e-12	-0.159817	0.203488	-0.614333	5.23843e-08	0.736712	2.64726e-12	0.942156	1.31095e-31	-0.569883	7.23798e-07	-0.0563204	0.655877	0.808344	3.91971e-16	0.555819	1.53674e-06	-0.0298387	0.81347	-0.07427	0.556547	0.461145	0.00011064	0.498929	2.33434e-05	0.709639	3.649e-11	-0.556508	1.48225e-06	0.293825	0.0175191	0.449761	0.000170798	0.664307	1.60733e-09	0.810689	2.7629e-16	0.140569	0.26405	-0.119416	0.343395	-0.213972	0.0869877	-0.0861447	0.49504
Misin01G418000	darkgrey	0.558082	1.36455e-06	0.692001	1.72728e-10	0.252313	0.0425931	-0.170727	0.173911	0.362357	0.00301452	0.733591	3.64031e-12	-0.141531	0.260763	0.0597418	0.636405	0.385514	0.00151729	0.664896	1.53666e-09	-0.584042	3.27127e-07	0.346037	0.0047502	0.781742	1.52236e-14	0.01278	0.919519	0.4827	4.65748e-05	-0.0777361	0.538225	-0.131548	0.296235	0.293924	0.0174797	0.694259	1.42439e-10	0.570201	7.11274e-07	-0.415053	0.00058644	0.068393	0.588275	0.308422	0.0124336	-0.427711	0.000379703
Misin04G198800	darkgrey	0.540045	3.43539e-06	0.71121	3.15958e-11	-0.109615	0.384728	-0.664147	1.62719e-09	0.799622	1.38184e-15	0.905392	4.01359e-25	-0.643749	7.27748e-09	-0.174268	0.16502	0.829714	1.33604e-17	0.541808	3.14635e-06	0.0616273	0.625778	-0.188198	0.133274	0.308641	0.0123684	0.60665	8.48887e-08	0.827548	1.92156e-17	-0.626322	2.40226e-08	0.287015	0.0204443	0.438702	0.000256711	0.658027	2.58119e-09	0.767861	8.44134e-14	0.229721	0.0656456	-0.0970189	0.441994	-0.37953	0.00182046	0.00140527	0.991136
Misin04G401000	darkgrey	0.454321	0.000143794	0.618408	4.03376e-08	0.205623	0.100335	-0.209989	0.0931688	0.45495	0.000140395	0.606496	8.57017e-08	-0.234153	0.0604681	-0.0198683	0.875173	0.410604	0.000680524	0.507125	1.6247e-05	-0.244389	0.0497676	0.113755	0.366917	0.479163	5.38946e-05	0.149722	0.233888	0.680843	4.36847e-10	-0.312193	0.011349	0.0581881	0.645218	0.365754	0.00273414	0.608979	7.34342e-08	0.528284	6.09802e-06	-0.190885	0.127723	0.0789413	0.531923	-0.0467866	0.711316	-0.350891	0.00415942
Misin01G423600	darkgrey	0.562835	1.0601e-06	0.652341	3.92605e-09	-0.0671059	0.595331	-0.755094	3.68642e-13	0.826465	2.30002e-17	0.818125	8.81984e-17	-0.729828	5.31392e-12	-0.329157	0.00742154	0.741277	1.64766e-12	0.390708	0.00129176	0.119413	0.343406	-0.272027	0.0283713	0.250593	0.0440735	0.73125	4.60959e-12	0.7869	7.80133e-15	-0.627484	2.22347e-08	0.226453	0.0696867	0.306204	0.0131127	0.588595	2.51375e-07	0.675331	6.80683e-10	0.408178	0.000737402	-0.0568706	0.65273	-0.477028	5.88116e-05	0.162258	0.196579
Misin17G195300	darkgrey	0.423455	0.000440291	0.64041	9.20199e-09	-0.259028	0.0372022	-0.67329	8.00261e-10	0.773145	4.46087e-14	0.827554	1.91954e-17	-0.562662	1.06995e-06	-0.0744605	0.555532	0.773145	4.46096e-14	0.374443	0.00211983	0.136353	0.278788	-0.298094	0.0158744	0.216148	0.0837491	0.580281	4.05427e-07	0.640865	8.9137e-09	-0.573128	6.05311e-07	0.37583	0.00203412	0.488315	3.68188e-05	0.604973	9.41655e-08	0.788968	5.936e-15	0.300249	0.0150958	-0.169712	0.176522	-0.343231	0.0051245	0.0126486	0.920343
Misin17G084000	darkgrey	0.373057	0.00220871	0.606391	8.62611e-08	-0.231007	0.064108	-0.40128	0.000923454	0.586931	2.76908e-07	0.826428	2.31408e-17	-0.479516	5.31192e-05	0.121533	0.334845	0.795094	2.5944e-15	0.539704	3.49421e-06	0.0878452	0.486532	0.158518	0.207235	0.523557	7.6341e-06	0.308055	0.012544	0.498686	2.35923e-05	-0.613517	5.51727e-08	0.451303	0.000161188	0.364001	0.00287585	0.397207	0.0010523	0.727004	7.02934e-12	0.158242	0.208036	-0.167678	0.181841	-0.154826	0.218148	-0.13445	0.285614
Misin16G144500	darkgrey	0.537521	3.89269e-06	0.774139	3.94868e-14	0.0507564	0.68803	-0.437727	0.000265928	0.7328	3.94384e-12	0.788625	6.21215e-15	-0.472826	6.97245e-05	-0.0617119	0.625302	0.616914	4.44133e-08	0.407781	0.000747108	-0.0250461	0.843013	0.020695	0.870024	0.28946	0.0193493	0.416836	0.000552166	0.704607	5.75241e-11	-0.618237	4.07853e-08	0.309013	0.012258	0.497149	2.52232e-05	0.682888	3.6965e-10	0.754121	4.10923e-13	0.109296	0.38612	-0.117428	0.351548	-0.283858	0.0219353	-0.245524	0.0486825
Misin01G382100	darkgrey	0.504566	1.82119e-05	0.532408	4.99882e-06	-0.079073	0.531237	-0.645271	6.5331e-09	0.656388	2.91554e-09	0.849332	3.86872e-19	-0.658869	2.42394e-09	-0.258227	0.0378143	0.93464	5.48453e-30	0.703001	6.63795e-11	0.0752936	0.551105	-0.0805823	0.523403	0.352579	0.00396979	0.527622	6.29428e-06	0.849029	4.10136e-19	-0.538785	3.65708e-06	0.155366	0.216528	0.162517	0.195855	0.362923	0.00296618	0.543264	2.92492e-06	0.223695	0.0732508	0.137992	0.272994	-0.394244	0.00115598	0.101352	0.421776
MisinT473500	darkgrey	-0.548173	2.28126e-06	-0.730575	4.93185e-12	0.103867	0.410289	0.606306	8.67183e-08	-0.804113	7.27984e-16	-0.906118	3.18368e-25	0.696764	1.14766e-10	0.159268	0.205064	-0.838769	2.76266e-18	-0.486619	3.95443e-05	-0.128591	0.30732	-0.020338	0.872247	-0.344892	0.00489996	-0.586013	2.9201e-07	-0.743118	1.35711e-12	0.747417	8.57215e-13	-0.376458	0.00199635	-0.379283	0.00183411	-0.548037	2.29717e-06	-0.765971	1.05613e-13	-0.303599	0.0139507	0.129812	0.302709	0.412978	0.000628731	0.00810247	0.948924
Misin01G107000	darkgrey	0.592714	1.97371e-07	0.782891	1.31373e-14	-0.0422469	0.738269	-0.714199	2.39592e-11	0.900384	1.88541e-24	0.868327	7.49206e-21	-0.664705	1.55925e-09	-0.220939	0.076955	0.75021	6.32836e-13	0.337276	0.00600602	0.0962044	0.445853	-0.235823	0.0586058	0.153695	0.221569	0.680405	4.52676e-10	0.812823	2.0014e-16	-0.683806	3.42802e-10	0.321779	0.00895286	0.487917	3.74421e-05	0.721846	1.16134e-11	0.810431	2.87218e-16	0.350793	0.00417067	-0.0913168	0.469405	-0.45524	0.00013885	-0.0346316	0.784182
Misin02G053900	darkgrey	0.618027	4.13409e-08	0.845807	7.57836e-19	0.0802574	0.525084	-0.499143	2.31262e-05	0.725079	8.48936e-12	0.900342	1.90981e-24	-0.37798	0.0019074	-0.0261795	0.836005	0.648011	5.37136e-09	0.524762	7.21148e-06	-0.276473	0.0257873	0.00935245	0.941058	0.422429	0.000456156	0.342045	0.00529038	0.735051	3.13796e-12	-0.399846	0.000967081	0.146533	0.244113	0.524751	7.21527e-06	0.837551	3.43455e-18	0.823393	3.80443e-17	-0.0542697	0.667659	0.0598366	0.635869	-0.0648594	0.607736	-0.367495	0.00259971
Misin02G403300	darkgrey	0.507266	1.61451e-05	0.611097	6.42983e-08	0.00409532	0.974171	-0.442904	0.000220249	0.56077	1.1836e-06	0.830171	1.23683e-17	-0.488997	3.57725e-05	-0.132216	0.293768	0.692728	1.62366e-10	0.695998	1.22633e-10	-0.154277	0.219803	0.0156813	0.90133	0.647132	5.72068e-09	0.381565	0.00171179	0.783663	1.18927e-14	-0.409099	0.000715309	0.0830993	0.510469	0.299464	0.0153757	0.581055	3.88009e-07	0.606798	8.41111e-08	-0.0290985	0.818017	0.0920083	0.466032	-0.136919	0.276778	-0.0546817	0.665285
Misin02G422800	darkgrey	0.41114	0.000668496	0.488969	3.58151e-05	-0.136366	0.278738	-0.47626	6.06821e-05	0.484628	4.29825e-05	0.837523	3.45142e-18	-0.4875	3.81061e-05	-0.0816873	0.517705	0.854087	1.51942e-19	0.78008	1.88093e-14	-0.0590498	0.640324	0.0577319	0.647815	0.579335	4.27742e-07	0.311823	0.0114516	0.735436	3.01718e-12	-0.393516	0.00118285	0.132781	0.291691	0.193464	0.12256	0.371814	0.00229117	0.539587	3.51453e-06	0.00404738	0.974474	0.135784	0.280817	-0.152085	0.226507	-0.0578144	0.647345
Misin13G067500	darkgrey	0.423111	0.000445555	0.645992	6.20595e-09	-0.211487	0.0908045	-0.536905	4.01267e-06	0.612047	6.05591e-08	0.866389	1.15143e-20	-0.351584	0.00408067	0.0749151	0.553114	0.746619	9.34124e-13	0.526871	6.52393e-06	-0.147589	0.240695	-0.0914773	0.468621	0.411592	0.000658506	0.31816	0.00980001	0.543705	2.86082e-06	-0.317856	0.00987421	0.211715	0.090449	0.481463	4.90224e-05	0.633836	1.4487e-08	0.770804	5.92982e-14	-0.0255574	0.83985	-0.0754646	0.550198	-0.0282687	0.823121	-0.223599	0.073377
MisinT409500	darkgrey	0.603825	1.01054e-07	0.673733	7.72708e-10	0.0515711	0.683285	-0.65048	4.49485e-09	0.705791	5.17237e-11	0.856361	9.60357e-20	-0.545029	2.67613e-06	-0.273142	0.0277037	0.71331	2.60232e-11	0.570423	7.02656e-07	-0.17098	0.173264	-0.186926	0.135966	0.375463	0.00205653	0.540651	3.33334e-06	0.829425	1.40294e-17	-0.374821	0.00209613	0.00524584	0.966919	0.333457	0.00663929	0.695257	1.30725e-10	0.641806	8.34503e-09	0.0760788	0.546948	0.1087	0.388731	-0.24056	0.0535732	-0.0186188	0.882966
Misin01G139800	darkgrey	0.541717	3.16072e-06	0.688388	2.34311e-10	-0.0635143	0.615217	-0.571496	6.62412e-07	0.734497	3.32041e-12	0.911105	6.16241e-26	-0.615876	4.74708e-08	-0.157174	0.211162	0.881345	3.46177e-22	0.651576	4.15083e-09	0.0332147	0.792811	-0.0574596	0.649367	0.385657	0.00151061	0.513936	1.19364e-05	0.889882	3.7645e-23	-0.615019	5.01421e-08	0.256826	0.0389042	0.381765	0.00170143	0.575528	5.29707e-07	0.712112	2.90754e-11	0.159827	0.20346	0.0492275	0.696965	-0.35062	0.00419063	-0.0485638	0.700857
Misin06G341700	darkgrey	0.445509	0.000200093	0.549679	2.11215e-06	0.0116306	0.926736	-0.389761	0.00133048	0.439582	0.000248651	0.752527	4.90471e-13	-0.244688	0.0494794	-0.0100936	0.936396	0.612077	6.04432e-08	0.669082	1.11278e-09	-0.315343	0.0105068	-0.0132302	0.916693	0.587958	2.60866e-07	0.164671	0.189917	0.723086	1.03038e-11	-0.1529	0.223998	-0.0186959	0.882486	0.30694	0.0128838	0.589525	2.38084e-07	0.567178	8.38825e-07	-0.186331	0.13724	0.361628	0.00307794	0.0580336	0.646097	-0.287937	0.0200252
Misin08G141900	darkgrey	0.332048	0.00688731	0.579582	4.2182e-07	-0.19879	0.112402	-0.259511	0.0368379	0.415315	0.000581272	0.847075	5.96195e-19	-0.26517	0.0327801	0.232638	0.062199	0.755976	3.33886e-13	0.741445	1.61888e-12	-0.161583	0.198474	0.227495	0.0683774	0.674382	7.34016e-10	0.0696574	0.58138	0.509075	1.48842e-05	-0.35809	0.00340284	0.277485	0.0252283	0.415802	0.000571818	0.478891	5.44979e-05	0.694476	1.39802e-10	-0.211271	0.0911436	-0.0701967	0.578451	0.0936955	0.45786	-0.320298	0.00929158
Misin17G173400	darkgrey	0.408847	0.00072129	0.667689	1.23962e-09	-0.247359	0.0469703	-0.600277	1.25483e-07	0.759581	2.21879e-13	0.83584	4.64832e-18	-0.520664	8.74472e-06	0.0204961	0.871262	0.791829	4.04698e-15	0.361965	0.00304855	0.148516	0.237719	-0.144982	0.249198	0.246967	0.0473323	0.474848	6.42601e-05	0.590996	2.18416e-07	-0.6337	1.46214e-08	0.462974	0.000103035	0.506102	1.7008e-05	0.561899	1.11452e-06	0.818374	8.48127e-17	0.278029	0.0249313	-0.14623	0.245101	-0.307986	0.0125647	-0.111134	0.378132
Misin18G144300	darkgrey	0.416063	0.000566791	0.705991	5.08025e-11	-0.26424	0.0334201	-0.529339	5.79734e-06	0.712235	2.87466e-11	0.904235	5.78072e-25	-0.474971	6.39416e-05	0.101318	0.421931	0.832304	8.59418e-18	0.500166	2.21134e-05	0.057348	0.650004	-0.00905252	0.942945	0.356145	0.00359413	0.391824	0.00124744	0.575428	5.32696e-07	-0.588468	2.53243e-07	0.450317	0.000167274	0.523983	7.48202e-06	0.589227	2.42261e-07	0.853567	1.68557e-19	0.141241	0.261749	-0.206146	0.0994553	-0.194857	0.119838	-0.203775	0.103494
Misin09G093200	darkgrey	0.483151	4.57109e-05	0.564524	9.6826e-07	0.0397427	0.753276	-0.330307	0.00720486	0.391133	0.00127472	0.820742	5.82819e-17	-0.269554	0.0298998	0.00961305	0.939418	0.710943	3.23821e-11	0.820864	5.71564e-17	-0.36367	0.00290328	0.217028	0.0824671	0.649574	4.79942e-09	0.111696	0.375713	0.607354	8.12617e-08	-0.163085	0.194276	-0.0474009	0.707695	0.214066	0.0868453	0.484545	4.31329e-05	0.529001	5.89221e-06	-0.257893	0.0380718	0.186392	0.137108	0.115731	0.358598	-0.288534	0.0197582
Misin09G176100	darkgrey	0.399954	0.000963747	0.60175	1.14736e-07	-0.090818	0.471845	-0.321587	0.00899629	0.502324	2.01118e-05	0.807283	4.58474e-16	-0.364692	0.00281919	0.0630252	0.617947	0.674377	7.34287e-10	0.665842	1.42916e-09	-0.124199	0.32427	0.0297783	0.813841	0.630164	1.85804e-08	0.259776	0.0366384	0.728149	6.27812e-12	-0.40903	0.000716958	0.221361	0.0763787	0.436164	0.000281333	0.603685	1.01926e-07	0.670763	9.76124e-10	-0.114932	0.361949	0.04522	0.720579	-0.0447394	0.72343	-0.196086	0.117475
Misin02G199600	darkgrey	0.464102	9.85902e-05	0.656433	2.90584e-09	0.0196842	0.876321	-0.293784	0.0175357	0.423773	0.000435469	0.809328	3.38699e-16	-0.165217	0.188429	0.139237	0.268646	0.543297	2.92004e-06	0.686534	2.73548e-10	-0.449783	0.00017066	0.095657	0.448458	0.686119	2.83132e-10	0.0983204	0.435865	0.581938	3.68983e-07	-0.104794	0.4061	-0.00122324	0.992284	0.435203	0.0002912	0.737055	2.55552e-12	0.679318	4.94348e-10	-0.336521	0.00612688	0.0801589	0.525595	0.255646	0.0398418	-0.387034	0.00144787
Misin18G001900	darkgrey	0.274817	0.0267255	0.608643	7.49896e-08	-0.204694	0.101914	-0.146113	0.245483	0.358409	0.00337235	0.78267	1.35165e-14	-0.0499348	0.692826	0.394967	0.00112987	0.583161	3.44089e-07	0.637121	1.15631e-08	-0.304937	0.0135147	0.148781	0.236876	0.698249	1.00869e-10	-0.0555365	0.660371	0.443405	0.000216236	-0.184961	0.140205	0.25563	0.0398552	0.596977	1.53127e-07	0.65777	2.63116e-09	0.770318	6.28825e-14	-0.360795	0.00315184	-0.0408069	0.746887	0.302844	0.0142021	-0.489157	3.5531e-05
Misin16G158700	darkgrey	0.435986	0.000283132	0.563556	1.01994e-06	0.0219946	0.861939	-0.305098	0.013463	0.451277	0.000161347	0.77112	5.70742e-14	-0.364912	0.00280144	-0.0522166	0.679535	0.647858	5.43057e-09	0.758186	2.60123e-13	-0.199266	0.111527	0.0719866	0.568777	0.616969	4.42561e-08	0.23731	0.0569857	0.76118	1.84653e-13	-0.328915	0.00746796	0.0537635	0.67058	0.326149	0.00801574	0.555573	1.5566e-06	0.553668	1.71908e-06	-0.199819	0.110518	0.0872787	0.489358	-0.0695323	0.582061	-0.156409	0.213419
Misin17G248400	darkgrey	0.416042	0.000567197	0.61443	5.20632e-08	-0.186524	0.136826	-0.443186	0.00021798	0.60102	1.19948e-07	0.875607	1.40056e-21	-0.505287	1.76367e-05	0.0220105	0.86184	0.806637	5.0412e-16	0.653559	3.59124e-09	0.0189744	0.880747	0.0166076	0.895533	0.557016	1.44327e-06	0.38248	0.00166484	0.676956	5.97822e-10	-0.561798	1.12055e-06	0.336945	0.00605879	0.39977	0.000969456	0.522545	8.00681e-06	0.713812	2.48378e-11	0.0784998	0.534227	-0.0860279	0.495627	-0.180868	0.149349	-0.0770429	0.541865
Misin06G328200	darkgrey	0.34823	0.00447465	0.622194	3.15355e-08	-0.0639191	0.612961	-0.191607	0.126259	0.401728	0.000910184	0.729732	5.36476e-12	-0.102996	0.414245	0.235494	0.0589686	0.470151	7.76158e-05	0.547994	2.30213e-06	-0.318496	0.00971852	0.0758004	0.54842	0.705321	5.39573e-11	0.0233779	0.853349	0.5381	3.78307e-06	-0.209822	0.093435	0.164992	0.189041	0.543843	2.84096e-06	0.703522	6.33719e-11	0.710526	3.36458e-11	-0.30279	0.0142202	0.0821169	0.515497	0.198883	0.11223	-0.450354	0.000167041
Misin18G264700	darkgrey	0.515897	1.09088e-05	0.716502	1.9312e-11	-0.0643785	0.610406	-0.51795	9.92201e-06	0.685289	3.03313e-10	0.890211	3.44321e-23	-0.470886	7.53692e-05	-0.0601208	0.634263	0.72709	6.96988e-12	0.586777	2.79384e-07	-0.115415	0.359923	-0.118474	0.347243	0.469621	7.92758e-05	0.434351	0.000300219	0.82372	3.608e-17	-0.462733	0.000104011	0.206452	0.0989424	0.49825	2.4044e-05	0.747692	8.32089e-13	0.771775	5.27184e-14	0.0209153	0.868652	0.0582923	0.644625	-0.163638	0.192748	-0.161811	0.19783
Misin07G326500	darkgrey	0.30424	0.0137404	0.580747	3.94864e-07	-0.362515	0.00300095	-0.488365	3.67403e-05	0.660116	2.2076e-09	0.794045	2.99533e-15	-0.544678	2.72392e-06	0.0784567	0.534453	0.722423	1.09853e-11	0.363765	0.00289542	0.222117	0.0753541	-0.0750583	0.552354	0.388874	0.00136769	0.474112	6.62025e-05	0.518346	9.74171e-06	-0.683556	3.49936e-10	0.542626	3.02005e-06	0.48964	3.48118e-05	0.497868	2.4448e-05	0.785672	9.16202e-15	0.275833	0.0261468	-0.30566	0.0132839	-0.27659	0.025722	0.00530351	0.966555
Misin18G164400	darkgrey	0.596035	1.62011e-07	0.615345	4.91084e-08	0.284257	0.021742	-0.442971	0.000219714	0.535467	4.30638e-06	0.66048	2.14812e-09	-0.316482	0.0102157	-0.273356	0.0275768	0.447793	0.000183828	0.519241	9.34497e-06	-0.365513	0.00275325	-0.124273	0.323981	0.351422	0.00409896	0.334159	0.00651875	0.731443	4.52114e-12	-0.155406	0.216407	-0.197561	0.114687	0.261201	0.0355842	0.684605	3.20954e-10	0.465076	9.48927e-05	-0.120073	0.340727	0.224581	0.0720895	-0.0979554	0.437579	-0.165218	0.188429
Misin19G092700	darkgrey	0.454286	0.000143985	0.635713	1.27402e-08	-0.20101	0.108365	-0.713194	2.63042e-11	0.851232	2.6735e-19	0.776186	3.06632e-14	-0.69119	1.85035e-10	-0.200128	0.109955	0.746508	9.45365e-13	0.24884	0.0456248	0.272706	0.0279627	-0.320801	0.00917536	0.105077	0.40483	0.714254	2.38362e-11	0.735014	3.1499e-12	-0.725181	8.40484e-12	0.427255	0.000385811	0.437902	0.000264246	0.565487	9.19236e-07	0.749936	6.52047e-13	0.486479	3.97786e-05	-0.0974196	0.440102	-0.523805	7.54543e-06	0.120586	0.338653
Misin18G270900	darkgrey	0.625263	2.57695e-08	0.710996	3.22239e-11	0.187379	0.135004	-0.470138	7.76576e-05	0.562251	1.09378e-06	0.809085	3.51174e-16	-0.240653	0.053478	-0.0885928	0.482816	0.577103	4.85021e-07	0.597115	1.51858e-07	-0.480877	5.02239e-05	-0.0442063	0.726595	0.480659	5.06765e-05	0.234812	0.0597276	0.702643	6.85264e-11	-0.0860237	0.495648	-0.137275	0.275516	0.345653	0.00479998	0.764158	1.30682e-13	0.630522	1.81373e-08	-0.192842	0.12379	0.359654	0.00325568	0.105737	0.401867	-0.346065	0.00474656
Misin13G162300	darkgrey	0.575307	5.36283e-07	0.669695	1.06095e-09	-0.0160184	0.89922	-0.592016	2.05673e-07	0.683026	3.65481e-10	0.896774	5.47216e-24	-0.52	9.02038e-06	-0.170637	0.174141	0.838098	3.1157e-18	0.633281	1.50451e-08	-0.125029	0.321024	-0.0151863	0.90443	0.380358	0.00177551	0.442047	0.000227281	0.761705	1.73809e-13	-0.417636	0.000537386	0.0989706	0.432822	0.301479	0.0146664	0.558031	1.36822e-06	0.658492	2.49317e-09	0.0850333	0.500642	0.141566	0.260644	-0.21828	0.0806695	-0.115238	0.360663
Misin01G403500	darkgrey	0.339619	0.00564449	0.651454	4.188e-09	-0.246261	0.0479892	-0.352269	0.00400404	0.575037	5.44422e-07	0.812687	2.04311e-16	-0.338994	0.00573909	0.22993	0.0653934	0.672852	8.28393e-10	0.460313	0.000114264	-0.0239129	0.850032	0.0596398	0.636982	0.535447	4.31053e-06	0.244406	0.0497513	0.566824	8.55095e-07	-0.498195	2.41022e-05	0.443893	0.000212393	0.548577	2.23469e-06	0.610483	6.68269e-08	0.823477	3.75326e-17	0.0317684	0.801645	-0.0420332	0.739546	-0.0121215	0.923653	-0.279422	0.0241859
Misin07G474000	darkgrey	0.439188	0.000252225	0.619216	3.8284e-08	0.205486	0.100566	-0.0645862	0.609252	0.310665	0.011778	0.654791	3.28062e-09	-0.0524058	0.678438	0.133893	0.287631	0.401993	0.000902411	0.671721	9.05521e-10	-0.474966	6.39551e-05	0.276729	0.0256453	0.651928	4.04589e-09	-0.0654956	0.604211	0.628893	2.02355e-08	-0.111394	0.377011	-0.0374407	0.767151	0.381051	0.00173869	0.655027	3.22388e-09	0.535128	4.37827e-06	-0.452719	0.000152797	0.228953	0.0665784	0.23568	0.0587627	-0.516799	1.04649e-05
Misin01G467700	darkgrey	0.333254	0.00667445	0.612081	6.04291e-08	-0.268514	0.0305633	-0.37578	0.0020372	0.618266	4.07093e-08	0.818797	7.93483e-17	-0.456031	0.000134724	0.123388	0.327465	0.790832	4.62758e-15	0.482286	4.7381e-05	0.149665	0.234069	0.0530402	0.674761	0.442855	0.000220644	0.326416	0.00796146	0.598381	1.40724e-07	-0.656371	2.91911e-09	0.511865	1.3119e-05	0.49531	2.73133e-05	0.471423	7.37684e-05	0.765772	1.08119e-13	0.155611	0.215795	-0.0834358	0.508752	-0.230009	0.0652984	-0.167897	0.181263
Misin11G074900	darkgrey	0.453873	0.000146261	0.626761	2.33321e-08	0.0098377	0.938005	-0.337649	0.00594723	0.4767	5.96031e-05	0.7754	3.37998e-14	-0.239025	0.0551636	0.0436019	0.73019	0.552921	1.78701e-06	0.572111	6.40314e-07	-0.318848	0.00963367	0.0585912	0.642927	0.633776	1.45457e-08	0.166491	0.184998	0.679079	5.03971e-10	-0.211268	0.0911474	0.0568163	0.65304	0.41177	0.000654607	0.676581	6.16055e-10	0.65546	3.12256e-09	-0.188885	0.131839	0.321148	0.00909598	0.0947564	0.452762	-0.342485	0.00522827
Misin02G483800	darkgrey	0.338833	0.00576366	0.538143	3.77499e-06	-0.205628	0.100328	-0.42128	0.000474533	0.594094	1.81871e-07	0.757118	2.93586e-13	-0.554545	1.64238e-06	-0.0614589	0.626724	0.698772	9.6363e-11	0.520203	8.93536e-06	0.158153	0.208296	-0.0826933	0.512544	0.439112	0.000252927	0.462406	0.000105342	0.735425	3.02062e-12	-0.629091	1.99688e-08	0.359906	0.00323252	0.416645	0.000555742	0.490937	3.29444e-05	0.648352	5.24119e-09	0.13515	0.283091	-0.116004	0.357459	-0.335818	0.00624124	0.0368715	0.770594
Misin06G278800	darkgrey	0.327488	0.00774642	0.471607	7.32254e-05	-0.0708913	0.574688	-0.214922	0.085562	0.336795	0.00608288	0.720975	1.26267e-11	-0.229779	0.0655756	0.137356	0.275233	0.671092	9.513e-10	0.742146	1.50387e-12	-0.181236	0.148509	0.112094	0.374	0.664139	1.62809e-09	0.0797459	0.527737	0.629997	1.87903e-08	-0.267436	0.0312641	0.15567	0.215619	0.305769	0.0132493	0.430274	0.00034699	0.529336	5.79805e-06	-0.209173	0.0944764	0.1867	0.136449	0.0764503	0.544986	-0.251322	0.0434411
Misin06G019400	darkgrey	0.375945	0.00202719	0.469379	8.00422e-05	-0.146489	0.244257	-0.395958	0.00109496	0.459613	0.000117402	0.795566	2.43138e-15	-0.463557	0.000100715	-0.0133258	0.916094	0.858169	6.63172e-20	0.769721	6.75688e-14	0.00433354	0.97267	0.145668	0.24694	0.49332	2.97548e-05	0.265789	0.03236	0.617029	4.40857e-08	-0.45629	0.000133395	0.222884	0.0743255	0.170383	0.174792	0.272057	0.0283527	0.516531	1.0595e-05	0.030194	0.811289	0.0218607	0.862771	-0.166788	0.184205	-0.0556998	0.659434
MisinT249000	darkgrey	0.559653	1.25588e-06	0.635914	1.25653e-08	0.104325	0.408215	-0.457575	0.000126986	0.57155	6.60449e-07	0.827082	2.07643e-17	-0.412279	0.000643602	-0.180975	0.149106	0.705794	5.17104e-11	0.68817	2.38634e-10	-0.247891	0.0464837	-0.0231195	0.854953	0.487729	3.77395e-05	0.330992	0.00707846	0.886042	1.04373e-22	-0.300141	0.0151341	-0.0299408	0.812843	0.315277	0.0105237	0.629138	1.99065e-08	0.580278	4.05498e-07	-0.0989718	0.432816	0.358989	0.00331753	-0.134685	0.284766	-0.190289	0.128938
Misin10G199300	darkgrey	0.379778	0.00180693	0.604121	9.92299e-08	-0.0361066	0.775226	-0.119622	0.342557	0.3316	0.00696788	0.79242	3.7359e-15	-0.103443	0.412214	0.266601	0.0318159	0.641753	8.37619e-09	0.744908	1.12208e-12	-0.35846	0.00336752	0.35057	0.00419635	0.736378	2.73975e-12	-0.0865928	0.49279	0.512924	1.25013e-05	-0.199048	0.111928	0.141405	0.261193	0.394708	0.00113918	0.525747	6.88244e-06	0.639917	9.52419e-09	-0.352946	0.00392954	0.18176	0.147321	0.257678	0.0382379	-0.504765	1.80516e-05
Misin07G313700	darkgrey	0.31622	0.0102821	0.578629	4.4514e-07	-0.268045	0.0308665	-0.432321	0.000322728	0.62831	2.10411e-08	0.813915	1.69427e-16	-0.486826	3.92024e-05	0.0364099	0.773388	0.799158	1.47514e-15	0.559131	1.29101e-06	0.159724	0.203756	-0.138564	0.270992	0.332779	0.00675763	0.419786	0.000499456	0.762006	1.6787e-13	-0.620778	3.45911e-08	0.429639	0.000354839	0.545978	2.55059e-06	0.557326	1.41995e-06	0.736293	2.76358e-12	0.086874	0.491382	-0.126873	0.313881	-0.315959	0.0103485	-0.0855333	0.498118
Misin18G131400	darkgrey	0.241289	0.0528307	0.601989	1.1307e-07	-0.431277	0.000334896	-0.402295	0.000893649	0.613897	5.3857e-08	0.846386	6.79362e-19	-0.396784	0.00106656	0.230452	0.0647675	0.783287	1.24837e-14	0.474255	6.58202e-05	0.150698	0.23082	-0.104834	0.405919	0.404977	0.00081903	0.335295	0.0063276	0.576996	4.87954e-07	-0.5877	2.64814e-07	0.563581	1.01855e-06	0.655974	3.00614e-09	0.594642	1.76047e-07	0.867157	9.72013e-21	0.0840885	0.50543	-0.214925	0.0855568	-0.156765	0.212367	-0.168552	0.179542
Misin03G065100	darkgrey	0.330141	0.00723572	0.443413	0.000216169	-0.0239181	0.849999	-0.189009	0.131581	0.364859	0.00280567	0.595199	1.70299e-07	-0.393293	0.00119118	-0.0471744	0.709029	0.429006	0.000362834	0.48836	3.67484e-05	-0.0606154	0.631472	0.119426	0.343355	0.575568	5.28547e-07	0.265707	0.0324156	0.514923	1.14086e-05	-0.413254	0.000622957	0.156817	0.212213	0.249104	0.0453886	0.416844	0.000552028	0.457707	0.000126344	-0.0466391	0.712187	-0.048931	0.698703	-0.0991946	0.431776	0.0149833	0.905702
Misin15G056100	darkgrey	0.291023	0.018676	0.629616	1.92772e-08	-0.29083	0.0187584	-0.341758	0.00533116	0.587688	2.64997e-07	0.804456	6.92767e-16	-0.325707	0.00810652	0.226532	0.0695874	0.677651	5.65416e-10	0.457966	0.000125093	0.0408204	0.746806	-0.100363	0.426342	0.475222	6.32949e-05	0.272149	0.0282974	0.678165	5.42524e-10	-0.533013	4.85423e-06	0.489867	3.44779e-05	0.65178	4.08981e-09	0.665841	1.42927e-09	0.840587	1.99003e-18	0.0275309	0.827666	0.0392946	0.755971	-0.0859897	0.495819	-0.257965	0.0380157
Misin05G075900	darkgrey	0.232154	0.0627606	0.306197	0.0131148	-0.0505194	0.689412	-0.18368	0.143021	0.261261	0.0355408	0.531314	5.27084e-06	-0.299042	0.0155279	-0.0686309	0.586975	0.502599	1.98695e-05	0.652194	3.96831e-09	-0.0617818	0.62491	0.0268172	0.832068	0.401715	0.000910562	0.176863	0.15872	0.635947	1.2537e-08	-0.262196	0.0348635	0.0375723	0.766356	0.204847	0.101653	0.315878	0.010369	0.322472	0.00879828	-0.200269	0.1097	0.0534156	0.67259	-0.138907	0.269796	-0.0191109	0.879896
Misin16G022800	darkgrey	0.371785	0.00229313	0.659701	2.27761e-09	-0.197718	0.114392	-0.359955	0.00322795	0.593071	1.93255e-07	0.843464	1.17392e-18	-0.316931	0.0101032	0.148828	0.236724	0.729457	5.51389e-12	0.521811	8.28773e-06	-0.0557234	0.659298	-0.0455501	0.718624	0.470613	7.61974e-05	0.251319	0.0434434	0.721727	1.17479e-11	-0.453382	0.000149014	0.355219	0.00368857	0.598701	1.38034e-07	0.658195	2.54915e-09	0.801487	1.06105e-15	-0.0358267	0.776923	0.162446	0.196055	-0.0785094	0.534177	-0.312895	0.0111563
Misin07G467400	darkgrey	0.328853	0.00747985	0.50608	1.70247e-05	-0.142954	0.25595	-0.235887	0.0585347	0.338455	0.0058217	0.765165	1.16133e-13	-0.174492	0.164469	0.193313	0.122857	0.63748	1.12799e-08	0.688899	2.24477e-10	-0.287184	0.020367	0.0613076	0.627574	0.610366	6.73221e-08	0.069744	0.58091	0.595311	1.69169e-07	-0.146631	0.243796	0.107082	0.395873	0.399474	0.000978712	0.55316	1.76505e-06	0.609488	7.11325e-08	-0.279196	0.0243053	0.218142	0.080866	0.1983	0.113309	-0.292761	0.0179511
Misin05G237800	darkred	0.41552	0.00057728	0.72478	8.74059e-12	0.139082	0.269187	-0.100704	0.424768	0.38425	0.00157723	0.595624	1.66033e-07	0.143823	0.253041	0.320852	0.00916351	0.178142	0.155683	0.279689	0.0240448	-0.568769	7.69236e-07	0.132703	0.291978	0.581537	3.7752e-07	-0.115486	0.359622	0.346729	0.00466166	0.0152422	0.90408	0.0503883	0.690178	0.609292	7.20077e-08	0.872456	2.9311e-21	0.731101	4.67887e-12	-0.404009	0.000845301	0.176371	0.159902	0.438439	0.000259166	-0.720923	1.2691e-11
MisinT288400	darkred	0.403067	0.000871553	0.687796	2.4622e-10	0.246157	0.0480865	0.0216119	0.864319	0.301295	0.01473	0.452417	0.000154555	0.220175	0.0780083	0.330644	0.00714249	-0.0141204	0.91111	0.132878	0.291334	-0.60333	1.04169e-07	0.250117	0.0444901	0.542011	3.11452e-06	-0.195668	0.118275	0.164861	0.189397	0.0506047	0.688915	0.021645	0.864112	0.523834	7.53492e-06	0.798538	1.60911e-15	0.6319	1.65247e-08	-0.395937	0.00109568	0.149298	0.235232	0.494569	2.81997e-05	-0.754569	3.90886e-13
Misin07G337200	darkseagreen2	0.737253	2.50398e-12	0.735388	3.03203e-12	0.413603	0.000615719	-0.378765	0.00186292	0.476859	5.92184e-05	0.782452	1.38995e-14	-0.263145	0.0341867	-0.116349	0.356022	0.536805	4.03241e-06	0.713091	2.65581e-11	-0.603076	1.05804e-07	0.352238	0.00400746	0.685175	3.06177e-10	0.112112	0.373923	0.572767	6.17546e-07	-0.0938433	0.457148	-0.248861	0.0456061	0.0821892	0.515127	0.588303	2.55679e-07	0.502332	2.01052e-05	-0.23484	0.0596962	0.229684	0.0656906	0.198146	0.113595	-0.397224	0.00105172
Misin02G393800	darkseagreen2	0.626899	2.31175e-08	0.54438	2.76516e-06	0.438766	0.000256114	-0.248063	0.0463273	0.27133	0.0287953	0.614054	5.33236e-08	-0.150517	0.231386	-0.110726	0.379897	0.446191	0.000195108	0.728384	6.13367e-12	-0.625419	2.55039e-08	0.444863	0.00020493	0.705754	5.18979e-11	-0.0406053	0.748096	0.459627	0.000117338	0.0619655	0.623879	-0.36685	0.00264882	-0.10054	0.425525	0.359937	0.00322964	0.282364	0.0226727	-0.312995	0.0111292	0.320226	0.00930827	0.270797	0.0291229	-0.38025	0.00178135
Misin01G390800	darkseagreen2	0.590956	2.18918e-07	0.454683	0.00014183	0.427914	0.000377018	-0.29792	0.015939	0.26514	0.0328007	0.594075	1.82075e-07	-0.20924	0.0943693	-0.232276	0.062619	0.568187	7.94036e-07	0.790361	4.92911e-15	-0.499327	2.29406e-05	0.389815	0.00132824	0.543753	2.8539e-06	-0.011202	0.929429	0.536133	4.16796e-06	0.0165126	0.896127	-0.391491	0.0012605	-0.180427	0.150361	0.205789	0.100056	0.168645	0.179299	-0.274796	0.0267377	0.396789	0.00106639	0.0765394	0.544517	-0.330054	0.0072521
Misin07G299500	darkseagreen2	0.497989	2.43198e-05	0.456028	0.000134738	0.330434	0.0071813	-0.19157	0.126335	0.165361	0.188041	0.560515	1.19974e-06	0.0330823	0.793618	-0.016102	0.898697	0.391205	0.00127183	0.708236	4.14669e-11	-0.687408	2.54336e-10	0.327574	0.00772938	0.674333	7.36871e-10	-0.181064	0.148901	0.372858	0.00222171	0.261009	0.0357253	-0.416085	0.000566379	-0.00476227	0.969967	0.381776	0.00170082	0.272669	0.0279849	-0.48515	4.20549e-05	0.444632	0.000206687	0.38631	0.00148058	-0.467915	8.48355e-05
Misin02G419400	darkseagreen2	0.637485	1.12759e-08	0.394732	0.0011383	0.602895	1.06984e-07	-0.223742	0.0731881	0.183853	0.142639	0.445864	0.000197488	-0.192294	0.124881	-0.352051	0.00402828	0.342406	0.00523946	0.668809	1.1366e-09	-0.593965	1.83276e-07	0.449232	0.000174216	0.56137	1.14638e-06	-0.00521843	0.967092	0.417951	0.000531667	0.108511	0.389561	-0.538823	3.65027e-06	-0.351065	0.00413955	0.171398	0.1722	0.0125035	0.921254	-0.235391	0.0590827	0.464149	9.8407e-05	0.134372	0.285895	-0.210027	0.0931089
MisinT161700	darkseagreen2	0.484495	4.32216e-05	0.570697	6.92165e-07	0.264044	0.0335562	-0.101066	0.423094	0.228246	0.0674455	0.616898	4.44577e-08	0.0225	0.858799	0.169856	0.176151	0.398973	0.000994549	0.642284	8.06914e-09	-0.598018	1.43841e-07	0.443241	0.00021754	0.785913	8.87769e-15	-0.200598	0.109105	0.353546	0.00386458	0.052158	0.679875	-0.152351	0.225686	0.143029	0.2557	0.448472	0.000179238	0.441287	0.000233678	-0.416459	0.000559258	0.312107	0.0113726	0.413361	0.000620727	-0.584829	3.12664e-07
Misin07G430500	darkseagreen2	0.635588	1.28501e-08	0.591539	2.11547e-07	0.338591	0.00580072	-0.355954	0.0036134	0.419225	0.000509118	0.7079	4.27511e-11	-0.280627	0.023556	-0.182174	0.146384	0.563019	1.04972e-06	0.708681	3.98223e-11	-0.459802	0.000116546	0.250612	0.044057	0.672423	8.56875e-10	0.121648	0.334385	0.672764	8.34167e-10	-0.125819	0.317952	-0.223271	0.0738111	0.0257338	0.83876	0.450357	0.000167026	0.391314	0.00126751	-0.175568	0.161841	0.504976	1.78828e-05	0.0636242	0.614604	-0.313361	0.01103
Misin08G227800	darkseagreen2	0.589964	2.32045e-07	0.434749	0.000295969	0.447993	0.000182469	-0.241759	0.0523567	0.254406	0.0408476	0.552243	1.85082e-06	-0.25915	0.0371099	-0.263585	0.0338769	0.486174	4.02907e-05	0.746819	9.1425e-13	-0.45756	0.000127062	0.3915	0.00126017	0.653325	3.65339e-09	0.0335809	0.790578	0.584212	3.23955e-07	-0.0551517	0.662581	-0.349525	0.00431874	-0.214735	0.0858413	0.209979	0.093185	0.1483	0.238413	-0.20598	0.099734	0.50604	1.70545e-05	0.055368	0.661339	-0.22797	0.0677867
Misin19G029600	darkseagreen2	0.599769	1.29411e-07	0.671126	9.48783e-10	0.226028	0.0702272	-0.333485	0.00663449	0.418605	0.000519975	0.787186	7.51286e-15	-0.176267	0.160153	0.00402501	0.974615	0.560648	1.19126e-06	0.719767	1.41743e-11	-0.554164	1.67535e-06	0.28616	0.0208393	0.704664	5.72278e-11	0.0435432	0.73054	0.573045	6.08106e-07	-0.0480231	0.704033	-0.168255	0.180319	0.19435	0.120824	0.588341	2.55122e-07	0.547639	2.34418e-06	-0.312105	0.0113732	0.302033	0.0144762	0.240852	0.0532743	-0.460118	0.000115132
Misin07G063100	darkseagreen2	0.469066	8.10464e-05	0.499654	2.26152e-05	0.228262	0.0674254	-0.2322	0.0627076	0.249137	0.045359	0.629019	2.00657e-08	-0.00484367	0.969454	0.0361318	0.775073	0.478777	5.47551e-05	0.719762	1.4181e-11	-0.585235	3.05426e-07	0.200106	0.109995	0.693676	1.49726e-10	-0.117707	0.350397	0.480897	5.01816e-05	0.142619	0.257077	-0.268133	0.0308093	0.138269	0.272023	0.472154	7.16358e-05	0.389899	0.00132475	-0.432856	0.000316647	0.412835	0.000631753	0.317942	0.00985324	-0.471469	7.36313e-05
Misin03G005400	darkseagreen2	0.557426	1.41253e-06	0.458239	0.000123787	0.49491	2.77882e-05	-0.0886005	0.482778	0.122805	0.329772	0.49846	2.38254e-05	0.01731	0.891141	-0.0624649	0.621081	0.331581	0.00697115	0.735497	2.9984e-12	-0.709924	3.55519e-11	0.486777	3.92834e-05	0.658386	2.51306e-09	-0.208202	0.0960519	0.371833	0.00228992	0.208376	0.0957687	-0.451705	0.000158764	-0.132779	0.291696	0.305659	0.0132844	0.164585	0.190149	-0.468783	8.19642e-05	0.452567	0.000153678	0.367533	0.00259684	-0.476532	6.0014e-05
Misin18G164000	darkseagreen2	0.528977	5.89878e-06	0.493636	2.9354e-05	0.253218	0.0418313	-0.375407	0.00205992	0.330369	0.00719335	0.6396	9.73663e-09	-0.199433	0.111222	-0.154249	0.219889	0.482862	4.62617e-05	0.706314	4.93444e-11	-0.508083	1.55639e-05	0.134454	0.2856	0.611557	6.24603e-08	0.114185	0.365097	0.602769	1.07811e-07	0.0487753	0.699616	-0.320657	0.00920853	0.0525251	0.677746	0.47747	5.77609e-05	0.345707	0.00479288	-0.289567	0.0193026	0.271895	0.028451	0.15119	0.229282	-0.242982	0.051139
Misin03G253100	darkseagreen2	0.55805	1.36683e-06	0.443413	0.000216173	0.461043	0.000111078	-0.173498	0.166925	0.146025	0.245773	0.535196	4.36373e-06	0.00561881	0.964568	-0.121852	0.33357	0.360519	0.00317674	0.761386	1.80326e-13	-0.735683	2.94183e-12	0.331633	0.00696186	0.678841	5.13759e-10	-0.156047	0.214494	0.507204	1.61898e-05	0.278155	0.0248633	-0.52402	7.46892e-06	-0.0884682	0.483434	0.383981	0.00159027	0.182613	0.145398	-0.498208	2.40888e-05	0.590618	2.23316e-07	0.353875	0.00382939	-0.432395	0.000321888
Misin11G041600	darkseagreen2	0.578858	4.39429e-07	0.542567	3.02904e-06	0.320749	0.00918722	-0.229918	0.065408	0.29084	0.0187538	0.691676	1.77571e-10	-0.204939	0.101496	-0.0936731	0.457968	0.541221	3.24001e-06	0.812443	2.1203e-16	-0.535286	4.34461e-06	0.428897	0.000364235	0.779114	2.12547e-14	-0.00849673	0.946443	0.579358	4.27193e-07	-0.0383616	0.761591	-0.264739	0.0330759	-0.0223123	0.859965	0.382701	0.00165366	0.343642	0.00506811	-0.315599	0.0104408	0.422786	0.000450579	0.204109	0.102918	-0.351969	0.0040374
Misin03G047700	darkseagreen2	0.559182	1.28755e-06	0.518732	9.56839e-06	0.385214	0.00153131	-0.202646	0.105462	0.302467	0.0143288	0.617057	4.40058e-08	-0.231771	0.0632086	-0.188902	0.131804	0.467354	8.67422e-05	0.780525	1.77767e-14	-0.474997	6.38743e-05	0.294164	0.0173835	0.658628	2.46807e-09	0.0593982	0.63835	0.758491	2.51242e-13	-0.0824573	0.513752	-0.291818	0.0183417	0.0368086	0.770974	0.446579	0.000192316	0.295058	0.0170298	-0.32721	0.0078016	0.450688	0.000164957	0.0690836	0.584504	-0.296134	0.0166122
Misin16G259500	darkseagreen2	0.549298	2.15373e-06	0.48995	3.43556e-05	0.366586	0.00266912	-0.185921	0.138123	0.210038	0.0930916	0.631351	1.71496e-08	-0.113977	0.365977	-0.0840501	0.505626	0.503806	1.88361e-05	0.809061	3.52406e-16	-0.594952	1.72828e-07	0.419878	0.000497886	0.697174	1.10753e-10	-0.0972001	0.441138	0.543628	2.87196e-06	0.071805	0.569755	-0.347109	0.00461375	-0.0457912	0.717197	0.347372	0.0045808	0.264027	0.0335684	-0.412303	0.000643084	0.434411	0.000299575	0.255447	0.040002	-0.409995	0.000694415
Misin07G130300	darkseagreen2	0.560626	1.1927e-06	0.577447	4.75759e-07	0.260842	0.0358478	-0.317589	0.0099397	0.370398	0.00238851	0.672549	8.48409e-10	-0.127554	0.311267	-0.0627811	0.619311	0.453254	0.000149735	0.627503	2.22065e-08	-0.547074	2.41267e-06	0.140196	0.265332	0.656697	2.84956e-09	0.0505744	0.689091	0.58424	3.23434e-07	0.032141	0.799366	-0.241166	0.0529556	0.158466	0.207386	0.566771	8.57559e-07	0.449276	0.000173927	-0.27891	0.0244578	0.533927	4.64298e-06	0.216043	0.083903	-0.394792	0.00113616
Misin11G100000	darkseagreen2	0.530707	5.42781e-06	0.255698	0.0398	0.500701	2.16013e-05	-0.251177	0.0435662	0.114732	0.362789	0.401823	0.000907386	-0.162867	0.194881	-0.377897	0.00191219	0.378798	0.00186108	0.719172	1.50006e-11	-0.550043	2.07297e-06	0.255774	0.039739	0.515861	1.09271e-05	0.00224648	0.98583	0.573716	5.85916e-07	0.217059	0.0824218	-0.607176	8.21626e-08	-0.344074	0.00500936	0.128023	0.309479	-0.0610862	0.62882	-0.289828	0.0191893	0.697104	1.11428e-10	0.102637	0.415885	-0.128748	0.306724
MisinT184700	darkseagreen2	0.513591	1.21264e-05	0.477016	5.88408e-05	0.219722	0.0786376	-0.244315	0.0498392	0.251787	0.0430413	0.646138	6.14199e-09	-0.198173	0.113545	-0.0819617	0.516295	0.411505	0.000660431	0.691157	1.85559e-10	-0.538183	3.76768e-06	0.283568	0.0220769	0.819341	7.28151e-17	0.0506696	0.688536	0.461031	0.000111132	0.0290092	0.818566	-0.27555	0.0263071	0.0196317	0.876648	0.442572	0.000222947	0.351601	0.00407875	-0.300641	0.0149577	0.326362	0.00797238	0.267413	0.0312792	-0.204357	0.102491
Misin17G132100	darkseagreen2	0.545449	2.61995e-06	0.533473	4.7468e-06	0.280993	0.0233673	-0.265431	0.0326026	0.290061	0.019088	0.678794	5.15705e-10	-0.117648	0.350639	-0.0535833	0.67162	0.529105	5.86265e-06	0.732846	3.9255e-12	-0.569453	7.41028e-07	0.29199	0.0182696	0.680626	4.44623e-10	-0.0403661	0.749531	0.556124	1.51239e-06	0.0609839	0.629396	-0.282308	0.0227005	0.0690485	0.584696	0.450684	0.000164986	0.376591	0.00198846	-0.338866	0.0057585	0.463402	0.000101328	0.25876	0.0374063	-0.406858	0.000770127
Misin06G343800	darkseagreen2	0.713091	2.65575e-11	0.618073	4.12197e-08	0.44992	0.000169784	-0.354954	0.00371599	0.408398	0.000732061	0.656014	2.99727e-09	-0.294148	0.0173898	-0.276582	0.0257266	0.346416	0.00470159	0.549961	2.08174e-06	-0.613661	5.4671e-08	0.240695	0.0534349	0.658361	2.51777e-09	0.20972	0.0935981	0.540177	3.41288e-06	0.000193225	0.998781	-0.391916	0.00124383	0.000529762	0.996658	0.575941	5.17634e-07	0.361001	0.00313346	-0.203262	0.104385	0.366936	0.00264222	0.172635	0.169077	-0.167548	0.182185
Misin02G458100	darkseagreen2	0.538774	3.65899e-06	0.471989	7.21118e-05	0.277743	0.025087	-0.296905	0.0163187	0.329269	0.00740031	0.665713	1.44337e-09	-0.293588	0.0176146	-0.19099	0.127508	0.599576	1.30933e-07	0.801683	1.0319e-15	-0.378759	0.00186327	0.244333	0.0498211	0.686148	2.82468e-10	0.0961351	0.446183	0.731297	4.58777e-12	-0.129736	0.302994	-0.225287	0.071176	-0.0240398	0.849245	0.333508	0.00663053	0.300252	0.0150949	-0.213868	0.0871438	0.523675	7.59163e-06	0.0160875	0.898788	-0.222806	0.0744294
Misin01G045000	darkseagreen2	0.480256	5.15261e-05	0.280288	0.0237318	0.547339	2.38031e-06	-0.10004	0.427843	0.0314967	0.803307	0.270054	0.0295856	0.0773829	0.540078	-0.216232	0.0836267	0.0781584	0.536012	0.471052	7.48707e-05	-0.710765	3.29153e-11	0.269995	0.0296222	0.550143	2.0624e-06	-0.162718	0.195296	0.380336	0.00177671	0.38337	0.00162026	-0.620138	3.60609e-08	-0.221804	0.0757763	0.272796	0.0279092	-0.0202184	0.872992	-0.389608	0.00133684	0.793206	3.35817e-15	0.344272	0.0049827	-0.342445	0.00523398
Misin03G006100	darkseagreen2	0.518342	9.74322e-06	0.478205	5.60522e-05	0.233619	0.0610738	-0.249177	0.0453231	0.313992	0.010861	0.669274	1.09632e-09	-0.276901	0.0255498	-0.110131	0.382479	0.636162	1.23531e-08	0.788205	6.56759e-15	-0.34371	0.00505887	0.341171	0.00541564	0.597207	1.51021e-07	0.0579818	0.646392	0.591198	2.15829e-07	-0.166659	0.18455	-0.14097	0.262676	-0.0241796	0.848379	0.2677	0.0310913	0.312561	0.0112476	-0.194994	0.119572	0.386246	0.00148349	0.0407456	0.747255	-0.245028	0.0491542
Misin16G132000	darkseagreen2	0.504128	1.85693e-05	0.400774	0.000938631	0.354999	0.00371123	-0.178623	0.154552	0.149466	0.234698	0.555207	1.58668e-06	-0.065334	0.605106	-0.113662	0.367315	0.437038	0.000272621	0.745175	1.09056e-12	-0.609292	7.20073e-08	0.355695	0.0036397	0.684045	3.36125e-10	-0.116594	0.355001	0.498364	2.39259e-05	0.173119	0.167868	-0.416117	0.000565762	-0.0919463	0.466334	0.303619	0.0139442	0.190695	0.128108	-0.396935	0.00106144	0.55425	1.66783e-06	0.287924	0.0200313	-0.34972	0.00429565
Misin02G088400	darkseagreen2	0.471741	7.28321e-05	0.374533	0.0021142	0.367698	0.00258442	-0.0316735	0.802226	0.0267656	0.832386	0.496159	2.63291e-05	0.0110974	0.930086	-0.0198224	0.87546	0.263013	0.0342801	0.757294	2.87797e-13	-0.728773	5.90174e-12	0.478463	5.54636e-05	0.849867	3.48776e-19	-0.196519	0.116651	0.28941	0.0193712	0.268569	0.0305277	-0.459701	0.000117004	-0.128562	0.307429	0.318306	0.00976456	0.160685	0.201012	-0.527993	6.18372e-06	0.341783	0.00532769	0.480348	5.13304e-05	-0.308073	0.0125383
Misin04G036000	darkseagreen2	0.5028	1.96934e-05	0.436048	0.000282504	0.229114	0.0663818	-0.268031	0.0308754	0.276286	0.0258923	0.655945	3.01274e-09	-0.213917	0.0870709	-0.129624	0.303418	0.601031	1.1987e-07	0.820413	6.14269e-17	-0.428102	0.000374533	0.252876	0.0421177	0.659361	2.3363e-09	0.037985	0.763863	0.629523	1.93988e-08	-0.0305966	0.80882	-0.247098	0.0472109	-0.0257931	0.838393	0.313035	0.0111183	0.288771	0.0196529	-0.267824	0.0310104	0.533268	4.7944e-06	0.10495	0.4054	-0.239695	0.0544648
Misin01G511600	darkseagreen2	0.512925	1.25006e-05	0.350219	0.00423711	0.532419	4.99613e-06	-0.0132343	0.916668	0.00660154	0.958376	0.393887	0.00116911	0.0542416	0.667821	-0.132366	0.293214	0.167577	0.182109	0.679839	4.7393e-10	-0.777228	2.69298e-14	0.44661	0.000192095	0.754384	3.99074e-13	-0.219625	0.0787728	0.398465	0.00101086	0.333144	0.00669364	-0.590378	2.2648e-07	-0.191199	0.127085	0.306792	0.0129294	0.0475849	0.706611	-0.531708	5.17141e-06	0.588291	2.55864e-07	0.431541	0.000331787	-0.361875	0.00305634
Misin08G254600	darkseagreen2	0.416814	0.000552586	0.167185	0.183147	0.390074	0.00131758	-0.175042	0.163122	-0.00578372	0.963529	0.362613	0.00299257	-0.0524726	0.67805	-0.264627	0.0331527	0.340462	0.00551919	0.715343	2.15306e-11	-0.569146	7.53554e-07	0.279788	0.0239928	0.567575	8.20947e-07	-0.120891	0.337424	0.432877	0.000316416	0.310182	0.0119168	-0.591257	2.15086e-07	-0.334991	0.00637815	0.0697004	0.581147	-0.0873888	0.488808	-0.361829	0.00306034	0.674463	7.29311e-10	0.220671	0.0773227	-0.172514	0.169381
Misin12G095200	darkseagreen2	0.461586	0.000108758	0.471786	7.27003e-05	0.340693	0.00548521	0.00589846	0.962806	0.0722017	0.567619	0.512323	1.28486e-05	0.138173	0.272358	0.12508	0.320826	0.205257	0.100955	0.636051	1.24476e-08	-0.778884	2.18778e-14	0.41165	0.000657235	0.810788	2.7221e-16	-0.26579	0.0323594	0.275105	0.0265602	0.292407	0.0180969	-0.366334	0.00268872	0.0754733	0.550152	0.490833	3.30909e-05	0.306543	0.0130068	-0.565818	9.02955e-07	0.404525	0.000831208	0.580095	4.0973e-07	-0.506578	1.66494e-05
MisinT220500	darkseagreen2	0.458702	0.000121602	0.543181	2.93723e-06	0.101691	0.420219	-0.278712	0.0245636	0.313984	0.0108631	0.703855	6.15182e-11	-0.0676755	0.592204	0.076358	0.545474	0.48117	4.96202e-05	0.677364	5.78601e-10	-0.546598	2.47171e-06	0.10053	0.425572	0.748819	7.36452e-13	-0.0105839	0.933313	0.52045	8.83259e-06	0.0828781	0.511599	-0.175956	0.160901	0.257174	0.038631	0.598443	1.40199e-07	0.516924	1.04044e-05	-0.370866	0.00235596	0.357652	0.00344511	0.329118	0.00742908	-0.390157	0.00131417
Misin07G123300	darkseagreen2	0.519331	9.3056e-06	0.374186	0.00213609	0.490514	3.35435e-05	-0.0653714	0.604899	0.0628029	0.619189	0.453136	0.000150406	0.00611508	0.961441	-0.134047	0.287073	0.258915	0.0372879	0.719473	1.45774e-11	-0.718683	1.57139e-11	0.393995	0.00116513	0.733048	3.84622e-12	-0.164691	0.189862	0.471134	7.46258e-05	0.270129	0.0295383	-0.532173	5.05612e-06	-0.148848	0.236662	0.327123	0.00781907	0.0946784	0.453135	-0.49	3.42829e-05	0.604741	9.55205e-08	0.373978	0.00214928	-0.353934	0.00382316
Misin06G377500	darkseagreen2	0.389788	0.00132937	0.367241	0.00261892	0.178243	0.155445	-0.069253	0.583582	0.0682404	0.58911	0.563739	1.00997e-06	-0.0335159	0.790974	0.0442703	0.726215	0.352093	0.00402358	0.757386	2.84811e-13	-0.599622	1.30568e-07	0.371311	0.00232536	0.871816	3.39682e-21	-0.136195	0.27935	0.354942	0.00371714	0.175723	0.161467	-0.312063	0.011385	0.00796557	0.949786	0.355458	0.00366401	0.263682	0.0338088	-0.482596	4.67759e-05	0.313537	0.0109826	0.420366	0.000489634	-0.280825	0.0234539
Misin02G128700	darkseagreen2	0.455058	0.000139816	0.30999	0.0119722	0.510913	1.36979e-05	0.0522129	0.679557	-0.0154587	0.902724	0.381555	0.00171231	0.03526	0.780363	-0.127176	0.312715	0.229967	0.0653486	0.757191	2.91164e-13	-0.673037	8.16397e-10	0.491202	3.25743e-05	0.719686	1.42832e-11	-0.235408	0.0590644	0.474911	6.40957e-05	0.246321	0.047933	-0.530085	5.59292e-06	-0.177028	0.158326	0.231752	0.0632299	0.0123268	0.922363	-0.548817	2.20748e-06	0.586053	2.91336e-07	0.333989	0.0065477	-0.362845	0.00297277
Misin02G289300	darkseagreen2	0.488897	3.59239e-05	0.455037	0.000139929	0.127212	0.31258	-0.311361	0.011581	0.338419	0.00582718	0.720894	1.27259e-11	-0.305947	0.0131934	-0.134787	0.284397	0.672318	8.63984e-10	0.809773	3.16914e-16	-0.331768	0.00693746	0.213443	0.0877891	0.681197	4.24415e-10	0.132813	0.291574	0.676243	6.32928e-10	-0.141785	0.2599	-0.153799	0.221255	0.0467382	0.711601	0.338567	0.00580444	0.362563	0.00299689	-0.186733	0.136379	0.417327	0.000543065	0.0295996	0.814938	-0.149434	0.2348
Misin04G246900	darkseagreen2	0.466397	9.00847e-05	0.418903	0.000514735	0.203164	0.104556	-0.288127	0.0199401	0.290587	0.0188618	0.609269	7.21125e-08	-0.201399	0.10767	-0.152702	0.224606	0.523889	7.51561e-06	0.717393	1.77561e-11	-0.405616	0.000802113	0.114415	0.364126	0.626425	2.38592e-08	0.0735336	0.560477	0.713942	2.45395e-11	-0.00584879	0.963119	-0.251963	0.0428912	0.0462765	0.714328	0.389088	0.00135861	0.305442	0.0133532	-0.243449	0.050681	0.640634	9.05933e-09	0.0805547	0.523546	-0.232615	0.0622265
Misin03G236500	darkseagreen2	0.535884	4.21908e-06	0.521917	8.24653e-06	0.268178	0.0307799	-0.293789	0.0175337	0.353281	0.00389318	0.623856	2.82769e-08	-0.166952	0.183768	-0.0913925	0.469035	0.489916	3.4406e-05	0.587703	2.64769e-07	-0.451049	0.000162734	0.175115	0.162944	0.560043	1.23019e-06	0.0553264	0.661578	0.624647	2.68404e-08	-0.034579	0.784502	-0.194995	0.11957	0.089769	0.477	0.449653	0.000171494	0.380226	0.00178264	-0.196109	0.117432	0.581873	3.7035e-07	0.135936	0.280273	-0.355593	0.00365016
Misin06G171700	darkseagreen2	0.286419	0.0207188	0.123638	0.326477	0.292345	0.0181226	0.0361053	0.775234	-0.101993	0.418829	0.313852	0.0108983	-0.0306907	0.808243	-0.124944	0.321356	0.272519	0.0280746	0.71873	1.56442e-11	-0.463281	0.000101806	0.417454	0.000540715	0.770745	5.97256e-14	-0.20763	0.0969898	0.3787	0.00186659	0.197228	0.115312	-0.428929	0.000363821	-0.266831	0.031663	0.0145005	0.908727	-0.069254	0.583576	-0.409822	0.000698392	0.508047	1.5589e-05	0.252222	0.0426708	-0.176916	0.158595
Misin02G450300	darkseagreen2	0.455382	0.000138104	0.366524	0.00267392	0.250916	0.043792	-0.25161	0.0431932	0.233182	0.0615729	0.57194	6.46411e-07	-0.188543	0.132552	-0.187069	0.135662	0.497422	2.49269e-05	0.760086	2.09409e-13	-0.42705	0.000388588	0.0908167	0.471852	0.616725	4.49544e-08	0.0616695	0.625541	0.761666	1.74589e-13	0.0364529	0.773128	-0.321604	0.00899244	0.0129896	0.918203	0.372004	0.00227838	0.230118	0.0651671	-0.289947	0.0191376	0.674598	7.21494e-10	0.0831722	0.510097	-0.186407	0.137076
Misin04G370100	darkseagreen2	0.471948	7.22313e-05	0.39232	0.00122819	0.268498	0.0305737	-0.171537	0.171846	0.200037	0.110121	0.588735	2.49322e-07	-0.211692	0.0904851	-0.147656	0.240479	0.467331	8.68223e-05	0.771129	5.70095e-14	-0.448432	0.000179504	0.272883	0.0278574	0.797125	1.9596e-15	0.0294929	0.815593	0.646015	6.19575e-09	-0.0171365	0.892226	-0.284876	0.0214449	-0.0348516	0.782844	0.33036	0.0071951	0.234552	0.0600189	-0.308353	0.0124542	0.533768	4.67907e-06	0.148388	0.238129	-0.17599	0.160819
Misin13G182300	darkseagreen2	0.451787	0.000158275	0.371874	0.00228711	0.282239	0.0227353	-0.118351	0.347747	0.150108	0.232672	0.567803	8.10821e-07	-0.182616	0.145392	-0.116889	0.353776	0.462937	0.000103186	0.820707	5.86088e-17	-0.461062	0.000110996	0.369235	0.00247118	0.800887	1.15554e-15	-0.0319345	0.800629	0.584225	3.2372e-07	-0.00100519	0.993659	-0.293866	0.0175027	-0.0771105	0.54151	0.271407	0.0287482	0.197215	0.115337	-0.350265	0.00423172	0.446752	0.00019109	0.181849	0.147118	-0.201043	0.108306
Misin18G217600	darkseagreen2	0.42563	0.000408301	0.381663	0.00170669	0.0706046	0.57624	-0.314709	0.0106716	0.254629	0.0406651	0.69941	9.11303e-11	-0.236008	0.0584015	-0.0791652	0.530757	0.693345	1.54025e-10	0.83481	5.56814e-18	-0.3602	0.00320562	0.204681	0.101936	0.63627	1.22614e-08	0.0439543	0.728093	0.582676	3.53766e-07	-0.0341079	0.787369	-0.182232	0.146253	0.0063527	0.959944	0.271065	0.0289577	0.317678	0.00991787	-0.247752	0.0466103	0.409637	0.000702685	0.11244	0.372521	-0.189134	0.131321
Misin12G205800	darkseagreen2	0.582018	3.67299e-07	0.544237	2.78515e-06	0.436904	0.000273941	-0.132305	0.293438	0.219235	0.0793193	0.597363	1.49619e-07	-0.0342839	0.786297	-0.0928828	0.461787	0.322	0.00890329	0.706348	4.91955e-11	-0.72772	6.54969e-12	0.360842	0.00314767	0.724588	8.90557e-12	-0.0957475	0.448027	0.577006	4.87678e-07	0.171337	0.172355	-0.433842	0.000305723	0.0624444	0.621195	0.544339	2.77093e-06	0.311426	0.0115626	-0.489136	3.55617e-05	0.5586	1.32779e-06	0.346325	0.00471318	-0.446173	0.000195237
Misin17G139600	darkseagreen2	0.445909	0.000197155	0.483382	4.52738e-05	0.204954	0.10147	-0.160763	0.20079	0.227108	0.0688611	0.63681	1.18135e-08	-0.0453056	0.720072	0.0622003	0.622563	0.481462	4.90242e-05	0.726612	7.30548e-12	-0.52243	8.05015e-06	0.252586	0.0423625	0.709082	3.83948e-11	-0.103276	0.412971	0.590128	2.29826e-07	0.0470119	0.709987	-0.187558	0.134624	0.147283	0.241682	0.460219	0.000114682	0.389904	0.00132458	-0.395038	0.00112733	0.583009	3.47089e-07	0.294483	0.0172565	-0.454131	0.000144838
Misin08G253800	darkseagreen2	0.412814	0.000632199	0.477643	5.73556e-05	0.103625	0.411389	-0.128551	0.307469	0.203975	0.10315	0.670213	1.01892e-09	-0.0952161	0.450562	0.099325	0.431167	0.435704	0.000286014	0.71802	1.67341e-11	-0.516065	1.0825e-05	0.278088	0.0248995	0.874126	1.98644e-21	-0.052591	0.677364	0.462202	0.000106186	0.0109517	0.931002	-0.138459	0.271357	0.186563	0.136742	0.496946	2.54472e-05	0.437663	0.000266539	-0.405308	0.000810237	0.297762	0.0159975	0.349515	0.0043199	-0.306044	0.0131629
Misin01G044700	darkseagreen2	0.419929	0.000497013	0.214747	0.0858233	0.496567	2.58684e-05	-0.0924069	0.464094	-0.00212426	0.986601	0.228409	0.0672451	0.107063	0.395955	-0.205393	0.100725	0.0715616	0.571067	0.448507	0.000178998	-0.66569	1.44599e-09	0.185734	0.138526	0.489286	3.53367e-05	-0.172672	0.168986	0.378093	0.00190093	0.408099	0.000739314	-0.605299	9.22901e-08	-0.215209	0.0851347	0.236661	0.0576878	-0.0528262	0.676001	-0.380403	0.00177309	0.861718	3.15701e-20	0.326872	0.00786931	-0.309707	0.0120544
Misin05G385400	darkseagreen2	0.38806	0.00140266	0.254943	0.0404098	0.406028	0.000791374	0.0167662	0.894541	-0.0364864	0.772925	0.359501	0.00326982	0.0844335	0.503679	-0.0654016	0.604732	0.224994	0.0715543	0.684045	3.36116e-10	-0.639925	9.51916e-09	0.376836	0.00197396	0.748516	7.61023e-13	-0.259365	0.0369477	0.42113	0.000476988	0.293022	0.0178443	-0.478325	5.5777e-05	-0.161011	0.200087	0.210139	0.0929308	0.0318831	0.800944	-0.496334	2.61311e-05	0.711593	3.05007e-11	0.378904	0.00185515	-0.36428	0.00285284
Misin16G083300	darkseagreen2	0.356795	0.0035292	0.296778	0.0163669	0.344326	0.00497539	0.0356859	0.777778	-0.052266	0.679248	0.358894	0.00332644	0.245141	0.0490463	0.084929	0.50117	0.137502	0.274715	0.612439	5.90757e-08	-0.770341	6.27064e-14	0.263676	0.0338133	0.690282	1.99803e-10	-0.336823	0.0060783	0.311489	0.011545	0.457843	0.000125688	-0.489776	3.46109e-05	-0.000468332	0.997046	0.373272	0.00219471	0.135569	0.281585	-0.620489	3.5248e-08	0.651106	4.29537e-09	0.565714	9.08059e-07	-0.483754	4.45786e-05
Misin03G157400	darkseagreen2	0.425232	0.000413991	0.287331	0.0203	0.515599	1.10596e-05	0.077059	0.54178	-0.0817536	0.517364	0.318501	0.00971721	0.19066	0.128179	-0.0497829	0.693714	0.111372	0.377109	0.661487	1.99104e-09	-0.794754	2.71854e-15	0.436251	0.000280452	0.714517	2.32589e-11	-0.346462	0.00469571	0.350693	0.00418217	0.421635	0.000468793	-0.588493	2.52864e-07	-0.160178	0.202455	0.277043	0.0254709	0.00755765	0.952355	-0.618522	4.00419e-08	0.695001	1.33634e-10	0.497819	2.45003e-05	-0.463492	0.00010097
Misin18G128300	darkseagreen2	0.595137	1.70933e-07	0.491607	3.20174e-05	0.410476	0.00068342	-0.290369	0.0189553	0.310695	0.0117697	0.581832	3.71227e-07	-0.175866	0.161121	-0.252353	0.0425592	0.396495	0.00107643	0.6478	5.45343e-09	-0.572429	6.29183e-07	0.163531	0.193043	0.584731	3.14429e-07	0.0837406	0.507199	0.70416	5.98647e-11	0.0827489	0.51226	-0.420943	0.000480059	0.000633751	0.996002	0.48402	4.40865e-05	0.264723	0.0330867	-0.287011	0.020446	0.722403	1.10063e-11	0.135219	0.28284	-0.271892	0.0284526
Misin04G392300	darkseagreen2	0.358408	0.00337245	0.269046	0.0302227	0.316574	0.0101927	0.0282427	0.823282	-0.0206852	0.870084	0.394706	0.00113924	0.070311	0.577831	0.0038579	0.975668	0.244202	0.0499482	0.674011	7.55894e-10	-0.595487	1.67398e-07	0.35818	0.00339423	0.805667	5.80926e-16	-0.241878	0.0522373	0.391607	0.00125595	0.239934	0.0542174	-0.381542	0.00171298	-0.095589	0.448783	0.23641	0.0579616	0.101954	0.419011	-0.472966	6.93329e-05	0.650582	4.46181e-09	0.396081	0.00109069	-0.342237	0.00526327
Misin11G183600	darkseagreen2	0.377031	0.00196247	0.328498	0.00754831	0.300026	0.015175	0.00461936	0.970868	0.0311472	0.805447	0.484269	4.3631e-05	0.0270451	0.830662	0.00932303	0.941243	0.361701	0.00307154	0.784686	1.04175e-14	-0.57294	6.11663e-07	0.405523	0.000804565	0.792159	3.87025e-15	-0.237874	0.0563815	0.529147	5.8509e-06	0.160444	0.201698	-0.338617	0.00579672	-0.0330853	0.7936	0.279638	0.024072	0.166726	0.184371	-0.510075	1.42278e-05	0.604313	9.80708e-08	0.33783	0.00591875	-0.405779	0.000797839
Misin01G310800	darkseagreen2	0.488895	3.59272e-05	0.357557	0.0034544	0.290762	0.0187871	-0.243946	0.050196	0.189272	0.131034	0.588805	2.48316e-07	-0.189062	0.13147	-0.218357	0.0805598	0.497784	2.45376e-05	0.851006	2.79428e-19	-0.51362	1.21103e-05	0.179413	0.152705	0.678816	5.14779e-10	0.0431547	0.732853	0.678263	5.38271e-10	0.105201	0.404271	-0.421471	0.000471435	-0.0778641	0.537554	0.33319	0.00668564	0.178293	0.155326	-0.364782	0.0028119	0.565893	8.99324e-07	0.14124	0.261755	-0.148107	0.239031
Misin03G288500	darkseagreen2	0.470922	7.52628e-05	0.34426	0.00498431	0.464916	9.54926e-05	-0.0766289	0.544045	0.0711032	0.573542	0.406661	0.000775117	0.0629185	0.618543	-0.122632	0.330462	0.260726	0.0359331	0.658396	2.51104e-09	-0.669057	1.11493e-09	0.262113	0.0349234	0.584954	3.10421e-07	-0.183715	0.142944	0.53306	4.84311e-06	0.287696	0.0201341	-0.504377	1.83652e-05	-0.0844452	0.50362	0.336396	0.00614702	0.0932783	0.459873	-0.472501	7.06446e-05	0.737211	2.51475e-12	0.321598	0.00899369	-0.407713	0.00074878
Misin16G138600	darkseagreen2	0.271453	0.0287198	0.210234	0.092779	0.256967	0.0387932	0.0806332	0.52314	-0.0864253	0.493631	0.372947	0.00221589	0.13801	0.272929	0.0836931	0.507441	0.306391	0.0130542	0.755241	3.62628e-13	-0.561582	1.13353e-06	0.3575	0.00345993	0.718683	1.57139e-11	-0.331184	0.00704333	0.422689	0.000452085	0.273721	0.027362	-0.355254	0.00368493	-0.0669959	0.595936	0.174992	0.163246	0.075574	0.549619	-0.565682	9.09625e-07	0.623495	2.89572e-08	0.404867	0.000821977	-0.410956	0.00067259
Misin02G038800	darkseagreen2	0.343817	0.00504429	0.392206	0.00123257	0.0793074	0.530017	-0.0881064	0.485232	0.112921	0.370467	0.596471	1.57833e-07	0.0236405	0.85172	0.141745	0.260035	0.396225	0.00108569	0.711271	3.14199e-11	-0.554019	1.68801e-06	0.237705	0.0565615	0.842753	1.3388e-18	-0.161961	0.197409	0.424501	0.000424627	0.150956	0.230015	-0.20267	0.105421	0.156669	0.212652	0.434904	0.00029433	0.370602	0.00237429	-0.466662	8.91481e-05	0.443783	0.000213253	0.421301	0.000474198	-0.374509	0.00211568
Misin07G046400	darkseagreen2	0.419092	0.000511422	0.316949	0.0100986	0.372167	0.00226747	-0.0493094	0.696486	0.0377591	0.765227	0.422737	0.000451341	0.0952979	0.450171	-0.0442052	0.726602	0.294418	0.0172823	0.661449	1.99681e-09	-0.651313	4.23123e-09	0.32728	0.0077876	0.621896	3.21565e-08	-0.24374	0.0503967	0.415197	0.0005836	0.299265	0.0154474	-0.449477	0.000172629	-0.079853	0.527181	0.274271	0.0270409	0.113733	0.367013	-0.490284	3.3873e-05	0.722241	1.11797e-11	0.37189	0.00228609	-0.424914	0.000418595
Misin01G070000	darkseagreen2	0.447363	0.000186796	0.263721	0.0337816	0.45284	0.000152102	-0.139749	0.266873	0.0504798	0.689643	0.361011	0.00313253	0.0518131	0.681879	-0.206252	0.0992766	0.254741	0.0405743	0.648494	5.18804e-09	-0.651859	4.06625e-09	0.178261	0.155401	0.525332	7.01944e-06	-0.147479	0.241051	0.525897	6.83367e-06	0.354867	0.00372501	-0.585736	2.96728e-07	-0.162933	0.194699	0.270726	0.029167	0.011774	0.925835	-0.439808	0.000246616	0.81633	1.16739e-16	0.274475	0.0269229	-0.322137	0.00887275
Misin05G265500	darkseagreen2	0.41246	0.000639719	0.396966	0.00106039	0.217647	0.0815748	-0.0945069	0.453958	0.103431	0.412267	0.56629	8.80204e-07	0.00673715	0.957522	0.0278866	0.825475	0.344884	0.00490093	0.71163	3.03989e-11	-0.628206	2.11886e-08	0.283493	0.0221133	0.834496	5.88216e-18	-0.147896	0.239707	0.459356	0.000118574	0.19597	0.117697	-0.335349	0.00631868	0.0691768	0.583997	0.428193	0.000373345	0.288528	0.0197609	-0.484734	4.27932e-05	0.486409	3.98958e-05	0.406566	0.000777542	-0.352438	0.00398536
Misin02G117100	darkseagreen2	0.237524	0.0567559	0.254072	0.041122	0.178674	0.15443	0.109176	0.386643	-0.0963076	0.445364	0.386929	0.00145256	0.24853	0.0459042	0.194224	0.121069	0.212547	0.08916	0.668798	1.13758e-09	-0.649389	4.86382e-09	0.313808	0.0109101	0.821328	5.30691e-17	-0.388682	0.00137587	0.28426	0.0217402	0.366127	0.00270484	-0.338419	0.00582718	0.0663239	0.599636	0.300384	0.0150483	0.176293	0.16009	-0.640248	9.30693e-09	0.519411	9.27123e-06	0.549514	2.13005e-06	-0.496585	2.5848e-05
Misin02G055300	darkseagreen2	0.408166	0.000737681	0.276017	0.026043	0.439287	0.000251325	-0.0376625	0.765811	-0.0132194	0.916761	0.350341	0.00422294	0.164099	0.191482	-0.07512	0.552026	0.2006	0.109103	0.651711	4.11049e-09	-0.725267	8.33472e-12	0.233466	0.0612487	0.578506	4.48234e-07	-0.263915	0.0336464	0.452131	0.000156231	0.416593	0.000556731	-0.561827	1.1188e-06	-0.0935286	0.458665	0.315932	0.0103554	0.0467735	0.711393	-0.555851	1.53415e-06	0.779986	1.90364e-14	0.413002	0.000628234	-0.431597	0.000331124
Misin03G308000	darkseagreen2	0.459233	0.000119138	0.382114	0.00168347	0.394584	0.00114364	-0.0670896	0.595421	0.0826407	0.512813	0.455142	0.00013937	0.0804508	0.524083	-0.056552	0.654551	0.252859	0.0421321	0.63377	1.45524e-08	-0.703898	6.12817e-11	0.290605	0.0188542	0.63583	1.2638e-08	-0.190173	0.129175	0.500695	2.16065e-05	0.30383	0.0138746	-0.475054	6.37271e-05	-0.000522535	0.996704	0.41113	0.000668721	0.176267	0.160152	-0.512452	1.27732e-05	0.733663	3.61391e-12	0.392728	0.00121253	-0.442873	0.000220499
Misin06G150300	darkseagreen2	0.505623	1.73752e-05	0.293105	0.0178106	0.497154	2.52181e-05	-0.154633	0.218729	0.133064	0.290653	0.362814	0.0029754	-0.13721	0.275747	-0.314304	0.0107783	0.262237	0.0348342	0.586675	2.81046e-07	-0.505125	1.77647e-05	0.236478	0.057888	0.517021	1.03579e-05	0.00387782	0.975543	0.584906	3.11276e-07	0.126819	0.314089	-0.48644	3.98436e-05	-0.229552	0.06585	0.215934	0.0840632	0.00235275	0.98516	-0.259244	0.0370387	0.762607	1.56557e-13	0.100205	0.427077	-0.155784	0.215278
Misin11G172400	darkseagreen2	0.38569	0.00150909	0.254389	0.0408619	0.266623	0.031801	-0.100215	0.42703	0.0535253	0.671956	0.464501	9.70608e-05	-0.0714386	0.571731	-0.11723	0.352365	0.398892	0.000997141	0.748527	7.60123e-13	-0.500479	2.18126e-05	0.264842	0.0330047	0.695689	1.25946e-10	-0.102082	0.418421	0.545561	2.60503e-06	0.166917	0.183861	-0.387174	0.00144164	-0.126427	0.315598	0.207328	0.0974882	0.0945399	0.4538	-0.379089	0.00184483	0.658696	2.45542e-09	0.238805	0.0553944	-0.209374	0.0941535
Misin12G224600	darkseagreen2	0.399778	0.000969215	0.318331	0.00975847	0.182134	0.146475	-0.156152	0.214183	0.129598	0.303514	0.573033	6.08526e-07	-0.135956	0.280201	-0.0878082	0.486716	0.50071	2.15929e-05	0.796582	2.11295e-15	-0.457034	0.000129652	0.235127	0.0593758	0.733923	3.51987e-12	-0.041335	0.743723	0.601424	1.17036e-07	0.0772341	0.540859	-0.297504	0.0160938	-0.0319601	0.800473	0.277993	0.0249512	0.205675	0.100248	-0.35812	0.00339998	0.577155	4.83606e-07	0.205875	0.0999104	-0.194747	0.120052
Misin06G298600	darkseagreen2	0.391171	0.00127319	0.212967	0.0885155	0.281823	0.0229447	-0.182419	0.145833	0.0801343	0.525722	0.449924	0.000169757	-0.14307	0.255561	-0.233789	0.0608803	0.438485	0.000258735	0.769723	6.75534e-14	-0.441155	0.000234807	0.152059	0.226587	0.598843	1.36863e-07	-0.0144936	0.90877	0.644701	6.80294e-09	0.151212	0.229214	-0.436204	0.000280925	-0.171086	0.172994	0.180142	0.151018	0.0363196	0.773936	-0.326743	0.00789533	0.678153	5.43035e-10	0.115314	0.360343	-0.111385	0.37705
Misin07G130000	darkseagreen2	0.521543	8.39251e-06	0.528958	5.90415e-06	0.143934	0.252671	-0.426446	0.000396866	0.419456	0.000505109	0.712242	2.8729e-11	-0.221251	0.0765291	-0.147777	0.24009	0.581641	3.7528e-07	0.65091	4.35673e-09	-0.42977	0.000353206	0.00988076	0.937735	0.481275	4.9405e-05	0.172738	0.168821	0.6989	9.52898e-11	-0.00468304	0.970466	-0.225247	0.0712275	0.180383	0.150462	0.542399	3.05467e-06	0.443709	0.00021383	-0.217823	0.0813217	0.510416	1.40099e-05	0.0684582	0.587919	-0.276173	0.0259555
Misin01G190300	darkseagreen2	0.401315	0.00092241	0.147564	0.240777	0.62244	3.10322e-08	0.047759	0.705586	-0.139097	0.269136	0.0959566	0.447032	0.2217	0.0759182	-0.224705	0.0719291	-0.103592	0.411537	0.433042	0.000314567	-0.788978	5.92818e-15	0.283703	0.0220106	0.477424	5.78704e-05	-0.283169	0.0222729	0.267655	0.0311203	0.561571	1.13417e-06	-0.759106	2.34246e-13	-0.307991	0.012563	0.191018	0.127452	-0.196101	0.117447	-0.521194	8.53089e-06	0.821727	4.97811e-17	0.428375	0.000370968	-0.327209	0.00780193
MisinT334000	darkseagreen2	0.456909	0.000130275	0.335003	0.00637624	0.245993	0.0482405	-0.27524	0.0264832	0.22171	0.0759042	0.566244	8.82377e-07	-0.20404	0.103038	-0.233654	0.0610344	0.510583	1.39042e-05	0.778273	2.36281e-14	-0.435989	0.000283102	0.0937793	0.457456	0.593846	1.84568e-07	0.0833322	0.50928	0.741202	1.66075e-12	0.073957	0.558216	-0.372821	0.00222415	-0.0451763	0.720838	0.329716	0.0073156	0.187075	0.135649	-0.291521	0.0184658	0.690678	1.93236e-10	0.0727873	0.564474	-0.137838	0.273533
Misin08G302400	darkseagreen2	0.353789	0.00383862	0.159631	0.204023	0.391206	0.00127182	0.005445	0.965664	-0.0825796	0.513126	0.292405	0.0180977	0.0498511	0.693316	-0.143321	0.254719	0.18014	0.151021	0.650481	4.49445e-09	-0.602941	1.06684e-07	0.303909	0.0138486	0.697761	1.05248e-10	-0.205851	0.0999505	0.410487	0.000683167	0.329082	0.00743595	-0.533517	4.73669e-06	-0.24335	0.0507772	0.140804	0.263244	-0.0648809	0.607616	-0.457625	0.000126743	0.746593	9.36788e-13	0.338007	0.0058911	-0.215576	0.0845916
Misin13G165000	darkseagreen2	0.270013	0.0296113	0.297842	0.0159677	0.101349	0.421792	0.0639702	0.612677	-0.0463387	0.71396	0.517957	9.91905e-06	0.131328	0.29705	0.21038	0.0925482	0.354396	0.00377425	0.776022	3.12933e-14	-0.609097	7.28918e-08	0.400642	0.000942636	0.866555	1.11018e-20	-0.320548	0.00923368	0.325911	0.00806454	0.250192	0.0444245	-0.255	0.0403636	0.076045	0.547127	0.3042	0.0137533	0.252888	0.042108	-0.602403	1.1025e-07	0.431432	0.000333065	0.527329	6.38313e-06	-0.414328	0.000600919
Misin02G418500	darkseagreen2	0.369463	0.00245482	0.126288	0.316135	0.399938	0.000964223	-0.0744372	0.555656	-0.0284163	0.822213	0.306227	0.0131054	-0.0716874	0.570389	-0.268254	0.0307309	0.314658	0.0106851	0.731679	4.41536e-12	-0.481586	4.87739e-05	0.258399	0.0376819	0.533303	4.7862e-06	-0.0948681	0.452227	0.561818	1.11935e-06	0.235828	0.0585994	-0.536833	4.02691e-06	-0.303887	0.0138556	0.0578145	0.647345	-0.124587	0.322751	-0.373701	0.00216702	0.729888	5.282e-12	0.142994	0.255817	-0.105196	0.404295
Misin06G415600	darkseagreen2	0.45787	0.000125557	0.249626	0.0449236	0.354052	0.00381064	-0.236739	0.057603	0.146496	0.244237	0.444662	0.000206459	-0.181581	0.147726	-0.304913	0.0135224	0.424096	0.000430641	0.709072	3.84311e-11	-0.440858	0.000237367	0.125338	0.31982	0.506056	1.70428e-05	0.0529031	0.675555	0.665132	1.50913e-09	0.128982	0.305837	-0.458001	0.000124926	-0.197247	0.115276	0.200383	0.109494	0.0331644	0.793118	-0.255336	0.0400912	0.772274	4.96109e-14	0.0596862	0.63672	-0.0927108	0.46262
Misin06G398800	darkseagreen2	0.488578	3.64112e-05	0.271985	0.0283962	0.379865	0.00180219	-0.266977	0.0315664	0.18413	0.142027	0.455565	0.000137143	-0.22212	0.0753496	-0.355019	0.00370915	0.427318	0.000384962	0.696649	1.15918e-10	-0.431413	0.000333298	0.124295	0.323895	0.482496	4.69698e-05	0.0990463	0.432468	0.698598	9.78372e-11	0.0974134	0.440131	-0.467542	8.6098e-05	-0.202174	0.106294	0.218345	0.0805767	0.0377281	0.765415	-0.223569	0.0734163	0.784446	1.07467e-14	0.0140022	0.911851	-0.0715344	0.571214
Misin08G051100	darkseagreen2	0.248485	0.0459443	0.218521	0.0803266	0.105277	0.403928	-0.0205229	0.871095	-0.0102659	0.935313	0.47402	6.64493e-05	0.0504569	0.689777	0.0512717	0.685028	0.431576	0.000331375	0.787864	6.87065e-15	-0.467186	8.73202e-05	0.312374	0.011299	0.706361	4.91378e-11	-0.230769	0.0643907	0.469856	7.85345e-05	0.190554	0.128396	-0.281519	0.0230984	-0.00155207	0.99021	0.195782	0.118055	0.153559	0.221985	-0.489087	3.56362e-05	0.590125	2.29868e-07	0.30295	0.0141665	-0.343249	0.00512196
Misin01G421500	darkseagreen2	0.398496	0.00100988	0.0936748	0.45796	0.431121	0.00033675	-0.153707	0.221533	-0.0308794	0.807087	0.280579	0.0235806	-0.0714763	0.571527	-0.351951	0.00403942	0.273426	0.0275359	0.694209	1.43051e-10	-0.541441	3.20458e-06	0.17618	0.160362	0.473702	6.73081e-05	-0.0509851	0.686697	0.512736	1.26088e-05	0.344175	0.00499574	-0.657099	2.76582e-09	-0.371652	0.00230213	0.058072	0.645879	-0.177136	0.158069	-0.35794	0.0034173	0.745083	1.10133e-12	0.156084	0.214385	-0.0405732	0.748289
Misin04G335700	darkseagreen2	0.446092	0.00019582	0.347788	0.00452906	0.254679	0.0406244	-0.271205	0.0288716	0.218819	0.0799059	0.52628	6.71015e-06	-0.10533	0.403691	-0.161285	0.199313	0.492094	3.1358e-05	0.66414	1.62794e-09	-0.451202	0.000161798	0.125718	0.318341	0.461937	0.000107284	-0.00742673	0.953179	0.611496	6.26999e-08	0.115711	0.358683	-0.33646	0.00613671	-0.0363485	0.77376	0.293612	0.0176048	0.195786	0.118048	-0.266943	0.0315887	0.689846	2.07293e-10	0.117818	0.349938	-0.289558	0.0193066
Misin07G441900	darkseagreen2	0.410988	0.000671892	0.315977	0.0103438	0.207933	0.096492	-0.215404	0.0848456	0.167826	0.181451	0.532638	4.94336e-06	-0.0995769	0.429994	-0.119885	0.341489	0.482137	4.76739e-05	0.734349	3.37076e-12	-0.464021	9.89022e-05	0.116398	0.355818	0.559515	1.2651e-06	-0.0158921	0.900011	0.620271	3.57513e-08	0.13425	0.286338	-0.32977	0.00730531	-0.025874	0.837893	0.305759	0.0132525	0.196189	0.117278	-0.324116	0.00844055	0.681747	4.05809e-10	0.173323	0.16736	-0.213922	0.0870633
Misin13G144100	darkseagreen2	0.247085	0.0472234	0.117681	0.350504	0.269586	0.0298798	0.10207	0.418479	-0.159023	0.205773	0.298302	0.015798	0.125762	0.318173	0.00670282	0.957738	0.193578	0.122334	0.693513	1.51828e-10	-0.575783	5.22243e-07	0.334782	0.00641329	0.791127	4.44798e-15	-0.299726	0.0152819	0.338495	0.00581553	0.335057	0.00636726	-0.436088	0.000282101	-0.166004	0.186306	0.125687	0.318463	-0.0280211	0.824646	-0.532252	5.03673e-06	0.648461	5.20039e-09	0.427116	0.000387688	-0.264701	0.0331015
Misin01G126900	darkseagreen2	0.352976	0.00392633	0.108352	0.390259	0.456846	0.000130588	0.0103899	0.934533	-0.124952	0.321323	0.238885	0.0553109	0.0783829	0.534838	-0.219582	0.0788331	0.151653	0.227842	0.68648	2.74778e-10	-0.64976	4.73516e-09	0.303697	0.0139183	0.602456	1.09895e-07	-0.214245	0.0865761	0.429086	0.000361812	0.421206	0.000475748	-0.6576	2.66468e-09	-0.303106	0.0141145	0.111773	0.37538	-0.16015	0.202537	-0.519459	9.25059e-06	0.771421	5.50298e-14	0.32188	0.00893035	-0.191924	0.125623
Misin01G044200	darkseagreen2	0.379249	0.00183599	0.241864	0.0522509	0.259272	0.037018	-0.14442	0.251057	0.0749566	0.552894	0.463227	0.000102022	-0.0815188	0.518572	-0.159264	0.205078	0.40954	0.00070496	0.755521	3.51402e-13	-0.486424	3.98701e-05	0.161101	0.199832	0.63121	1.73144e-08	-0.0647239	0.608488	0.632505	1.58604e-08	0.184787	0.140585	-0.41471	0.000593242	-0.100498	0.425717	0.240141	0.0540028	0.0908274	0.471799	-0.383939	0.00159231	0.740108	1.86223e-12	0.188493	0.132657	-0.19123	0.127021
Misin11G188400	darkseagreen2	0.201546	0.107407	0.214822	0.0857104	0.0660024	0.60141	0.0326856	0.79604	-0.0446017	0.724247	0.409723	0.000700682	0.0923044	0.464593	0.172745	0.168802	0.269633	0.0298499	0.619014	3.87891e-08	-0.489194	3.54754e-05	0.234443	0.060141	0.753925	4.20007e-13	-0.22889	0.066655	0.375842	0.00203338	0.225439	0.0709807	-0.216592	0.0830996	0.0775334	0.539287	0.288583	0.0197362	0.207741	0.0968072	-0.485498	4.14474e-05	0.473565	6.76799e-05	0.444737	0.000205888	-0.312391	0.0112944
Misin01G056100	darkseagreen2	0.324388	0.00838269	0.267876	0.0309762	0.167301	0.18284	-0.100104	0.427542	0.0335907	0.790519	0.504167	1.85371e-05	0.0459196	0.716438	0.0316126	0.802598	0.453745	0.000146977	0.763913	1.34483e-13	-0.534206	4.58024e-06	0.245448	0.0487552	0.628485	2.07964e-08	-0.20794	0.0964805	0.457408	0.000127805	0.244161	0.0499874	-0.336215	0.00617644	-0.0187409	0.882205	0.238512	0.0557038	0.170244	0.17515	-0.477338	5.80739e-05	0.569487	7.39636e-07	0.340211	0.00555617	-0.366402	0.0026834
Misin16G064400	darkseagreen2	0.426152	0.000400951	0.343601	0.00507376	0.234843	0.0596926	-0.221446	0.0762631	0.206182	0.0993943	0.538664	3.67909e-06	-0.171589	0.171715	-0.167911	0.181225	0.436352	0.000279429	0.696057	1.2201e-10	-0.420239	0.000491772	0.0643699	0.610454	0.621099	3.38748e-08	0.0647351	0.608426	0.704691	5.70907e-11	0.0486911	0.70011	-0.303582	0.0139561	0.0220597	0.861534	0.38036	0.00177543	0.223497	0.0735115	-0.282777	0.0224664	0.662834	1.79805e-09	0.116227	0.356529	-0.155027	0.217542
Misin04G030800	darkseagreen2	0.424473	0.000425039	0.185711	0.138576	0.488467	3.65833e-05	-0.143241	0.254988	0.075312	0.551008	0.225907	0.0703813	-0.0724951	0.566043	-0.329873	0.00728596	0.145791	0.246536	0.447281	0.000187372	-0.463601	0.000100544	0.122369	0.331506	0.390605	0.0012959	-0.0020957	0.986781	0.529234	5.82655e-06	0.202058	0.106498	-0.51357	1.21381e-05	-0.254928	0.040422	0.167083	0.183418	-0.0853775	0.498904	-0.206511	0.0988437	0.852576	2.05195e-19	0.0890363	0.480619	-0.116818	0.35407
Misin09G102400	darkseagreen2	0.226831	0.0692098	0.0209418	0.868487	0.391173	0.00127313	0.16193	0.197496	-0.284312	0.0217154	0.136281	0.279041	0.261099	0.035659	-0.036798	0.771038	0.0266473	0.833117	0.63102	1.75372e-08	-0.705502	5.30866e-11	0.322268	0.00884351	0.65041	4.5176e-09	-0.396272	0.00108409	0.242227	0.0518882	0.562844	1.05961e-06	-0.638731	1.03434e-08	-0.27772	0.0250995	0.0704569	0.57704	-0.194292	0.120936	-0.634188	1.41428e-08	0.714028	2.43439e-11	0.519159	9.38037e-06	-0.29115	0.0186226
MisinT187300	darkseagreen2	0.406397	0.000781864	0.271562	0.0286532	0.208833	0.095027	-0.245222	0.0489697	0.171369	0.172273	0.529953	5.62843e-06	-0.194557	0.12042	-0.236798	0.0575396	0.497819	2.44995e-05	0.782542	1.374e-14	-0.408702	0.000724748	0.0844559	0.503566	0.57194	6.4641e-07	0.0771738	0.541177	0.723186	1.02042e-11	0.0933272	0.459637	-0.380188	0.00178468	-0.0637752	0.613762	0.283825	0.0219512	0.138507	0.271192	-0.305254	0.0134129	0.668068	1.20386e-09	0.0645536	0.609433	-0.0760944	0.546866
Misin01G443300	darkseagreen2	0.412054	0.000648444	0.26023	0.0363004	0.37036	0.00239116	-0.133541	0.288913	0.0447033	0.723644	0.409735	0.000700424	0.0548544	0.664291	-0.170574	0.174304	0.311018	0.0116777	0.724834	8.69448e-12	-0.646586	5.9484e-09	0.0943367	0.454775	0.484218	4.37245e-05	-0.124081	0.324734	0.567309	8.32882e-07	0.369345	0.00246328	-0.566987	8.47564e-07	-0.0702312	0.578264	0.334919	0.00639024	0.0516476	0.682841	-0.527053	6.4675e-06	0.696435	1.1808e-10	0.280221	0.0237664	-0.287101	0.0204049
Misin12G111900	darkseagreen2	0.263506	0.0339326	0.22945	0.0659737	0.177558	0.157064	0.0813103	0.519645	-0.0746798	0.554365	0.405724	0.000799292	0.113314	0.368793	0.115541	0.359394	0.230867	0.0642739	0.65809	2.56911e-09	-0.583962	3.2863e-07	0.318401	0.00974158	0.802424	9.28175e-16	-0.261861	0.035105	0.348567	0.00443367	0.270597	0.0292471	-0.318261	0.00977532	0.0154951	0.902496	0.286873	0.0205093	0.151067	0.229666	-0.530671	5.43724e-06	0.551394	1.93382e-06	0.478749	5.48181e-05	-0.32381	0.00850623
Misin02G450100	darkseagreen2	0.394744	0.00113789	0.223214	0.073887	0.344481	0.00495469	-0.170475	0.174557	0.0787423	0.532961	0.355575	0.00365194	-0.0125037	0.921252	-0.209935	0.0932545	0.271948	0.0284188	0.581195	3.8492e-07	-0.527094	6.4551e-06	0.0722119	0.567565	0.473926	6.67025e-05	-0.060887	0.629942	0.560011	1.23228e-06	0.275337	0.0264281	-0.486653	3.94887e-05	-0.127152	0.312809	0.261155	0.0356177	0.0369399	0.77018	-0.335379	0.00631373	0.874065	2.01506e-21	0.195521	0.118556	-0.220714	0.0772644
Misin11G067900	darkseagreen2	0.351563	0.00408297	0.178336	0.155225	0.246465	0.0477988	-0.104163	0.408949	0.0208075	0.869323	0.424853	0.000419478	-0.0962844	0.445474	-0.169806	0.176279	0.404023	0.000844909	0.770216	6.36592e-14	-0.454877	0.000140786	0.204608	0.10206	0.637837	1.10048e-08	-0.0586549	0.642565	0.554442	1.65122e-06	0.179643	0.152171	-0.413023	0.000627793	-0.17875	0.154254	0.148818	0.236757	0.0208987	0.868755	-0.354008	0.00381529	0.649081	4.97319e-09	0.189865	0.129808	-0.0933159	0.459692
Misin08G241800	darkseagreen2	0.378407	0.00188309	0.306511	0.0130168	0.192998	0.12348	-0.153144	0.223251	0.157413	0.21046	0.528668	5.98696e-06	-0.123769	0.325961	-0.0893009	0.47931	0.486339	4.00128e-05	0.739899	1.90325e-12	-0.390899	0.00128409	0.150295	0.232083	0.598998	1.35589e-07	-0.0218456	0.862865	0.671608	9.13593e-10	0.0370826	0.769316	-0.24396	0.0501823	0.00543766	0.96571	0.288685	0.0196909	0.204155	0.102839	-0.307426	0.0127348	0.718755	1.56069e-11	0.136651	0.277728	-0.207161	0.0977633
Misin17G055100	darkseagreen2	0.289947	0.0191376	0.337083	0.00603675	0.0419336	0.740142	-0.0278655	0.825605	0.0929537	0.461444	0.583087	3.4555e-07	-0.0269089	0.831502	0.141039	0.262439	0.474354	6.55577e-05	0.75612	3.28553e-13	-0.415181	0.000583908	0.248899	0.0455722	0.79184	4.04077e-15	-0.150466	0.231548	0.510932	1.3686e-05	0.0323372	0.798168	-0.102698	0.415604	0.149426	0.234827	0.337065	0.00603958	0.331082	0.00706196	-0.416938	0.000550269	0.490536	3.35113e-05	0.312443	0.0112801	-0.308409	0.0124376
Misin01G013100	darkseagreen2	0.437283	0.000270223	0.324012	0.0084629	0.210043	0.0930837	-0.259618	0.0367576	0.255385	0.0400518	0.572991	6.09945e-07	-0.284935	0.0214165	-0.245938	0.0482922	0.591669	2.09932e-07	0.76799	8.31263e-14	-0.287758	0.0201063	0.137062	0.276269	0.491445	3.22388e-05	0.127541	0.31132	0.7815	1.57021e-14	-0.0839303	0.506234	-0.25359	0.0415213	-0.0448557	0.72274	0.244526	0.049635	0.183583	0.143236	-0.196024	0.117594	0.665563	1.46008e-09	-0.0649561	0.607199	-0.0859992	0.495771
Misin13G188000	darkseagreen2	0.217882	0.0812378	0.262677	0.034519	0.153218	0.223024	0.144957	0.249278	-0.0340683	0.78761	0.385194	0.00153228	0.132535	0.292593	0.198028	0.113814	0.298508	0.0157224	0.652705	3.8228e-09	-0.444015	0.00021144	0.371569	0.00230774	0.721114	1.24606e-11	-0.320964	0.00913804	0.412497	0.00063892	0.126529	0.315204	-0.146353	0.244701	0.0756419	0.549259	0.222292	0.0751188	0.195464	0.118665	-0.491959	3.15402e-05	0.540599	3.34198e-06	0.374488	0.00211702	-0.465068	9.49227e-05
Misin08G181300	darkseagreen2	0.0244274	0.846843	-0.081915	0.516534	0.0365978	0.77225	0.119392	0.343491	-0.208747	0.0951663	0.210029	0.093105	0.0184212	0.8842	0.0308136	0.807491	0.348705	0.00441694	0.675198	6.87911e-10	-0.183549	0.143312	0.284468	0.0216404	0.571964	6.45555e-07	-0.256721	0.0389868	0.366525	0.00267389	0.123528	0.326911	-0.202502	0.105716	-0.198267	0.11337	-0.178535	0.154758	-0.121238	0.336028	-0.357309	0.0034786	0.547564	2.35321e-06	0.160567	0.201348	-0.115607	0.359117
Misin17G238800	darkseagreen2	0.432371	0.000322157	0.201729	0.107082	0.259066	0.0371738	-0.373707	0.00216658	0.232485	0.0623767	0.426766	0.00039246	-0.310353	0.0118674	-0.399868	0.00096642	0.477653	5.73322e-05	0.590711	2.221e-07	-0.264168	0.0334701	-0.050835	0.687572	0.324191	0.00842462	0.230401	0.0648288	0.693166	1.56403e-10	0.0314627	0.803515	-0.385112	0.00153612	-0.207394	0.0973787	0.150082	0.232754	0.0296876	0.814398	-0.0469927	0.7101	0.707868	4.28757e-11	-0.117545	0.351063	0.0903998	0.473897
Misin05G185400	darkseagreen2	0.171844	0.17107	0.172462	0.169513	0.142634	0.257026	0.191149	0.127187	-0.1892	0.131184	0.313081	0.0111059	0.270274	0.0294479	0.249843	0.0447321	0.113144	0.369514	0.594843	1.7395e-07	-0.63895	1.01876e-08	0.350534	0.00420058	0.82406	3.41358e-17	-0.413405	0.000619813	0.182582	0.145467	0.387915	0.00140897	-0.311293	0.0116	0.0255543	0.839869	0.249698	0.0448598	0.124008	0.32502	-0.631055	1.74963e-08	0.520839	8.67379e-06	0.630625	1.80118e-08	-0.404567	0.000830057
Misin05G098200	darkseagreen2	0.410307	0.000687247	0.144088	0.252158	0.360726	0.00315804	-0.217393	0.0819399	0.0622799	0.622117	0.35474	0.00373825	-0.178831	0.154063	-0.371819	0.00229085	0.340206	0.00555698	0.692804	1.61308e-10	-0.450767	0.00016447	0.0866697	0.492405	0.448775	0.00017722	0.0725588	0.565701	0.624329	2.74083e-08	0.222546	0.0747772	-0.562619	1.07243e-06	-0.284121	0.0218078	0.141392	0.261235	-0.0851591	0.500006	-0.277122	0.0254277	0.725851	7.87193e-12	0.06628	0.599878	0.0257664	0.838558
Misin02G040900	darkseagreen2	0.150556	0.231265	0.1575	0.210205	0.089988	0.475922	0.141741	0.260049	-0.181916	0.146968	0.392115	0.00123611	0.265304	0.0326889	0.229733	0.065631	0.304848	0.0135431	0.786102	8.66124e-15	-0.60927	7.21088e-08	0.340018	0.00558484	0.752385	4.98228e-13	-0.438627	0.000257412	0.298514	0.01572	0.39998	0.000962945	-0.33625	0.00617083	0.039848	0.752643	0.207854	0.0966224	0.117646	0.350646	-0.709178	3.80594e-11	0.474723	6.45876e-05	0.550479	2.02706e-06	-0.473452	6.79904e-05
Misin11G226000	darkseagreen2	0.151159	0.22938	0.219404	0.0790818	-0.0824081	0.514004	-0.014093	0.911281	0.00213422	0.986538	0.527894	6.21304e-06	0.0407811	0.747042	0.199983	0.110218	0.491528	3.21255e-05	0.798647	1.58475e-15	-0.367611	0.00259094	0.143818	0.253058	0.723852	9.56634e-12	-0.203913	0.103256	0.496495	2.59492e-05	0.123697	0.326248	-0.105713	0.401974	0.177171	0.157985	0.289865	0.0191732	0.286301	0.0207736	-0.475122	6.35504e-05	0.391567	0.00125754	0.336835	0.0060764	-0.292529	0.0180466
Misin12G070800	darkseagreen2	0.391766	0.0012497	0.230097	0.0651932	0.266016	0.0322074	-0.188809	0.131996	0.106074	0.400361	0.43425	0.000301302	-0.102344	0.417223	-0.199805	0.110542	0.401099	0.000928861	0.671445	9.25293e-10	-0.444735	0.000205898	0.104334	0.408177	0.524957	7.14517e-06	-0.00901654	0.943171	0.603202	1.04987e-07	0.167538	0.182211	-0.398751	0.00100166	-0.128586	0.307339	0.218722	0.0800425	0.071397	0.571955	-0.288187	0.0199132	0.751186	5.68595e-13	0.14051	0.264252	-0.139018	0.26941
Misin03G341300	darkseagreen2	0.246254	0.0479954	0.153594	0.221877	0.348754	0.00441105	0.155994	0.214653	-0.224686	0.071954	0.206981	0.0980619	0.393655	0.00117766	0.09752	0.439629	-0.0360389	0.775637	0.545863	2.56556e-06	-0.847955	5.04052e-19	0.254575	0.0407099	0.62258	3.07491e-08	-0.442429	0.000224121	0.154207	0.220016	0.661047	2.05827e-09	-0.620428	3.5387e-08	-0.041508	0.742687	0.32265	0.00875898	-0.00623194	0.960705	-0.739263	2.03349e-12	0.617735	4.21277e-08	0.681934	3.99661e-10	-0.458753	0.000121362
Misin06G221800	darkseagreen2	0.410724	0.0006778	0.237342	0.0569518	0.23782	0.056439	-0.283819	0.021954	0.204808	0.101719	0.479503	5.31471e-05	-0.2654	0.0326233	-0.31972	0.00942664	0.508357	1.53734e-05	0.700425	8.33668e-11	-0.30012	0.0151417	0.0193938	0.878131	0.432688	0.00031855	0.150461	0.231563	0.773044	4.51622e-14	0.0203352	0.872265	-0.355366	0.00367338	-0.11579	0.358351	0.211603	0.0906238	0.0841967	0.504881	-0.176802	0.158866	0.732927	3.89329e-12	-0.0663713	0.599375	-0.0136308	0.91418
Misin08G239000	darkseagreen2	0.358511	0.00336266	0.223991	0.0728611	0.296632	0.0164221	-0.0985788	0.434654	0.0450138	0.721802	0.387745	0.00141637	0.00989639	0.937636	-0.131112	0.297851	0.308708	0.0123484	0.660184	2.19649e-09	-0.522977	7.84571e-06	0.114969	0.361795	0.547293	2.38589e-06	-0.105299	0.40383	0.580135	4.08813e-07	0.249491	0.0450431	-0.429544	0.000356031	-0.0757714	0.548574	0.273686	0.0273825	0.0682738	0.588927	-0.398969	0.000994695	0.804574	6.81e-16	0.238225	0.056008	-0.230345	0.0648957
Misin02G053200	darkseagreen2	0.18977	0.130006	-0.0163995	0.896835	0.351457	0.00409491	0.172653	0.169032	-0.323913	0.008484	0.113533	0.36786	0.284708	0.0215251	-0.00682235	0.956985	-0.00945166	0.940434	0.590475	2.25195e-07	-0.713961	2.44948e-11	0.299615	0.0153215	0.646653	5.92009e-09	-0.405251	0.000811745	0.172237	0.170077	0.607237	8.18536e-08	-0.643056	7.64211e-09	-0.276014	0.0260445	0.0623838	0.621534	-0.205946	0.0997905	-0.646758	5.87575e-09	0.659333	2.34129e-09	0.571247	6.71538e-07	-0.256613	0.0390718
Misin01G026100	darkseagreen2	0.336269	0.00616763	0.21585	0.0841867	0.358316	0.00338122	-0.026028	0.836941	0.0276318	0.827044	0.260328	0.0362274	0.0805359	0.523643	-0.0942142	0.455363	0.152029	0.226679	0.468019	8.44857e-05	-0.509479	1.46161e-05	0.151606	0.227989	0.450073	0.00016881	-0.152859	0.224124	0.471645	7.3113e-05	0.256972	0.0387893	-0.398555	0.00100795	-0.080703	0.522779	0.245652	0.048562	0.0379808	0.763889	-0.349087	0.00437095	0.842104	1.50867e-18	0.256406	0.0392359	-0.298565	0.0157014
Misin19G010500	darkseagreen2	0.329553	0.00734643	0.196878	0.115972	0.198452	0.113027	-0.204673	0.10195	0.0977695	0.438454	0.39421	0.00115725	-0.0685973	0.587159	-0.159188	0.205295	0.354238	0.00379087	0.575086	5.42945e-07	-0.415647	0.000574809	-0.000520041	0.99672	0.445801	0.000197947	-0.0044147	0.972158	0.590042	2.3098e-07	0.20576	0.100104	-0.372681	0.00223332	-0.0634458	0.615599	0.24929	0.0452225	0.0938881	0.456932	-0.275178	0.0265185	0.763523	1.40735e-13	0.158679	0.206767	-0.140856	0.263068
Misin17G258000	darkseagreen2	0.183188	0.144113	0.382217	0.00167818	-0.157823	0.209258	-0.0844636	0.503526	0.183823	0.142703	0.606908	8.35414e-08	0.0885823	0.482868	0.316258	0.0102725	0.496605	2.58257e-05	0.610854	6.52874e-08	-0.349551	0.00431561	-0.016295	0.897489	0.562519	1.07818e-06	-0.143497	0.254131	0.520095	8.98036e-06	0.061595	0.625959	0.0622862	0.622081	0.456261	0.000133544	0.521277	8.49762e-06	0.528318	6.08813e-06	-0.42572	0.000407027	0.513191	1.235e-05	0.333831	0.00657473	-0.438113	0.000262246
Misin07G284500	darkseagreen2	0.300165	0.0151256	0.087266	0.489421	0.310942	0.0116992	-0.0831188	0.510369	-0.0252044	0.842034	0.271199	0.0288758	-0.0322439	0.798738	-0.243134	0.0509892	0.263842	0.0336974	0.632789	1.55566e-08	-0.435707	0.000285988	0.0625454	0.62063	0.473159	6.87964e-05	-0.0635764	0.61487	0.591749	2.08943e-07	0.266412	0.0319417	-0.496878	2.55217e-05	-0.19768	0.114465	0.1301	0.301628	-0.0912941	0.469516	-0.34534	0.00484084	0.832386	8.47453e-18	0.134916	0.283932	-0.0819466	0.516372
Misin13G135900	darkseagreen2	0.327618	0.00772053	0.152765	0.224413	0.264109	0.0335114	-0.127982	0.309634	0.0497727	0.693774	0.368417	0.00253091	-0.0945475	0.453763	-0.229775	0.0655809	0.365903	0.00272241	0.698846	9.57447e-11	-0.399755	0.000969913	0.0532295	0.673666	0.502085	2.03256e-05	-0.0114415	0.927924	0.670098	1.02817e-09	0.176259	0.16017	-0.423986	0.000432274	-0.127462	0.311621	0.188307	0.133046	0.000313504	0.998022	-0.328825	0.00748524	0.78545	9.43073e-15	0.0896965	0.477358	-0.0801939	0.525413
Misin16G210500	darkseagreen2	0.329401	0.00737509	0.422054	0.000462081	0.0837973	0.506911	-0.0753176	0.550978	0.200479	0.109321	0.565158	9.35736e-07	-0.0583115	0.644516	0.090708	0.472384	0.318599	0.00969355	0.591082	2.17309e-07	-0.430247	0.000347315	0.0678572	0.591208	0.71811	1.65915e-11	-0.00625032	0.960589	0.611504	6.26685e-08	0.00556328	0.964918	-0.0957388	0.448068	0.30781	0.0126179	0.587018	2.75519e-07	0.429426	0.000357513	-0.377717	0.00192252	0.485337	4.17285e-05	0.278879	0.024474	-0.262793	0.0344369
Misin11G210700	darkseagreen2	0.341809	0.00532397	0.44424	0.000209695	0.0915513	0.46826	-0.0774863	0.539535	0.191254	0.126974	0.620167	3.59941e-08	0.00792873	0.950018	0.112604	0.371818	0.421604	0.000469282	0.715486	2.12447e-11	-0.500769	2.15363e-05	0.0987279	0.433956	0.703289	6.47051e-11	-0.091163	0.470157	0.676641	6.1313e-10	0.0839148	0.506313	-0.161815	0.19782	0.331976	0.0069002	0.587563	2.66937e-07	0.437074	0.000272261	-0.499711	2.25593e-05	0.564296	9.802e-07	0.305826	0.0132315	-0.405002	0.000818358
Misin12G272100	darkseagreen2	0.191702	0.126068	0.402989	0.000873787	-0.0733769	0.561315	-0.0221542	0.860947	0.170269	0.175085	0.555018	1.60237e-06	0.141035	0.262454	0.311363	0.0115804	0.400149	0.000957719	0.554747	1.62518e-06	-0.377581	0.00193038	0.0140311	0.91167	0.574056	5.74966e-07	-0.193532	0.122426	0.567733	8.13916e-07	0.0584414	0.643778	0.0530435	0.674742	0.474809	6.43617e-05	0.563804	1.00646e-06	0.511754	1.3185e-05	-0.447822	0.000183633	0.608752	7.44808e-08	0.333163	0.0066904	-0.55356	1.7287e-06
Misin14G028400	darkseagreen2	0.143281	0.254851	0.0617894	0.624867	-0.0460795	0.715492	-0.118629	0.34661	0.00500311	0.968449	0.408605	0.000727081	-0.0638137	0.613548	-0.0385132	0.760677	0.506241	1.69021e-05	0.714627	2.30211e-11	-0.22394	0.0729279	0.00168482	0.989373	0.525531	6.95331e-06	-0.068254	0.589035	0.579925	4.13688e-07	0.117232	0.352358	-0.199342	0.111387	-0.0278419	0.82575	0.0821976	0.515084	0.0800286	0.526271	-0.295701	0.0167792	0.692131	1.70824e-10	0.0983597	0.435681	-0.0911934	0.470008
Misin03G316900	darkseagreen2	0.28591	0.020956	0.239958	0.0541917	0.257889	0.0380746	0.0590893	0.6401	-0.0672186	0.594711	0.343151	0.00513555	0.213599	0.0875517	0.0934976	0.458814	0.140244	0.265168	0.579468	4.24527e-07	-0.680094	4.6425e-10	0.172416	0.169628	0.610143	6.82719e-08	-0.282223	0.0227432	0.384811	0.00155038	0.418301	0.000525393	-0.429124	0.000361335	0.0614497	0.626776	0.385813	0.00150339	0.138599	0.27087	-0.5949	1.7336e-07	0.692505	1.65472e-10	0.520049	8.99957e-06	-0.391988	0.00124102
Misin04G368800	darkseagreen2	0.203374	0.104191	-0.00559279	0.964732	0.286652	0.0206109	0.076938	0.542417	-0.195308	0.118966	0.18396	0.142401	0.0997053	0.429396	-0.106964	0.396394	0.185823	0.138334	0.623749	2.84767e-08	-0.476243	6.07228e-05	0.245942	0.0482888	0.5692	7.51341e-07	-0.254398	0.0408542	0.37532	0.00206528	0.34742	0.00457479	-0.479975	5.21246e-05	-0.276547	0.0257463	-0.0127839	0.919494	-0.176077	0.16061	-0.430224	0.000347605	0.738748	2.14536e-12	0.297733	0.0160084	-0.152269	0.22594
Misin06G346500	darkseagreen2	0.11546	0.359731	0.142254	0.25831	0.0499341	0.69283	0.178395	0.155085	-0.192405	0.12466	0.36748	0.00260078	0.234183	0.0604345	0.257789	0.038152	0.234271	0.0603356	0.731888	4.32344e-12	-0.563471	1.02459e-06	0.295091	0.0170169	0.82217	4.6363e-17	-0.393771	0.00117338	0.303026	0.014141	0.35137	0.00410478	-0.272475	0.0281014	0.0796325	0.528326	0.244792	0.0493803	0.142739	0.256675	-0.681275	4.21738e-10	0.455757	0.000136138	0.564954	9.46074e-07	-0.375693	0.00204244
Misin01G064400	darkseagreen2	0.207679	0.0969086	-0.0306812	0.808302	0.244379	0.0497774	0.0250244	0.843147	-0.185057	0.139995	0.224433	0.0722828	0.00626263	0.960511	-0.178772	0.154201	0.228339	0.0673308	0.704582	5.7648e-11	-0.455905	0.000135376	0.199367	0.111342	0.59742	1.49108e-07	-0.16314	0.194125	0.412906	0.000630244	0.341613	0.005352	-0.522657	7.96466e-06	-0.306638	0.0129772	-0.0144416	0.909096	-0.188787	0.132043	-0.432651	0.000318964	0.66598	1.4141e-09	0.251282	0.0434757	-0.00328101	0.979306
Misin05G351400	darkseagreen2	0.179363	0.152822	0.159389	0.204718	0.238494	0.0557226	0.211655	0.090543	-0.229713	0.0656553	0.247864	0.0465079	0.362738	0.00298192	0.192358	0.124754	-0.0206763	0.87014	0.569171	7.52542e-07	-0.765677	1.09336e-13	0.246155	0.0480887	0.757734	2.73816e-13	-0.429227	0.00036003	0.223016	0.0741494	0.551425	1.93067e-06	-0.473986	6.65387e-05	0.0646024	0.609162	0.370986	0.00234764	0.0746123	0.554724	-0.75799	2.65968e-13	0.560334	1.2113e-06	0.686698	2.69828e-10	-0.436877	0.000274206
Misin03G305600	darkseagreen2	0.20812	0.0961854	0.299734	0.0152791	0.0722393	0.567417	0.139186	0.268826	-0.00537126	0.966128	0.478532	5.53067e-05	0.112672	0.371528	0.219515	0.0789266	0.333401	0.00664905	0.732086	4.23806e-12	-0.466613	8.93182e-05	0.309807	0.0120254	0.807762	4.27242e-16	-0.277629	0.0251493	0.518365	9.73318e-06	0.110486	0.38094	-0.125278	0.320051	0.209677	0.0936673	0.3633	0.0029343	0.291731	0.0183777	-0.573229	6.01956e-07	0.537945	3.81214e-06	0.390192	0.00131272	-0.419425	0.00050565
Misin04G370700	darkseagreen2	0.32305	0.00867106	0.282408	0.0226505	0.189958	0.129617	0.018699	0.882466	-0.0288365	0.819628	0.459963	0.000115825	0.111195	0.377871	0.0603336	0.633062	0.223315	0.0737527	0.683435	3.5343e-10	-0.684576	3.21734e-10	0.249404	0.0451208	0.735529	2.98867e-12	-0.201377	0.107709	0.331173	0.00704533	0.362297	0.00301976	-0.420948	0.000479979	0.0576299	0.648396	0.409462	0.000706784	0.19509	0.119387	-0.582863	3.49994e-07	0.477907	5.67386e-05	0.515495	1.11126e-05	-0.274774	0.0267501
Misin15G128200	darkseagreen2	0.10814	0.391193	0.201413	0.107644	0.0517646	0.682161	0.236701	0.0576447	-0.167151	0.183239	0.331142	0.00705096	0.339682	0.00563504	0.381937	0.00169255	0.155277	0.216794	0.567992	8.02535e-07	-0.587981	2.60521e-07	0.310736	0.011758	0.720708	1.29541e-11	-0.466798	8.86707e-05	0.22468	0.0719619	0.360183	0.00320713	-0.183815	0.142723	0.185742	0.138508	0.311393	0.0115721	0.224081	0.0727429	-0.666858	1.32173e-09	0.561924	1.11302e-06	0.640943	8.86517e-09	-0.537145	3.96563e-06
Misin16G138700	darkseagreen4	-0.604206	9.87182e-08	-0.447048	0.000189	-0.199346	0.11138	0.762581	1.57033e-13	-0.756231	3.24458e-13	-0.457877	0.000125523	0.921938	1.21446e-27	0.697191	1.10592e-10	-0.457563	0.000127047	-0.00996975	0.937175	-0.290203	0.019027	0.105691	0.402071	0.148463	0.237889	-0.912606	3.68872e-26	-0.480122	5.18115e-05	0.699186	9.29359e-11	-0.0633198	0.616302	0.176357	0.159935	-0.174923	0.163415	-0.25744	0.0384232	-0.775045	3.53161e-14	0.260801	0.0358781	0.741804	1.55905e-12	-0.556487	1.4839e-06
Misin17G161900	firebrick2	0.37121	0.00233226	0.438552	0.000258113	0.191748	0.125976	0.0133255	0.916095	0.133773	0.288069	0.553706	1.71568e-06	-0.0740459	0.557742	0.101875	0.419371	0.378479	0.00187901	0.730511	4.9638e-12	-0.444309	0.000209161	0.505018	1.78491e-05	0.901765	1.24082e-24	-0.162815	0.195027	0.394968	0.00112983	-0.0693538	0.583032	-0.115283	0.360476	0.0837478	0.507163	0.315115	0.0105658	0.328295	0.0075878	-0.415686	0.000574058	0.146402	0.244541	0.280014	0.0238748	-0.367078	0.00263132
Misin16G078900	firebrick2	0.345422	0.00483015	0.397536	0.00104131	0.154475	0.219205	-0.0118407	0.925416	0.116295	0.356244	0.563141	1.04291e-06	-0.0633421	0.616177	0.0961355	0.446181	0.438624	0.000257437	0.761207	1.84097e-13	-0.424138	0.000430006	0.418333	0.000524811	0.89779	4.0703e-24	-0.173027	0.168098	0.457192	0.000128869	-0.0349553	0.782214	-0.12591	0.317599	0.0847815	0.501916	0.293655	0.0175876	0.309796	0.0120284	-0.420302	0.000490724	0.290743	0.0187955	0.26958	0.0298836	-0.374196	0.00213542
Misin02G497200	firebrick2	0.294308	0.0173259	0.368009	0.00256113	0.0846139	0.502765	0.00930661	0.941346	0.105585	0.402549	0.512784	1.25814e-05	-0.0744463	0.555608	0.12141	0.33534	0.331747	0.0069413	0.614182	5.28906e-08	-0.371718	0.00229768	0.413072	0.000626763	0.91574	1.22529e-26	-0.131351	0.296963	0.304367	0.013699	-0.0657609	0.602744	-0.0589579	0.640846	0.0987664	0.433776	0.285851	0.0209835	0.322075	0.00888655	-0.340117	0.0055701	0.155628	0.215745	0.284275	0.0217333	-0.282589	0.02256
Misin07G476100	firebrick2	0.331953	0.00690432	0.356803	0.00352835	0.139511	0.267699	-0.0101066	0.936314	0.0434058	0.731357	0.555093	1.59612e-06	-0.00354137	0.977664	0.120499	0.339004	0.380927	0.0017452	0.785931	8.85725e-15	-0.543315	2.9175e-06	0.402154	0.000897729	0.907518	2.0266e-25	-0.191068	0.127351	0.332559	0.00679648	0.119327	0.343759	-0.231851	0.063115	0.0603329	0.633066	0.326429	0.00795885	0.277024	0.0254815	-0.511262	1.3483e-05	0.160653	0.201103	0.410883	0.00067424	-0.314013	0.0108554
Misin03G177800	firebrick2	0.236952	0.0573723	0.272641	0.0280021	0.26777	0.0310452	0.262666	0.0345269	-0.169188	0.177882	0.34026	0.00554893	0.268625	0.0304918	0.284186	0.0217764	0.120906	0.337366	0.660008	2.2257e-09	-0.673792	7.69132e-10	0.594629	1.76181e-07	0.865265	1.47284e-20	-0.486398	3.99139e-05	0.162752	0.1952	0.292027	0.0182542	-0.278654	0.0245946	0.0194904	0.877529	0.245254	0.0489396	0.147283	0.241683	-0.683531	3.50646e-10	0.356075	0.00360121	0.630493	1.81721e-08	-0.54825	2.27231e-06
Misin11G073300	firebrick2	0.190152	0.129218	0.278392	0.0247353	0.23139	0.0636557	0.328664	0.00751629	-0.19485	0.119852	0.279633	0.0240742	0.347372	0.00458079	0.375576	0.0020496	-0.00801431	0.949479	0.532706	4.92713e-06	-0.688847	2.25468e-10	0.543918	2.83036e-06	0.862081	2.92273e-20	-0.517723	1.00268e-05	-0.0456173	0.718226	0.334189	0.00651363	-0.235763	0.0586715	0.0927244	0.462554	0.292642	0.0180001	0.184875	0.140392	-0.70911	3.82969e-11	0.124831	0.321797	0.716915	1.85761e-11	-0.563969	9.97589e-07
Misin04G355100	firebrick2	0.219884	0.0784119	0.305528	0.0133257	0.0733229	0.561604	0.105612	0.402426	0.0286258	0.820924	0.446219	0.000194907	-0.0161072	0.898664	0.165161	0.188583	0.288073	0.0199643	0.623599	2.87592e-08	-0.339082	0.00572565	0.441915	0.000228375	0.861025	3.65528e-20	-0.212097	0.0898557	0.275231	0.0264882	-0.0568262	0.652983	-0.0410487	0.745438	0.0952033	0.450623	0.220923	0.0769767	0.267362	0.0313121	-0.397601	0.00103915	0.161842	0.197744	0.28337	0.022174	-0.312744	0.0111975
Misin03G341600	firebrick2	0.345394	0.00483379	0.320176	0.00931981	0.1743	0.164942	-0.0304183	0.809914	0.0629952	0.618114	0.52882	5.94338e-06	-0.0437284	0.729437	0.0236151	0.851878	0.398403	0.00101286	0.776296	3.02471e-14	-0.491404	3.22952e-05	0.319861	0.0093936	0.879961	4.88143e-22	-0.14408	0.252185	0.487783	3.76536e-05	0.0938886	0.45693	-0.255875	0.0396585	0.017267	0.89141	0.292382	0.0181072	0.222221	0.0752142	-0.446982	0.000189459	0.46555	9.31399e-05	0.305876	0.0132155	-0.272246	0.028239
Misin09G211000	firebrick2	0.20316	0.104563	0.266445	0.03192	0.0707749	0.575318	0.169827	0.176224	-0.0934027	0.459272	0.446247	0.000194703	0.111802	0.375256	0.266983	0.0315625	0.237044	0.0572725	0.687534	2.51666e-10	-0.528884	5.9252e-06	0.464419	9.73726e-05	0.954129	1.05635e-34	-0.311773	0.0114655	0.170097	0.175528	0.157439	0.210384	-0.15287	0.22409	0.0875572	0.487967	0.270747	0.0291539	0.244313	0.0498408	-0.570587	6.96384e-07	0.147241	0.241818	0.536251	4.14385e-06	-0.325103	0.00823204
Misin12G079900	firebrick2	0.235789	0.0586432	0.337718	0.00593637	0.239473	0.0546952	0.286617	0.0206272	-0.121094	0.336606	0.340415	0.00552603	0.280861	0.023435	0.352258	0.00400528	0.0701895	0.57849	0.563974	9.97313e-07	-0.65	4.65372e-09	0.575409	5.33245e-07	0.858888	5.71512e-20	-0.475947	6.14571e-05	0.0984067	0.435461	0.240112	0.054033	-0.186608	0.136645	0.107546	0.393817	0.313358	0.0110309	0.233664	0.0610225	-0.66661	1.34731e-09	0.225438	0.0709814	0.64115	8.73769e-09	-0.598946	1.36015e-07
Misin07G251600	firebrick2	0.343271	0.00511895	0.30905	0.0122471	0.3689	0.00249546	0.201815	0.106929	-0.137203	0.275771	0.356757	0.00353291	0.198645	0.112669	0.137344	0.275273	0.065106	0.606368	0.645556	6.40163e-09	-0.777312	2.66489e-14	0.607144	8.23245e-08	0.898047	3.77457e-24	-0.388963	0.0013639	0.148899	0.236498	0.355382	0.00367177	-0.435578	0.000287311	-0.0636927	0.614222	0.303984	0.013824	0.113497	0.368014	-0.66817	1.19433e-09	0.300466	0.0150192	0.644469	6.91556e-09	-0.439532	0.000249096
Misin07G225000	firebrick2	0.210744	0.0919713	0.360926	0.00314016	0.0925318	0.463488	0.210684	0.0920667	-0.0254203	0.840698	0.457218	0.000128741	0.157864	0.209139	0.356776	0.00353111	0.266853	0.0316482	0.634247	1.40859e-08	-0.487416	3.82409e-05	0.526675	6.58531e-06	0.89711	4.96378e-24	-0.373658	0.00216978	0.258816	0.0373634	0.0740789	0.557565	-0.0310939	0.805773	0.192608	0.124256	0.318287	0.00976913	0.338268	0.00585055	-0.546062	2.53987e-06	0.246599	0.0476732	0.512932	1.24964e-05	-0.549428	2.13947e-06
MisinT548500	firebrick2	0.279821	0.0239755	0.346172	0.00473286	0.240828	0.0532985	0.212964	0.0885203	-0.107388	0.394516	0.429633	0.000354923	0.209701	0.0936287	0.265457	0.0325852	0.154824	0.218153	0.704905	5.60092e-11	-0.696914	1.13283e-10	0.556234	1.5037e-06	0.889784	3.86545e-23	-0.407495	0.000754162	0.167202	0.183103	0.262357	0.0347477	-0.275798	0.0261666	0.087724	0.487135	0.357586	0.00345156	0.230723	0.0644447	-0.699397	9.12416e-11	0.168117	0.180683	0.630818	1.7778e-08	-0.507266	1.61452e-05
Misin14G105500	firebrick2	0.23942	0.0547509	0.360853	0.00314668	0.0786944	0.533211	0.149377	0.234983	-0.0186973	0.882477	0.479444	5.32763e-05	0.137552	0.274542	0.310037	0.0119586	0.226993	0.0690058	0.631157	1.73759e-08	-0.554115	1.67955e-06	0.431525	0.000331974	0.956424	2.1716e-35	-0.311233	0.0116169	0.229465	0.0659548	0.139103	0.269114	-0.109687	0.384412	0.188146	0.133384	0.383276	0.00162493	0.345664	0.0047985	-0.559345	1.27651e-06	0.208883	0.0949452	0.552996	1.78004e-06	-0.448539	0.00017879
Misin02G417200	firebrick2	0.390044	0.0013188	0.643307	7.50813e-09	0.0807465	0.522554	0.00853752	0.946186	0.261835	0.0351234	0.678184	5.41705e-10	0.00236053	0.985111	0.313669	0.0109472	0.315461	0.0104762	0.572232	6.36066e-07	-0.521968	8.22666e-06	0.392056	0.00123838	0.829557	1.37209e-17	-0.137034	0.276369	0.336713	0.00609595	-0.0887198	0.482186	0.0650906	0.606454	0.437248	0.000270563	0.679191	4.99446e-10	0.638856	1.02539e-08	-0.476001	6.13236e-05	-0.000825943	0.99479	0.440036	0.000244578	-0.535329	4.33544e-06
Misin14G105700	firebrick2	0.244705	0.0494636	0.384319	0.00157393	0.0706288	0.576109	0.145832	0.246403	-0.00270404	0.982944	0.495183	2.74635e-05	0.135906	0.280378	0.330358	0.0071953	0.228083	0.0676469	0.620159	3.6013e-08	-0.55145	1.92823e-06	0.436104	0.000281937	0.958649	4.30725e-36	-0.31051	0.0118226	0.205812	0.100016	0.119676	0.342337	-0.0811533	0.520455	0.213547	0.0876308	0.402156	0.000897665	0.374725	0.00210217	-0.563884	1.00211e-06	0.165884	0.186627	0.556792	1.46036e-06	-0.461051	0.000111045
Misin09G097700	firebrick2	-0.110832	0.379438	-0.0110894	0.930136	-0.218664	0.0801238	0.226757	0.0693021	-0.255476	0.0399784	0.298297	0.0157998	0.170566	0.174323	0.377846	0.00191508	0.313531	0.0109842	0.681252	4.22529e-10	-0.232505	0.0623532	0.329554	0.00734616	0.757621	2.77332e-13	-0.400541	0.000945721	0.06323	0.616803	0.14283	0.256369	0.0102294	0.935542	0.0750943	0.552162	-0.0188737	0.881376	0.116189	0.356686	-0.529164	5.84623e-06	0.0118887	0.925114	0.41975	0.000500068	-0.254627	0.0406671
Misin07G107100	firebrick2	0.194445	0.120638	0.277475	0.0252333	0.161215	0.19951	0.274866	0.0266976	-0.150517	0.231386	0.38105	0.00173874	0.263871	0.0336772	0.310258	0.0118947	0.149671	0.234051	0.672725	8.36729e-10	-0.63381	1.45122e-08	0.51608	1.08176e-05	0.944237	4.26754e-32	-0.457197	0.000128844	0.202758	0.105266	0.272532	0.0280668	-0.227113	0.0688556	0.115814	0.358251	0.302302	0.0143847	0.214811	0.0857277	-0.694548	1.3895e-10	0.35194	0.0040407	0.62031	3.56595e-08	-0.51891	9.48978e-06
Misin02G459500	firebrick2	0.144415	0.251072	0.269132	0.0301678	0.214183	0.0866696	0.420607	0.000485622	-0.255355	0.0400759	0.251413	0.0433621	0.456871	0.000130465	0.451338	0.000160973	-0.0741914	0.556966	0.500775	2.15311e-05	-0.750242	6.30606e-13	0.593151	1.92334e-07	0.847421	5.5822e-19	-0.610893	6.51269e-08	-0.061965	0.623882	0.408067	0.000740099	-0.24036	0.0537775	0.153947	0.220804	0.330317	0.0072031	0.190932	0.127627	-0.810757	2.73493e-16	0.218077	0.0809583	0.809087	3.51083e-16	-0.662164	1.89174e-09
Misin07G065700	firebrick2	0.0848975	0.501329	0.275106	0.0265601	-0.0741733	0.557062	0.270889	0.0290663	-0.105928	0.401013	0.447294	0.000187279	0.205767	0.100092	0.445244	0.000202068	0.251521	0.0432695	0.650634	4.44499e-09	-0.448872	0.000176577	0.453728	0.000147069	0.903041	8.38418e-25	-0.396416	0.00107912	0.173971	0.165753	0.106462	0.398629	0.0242728	0.847801	0.274334	0.0270044	0.31259	0.0112396	0.34737	0.00458106	-0.632545	1.58167e-08	0.103118	0.41369	0.556821	1.4581e-06	-0.457757	0.000126104
Misin18G097400	firebrick2	0.101992	0.418834	0.175388	0.162281	0.013324	0.916104	0.233125	0.0616392	-0.198894	0.112211	0.412375	0.000641525	0.222848	0.0743729	0.316814	0.0101323	0.265102	0.0328269	0.784948	1.00682e-14	-0.544442	2.75657e-06	0.425791	0.000406027	0.879328	5.70369e-22	-0.434709	0.000296396	0.204846	0.101654	0.267851	0.0309926	-0.196064	0.117517	0.109424	0.38556	0.22856	0.0670586	0.183831	0.142686	-0.707341	4.49745e-11	0.235994	0.058417	0.571759	6.52872e-07	-0.400746	0.000939477
MisinT251200	firebrick2	0.157423	0.21043	0.148705	0.237117	0.0883443	0.48405	0.198932	0.11214	-0.193464	0.122559	0.377266	0.0019487	0.162417	0.196134	0.210516	0.0923315	0.222192	0.075253	0.753327	4.48865e-13	-0.565731	9.07224e-07	0.385975	0.00149593	0.893951	1.22487e-23	-0.349783	0.00428821	0.242101	0.0520142	0.295749	0.0167606	-0.285633	0.0210859	0.00821688	0.948204	0.205449	0.100629	0.112681	0.371488	-0.646265	6.08646e-09	0.350888	0.00415978	0.549904	2.08785e-06	-0.271188	0.0288821
Misin08G002400	firebrick3	0.349317	0.0043434	0.499159	2.31095e-05	0.0135367	0.91477	-0.147799	0.24002	0.194312	0.120896	0.623238	2.94499e-08	0.0280436	0.824507	0.264091	0.0335237	0.354831	0.00372872	0.553063	1.77391e-06	-0.540111	3.42422e-06	0.310018	0.0119641	0.752821	4.74784e-13	-0.146931	0.24282	0.119432	0.343331	0.0956291	0.448591	-0.0713111	0.572419	0.248465	0.0459621	0.485497	4.14495e-05	0.512453	1.27725e-05	-0.418497	0.000521897	-0.0675508	0.592888	0.481507	4.89332e-05	-0.433734	0.000306897
Misin04G244400	firebrick3	0.474751	6.45143e-05	0.636636	1.19566e-08	0.250447	0.0442006	0.033295	0.792322	0.199137	0.111763	0.66012	2.20695e-09	0.057534	0.648943	0.247307	0.0470179	0.340404	0.00552767	0.691957	1.73379e-10	-0.664054	1.63868e-09	0.552347	1.84093e-06	0.862003	2.97196e-20	-0.245363	0.0488354	0.3288	0.00748999	0.0291731	0.817558	-0.117603	0.350825	0.269264	0.030084	0.574545	5.59542e-07	0.515235	1.12465e-05	-0.558717	1.31961e-06	0.117329	0.351954	0.495581	2.69951e-05	-0.620915	3.42829e-08
Misin08G154500	firebrick3	0.269068	0.0302083	0.58306	3.46078e-07	-0.187513	0.13472	-0.129382	0.304327	0.377744	0.00192094	0.717991	1.67807e-11	-0.142658	0.256948	0.383193	0.00162903	0.580999	3.89237e-07	0.545935	2.55622e-06	-0.144278	0.251528	0.26303	0.0342687	0.647273	5.66336e-09	-0.024395	0.847044	0.379588	0.0018173	-0.367423	0.00260511	0.393165	0.00119601	0.477329	5.80944e-05	0.484057	4.40193e-05	0.714196	2.39661e-11	-0.194293	0.120934	-0.100695	0.424808	0.172503	0.16941	-0.453465	0.000148543
Misin02G499600	firebrick3	0.239937	0.0542142	0.372848	0.00222238	0.136214	0.279279	0.167129	0.183298	-0.0315835	0.802776	0.434302	0.000300737	0.248958	0.0455187	0.385907	0.00149907	0.214539	0.0861338	0.600791	1.21627e-07	-0.599302	1.33118e-07	0.425842	0.000405299	0.825663	2.62555e-17	-0.407096	0.000764127	0.193847	0.121807	0.213993	0.086956	-0.119029	0.344973	0.203208	0.104479	0.37429	0.00212945	0.340725	0.00548049	-0.601733	1.14854e-07	0.266274	0.0320339	0.609775	6.98639e-08	-0.602104	1.12281e-07
Misin14G106400	firebrick3	0.142134	0.258716	0.503458	1.91291e-05	-0.185573	0.138874	0.059985	0.63503	0.233916	0.0607365	0.525019	7.12438e-06	0.036647	0.771952	0.514816	1.14648e-05	0.336551	0.00612211	0.321508	0.00901408	-0.144412	0.251084	0.334331	0.00648942	0.625623	2.51622e-08	-0.189843	0.129854	0.0739597	0.558202	-0.291066	0.018658	0.445366	0.000201158	0.489151	3.55396e-05	0.418952	0.000513866	0.653218	3.68227e-09	-0.207266	0.0975898	-0.239504	0.0546629	0.312969	0.0111362	-0.538926	3.63169e-06
Misin02G494800	firebrick3	0.138111	0.272578	0.297515	0.0160893	-0.110419	0.381228	0.0482043	0.702968	0.038688	0.759623	0.536026	4.18986e-06	0.0162424	0.897818	0.324162	0.0084307	0.510733	1.38105e-05	0.769641	6.82173e-14	-0.271434	0.0287315	0.416736	0.000554045	0.712819	2.72364e-11	-0.25525	0.0401613	0.276739	0.0256394	-0.0616524	0.625637	0.0798586	0.527152	0.179764	0.151891	0.182182	0.146366	0.349506	0.00432103	-0.451877	0.000157737	-0.0329603	0.794363	0.294408	0.0172865	-0.412931	0.000629728
Misin12G034700	firebrick3	0.138956	0.269624	0.409115	0.00071494	-0.0042527	0.973179	0.251407	0.0433673	0.0130302	0.917948	0.415417	0.000579289	0.225784	0.0705388	0.496585	2.58484e-05	0.162038	0.197194	0.446528	0.000192681	-0.416851	0.000551887	0.459174	0.000119407	0.846363	6.82331e-19	-0.394201	0.00115757	0.101033	0.423245	0.00415859	0.973772	0.137802	0.27366	0.36378	0.00289412	0.390439	0.00130264	0.458034	0.00012477	-0.519484	9.23957e-06	0.0298994	0.813097	0.528114	6.14789e-06	-0.623354	2.92269e-08
Misin06G374100	firebrick3	0.2241	0.0727176	0.426986	0.000389453	-0.0575995	0.64857	0.0620017	0.623676	0.0725568	0.565711	0.611777	6.15985e-08	0.0947574	0.452757	0.372473	0.00224712	0.415928	0.00056938	0.707465	4.44735e-11	-0.472339	7.11047e-05	0.430201	0.000347878	0.833032	7.5822e-18	-0.278103	0.0248915	0.228667	0.0669274	0.0471662	0.709077	0.00929231	0.941436	0.310939	0.0117002	0.408503	0.000729523	0.473261	6.85143e-05	-0.562013	1.10773e-06	-0.00539163	0.966	0.477564	5.75404e-05	-0.514271	1.1755e-05
Misin06G352000	firebrick3	0.26836	0.0306624	0.493528	2.9491e-05	0.0730235	0.563208	0.15059	0.231159	0.109695	0.38438	0.553869	1.70119e-06	0.106526	0.398345	0.391234	0.00127071	0.329155	0.00742193	0.637912	1.09477e-08	-0.452981	0.000151292	0.474015	6.64617e-05	0.839241	2.53815e-18	-0.301121	0.0147903	0.310741	0.0117564	-0.0593422	0.638667	0.083846	0.506663	0.333639	0.00660783	0.452672	0.00015307	0.489701	3.47209e-05	-0.514204	1.17911e-05	0.112217	0.373474	0.448114	0.000181647	-0.579978	4.12462e-07
Misin03G062200	firebrick3	0.157097	0.211387	0.342422	0.00523719	-0.103052	0.413993	0.051018	0.686505	0.0357957	0.777111	0.531695	5.17461e-06	0.167988	0.181023	0.391388	0.0012646	0.384162	0.00158148	0.63627	1.22617e-08	-0.430218	0.00034767	0.307884	0.0125954	0.739092	2.06996e-12	-0.303733	0.0139063	0.159952	0.203101	0.105131	0.404584	0.0244321	0.846814	0.29359	0.0176138	0.344303	0.00497851	0.421032	0.000478603	-0.515837	1.09393e-05	0.0747315	0.55409	0.472441	7.08126e-05	-0.474518	6.51235e-05
Misin01G307000	firebrick3	0.376905	0.00196984	0.469879	7.84628e-05	0.190533	0.128438	0.0333009	0.792285	0.0852172	0.499713	0.536432	4.10721e-06	0.0826422	0.512806	0.20518	0.101085	0.211622	0.0905938	0.62151	3.29774e-08	-0.662601	1.83008e-09	0.365858	0.00272596	0.778134	2.40412e-14	-0.20511	0.101205	0.242986	0.0511355	0.184736	0.140696	-0.216782	0.0828241	0.197682	0.114461	0.532331	5.01759e-06	0.390682	0.00129279	-0.570798	6.88359e-07	0.128624	0.307194	0.541048	3.26806e-06	-0.420502	0.000487376
Misin02G286700	firebrick3	0.130927	0.298541	0.387873	0.00141079	-0.17389	0.165954	0.0809487	0.52151	0.0857682	0.496934	0.584186	3.24446e-07	0.131988	0.294606	0.495753	2.6796e-05	0.452049	0.000156718	0.647442	5.59499e-09	-0.339136	0.0057174	0.242258	0.0518569	0.769182	7.20843e-14	-0.279152	0.0243286	0.294537	0.0172352	-0.0205006	0.871234	0.194135	0.121243	0.42511	0.000415749	0.423303	0.00044261	0.534554	4.50297e-06	-0.478608	5.51347e-05	0.127858	0.310109	0.457546	0.000127128	-0.503799	1.88423e-05
Misin02G090000	firebrick3	0.128245	0.308633	0.345313	0.00484443	0.0471043	0.709442	0.293307	0.0177283	-0.094779	0.452653	0.408567	0.000728003	0.359053	0.00331155	0.514612	1.15724e-05	0.206138	0.0994677	0.609476	7.11856e-08	-0.554523	1.6443e-06	0.470268	7.72547e-05	0.725049	8.51368e-12	-0.523003	7.83599e-06	0.074395	0.555881	0.19384	0.12182	-0.00690741	0.95645	0.313037	0.0111177	0.3566	0.00354856	0.360269	0.00319935	-0.706696	4.76737e-11	0.123168	0.328334	0.626022	2.45055e-08	-0.685301	3.02999e-10
Misin17G200300	firebrick3	0.239625	0.0545371	0.482326	4.73033e-05	-0.10642	0.398817	0.021188	0.866955	0.173433	0.167086	0.680915	4.34295e-10	0.00348187	0.978039	0.368492	0.00252532	0.464917	9.54881e-05	0.734394	3.35544e-12	-0.389683	0.00133372	0.245538	0.0486694	0.820908	5.67617e-17	-0.14161	0.260492	0.425756	0.000406526	-0.0792836	0.530141	0.122379	0.331465	0.449121	0.000174943	0.563681	1.0131e-06	0.584332	3.21731e-07	-0.50024	2.20421e-05	0.0432949	0.732018	0.394797	0.00113596	-0.410896	0.000673949
Misin07G112000	firebrick3	0.172203	0.170163	0.498079	2.42238e-05	-0.106475	0.398571	0.059359	0.638572	0.18915	0.131287	0.443096	0.000218703	0.157834	0.209226	0.493953	2.89577e-05	0.0594825	0.637873	0.133173	0.290254	-0.379655	0.00181363	0.16066	0.201082	0.614444	5.20167e-08	-0.15403	0.220552	0.0148536	0.906514	-0.0197377	0.875987	0.236292	0.0580911	0.549767	2.10254e-06	0.641995	8.23518e-09	0.639647	9.70534e-09	-0.323507	0.00857161	-0.0945117	0.453935	0.518991	9.45404e-06	-0.493061	3.00879e-05
Misin06G034000	firebrick3	0.356491	0.00355944	0.515941	1.0887e-05	-0.0127175	0.919911	-0.0622082	0.622518	0.215128	0.0852553	0.696012	1.22482e-10	-0.0934292	0.459145	0.252301	0.0426034	0.483752	4.45812e-05	0.678419	5.31536e-10	-0.433346	0.00031118	0.460148	0.000114996	0.782836	1.323e-14	-0.106865	0.396835	0.327319	0.00778003	-0.0913654	0.469167	0.0374746	0.766946	0.249306	0.0452078	0.443912	0.000212244	0.530129	5.58105e-06	-0.371807	0.00229168	0.0685416	0.587463	0.378741	0.00186428	-0.378597	0.00187236
Misin03G158600	firebrick3	0.215888	0.0841307	0.528576	6.0135e-06	-0.0755799	0.549588	0.125631	0.318681	0.203789	0.10347	0.569815	7.26464e-07	-0.00827643	0.947829	0.41464	0.000594637	0.276242	0.0259169	0.449978	0.000169417	-0.279057	0.0243793	0.386156	0.00148762	0.788154	6.61248e-15	-0.136316	0.278919	0.294534	0.0172362	-0.251967	0.0428879	0.291087	0.0186491	0.489951	3.43553e-05	0.546059	2.5402e-06	0.618656	3.96973e-08	-0.363802	0.00289227	-0.097251	0.440897	0.341308	0.00539576	-0.449145	0.000174787
Misin01G432800	firebrick3	0.124291	0.323912	0.386929	0.00145256	-0.0417992	0.740946	0.253373	0.0417017	-0.046349	0.7139	0.453993	0.0001456	0.320204	0.00931349	0.53682	4.02951e-06	0.19002	0.12949	0.548387	2.25647e-06	-0.552864	1.79227e-06	0.474036	6.64063e-05	0.820091	6.46567e-17	-0.470726	7.58554e-05	0.0696308	0.581525	0.176767	0.158951	0.0254485	0.840524	0.380863	0.00174861	0.428097	0.000374607	0.454879	0.000140777	-0.66801	1.20926e-09	0.0528021	0.676141	0.653883	3.50701e-09	-0.659993	2.22809e-09
Misin03G178500	firebrick3	0.514063	1.18671e-05	0.594167	1.81084e-07	0.389407	0.00134523	-0.129316	0.304577	0.276294	0.0258873	0.511369	1.34176e-05	0.0987307	0.433943	0.018891	0.881268	0.194649	0.120242	0.472357	7.10525e-05	-0.701386	7.65922e-11	0.199161	0.11172	0.427308	0.000385101	-0.103577	0.411603	0.424346	0.000426919	0.198678	0.112609	-0.325316	0.00818757	0.271086	0.0289449	0.678016	5.49082e-10	0.406461	0.000780229	-0.500095	2.21824e-05	0.327434	0.00775699	0.35395	0.00382148	-0.55157	1.91632e-06
Misin07G268200	firebrick3	0.144768	0.249902	0.537967	3.80801e-06	-0.207746	0.0967988	0.0353765	0.779655	0.246363	0.0478935	0.532116	5.07028e-06	0.119135	0.34454	0.554236	1.66908e-06	0.178716	0.154334	0.204933	0.101505	-0.293069	0.0178252	0.11597	0.357598	0.62126	3.35208e-08	-0.130179	0.301335	0.116049	0.357269	-0.132547	0.292548	0.369461	0.00245494	0.66604	1.4076e-09	0.69403	1.45258e-10	0.743931	1.24511e-12	-0.309121	0.0122262	-0.153404	0.222457	0.460251	0.000114542	-0.522544	8.00722e-06
MisinT220600	firebrick3	0.117508	0.351217	0.32975	0.0073091	-0.0195019	0.877458	0.250407	0.0442357	-0.108495	0.389631	0.413773	0.000612213	0.335929	0.00622301	0.511287	1.34675e-05	0.111125	0.378172	0.535429	4.31429e-06	-0.620661	3.48553e-08	0.385843	0.00150199	0.842495	1.4039e-18	-0.460227	0.000114645	0.0599597	0.635173	0.287992	0.0200006	-0.0705379	0.576601	0.337525	0.00596669	0.458319	0.000123406	0.400962	0.000932977	-0.710521	3.36618e-11	0.128842	0.30637	0.734031	3.48154e-12	-0.584312	3.22092e-07
Misin01G279300	firebrick3	0.033334	0.792084	0.377364	0.00194298	-0.171804	0.171171	0.310768	0.0117487	-0.0253699	0.841009	0.451807	0.000158157	0.258754	0.0374109	0.643469	7.42296e-09	0.210302	0.0926708	0.485773	4.09736e-05	-0.363257	0.00293788	0.40004	0.000961081	0.773606	4.21594e-14	-0.412911	0.000630138	0.0847246	0.502204	-0.00945121	0.940437	0.261916	0.0350649	0.507622	1.5889e-05	0.444861	0.000204945	0.536184	4.15749e-06	-0.570913	6.84015e-07	-0.0981393	0.436715	0.586926	2.76987e-07	-0.591815	2.08131e-07
Misin19G135400	firebrick3	0.0146904	0.907537	0.279369	0.0242136	-0.0712278	0.572869	0.390062	0.00131806	-0.17202	0.170624	0.331404	0.00700326	0.393775	0.00117323	0.630746	1.78653e-08	0.0708685	0.574811	0.448855	0.000176692	-0.508922	1.49873e-05	0.448108	0.000181683	0.815049	1.42336e-16	-0.543427	2.90112e-06	-0.0305732	0.808964	0.206878	0.0982323	0.0828163	0.511915	0.377972	0.00190787	0.369885	0.00242465	0.387358	0.00143344	-0.663947	1.65208e-09	0.0669055	0.596433	0.73848	2.20564e-12	-0.623573	2.88088e-08
Misin01G474900	firebrick3	-0.0549597	0.663685	0.294417	0.0172829	-0.386485	0.00147261	0.101738	0.420001	0.0749399	0.552982	0.484221	4.37189e-05	0.146668	0.243674	0.543488	2.89225e-06	0.281951	0.0228799	0.411531	0.000659855	-0.186214	0.137492	-0.0599865	0.635022	0.614993	5.02257e-08	-0.158884	0.206174	0.305201	0.01343	-0.0314789	0.803416	0.316672	0.0101679	0.650099	4.62057e-09	0.557096	1.43723e-06	0.593564	1.87684e-07	-0.437873	0.00026453	0.0324325	0.797585	0.406442	0.0007807	-0.350415	0.00421439
Misin01G181400	firebrick3	0.00510714	0.967793	0.414474	0.000597963	-0.265158	0.0327884	0.248661	0.0457857	0.0748081	0.553683	0.463309	0.000101696	0.208243	0.0959853	0.660507	2.14373e-09	0.202111	0.106405	0.352143	0.00401806	-0.240259	0.0538815	0.304553	0.0136386	0.682753	3.73758e-10	-0.304092	0.0137885	0.0684313	0.588065	-0.124391	0.323519	0.406147	0.000788296	0.620758	3.46348e-08	0.506381	1.67972e-05	0.634686	1.36696e-08	-0.459621	0.000117366	-0.203713	0.103603	0.490688	3.32955e-05	-0.561558	1.13493e-06
Misin16G057900	firebrick3	0.101872	0.419388	0.280757	0.0234889	0.0726168	0.565389	0.307992	0.0125629	-0.17399	0.165706	0.31491	0.0106191	0.399724	0.000970885	0.464954	9.53481e-05	-0.0108427	0.931687	0.51402	1.18905e-05	-0.679082	5.0386e-10	0.330673	0.00713707	0.773061	4.50676e-14	-0.479852	5.23887e-05	0.0972874	0.440726	0.384566	0.00156206	-0.174606	0.164189	0.316733	0.0101526	0.486607	3.95647e-05	0.307293	0.0127755	-0.780669	1.74558e-14	0.174721	0.163909	0.754907	3.76435e-13	-0.574269	5.68196e-07
MisinT382800	firebrick3	0.0093056	0.941353	0.28249	0.0226094	-0.0319383	0.800606	0.432183	0.000324322	-0.18364	0.143109	0.274164	0.0271031	0.416813	0.000552607	0.634049	1.42774e-08	-0.0300839	0.811965	0.350358	0.00422095	-0.502056	2.03512e-05	0.503019	1.95041e-05	0.821712	4.99017e-17	-0.566885	8.52267e-07	-0.123558	0.326795	0.178081	0.155827	0.107706	0.393108	0.359198	0.00329795	0.351927	0.00404207	0.367549	0.0025956	-0.642399	8.00455e-09	0.0273992	0.828478	0.73759	2.41827e-12	-0.652378	3.91529e-09
Misin19G087300	firebrick3	-0.00653544	0.958793	0.207051	0.0979464	-0.115089	0.36129	0.284596	0.0215786	-0.155609	0.215801	0.363369	0.0029285	0.372446	0.0022489	0.537926	3.81579e-06	0.235858	0.0585664	0.593292	1.90736e-07	-0.445376	0.000201083	0.289591	0.0192921	0.754209	4.06918e-13	-0.521405	8.44667e-06	0.208694	0.0952509	0.23109	0.0640096	0.0296856	0.81441	0.336666	0.0061036	0.301424	0.0146853	0.328074	0.00763099	-0.672133	8.76634e-10	0.390918	0.00128331	0.596852	1.54271e-07	-0.623159	2.96033e-08
Misin08G112000	firebrick3	0.0244676	0.846594	0.331661	0.00695671	-0.0649103	0.607454	0.3281	0.00762578	-0.106599	0.39802	0.329168	0.00741949	0.444954	0.000204242	0.582707	3.53125e-07	-0.0412375	0.744307	0.352611	0.00396623	-0.574927	5.4778e-07	0.246581	0.0476908	0.735055	3.13685e-12	-0.48046	5.10946e-05	0.0513039	0.68484	0.282512	0.0225987	0.0283573	0.822576	0.526081	6.77395e-06	0.588529	2.52339e-07	0.458714	0.000121547	-0.723554	9.84687e-12	0.168137	0.180632	0.729686	5.38969e-12	-0.659748	2.26944e-09
Misin01G046200	firebrick3	0.00815905	0.948568	0.193181	0.123117	-0.0100778	0.936496	0.400063	0.000960384	-0.235041	0.0594721	0.278744	0.0245462	0.417008	0.000548962	0.530092	5.59106e-06	0.0854138	0.49872	0.523818	7.54086e-06	-0.52455	7.28441e-06	0.481773	4.83985e-05	0.807896	4.18861e-16	-0.588917	2.46696e-07	0.0611269	0.628591	0.275037	0.0265993	-0.0295109	0.815483	0.240435	0.0537011	0.250442	0.0442047	0.247284	0.0470399	-0.697346	1.0911e-10	0.379901	0.0018002	0.684257	3.30313e-10	-0.617823	4.18903e-08
Misin04G221100	firebrick3	0.00556785	0.964889	0.250177	0.044437	-0.223543	0.073451	0.175042	0.163123	-0.0501285	0.691695	0.498648	2.3631e-05	0.221125	0.0767008	0.488396	3.66932e-05	0.424901	0.000418782	0.740705	1.74958e-12	-0.325935	0.0080597	0.247304	0.0470214	0.682654	3.76817e-10	-0.372507	0.00224486	0.259539	0.0368166	0.0847641	0.502004	0.110275	0.381853	0.395687	0.0011044	0.31255	0.0112505	0.405209	0.000812867	-0.636079	1.24239e-08	0.0842331	0.504696	0.438076	0.000262595	-0.48816	3.70597e-05
Misin13G003400	firebrick3	0.0235108	0.852525	0.298095	0.015874	-0.181731	0.147387	0.200098	0.11001	-0.0658823	0.602073	0.449888	0.000169986	0.35597	0.00361185	0.553846	1.70323e-06	0.216579	0.0831191	0.518629	9.61435e-06	-0.495932	2.65898e-05	0.20717	0.0977493	0.770435	6.20021e-14	-0.434895	0.000294427	0.176332	0.159995	0.249419	0.0451072	0.0439237	0.728275	0.48432	4.35395e-05	0.487104	3.87461e-05	0.474653	6.47693e-05	-0.660767	2.10225e-09	0.263354	0.0340393	0.651908	4.05174e-09	-0.603359	1.03984e-07
Misin04G398900	firebrick4	0.852334	2.15242e-19	0.790266	4.99236e-15	0.454767	0.000141377	-0.749384	6.925e-13	0.857603	7.45103e-20	0.715539	2.11387e-11	-0.747438	8.55273e-13	-0.568465	7.82104e-07	0.570662	6.93519e-07	0.326639	0.00791631	-0.119528	0.342941	0.0939763	0.456507	0.188069	0.133547	0.672544	8.48725e-10	0.700105	8.57397e-11	-0.574976	5.46264e-07	-0.0896117	0.477776	0.00503985	0.968217	0.504216	1.84971e-05	0.48752	3.80745e-05	0.37803	0.00190457	-0.0819338	0.516438	-0.493996	2.89035e-05	0.0091487	0.94234
Misin02G483200	firebrick4	0.812893	1.98025e-16	0.719525	1.45049e-11	0.515884	1.09156e-05	-0.685091	3.08312e-10	0.811884	2.30782e-16	0.546058	2.54033e-06	-0.714725	2.28113e-11	-0.556446	1.4871e-06	0.426803	0.000391952	0.112601	0.37183	-0.0502443	0.691018	0.1294	0.304259	0.0476947	0.705965	0.656287	2.93744e-09	0.547156	2.40252e-06	-0.584107	3.25918e-07	-0.0435294	0.730622	-0.0891789	0.479913	0.381371	0.00172188	0.389977	0.00132154	0.520548	8.79246e-06	-0.0617925	0.62485	-0.494253	2.85856e-05	0.047457	0.707364
Misin17G162900	firebrick4	0.838341	2.98319e-18	0.696394	1.18499e-10	0.433109	0.000313812	-0.807536	4.41696e-16	0.804229	7.15939e-16	0.697427	1.08343e-10	-0.790221	5.02269e-15	-0.641395	8.58921e-09	0.5845	3.18632e-07	0.34385	0.0050398	-0.118465	0.347278	0.0270949	0.830355	0.208301	0.0958907	0.720303	1.34665e-11	0.66495	1.5303e-09	-0.511281	1.34713e-05	-0.154306	0.219716	-0.119727	0.342132	0.433713	0.000307129	0.396195	0.00108674	0.435679	0.000286267	-0.0231246	0.854921	-0.475581	6.23796e-05	0.15106	0.229688
Misin04G071700	firebrick4	0.703456	6.37461e-11	0.720564	1.31347e-11	0.24255	0.0515665	-0.725291	8.31529e-12	0.870294	4.80992e-21	0.721926	1.15248e-11	-0.803022	8.51953e-16	-0.491706	3.18827e-05	0.667008	1.30658e-09	0.308308	0.0124679	0.119639	0.34249	-0.0168654	0.893921	0.111883	0.374908	0.728264	6.2072e-12	0.802373	9.34955e-16	-0.742145	1.50408e-12	0.145088	0.248846	0.127869	0.310064	0.471832	7.25673e-05	0.547002	2.42152e-06	0.488685	3.62481e-05	-0.0725798	0.565588	-0.619529	3.75153e-08	0.0914685	0.468664
Misin11G078500	firebrick4	0.80949	3.30631e-16	0.85762	7.42446e-20	0.292283	0.0181482	-0.766255	1.02131e-13	0.940932	2.48956e-31	0.773699	4.16813e-14	-0.739475	1.98923e-12	-0.413429	0.000619309	0.581251	3.83697e-07	0.192949	0.123577	-0.0417293	0.741363	-0.0194525	0.877765	0.136272	0.279073	0.730948	4.75122e-12	0.60132	1.17776e-07	-0.671349	9.32327e-10	0.140513	0.264243	0.194586	0.120362	0.635079	1.33066e-08	0.671497	9.21559e-10	0.489721	3.46924e-05	-0.205984	0.0997276	-0.445289	0.000201732	0.0204646	0.871458
Misin01G427600	firebrick4	-0.692888	1.60159e-10	-0.549619	2.11862e-06	-0.269771	0.0297631	0.778298	2.35513e-14	-0.685071	3.08826e-10	-0.669448	1.08151e-09	0.671098	9.5082e-10	0.583364	3.40096e-07	-0.602973	1.06471e-07	-0.479954	5.21699e-05	0.153054	0.223527	0.172349	0.169796	-0.246471	0.0477929	-0.658018	2.58296e-09	-0.755049	3.70484e-13	0.311145	0.0116418	0.245377	0.0488225	0.0562779	0.65612	-0.439125	0.000252803	-0.354657	0.00374692	-0.260667	0.0359763	-0.121312	0.335734	0.404651	0.000827797	-0.212341	0.0894781
Misin18G086300	firebrick4	0.796869	2.03045e-15	0.696303	1.19437e-10	0.400766	0.000938896	-0.6511	4.29712e-09	0.727254	6.85781e-12	0.764218	1.29771e-13	-0.729526	5.47606e-12	-0.542545	3.03236e-06	0.674119	7.49452e-10	0.554442	1.65125e-06	-0.15031	0.232038	0.146371	0.244643	0.339274	0.00569643	0.596273	1.59721e-07	0.749323	6.97154e-13	-0.524251	7.38786e-06	-0.127917	0.309884	-0.044472	0.725017	0.431684	0.000330109	0.413898	0.000609653	0.251431	0.0433469	-0.00165049	0.989589	-0.421849	0.000465346	0.0818269	0.516987
Misin16G132300	firebrick4	0.7096	3.66217e-11	0.728927	5.81224e-12	0.226883	0.0691444	-0.644362	6.96819e-09	0.663225	1.74549e-09	0.756621	3.10524e-13	-0.451813	0.000158116	-0.245997	0.048237	0.518017	9.8914e-06	0.385839	0.0015022	-0.362434	0.00300791	0.0651529	0.606109	0.351348	0.00410735	0.426869	0.000391053	0.382467	0.00166548	-0.22758	0.0682707	-0.114791	0.362541	0.1282	0.308804	0.597859	1.45218e-07	0.575964	5.16976e-07	0.104633	0.406827	-0.119053	0.344874	-0.0371452	0.768938	-0.134573	0.285168
Misin06G263800	firebrick4	0.513481	1.21874e-05	0.751487	5.50084e-13	-0.0921015	0.465579	-0.594495	1.77592e-07	0.809388	3.35674e-16	0.845033	8.76457e-19	-0.608997	7.33488e-08	-0.0786587	0.533397	0.799622	1.3818e-15	0.436984	0.000273153	0.137372	0.275174	0.0278803	0.825513	0.252622	0.0423319	0.514942	1.13985e-05	0.661758	1.95068e-09	-0.727008	7.02637e-12	0.412769	0.000633137	0.425123	0.000415573	0.54401	2.81718e-06	0.786624	8.08886e-15	0.27755	0.0251926	-0.314182	0.0108106	-0.401544	0.000915615	-0.143775	0.253202
Misin16G176500	firebrick4	-0.657634	2.65785e-09	-0.832284	8.62435e-18	-0.147492	0.241008	0.530359	5.51964e-06	-0.781242	1.62275e-14	-0.813616	1.77336e-16	0.59052	2.24607e-07	0.136923	0.276762	-0.603979	1.00103e-07	-0.365486	0.00275543	0.0642369	0.611193	-0.165137	0.188648	-0.358434	0.00336998	-0.479817	5.2465e-05	-0.552852	1.79342e-06	0.670152	1.02384e-09	-0.281936	0.0228877	-0.322162	0.00886722	-0.624751	2.66563e-08	-0.740521	1.78351e-12	-0.235747	0.058689	0.264281	0.033392	0.260966	0.0357563	0.172707	0.168898
Misin07G235500	firebrick4	0.734688	3.25644e-12	0.669357	1.08928e-09	0.404391	0.000834836	-0.591654	2.10118e-07	0.764677	1.22984e-13	0.588254	2.56417e-07	-0.775572	3.30884e-14	-0.555813	1.53717e-06	0.492289	3.10978e-05	0.24157	0.0525466	0.0545679	0.665941	0.167529	0.182236	0.109567	0.384936	0.670358	1.00745e-09	0.564742	9.56918e-07	-0.699775	8.82607e-11	0.0429083	0.734322	-0.0557172	0.659334	0.336976	0.00605388	0.381013	0.00174066	0.474132	6.61499e-05	-0.206278	0.0992343	-0.577008	4.87618e-07	0.161525	0.198635
Misin02G317100	firebrick4	-0.789291	5.68632e-15	-0.858585	6.08559e-20	-0.341382	0.0053851	0.629259	1.97452e-08	-0.882691	2.46771e-22	-0.711293	3.13561e-11	0.712111	2.90787e-11	0.367164	0.00262478	-0.473774	6.71108e-05	-0.150022	0.232944	0.0545393	0.666105	-0.162976	0.19458	-0.160068	0.202771	-0.663435	1.71781e-09	-0.550802	1.99371e-06	0.703942	6.10457e-11	-0.167294	0.182858	-0.177737	0.15664	-0.607712	7.94694e-08	-0.64578	6.30058e-09	-0.448114	0.000181643	0.237272	0.0570267	0.4001	0.00095922	0.0223685	0.859616
Misin05G142700	firebrick4	0.649664	4.76816e-09	0.743059	1.36563e-12	0.112631	0.371705	-0.78477	1.03036e-14	0.935738	3.27053e-30	0.670948	9.62069e-10	-0.7353	3.05919e-12	-0.380761	0.00175403	0.567639	8.18068e-07	0.0237533	0.851021	0.170488	0.174523	-0.163187	0.193994	-0.0406562	0.747791	0.763391	1.42924e-13	0.518704	9.58119e-06	-0.720583	1.31111e-11	0.279019	0.0243997	0.246302	0.0479506	0.527579	6.30718e-06	0.659095	2.38329e-09	0.618125	4.10818e-08	-0.265745	0.0323897	-0.566013	8.93507e-07	0.0922535	0.46484
Misin06G267400	firebrick4	0.7167	1.89548e-11	0.726718	7.23002e-12	0.302547	0.014302	-0.678409	5.31955e-10	0.73518	3.09687e-12	0.733445	3.69471e-12	-0.479466	5.32277e-05	-0.374609	0.00210944	0.538673	3.67747e-06	0.44502	0.000203743	-0.298054	0.0158892	-0.191844	0.125784	0.223406	0.0736324	0.520815	8.68324e-06	0.795607	2.41758e-15	-0.268044	0.0308669	-0.15521	0.216995	0.228307	0.0673706	0.725753	7.94766e-12	0.558811	1.31308e-06	0.0844133	0.503781	0.184571	0.141058	-0.232931	0.0618611	-0.124263	0.324021
MisinT167900	firebrick4	0.74626	9.70851e-13	0.772441	4.86129e-14	0.327933	0.00765849	-0.639757	9.63078e-09	0.781059	1.66096e-14	0.680778	4.39135e-10	-0.591592	2.10882e-07	-0.380365	0.00177514	0.411555	0.000659331	0.200688	0.108943	-0.187387	0.134987	-0.000890671	0.994382	0.258109	0.0379053	0.584183	3.24498e-07	0.532927	4.87452e-06	-0.479076	5.40875e-05	0.00579343	0.963468	0.160272	0.202189	0.650678	4.43071e-09	0.580572	3.98798e-07	0.309813	0.0120235	-0.0753845	0.550623	-0.276388	0.025835	-0.0350487	0.781646
Misin07G406200	firebrick4	0.601898	1.13703e-07	0.798926	1.52394e-15	0.0779571	0.537066	-0.56315	1.04236e-06	0.798634	1.58762e-15	0.768188	8.11868e-14	-0.488806	3.60625e-05	-0.0924414	0.463927	0.574948	5.47119e-07	0.228494	0.0671403	-0.0664829	0.59876	-0.0467309	0.711644	0.303587	0.0139545	0.474571	6.4985e-05	0.642337	8.0395e-09	-0.550568	2.01782e-06	0.270816	0.0291116	0.442095	0.000226881	0.694315	1.41752e-10	0.781914	1.48914e-14	0.258976	0.037242	0.0567538	0.653397	-0.222179	0.0752709	-0.220975	0.0769057
Misin08G054100	firebrick4	0.79555	2.43662e-15	0.822573	4.34405e-17	0.250934	0.0437765	-0.761122	1.85907e-13	0.888066	6.1259e-23	0.828098	1.75308e-17	-0.710894	3.25288e-11	-0.442602	0.000222703	0.597513	1.48274e-07	0.333562	0.00662114	-0.146636	0.243778	-0.105918	0.401059	0.21899	0.0796636	0.732003	4.27365e-12	0.731665	4.42149e-12	-0.536693	4.05482e-06	0.00718581	0.954696	0.239569	0.0545949	0.729724	5.36921e-12	0.663884	1.66005e-09	0.331732	0.00694395	-0.0523882	0.67854	-0.380392	0.00177372	0.0603432	0.633007
Misin05G391200	firebrick4	-0.671945	8.8972e-10	-0.773425	4.31038e-14	-0.0312449	0.804849	0.742266	1.48496e-12	-0.874771	1.70704e-21	-0.875713	1.3656e-21	0.746949	9.01556e-13	0.315058	0.0105806	-0.730619	4.91011e-12	-0.383903	0.00159409	-0.0223217	0.859906	0.0914217	0.468892	-0.209143	0.0945248	-0.722119	1.13123e-11	-0.662882	1.79157e-09	0.652152	3.98055e-09	-0.205336	0.100821	-0.306475	0.013028	-0.636305	1.22317e-08	-0.729965	5.24159e-12	-0.368236	0.00254423	0.248057	0.0463325	0.419377	0.00050647	-0.0974427	0.439993
Misin07G345400	firebrick4	0.661584	1.97659e-09	0.813676	1.75726e-16	0.0601459	0.634121	-0.711428	3.09688e-11	0.888963	4.82171e-23	0.835757	4.71654e-18	-0.660393	2.16217e-09	-0.259896	0.0365492	0.634518	1.38273e-08	0.275815	0.0261567	-0.00343698	0.978322	-0.145146	0.248655	0.258155	0.0378696	0.670448	1.00041e-09	0.683842	3.41786e-10	-0.633055	1.52781e-08	0.238854	0.0553433	0.390381	0.00130503	0.721742	1.17309e-11	0.779702	1.97331e-14	0.364011	0.00287497	-0.132812	0.291577	-0.376684	0.00198293	-0.0364357	0.773232
Misin08G304200	firebrick4	0.59358	1.87504e-07	0.67366	7.77169e-10	0.253158	0.041881	-0.411962	0.000650431	0.598787	1.37322e-07	0.685497	2.9814e-10	-0.464665	9.64362e-05	-0.235616	0.0588335	0.474643	6.47955e-05	0.489146	3.55467e-05	-0.195744	0.118128	0.0655833	0.603726	0.406571	0.0007774	0.384938	0.00154432	0.730446	4.99574e-12	-0.432154	0.000324656	0.0117897	0.925737	0.25713	0.0386654	0.621574	3.28401e-08	0.535711	4.25514e-06	0.0111973	0.929458	0.0228276	0.856764	-0.209828	0.0934261	-0.135002	0.283622
Misin05G143000	firebrick4	0.545279	2.6425e-06	0.732369	4.11893e-12	-0.0251655	0.842274	-0.68217	3.92024e-10	0.896516	5.89548e-24	0.708846	3.9231e-11	-0.695078	1.32749e-10	-0.22947	0.0659487	0.611595	6.2309e-08	0.0754194	0.550438	0.243306	0.0508207	-0.126814	0.314106	0.0600941	0.634414	0.690547	1.95391e-10	0.623393	2.91503e-08	-0.799347	1.43638e-15	0.439725	0.000247363	0.377391	0.00194139	0.560583	1.19543e-06	0.742356	1.47086e-12	0.565821	9.02813e-07	-0.175893	0.161054	-0.534165	4.58925e-06	-0.00578716	0.963507
Misin02G472400	firebrick4	0.631287	1.72246e-08	0.687205	2.58684e-10	0.0464959	0.713032	-0.699656	8.91902e-11	0.799396	1.42643e-15	0.844132	1.03708e-18	-0.756821	3.03596e-13	-0.360577	0.00317147	0.791331	4.3274e-15	0.487512	3.80865e-05	0.0788448	0.532427	-0.0333551	0.791955	0.283156	0.022279	0.66779	1.23003e-09	0.729987	5.23032e-12	-0.669942	1.04075e-09	0.186051	0.137842	0.196045	0.117552	0.491292	3.24502e-05	0.61709	4.39132e-08	0.355395	0.00367037	-0.147887	0.239736	-0.478886	5.45105e-05	0.109807	0.38389
Misin03G188600	firebrick4	0.617987	4.14498e-08	0.773484	4.27961e-14	0.0944918	0.45403	-0.614181	5.28939e-08	0.850567	3.04428e-19	0.774987	3.55698e-14	-0.694925	1.3451e-10	-0.265454	0.0325872	0.653745	3.54256e-09	0.303838	0.0138718	0.110828	0.379456	-0.00944382	0.940483	0.124816	0.321853	0.637468	1.12891e-08	0.702837	6.73565e-11	-0.760197	2.06759e-13	0.315495	0.0104675	0.344751	0.00491866	0.596218	1.60244e-07	0.700626	8.1906e-11	0.364301	0.00285112	-0.257167	0.038636	-0.492078	3.13798e-05	-0.0226423	0.857915
Misin03G224100	firebrick4	0.660551	2.13665e-09	0.684105	3.34461e-10	0.191155	0.127173	-0.784286	1.09723e-14	0.917471	6.54385e-27	0.577021	4.8726e-07	-0.773702	4.16665e-14	-0.500513	2.17795e-05	0.450736	0.000164663	-0.0789804	0.53172	0.188594	0.132445	-0.267157	0.0314475	-0.16436	0.190764	0.858272	6.49112e-20	0.55918	1.28767e-06	-0.704183	5.97436e-11	0.204912	0.101542	0.188615	0.132401	0.532045	5.08759e-06	0.556449	1.48684e-06	0.675441	6.74725e-10	-0.195182	0.119209	-0.631302	1.72072e-08	0.218238	0.0807291
Misin11G083000	firebrick4	0.460191	0.000114806	0.586903	2.77356e-07	-0.116841	0.353975	-0.699053	9.40229e-11	0.795546	2.43806e-15	0.753761	4.27754e-13	-0.729072	5.7288e-12	-0.281523	0.0230969	0.821745	4.96392e-17	0.411394	0.00066286	0.299789	0.0152592	-0.227144	0.0688158	0.0235302	0.852405	0.680129	4.62901e-10	0.750238	6.30849e-13	-0.743035	1.36912e-12	0.349045	0.00437598	0.304914	0.013522	0.420829	0.000481935	0.616578	4.53816e-08	0.412181	0.000645696	-0.263768	0.0337493	-0.624457	2.71781e-08	0.117309	0.352038
Misin14G128900	firebrick4	0.615341	4.91237e-08	0.646908	5.81294e-09	0.0793585	0.529751	-0.801649	1.03682e-15	0.85692	8.56981e-20	0.727099	6.96395e-12	-0.722398	1.10114e-11	-0.440703	0.000238709	0.708285	4.12839e-11	0.325627	0.00812306	0.117273	0.352187	-0.287416	0.0202609	-0.0944285	0.454334	0.756389	3.18759e-13	0.772728	4.69376e-14	-0.598164	1.42575e-07	0.131329	0.297047	0.224244	0.072529	0.533744	4.68447e-06	0.569991	7.19502e-07	0.429942	0.000351079	-0.0967743	0.443151	-0.591279	2.14805e-07	0.140099	0.265667
Misin08G255400	firebrick4	-0.661667	1.96427e-09	-0.675791	6.56195e-10	-0.0519695	0.68097	0.836804	3.92123e-18	-0.843037	1.27056e-18	-0.796757	2.06221e-15	0.720598	1.30922e-11	0.425648	0.000408052	-0.653658	3.56523e-09	-0.322939	0.00869539	0.022561	0.85842	0.317104	0.0100598	-0.139789	0.266736	-0.782045	1.46449e-14	-0.679305	4.9484e-10	0.495545	2.70382e-05	-0.0502793	0.690814	-0.238275	0.0559545	-0.637206	1.14957e-08	-0.628695	2.05055e-08	-0.378024	0.00190489	0.0886886	0.482341	0.423916	0.000433321	-0.221634	0.0760075
Misin10G051900	firebrick4	-0.528095	6.15352e-06	-0.619754	3.69729e-08	0.0339523	0.788316	0.70696	4.6553e-11	-0.86905	6.37103e-21	-0.706764	4.73845e-11	0.850573	3.04086e-19	0.392612	0.00121696	-0.749306	6.98407e-13	-0.234177	0.0604414	-0.383792	0.00159948	0.131364	0.296917	0.0297976	0.813722	-0.793123	3.39638e-15	-0.6793	4.95041e-10	0.88696	8.20713e-23	-0.393948	0.00116685	-0.229097	0.0664023	-0.367353	0.00261045	-0.592093	2.04744e-07	-0.60906	7.30633e-08	0.301654	0.0146061	0.738811	2.13125e-12	-0.235661	0.058784
Misin05G169500	firebrick4	0.515617	1.10508e-05	0.619735	3.70176e-08	-0.10597	0.400825	-0.78134	1.60252e-14	0.855263	1.19958e-19	0.780869	1.70161e-14	-0.76216	1.64897e-13	-0.332133	0.00687208	0.79695	2.00783e-15	0.356597	0.0035489	0.260138	0.0363684	-0.317217	0.0100319	0.0125227	0.921133	0.768727	7.61206e-14	0.791234	4.38474e-15	-0.727107	6.95806e-12	0.32107	0.00911368	0.318222	0.00978496	0.512883	1.25249e-05	0.653552	3.5932e-09	0.478369	5.56762e-05	-0.172026	0.170611	-0.620502	3.52187e-08	0.17846	0.154933
Misin06G130500	firebrick4	0.503932	1.87311e-05	0.686277	2.79445e-10	-0.100446	0.42596	-0.671594	9.14597e-10	0.867119	9.80089e-21	0.755355	3.58018e-13	-0.732451	4.08489e-12	-0.234135	0.0604882	0.695023	1.33382e-10	0.203215	0.104468	0.279877	0.023946	-0.160508	0.201515	0.109659	0.384533	0.707012	4.63329e-11	0.738463	2.20959e-12	-0.814359	1.58275e-16	0.4449	0.00020465	0.392316	0.00122832	0.54785	2.3192e-06	0.734474	3.32811e-12	0.519737	9.13141e-06	-0.125977	0.31734	-0.563005	1.05049e-06	0.0634442	0.615608
Misin08G137800	firebrick4	-0.66021	2.19206e-09	-0.560116	1.22543e-06	-0.26096	0.0357608	0.53765	3.86807e-06	-0.589004	2.45438e-07	-0.657334	2.71786e-09	0.598588	1.3898e-07	0.469417	7.99204e-05	-0.496676	2.57467e-05	-0.437448	0.000268616	0.210585	0.0922233	-0.0665695	0.598283	-0.291618	0.0184251	-0.558184	1.35726e-06	-0.626912	2.30976e-08	0.329831	0.00729384	0.183397	0.143647	-0.000398226	0.997488	-0.457431	0.000127692	-0.364248	0.00285549	-0.162062	0.197129	-0.0888973	0.481307	0.278239	0.0248178	-0.160275	0.202179
Misin12G191600	green	-0.0708741	0.574781	0.222847	0.0743754	-0.455857	0.000135622	-0.0227941	0.856972	0.265437	0.0325988	0.430834	0.000340187	-0.321359	0.00904777	0.247908	0.0464682	0.46746	8.63803e-05	0.239989	0.0541599	0.411704	0.000656069	0.0472821	0.708394	0.279912	0.0239278	0.189817	0.129907	0.301138	0.0147845	-0.637278	1.14385e-08	0.639347	9.90966e-09	0.449931	0.000169715	0.168329	0.180125	0.486433	3.98542e-05	0.12577	0.318141	-0.31666	0.010171	-0.237216	0.0570869	0.0544256	0.66676
Misin11G180600	green	-0.232568	0.0622801	0.219747	0.078603	-0.642647	7.86589e-09	0.0692708	0.583485	0.227584	0.0682662	0.366929	0.00264274	-0.129742	0.302973	0.560892	1.17595e-06	0.398839	0.000998832	0.0807087	0.52275	0.474984	6.39062e-05	0.0211872	0.86696	0.215762	0.0843163	0.033781	0.789359	0.0850481	0.500567	-0.630448	1.8228e-08	0.885789	1.1149e-22	0.628632	2.0593e-08	0.187897	0.133909	0.620712	3.47395e-08	0.127515	0.311419	-0.488244	3.69296e-05	-0.0936638	0.458013	-0.149725	0.233881
Misin04G296100	green	-0.0172978	0.891218	0.359663	0.00325486	-0.541484	3.19772e-06	-0.171233	0.172619	0.433948	0.000304566	0.586019	2.91913e-07	-0.383574	0.00161019	0.286588	0.0206409	0.633059	1.52738e-08	0.293373	0.0177017	0.458783	0.000121223	-0.0449802	0.722001	0.26623	0.0320637	0.276144	0.0259718	0.444728	0.000205952	-0.745246	1.0823e-12	0.759046	2.35869e-13	0.592541	1.99407e-07	0.305074	0.0134706	0.676862	6.02354e-10	0.195412	0.118766	-0.337343	0.00599551	-0.30514	0.0134495	-0.0393088	0.755885
Misin08G168100	green4	0.660007	2.22584e-09	0.899743	2.2846e-24	0.121969	0.333101	-0.508633	1.51834e-05	0.818556	8.24201e-17	0.831975	9.09451e-18	-0.521612	8.36522e-06	-0.0342436	0.786542	0.580176	4.0786e-07	0.298597	0.0156899	-0.0992017	0.431743	0.173201	0.167663	0.430515	0.000344046	0.449861	0.000170159	0.545591	2.6011e-06	-0.656055	2.98829e-09	0.334662	0.0064334	0.432978	0.000315278	0.709817	3.59039e-11	0.840595	1.98709e-18	0.226527	0.0695937	-0.246013	0.0482214	-0.184105	0.142081	-0.281289	0.0232156
Misin15G203000	green4	0.526156	6.74977e-06	0.850788	2.91588e-19	-0.00913942	0.942398	-0.422404	0.000456542	0.74246	1.45482e-12	0.768265	8.04428e-14	-0.380186	0.00178479	0.1431	0.255459	0.513548	1.21501e-05	0.216407	0.0833707	-0.0796281	0.528349	0.148657	0.23727	0.399726	0.000970838	0.326942	0.00785528	0.401645	0.000912635	-0.592857	1.95717e-07	0.439381	0.000250466	0.527622	6.29434e-06	0.705947	5.10052e-11	0.880858	3.90787e-22	0.17607	0.160627	-0.303657	0.0139314	-0.0728073	0.564367	-0.386242	0.00148367
Misin09G069900	green4	0.496566	2.58696e-05	0.809165	3.47026e-16	-0.124534	0.322959	-0.511849	1.31283e-05	0.79567	2.39677e-15	0.841419	1.71017e-18	-0.54265	3.01641e-06	0.0678495	0.59125	0.680034	4.6651e-10	0.318265	0.00977436	0.0887118	0.482226	0.0529893	0.675056	0.31292	0.0111495	0.465849	9.2053e-05	0.538029	3.79629e-06	-0.733497	3.67509e-12	0.51583	1.09426e-05	0.533335	4.77866e-06	0.653911	3.49984e-09	0.886087	1.03159e-22	0.258078	0.0379291	-0.384499	0.00156528	-0.25535	0.04008	-0.207512	0.0971844
MisinT552400	green4	0.586036	2.91629e-07	0.849204	3.96552e-19	0.192985	0.123506	-0.390459	0.00130183	0.73543	3.01907e-12	0.64635	6.0496e-09	-0.34648	0.00469335	0.0123074	0.922485	0.315417	0.0104876	0.0505619	0.689164	-0.150151	0.232538	0.105134	0.404571	0.304345	0.013706	0.337949	0.00590016	0.466387	9.01197e-05	-0.536332	4.12729e-06	0.305452	0.01335	0.490786	3.3157e-05	0.769274	7.12914e-14	0.786897	7.80414e-15	0.197208	0.11535	-0.106449	0.398688	-0.10014	0.427377	-0.400193	0.000956354
Misin08G299400	green4	0.426208	0.000400175	0.74586	1.01345e-12	-0.204524	0.102205	-0.504332	1.84017e-05	0.774951	3.57277e-14	0.824707	3.07117e-17	-0.540912	3.29027e-06	0.0807565	0.522503	0.709137	3.82016e-11	0.300384	0.0150483	0.171634	0.171602	-0.0106197	0.933088	0.336311	0.00616091	0.458574	0.000122202	0.590049	2.30893e-07	-0.754659	3.86998e-13	0.562835	1.06015e-06	0.555745	1.54264e-06	0.606815	8.40254e-08	0.878075	7.74406e-22	0.290686	0.0188197	-0.244435	0.0497227	-0.295486	0.0168629	-0.186431	0.137025
Misin06G256100	green4	0.481939	4.80672e-05	0.800167	1.27961e-15	-0.172566	0.169252	-0.551375	1.93571e-06	0.827878	1.81855e-17	0.851403	2.58507e-19	-0.561669	1.12824e-06	0.0511408	0.68579	0.705029	5.53863e-11	0.283081	0.022316	0.136868	0.276958	-0.0337326	0.789654	0.259233	0.0370474	0.509108	1.48623e-05	0.567257	8.35259e-07	-0.752906	4.7034e-13	0.54547	2.61706e-06	0.569976	7.20112e-07	0.668585	1.15652e-09	0.907192	2.25317e-25	0.306425	0.0130434	-0.333622	0.00661084	-0.304132	0.0137755	-0.176087	0.160585
Misin01G268900	green4	0.595017	1.72156e-07	0.863109	2.34721e-20	0.10598	0.400778	-0.359123	0.00330498	0.646349	6.05013e-09	0.876915	1.02457e-21	-0.240957	0.0531672	0.102595	0.416078	0.574909	5.48334e-07	0.535512	4.29681e-06	-0.388833	0.00136941	0.115819	0.358232	0.516413	1.06529e-05	0.199678	0.110774	0.647288	5.65705e-09	-0.304473	0.0136643	0.129254	0.304811	0.58232	3.61035e-07	0.877768	8.34235e-22	0.843568	1.1515e-18	-0.199908	0.110355	0.0489563	0.698555	0.102006	0.418774	-0.497357	2.4997e-05
Misin05G202100	green4	0.395234	0.00112037	0.718482	1.60168e-11	-0.122972	0.329111	-0.314449	0.0107401	0.591247	2.15207e-07	0.72137	1.2158e-11	-0.228317	0.0673576	0.232497	0.0623624	0.462636	0.000104402	0.259184	0.0370845	-0.153627	0.221778	0.043761	0.729243	0.443144	0.000218317	0.228691	0.0668988	0.391344	0.00126633	-0.393264	0.00119228	0.358128	0.0033992	0.595111	1.71198e-07	0.71745	1.76612e-11	0.830021	1.26849e-17	-0.00794832	0.949895	-0.17516	0.162836	0.0691732	0.584016	-0.368663	0.00251282
Misin02G448900	green4	0.51795	9.92209e-06	0.698608	9.77528e-11	0.0450874	0.721365	-0.445289	0.000201731	0.583934	3.29176e-07	0.730964	4.74358e-12	-0.269079	0.0302013	-0.00578538	0.963519	0.421748	0.000466972	0.360967	0.00313644	-0.341679	0.00534252	-0.130877	0.298728	0.471101	7.47231e-05	0.306275	0.0130905	0.585967	2.92796e-07	-0.185281	0.139508	0.0384171	0.761257	0.46921	8.05833e-05	0.820654	5.91066e-17	0.719962	1.3912e-11	-0.0818141	0.517053	0.116698	0.354571	0.0888053	0.481763	-0.260169	0.0363457
Misin08G150000	green4	0.452204	0.000155802	0.750503	6.12803e-13	-0.0579739	0.646437	-0.336153	0.00618656	0.60445	9.72478e-08	0.717871	1.69716e-11	-0.267331	0.0313325	0.185998	0.137956	0.377408	0.00194039	0.189792	0.129959	-0.190178	0.129165	0.0727956	0.56443	0.492959	3.02189e-05	0.2629	0.0343608	0.288683	0.019692	-0.42142	0.000472264	0.344889	0.00490026	0.5447	2.72091e-06	0.749558	6.79515e-13	0.826309	2.36005e-17	0.0560206	0.657594	-0.23056	0.0646392	0.0934885	0.458858	-0.32164	0.00898427
Misin18G043100	green4	-0.478769	5.47713e-05	-0.771506	5.44634e-14	-0.00825175	0.947985	0.281585	0.0230651	-0.556351	1.49447e-06	-0.702466	6.96129e-11	0.1889	0.131807	-0.229734	0.06563	-0.325825	0.00808224	-0.188534	0.132572	0.318515	0.0097138	-0.221901	0.0756451	-0.47585	6.17005e-05	-0.169216	0.177808	-0.198211	0.113475	0.309201	0.0122024	-0.268186	0.0307751	-0.510793	1.37729e-05	-0.75155	5.46295e-13	-0.810216	2.9662e-16	0.0323505	0.798087	0.216937	0.0825981	-0.228479	0.0671585	0.400056	0.000960588
Misin12G069800	green4	0.421499	0.000470989	0.685436	2.99649e-10	-0.104956	0.405373	-0.355862	0.00362278	0.572796	6.16535e-07	0.745732	1.02743e-12	-0.320637	0.00921308	0.136305	0.278956	0.435477	0.000288357	0.30028	0.0150849	-0.165197	0.188486	-0.00896034	0.943525	0.57709	4.85387e-07	0.305989	0.0131801	0.43736	0.000269476	-0.400755	0.00093922	0.2988	0.0156158	0.529063	5.8747e-06	0.739328	2.01981e-12	0.791144	4.43791e-15	0.0208901	0.868809	-0.122496	0.331003	0.0642732	0.610991	-0.21123	0.0912071
Misin01G453500	green4	0.577503	4.74263e-07	0.782544	1.37357e-14	0.0375691	0.766375	-0.564262	9.82001e-07	0.746128	9.84777e-13	0.815855	1.25676e-16	-0.410761	0.000676984	-0.0829183	0.511393	0.566206	8.84192e-07	0.369882	0.00242486	-0.196098	0.117452	-0.205235	0.100992	0.344972	0.00488934	0.450847	0.000163977	0.753272	4.51628e-13	-0.388443	0.00138608	0.150823	0.230431	0.531659	5.1837e-06	0.853259	1.79228e-19	0.798189	1.68973e-15	0.0612328	0.627995	0.0895549	0.478056	-0.128506	0.307643	-0.239246	0.054932
Misin02G367800	green4	0.362753	0.00298057	0.74993	6.52453e-13	-0.265193	0.0327645	-0.413974	0.000608103	0.697317	1.09389e-10	0.850721	2.95394e-19	-0.334992	0.00637798	0.227055	0.0689274	0.689522	2.13024e-10	0.391797	0.00124848	0.0148834	0.906327	-0.0738109	0.558995	0.329389	0.00737743	0.310749	0.0117543	0.566539	8.68397e-07	-0.556001	1.52217e-06	0.508127	1.55331e-05	0.721783	1.16845e-11	0.747618	8.38746e-13	0.936554	2.21468e-30	0.0420858	0.739232	-0.228635	0.0669671	-0.111669	0.375829	-0.341679	0.00534252
MisinT382300	green4	0.199555	0.110999	0.650166	4.59823e-09	-0.280535	0.0236035	-0.204696	0.10191	0.555991	1.52299e-06	0.578871	4.39108e-07	-0.152773	0.224388	0.406359	0.000782846	0.353809	0.00383646	0.0222159	0.860564	0.0775074	0.539424	-0.0310581	0.805993	0.31728	0.0100162	0.160392	0.201844	0.24349	0.0506404	-0.528527	6.02758e-06	0.644185	7.05625e-09	0.728502	6.06237e-12	0.660972	2.06991e-09	0.874406	1.85988e-21	0.121461	0.335133	-0.300095	0.0151505	0.0221122	0.861208	-0.42515	0.000415176
MisinT135100	green4	-0.487455	3.81791e-05	-0.779083	2.13375e-14	0.0199025	0.87496	0.29233	0.0181288	-0.550012	2.07629e-06	-0.849348	3.85632e-19	0.204263	0.102653	-0.207829	0.096663	-0.554288	1.66452e-06	-0.542464	3.04469e-06	0.356102	0.00359852	-0.119092	0.344716	-0.604962	9.42277e-08	-0.142411	0.257779	-0.537204	3.95406e-06	0.282273	0.022718	-0.195724	0.118167	-0.585241	3.05318e-07	-0.815365	1.35563e-16	-0.8326	8.16866e-18	0.253761	0.0413793	0.0477587	0.705589	-0.184197	0.14188	0.429863	0.000352059
Misin17G123900	green4	0.498454	2.38318e-05	0.717526	1.75354e-11	-0.0543964	0.666928	-0.400086	0.000959675	0.583886	3.30083e-07	0.855168	1.22282e-19	-0.335122	0.00635634	0.0612377	0.627968	0.584757	3.13953e-07	0.572694	6.20041e-07	-0.282282	0.0227137	0.00291748	0.981598	0.616084	4.68432e-08	0.297793	0.0159861	0.625824	2.48297e-08	-0.316892	0.0101128	0.143799	0.253122	0.496172	2.63142e-05	0.777325	2.66069e-14	0.776581	2.91931e-14	-0.125382	0.319647	0.00346373	0.978154	0.0624948	0.620913	-0.228305	0.0673723
Misin02G047200	green4	0.369849	0.00242726	0.73817	2.27766e-12	-0.191316	0.126849	-0.379767	0.00180751	0.639719	9.65676e-09	0.785965	8.81843e-15	-0.193612	0.122268	0.258867	0.0373245	0.580952	3.90282e-07	0.319534	0.00947054	-0.138622	0.270788	-0.12694	0.313623	0.303923	0.013844	0.219627	0.0787706	0.525459	6.97705e-06	-0.358693	0.00334541	0.38113	0.00173452	0.733763	3.57753e-12	0.809824	3.14517e-16	0.907116	2.30955e-25	-0.0599942	0.634978	-0.0449494	0.722184	0.0422259	0.738395	-0.420189	0.00049262
Misin14G144200	green4	0.131417	0.296719	0.547907	2.31243e-06	-0.447639	0.000184886	-0.297842	0.0159679	0.51189	1.3104e-05	0.67233	8.63166e-10	-0.171849	0.171056	0.37886	0.00185762	0.507935	1.56679e-05	0.197549	0.114709	0.0819608	0.516299	-0.16071	0.20094	0.345108	0.00487139	0.194517	0.120497	0.347013	0.0046258	-0.432778	0.000317536	0.57586	5.19983e-07	0.736645	2.66561e-12	0.638571	1.04589e-08	0.856209	9.90534e-20	0.0283093	0.822871	-0.216881	0.0826793	0.0110721	0.930245	-0.317022	0.0100804
Misin19G036400	green4	0.0471321	0.709278	0.508179	1.5497e-05	-0.456897	0.000130332	-0.043031	0.733591	0.348697	0.00441791	0.632244	1.6144e-08	-0.00508573	0.967928	0.560456	1.20348e-06	0.413592	0.000615942	0.266831	0.0316632	-0.0334436	0.791415	-0.0557368	0.659221	0.459052	0.000119973	0.0102953	0.935128	0.287867	0.020057	-0.322322	0.00883148	0.581723	3.73529e-07	0.814163	1.63116e-16	0.678753	5.17418e-10	0.844875	9.02652e-19	-0.192429	0.124612	-0.14397	0.25255	0.238528	0.0556867	-0.391651	0.00125422
Misin13G093900	green4	0.0414802	0.742854	0.386114	0.00148954	-0.414567	0.00059611	-0.090677	0.472536	0.306694	0.0129598	0.583885	3.30084e-07	-0.186719	0.136409	0.359235	0.00329451	0.469243	8.0476e-05	0.406698	0.000774168	0.104119	0.409146	-0.00213343	0.986543	0.530072	5.59634e-06	0.109914	0.383423	0.391685	0.00125286	-0.433452	0.000310001	0.513614	1.21137e-05	0.570745	6.90343e-07	0.461473	0.000109241	0.655455	3.12383e-09	-0.0912863	0.469554	-0.280436	0.0236549	0.02699	0.831002	-0.175351	0.162369
Misin07G511300	green4	0.198171	0.113548	0.567162	8.39558e-07	-0.278298	0.0247863	-0.15066	0.230938	0.384573	0.00156171	0.669148	1.10707e-09	0.0130841	0.91761	0.434177	0.000302092	0.463041	0.000102767	0.334229	0.0065067	-0.214451	0.0862661	-0.0390808	0.757258	0.358464	0.00336714	0.00588691	0.962879	0.321278	0.00906621	-0.160982	0.200171	0.347702	0.0045397	0.70004	8.62356e-11	0.697289	1.09658e-10	0.783681	1.18654e-14	-0.243575	0.0505575	-0.00727905	0.954109	0.276972	0.0255101	-0.473065	6.90574e-05
Misin06G374300	green4	0.197024	0.115695	0.580019	4.11492e-07	-0.317627	0.00993035	-0.225225	0.0712563	0.458941	0.000120488	0.692294	1.68472e-10	-0.103511	0.411906	0.341349	0.00538995	0.438405	0.000259489	0.315187	0.010547	-0.132538	0.292584	-0.194612	0.120314	0.417618	0.000537715	0.163802	0.192297	0.502508	1.99497e-05	-0.25326	0.041796	0.371092	0.00234038	0.781027	1.66769e-14	0.809966	3.07917e-16	0.834628	5.74773e-18	-0.182147	0.146446	-0.0455059	0.718886	0.151503	0.228311	-0.336032	0.00620622
Misin11G185100	grey	-0.100062	0.42774	0.138715	0.270465	-0.312288	0.0113227	0.181154	0.148696	0.0382784	0.762093	0.323655	0.00853965	-0.106847	0.396916	0.299867	0.0152314	0.310214	0.0119074	0.352112	0.00402148	0.177556	0.157069	0.190584	0.128336	0.443669	0.000214147	-0.0568857	0.652643	0.203733	0.103568	-0.384918	0.00154528	0.42997	0.000350733	0.3382	0.00586114	0.124596	0.322714	0.323827	0.00850241	-0.144107	0.252095	-0.208223	0.0960174	-0.000166442	0.99895	-0.0784488	0.534494
Misin17G254700	grey	-0.294427	0.0172786	-0.232514	0.0623424	-0.0919419	0.466356	0.188943	0.131718	-0.222827	0.0744016	-0.370163	0.00240503	0.409027	0.000717017	0.218516	0.0803335	-0.322042	0.00889393	-0.417782	0.000534735	0.0166742	0.895117	-0.225509	0.07089	-0.36854	0.00252185	-0.248691	0.0457585	-0.379282	0.00183417	0.335644	0.00626995	-0.0155907	0.901897	0.121757	0.33395	-0.112861	0.370722	-0.140636	0.263821	-0.0891885	0.479866	-0.00427018	0.973069	0.166891	0.183929	-0.164234	0.19111
Misin16G137600	indianred3	0.763611	1.39303e-13	0.580908	3.91272e-07	0.484567	4.30924e-05	-0.59711	1.51906e-07	0.543859	2.83867e-06	0.692064	1.71799e-10	-0.488527	3.64896e-05	-0.529123	5.85783e-06	0.609433	7.13753e-08	0.72736	6.78687e-12	-0.416964	0.000549787	0.0763188	0.54568	0.40144	0.000918681	0.375353	0.00206323	0.820574	5.98689e-17	-0.139865	0.266475	-0.433697	0.000307305	-0.13038	0.30058	0.427603	0.000381143	0.26528	0.0327056	-0.0499006	0.693027	0.39634	0.00108175	-0.212252	0.0896155	-0.0731943	0.562293
Misin17G240900	indianred3	0.743003	1.37382e-12	0.68724	2.57929e-10	0.315138	0.0105598	-0.591095	2.17143e-07	0.615192	4.95908e-08	0.817264	1.00941e-16	-0.472694	7.00965e-05	-0.315877	0.0103694	0.693383	1.53533e-10	0.661273	2.0235e-09	-0.3764	0.00199982	0.141015	0.262523	0.517486	1.01375e-05	0.3493	0.00434542	0.734137	3.44409e-12	-0.24184	0.0522751	-0.194072	0.121365	0.0357084	0.777641	0.509363	1.46927e-05	0.485684	4.11255e-05	0.0174592	0.890209	0.363797	0.00289269	-0.100963	0.423569	-0.192742	0.123988
Misin02G325700	indianred3	0.641849	8.31971e-09	0.55039	2.03639e-06	0.461537	0.000108968	-0.411712	0.000655879	0.457408	0.000127802	0.510655	1.38589e-05	-0.267404	0.031285	-0.301378	0.0147011	0.333115	0.00669879	0.376513	0.00199307	-0.420403	0.000489028	0.0652779	0.605417	0.418706	0.000518189	0.221146	0.0766721	0.653499	3.60724e-09	-0.0769854	0.542167	-0.28795	0.0200194	-0.0015451	0.990254	0.479408	5.33546e-05	0.307493	0.0127143	0.00372357	0.976515	0.599397	1.32359e-07	-0.0140934	0.911279	-0.252431	0.0424928
Misin17G233400	indianred3	0.728551	6.03287e-12	0.5812	3.84816e-07	0.288839	0.0196228	-0.738747	2.1455e-12	0.667624	1.24586e-09	0.730591	4.92389e-12	-0.624876	2.64372e-08	-0.50761	1.58977e-05	0.657882	2.60914e-09	0.522493	8.02643e-06	-0.20979	0.093487	-0.109245	0.386344	0.340665	0.0054893	0.584406	3.20363e-07	0.75152	5.48073e-13	-0.304703	0.0135901	-0.209012	0.0947367	-0.0592456	0.639214	0.438343	0.000260067	0.384533	0.00156365	0.244267	0.0498848	0.324681	0.00832066	-0.304296	0.013722	0.123233	0.328079
Misin10G051800	indianred3	0.61149	6.27219e-08	0.402751	0.000880537	0.464788	9.59719e-05	-0.337504	0.00597011	0.245514	0.0486923	0.558414	1.34085e-06	-0.258089	0.0379207	-0.349224	0.00435454	0.492955	3.02238e-05	0.761695	1.74e-13	-0.535072	4.39031e-06	0.308352	0.0124547	0.588717	2.4959e-07	0.0706163	0.576176	0.620782	3.45827e-08	0.0811991	0.520218	-0.502481	1.99734e-05	-0.255513	0.0399486	0.235058	0.0594528	0.101869	0.419399	-0.239677	0.0544834	0.576336	5.06321e-07	0.076968	0.542259	-0.193591	0.12231
Misin06G301900	indianred3	0.532232	5.04162e-06	0.493094	3.00453e-05	0.282258	0.0227258	-0.314861	0.010632	0.46478	9.60027e-05	0.605841	8.9251e-08	-0.481993	4.79589e-05	-0.28364	0.0220413	0.649667	4.76713e-09	0.64426	7.01911e-09	-0.0599683	0.635125	0.271892	0.0284529	0.427434	0.000383405	0.265008	0.0328913	0.769714	6.76239e-14	-0.470674	7.60129e-05	0.00270458	0.982941	-0.021306	0.866221	0.214956	0.0855105	0.298186	0.0158405	0.0786517	0.533434	0.318872	0.00962801	-0.31819	0.00979276	-0.111686	0.375755
Misin12G079800	indianred3	0.593603	1.87256e-07	0.674654	7.18308e-10	0.115943	0.357713	-0.576061	5.14183e-07	0.636416	1.21392e-08	0.780352	1.81715e-14	-0.378408	0.00188305	-0.177235	0.157833	0.593635	1.86898e-07	0.481946	4.80521e-05	-0.292885	0.0179001	-0.0887299	0.482136	0.436932	0.000273661	0.357408	0.0034689	0.76196	1.68757e-13	-0.23916	0.0550225	-0.041449	0.743041	0.306694	0.0129599	0.683192	3.60538e-10	0.628798	2.03657e-08	0.0112573	0.929081	0.378335	0.00188719	-0.083201	0.509949	-0.246176	0.0480689
Misin12G213400	indianred3	0.655988	3.00323e-09	0.347803	0.00452719	0.492525	3.07861e-05	-0.545886	2.56255e-06	0.373519	0.0021787	0.493045	3.01075e-05	-0.418904	0.000514714	-0.635055	1.33285e-08	0.501782	2.05981e-05	0.642026	8.21735e-09	-0.402697	0.000882076	0.00694058	0.956241	0.185837	0.138304	0.353539	0.00386537	0.67493	7.02749e-10	0.0537396	0.670718	-0.605464	9.13535e-08	-0.308644	0.0123674	0.220833	0.0771006	0.00685385	0.956787	-0.0488416	0.699227	0.458574	0.0001222	-0.221358	0.076383	0.0980385	0.437189
Misin06G088100	indianred3	0.647046	5.75601e-09	0.566294	8.79996e-07	0.205701	0.100203	-0.661547	1.98208e-09	0.673775	7.70124e-10	0.735479	3.00385e-12	-0.630273	1.84443e-08	-0.451742	0.000158541	0.737231	2.50966e-12	0.546298	2.50967e-06	-0.0752034	0.551583	-0.0580432	0.646043	0.310674	0.0117755	0.541795	3.14847e-06	0.876225	1.20872e-21	-0.426069	0.00040211	-0.0719849	0.568786	0.0272411	0.829453	0.397503	0.00104243	0.420057	0.000494851	0.255528	0.0399371	0.449553	0.000172135	-0.40035	0.000951534	0.0610656	0.628936
MisinT536200	indianred3	0.624086	2.78524e-08	0.515625	1.10466e-05	0.212458	0.0892976	-0.621441	3.31262e-08	0.589868	2.33356e-07	0.718725	1.56516e-11	-0.550701	2.00412e-06	-0.412191	0.000645497	0.743366	1.32199e-12	0.636337	1.22048e-08	-0.155087	0.217364	-0.0238528	0.850404	0.313084	0.0111049	0.449315	0.000173679	0.850802	2.90772e-19	-0.312579	0.0112425	-0.147341	0.241494	-0.0219768	0.862049	0.354844	0.0037274	0.363698	0.00290094	0.156224	0.213967	0.480426	5.11664e-05	-0.3114	0.0115699	0.0139824	0.911975
Misin02G132100	indianred3	0.647348	5.63291e-09	0.383852	0.00159659	0.558529	1.33274e-06	-0.409306	0.000710437	0.31192	0.0114246	0.444527	0.000207489	-0.282184	0.0227628	-0.472744	6.99565e-05	0.371017	0.00234555	0.548399	2.2551e-06	-0.487387	3.82882e-05	0.136554	0.278071	0.341053	0.00543273	0.186039	0.137868	0.63251	1.58544e-08	0.0788255	0.532527	-0.538317	3.74263e-06	-0.279062	0.0243767	0.258563	0.0375566	0.0461934	0.714819	-0.0766341	0.544018	0.718636	1.57846e-11	-0.0362578	0.77431	-0.103048	0.41401
Misin06G367000	indianred3	0.615152	4.97181e-08	0.512178	1.29336e-05	0.210245	0.0927621	-0.596617	1.56463e-07	0.565816	9.03044e-07	0.725877	7.85151e-12	-0.516992	1.03717e-05	-0.386632	0.00146595	0.746993	8.97259e-13	0.673499	7.87161e-10	-0.186804	0.136227	-0.0293606	0.816406	0.341837	0.00531989	0.417212	0.000545176	0.864184	1.86214e-20	-0.27646	0.0257949	-0.163894	0.192044	-0.00239045	0.984922	0.371701	0.00229879	0.36463	0.0028243	0.0987035	0.43407	0.496124	2.6369e-05	-0.274425	0.0269519	-0.0119672	0.924622
Misin03G309100	indianred3	0.544615	2.73264e-06	0.441802	0.000229326	0.28643	0.0207139	-0.343052	0.00514926	0.310274	0.0118902	0.632962	1.53757e-08	-0.249403	0.0451221	-0.199981	0.110223	0.612349	5.94135e-08	0.735253	3.07387e-12	-0.405167	0.000813984	0.264529	0.0332205	0.531687	5.17664e-06	0.061334	0.627426	0.597597	1.47526e-07	-0.044815	0.722981	-0.274663	0.0268141	-0.0969474	0.442332	0.248754	0.0457025	0.24748	0.0468595	-0.178816	0.1541	0.500946	2.13696e-05	0.0414857	0.742821	-0.257085	0.0387004
Misin08G081600	indianred3	0.562332	1.08902e-06	0.445873	0.000197418	0.256318	0.0393052	-0.503189	1.93582e-05	0.402061	0.00090044	0.62531	2.569e-08	-0.31064	0.0117852	-0.337347	0.00599491	0.525444	6.98217e-06	0.614469	5.19341e-08	-0.411517	0.000660152	-0.0152512	0.904024	0.470662	7.60498e-05	0.248526	0.0459072	0.715458	2.12999e-11	0.0143525	0.909655	-0.364847	0.00280664	-0.0211821	0.866992	0.425273	0.00041341	0.287328	0.0203013	-0.104783	0.406152	0.599273	1.33349e-07	-0.0274317	0.828278	-0.127412	0.311811
Misin07G241600	indianred3	0.585587	2.993e-07	0.544258	2.78232e-06	0.128599	0.307288	-0.550702	2.00401e-06	0.572837	6.15141e-07	0.800736	1.18055e-15	-0.552467	1.8295e-06	-0.319397	0.00950289	0.795384	2.4931e-15	0.754351	4.00516e-13	-0.144076	0.2522	-0.0272665	0.829296	0.485482	4.14752e-05	0.426487	0.0003963	0.908632	1.40777e-25	-0.366252	0.00269505	-0.0656127	0.603564	0.0974322	0.440043	0.431375	0.000333743	0.449712	0.000171116	0.0636539	0.614438	0.382195	0.00167929	-0.267201	0.0314183	0.0109155	0.931229
Misin11G250600	indianred3	0.711443	3.09246e-11	0.731653	4.42681e-12	0.277114	0.0254319	-0.516558	1.05816e-05	0.651559	4.15619e-09	0.81367	1.75884e-16	-0.459907	0.000116074	-0.257229	0.0385879	0.609218	7.2342e-08	0.588487	2.52953e-07	-0.340158	0.00556401	0.0649065	0.607475	0.514497	1.16335e-05	0.387416	0.00143086	0.814393	1.57444e-16	-0.319936	0.00937588	-0.0929417	0.461501	0.208948	0.0948402	0.660307	2.17628e-09	0.581648	3.75125e-07	0.00396142	0.975016	0.371901	0.00228531	-0.111296	0.377433	-0.181082	0.14886
Misin04G129400	indianred3	0.615978	4.71625e-08	0.471817	7.26101e-05	0.252065	0.0428038	-0.578131	4.57816e-07	0.482777	4.6425e-05	0.71233	2.84965e-11	-0.4678	8.52226e-05	-0.409582	0.000703973	0.728657	5.96964e-12	0.758765	2.43528e-13	-0.287826	0.0200752	0.0441571	0.726887	0.392654	0.00121536	0.345353	0.00483912	0.781672	1.53596e-14	-0.152583	0.22497	-0.294326	0.0173189	-0.0980173	0.437288	0.3175	0.00996174	0.284129	0.0218038	-0.00595429	0.962454	0.442712	0.000221809	-0.194076	0.121358	-0.0224044	0.859393
Misin18G100500	indianred3	0.719545	1.44775e-11	0.702582	6.88962e-11	0.28457	0.0215912	-0.591788	2.08463e-07	0.665145	1.50763e-09	0.759627	2.20705e-13	-0.477546	5.75831e-05	-0.304941	0.0135134	0.563915	1.00044e-06	0.470295	7.71723e-05	-0.327217	0.00780027	0.00283695	0.982106	0.383838	0.00159725	0.446059	0.00019606	0.729787	5.33558e-12	-0.275811	0.0261591	-0.120896	0.337403	0.139121	0.269051	0.626463	2.37981e-08	0.54244	3.04846e-06	0.0950258	0.451472	0.349671	0.00430148	-0.12245	0.331186	-0.125538	0.319043
Misin07G380900	indianred3	0.56722	8.36942e-07	0.361888	0.00305523	0.319272	0.00953255	-0.417974	0.000531254	0.299894	0.0152218	0.602325	1.10776e-07	-0.349261	0.00435017	-0.374678	0.00210509	0.592225	2.03154e-07	0.773596	4.22089e-14	-0.406787	0.000771932	0.130127	0.301528	0.510876	1.37212e-05	0.205075	0.101264	0.712746	2.74196e-11	0.00666749	0.957961	-0.417443	0.000540918	-0.19683	0.116062	0.248312	0.0461007	0.142679	0.256876	-0.14351	0.254088	0.56542	9.22608e-07	-0.0318599	0.801085	-0.0269698	0.831127
Misin05G066300	indianred3	0.684149	3.33268e-10	0.606708	8.45826e-08	0.274415	0.0269574	-0.559602	1.25925e-06	0.551405	1.93268e-06	0.78592	8.86984e-15	-0.477085	5.86769e-05	-0.377627	0.00192772	0.627594	2.2072e-08	0.70876	3.95366e-11	-0.400485	0.000947415	-0.00230889	0.985436	0.487848	3.75519e-05	0.418226	0.000526722	0.821447	5.2072e-17	-0.155219	0.216966	-0.295227	0.0169639	0.0840986	0.505379	0.588587	2.51481e-07	0.431791	0.00032886	-0.0953521	0.449912	0.318259	0.009776	-0.0997401	0.429235	-0.0208739	0.86891
Misin12G275100	indianred3	0.655936	3.01476e-09	0.494415	2.8388e-05	0.391091	0.00127639	-0.473651	6.74459e-05	0.456232	0.000133692	0.643	7.67244e-09	-0.437699	0.000266194	-0.433562	0.000308795	0.563099	1.04522e-06	0.694444	1.40187e-10	-0.361319	0.00310518	0.0550781	0.663005	0.469909	7.8371e-05	0.334806	0.00640925	0.848097	4.90579e-19	-0.142702	0.256798	-0.345421	0.00483028	-0.0857813	0.496868	0.406493	0.000779406	0.253766	0.0413753	-0.0494963	0.695392	0.58954	2.37879e-07	-0.15064	0.231002	-0.0318329	0.80125
Misin15G090100	indianred3	0.62409	2.78437e-08	0.557683	1.39354e-06	0.310303	0.0118819	-0.402656	0.000883272	0.45586	0.000135606	0.702588	6.88611e-11	-0.370951	0.00235007	-0.233068	0.0617041	0.609216	7.23509e-08	0.683492	3.51759e-10	-0.35997	0.00322658	0.129427	0.304158	0.489577	3.49045e-05	0.252441	0.0424847	0.74376	1.26782e-12	-0.183462	0.143503	-0.191055	0.127376	0.0430111	0.733709	0.450528	0.000165951	0.37814	0.00189827	-0.087506	0.488223	0.446842	0.000190449	-0.0288706	0.819418	-0.148706	0.237113
Misin01G238700	indianred3	0.267115	0.0314748	0.250343	0.0442916	-0.129205	0.304997	-0.425251	0.000413727	0.303509	0.0139803	0.623641	2.86789e-08	-0.343355	0.00510749	-0.156229	0.213953	0.741376	1.63075e-12	0.761824	1.71431e-13	-0.057347	0.650009	-0.113302	0.368844	0.414913	0.000589209	0.212632	0.0890304	0.693043	1.58053e-10	-0.15271	0.22458	-0.0581935	0.645187	0.0749798	0.552771	0.204899	0.101564	0.296528	0.0164619	-0.0720031	0.568688	0.308601	0.0123802	-0.165728	0.187049	0.00489927	0.969103
Misin01G063100	indianred3	0.497088	2.52908e-05	0.42991	0.000351476	0.149123	0.235788	-0.422191	0.000459913	0.396872	0.0010636	0.689514	2.13176e-10	-0.354627	0.00375003	-0.232546	0.0623058	0.712959	2.68849e-11	0.75574	3.4286e-13	-0.253047	0.0419741	0.0764404	0.545039	0.494647	2.81052e-05	0.21004	0.093088	0.780455	1.79368e-14	-0.157234	0.210985	-0.174586	0.16424	0.0195633	0.877075	0.309477	0.0121214	0.324232	0.00841575	-0.092687	0.462735	0.563487	1.02372e-06	-0.10511	0.404681	-0.126821	0.314081
Misin17G174100	indianred3	0.596714	1.5556e-07	0.383753	0.00160139	0.360373	0.00318991	-0.546829	2.44287e-06	0.450004	0.000169249	0.564691	9.59572e-07	-0.471162	7.45425e-05	-0.53413	4.59713e-06	0.611503	6.26742e-08	0.654519	3.34681e-09	-0.237557	0.0567209	-0.0704907	0.576856	0.205927	0.0998225	0.402578	0.000885504	0.84804	4.95944e-19	-0.131869	0.295048	-0.375277	0.00206791	-0.150552	0.231277	0.282944	0.0223841	0.141505	0.26085	0.0284384	0.822077	0.535571	4.28436e-06	-0.30541	0.0133633	0.0626918	0.619811
Misin07G430000	indianred3	0.614244	5.26823e-08	0.628646	2.05736e-08	0.229859	0.0654786	-0.354421	0.00377162	0.448443	0.000179427	0.78679	7.91419e-15	-0.307971	0.0125692	-0.110845	0.379381	0.633586	1.47361e-08	0.73057	4.93451e-12	-0.446493	0.000192934	0.256744	0.038969	0.612979	5.70889e-08	0.155813	0.215193	0.682907	3.69076e-10	-0.149425	0.23483	-0.15301	0.223661	0.13844	0.271425	0.52603	6.79041e-06	0.493697	2.92778e-05	-0.198375	0.11317	0.379286	0.00183393	0.104807	0.406043	-0.271255	0.028841
Misin03G284400	indianred3	0.498497	2.37874e-05	0.375946	0.00202708	0.136276	0.279059	-0.46464	9.65325e-05	0.404183	0.000840513	0.669675	1.06259e-09	-0.471485	7.35832e-05	-0.316986	0.0100894	0.747237	8.73992e-13	0.734153	3.43858e-12	-0.150807	0.230478	0.123303	0.327803	0.462158	0.000106368	0.292292	0.0181446	0.751941	5.23236e-13	-0.245204	0.0489866	-0.149116	0.235809	-0.102432	0.416823	0.181557	0.14778	0.255562	0.0399096	0.0345345	0.784772	0.513977	1.19139e-05	-0.205891	0.0998827	0.024435	0.846796
MisinT471300	indianred3	0.419581	0.000502966	0.382008	0.00168889	-0.0252355	0.841841	-0.477888	5.67828e-05	0.406681	0.000774611	0.734107	3.45458e-12	-0.431916	0.000327404	-0.187067	0.135666	0.81893	7.77026e-17	0.792463	3.71438e-15	-0.118298	0.347965	-0.0068788	0.95663	0.474385	6.54768e-05	0.28423	0.021755	0.753732	4.29128e-13	-0.239912	0.0542394	-0.0478485	0.70506	0.0458048	0.717117	0.263863	0.0336828	0.362996	0.00295997	-0.0251123	0.842603	0.384072	0.00158586	-0.15558	0.215887	-0.0127035	0.919999
Misin19G081600	indianred3	0.544624	2.73142e-06	0.441896	0.000228535	0.194143	0.121226	-0.396561	0.00107415	0.362042	0.00304184	0.714632	2.30099e-11	-0.376346	0.00200305	-0.241044	0.0530796	0.693892	1.46985e-10	0.814353	1.58428e-16	-0.339112	0.00572105	0.158627	0.206918	0.569903	7.23001e-07	0.218986	0.0796698	0.726448	7.42403e-12	-0.120811	0.337748	-0.232963	0.0618245	-0.0411932	0.744572	0.323676	0.00853497	0.301896	0.0145231	-0.137014	0.276439	0.445387	0.000200998	-0.0176959	0.88873	-0.061309	0.627566
Misin02G419000	indianred3	0.579876	4.1484e-07	0.381792	0.0017	0.2473	0.0470247	-0.603286	1.04451e-07	0.500553	2.17413e-05	0.589504	2.38376e-07	-0.534547	4.50446e-06	-0.528963	5.90283e-06	0.610216	6.79556e-08	0.558631	1.32558e-06	-0.164423	0.190592	-0.155307	0.216703	0.2326	0.062244	0.490799	3.31392e-05	0.847989	5.00799e-19	-0.196275	0.117114	-0.285732	0.0210396	-0.109954	0.383249	0.310187	0.0119154	0.207976	0.0964211	0.155452	0.216269	0.606251	8.70142e-08	-0.333622	0.00661075	0.164639	0.190004
Misin06G127300	indianred3	0.572714	6.19352e-07	0.51094	1.36816e-05	0.246034	0.0482015	-0.415127	0.000584974	0.463192	0.000102164	0.675966	6.47062e-10	-0.397789	0.00103295	-0.270881	0.0290712	0.605804	8.94559e-08	0.646532	5.97138e-09	-0.271402	0.0287513	0.101565	0.420795	0.496902	2.54959e-05	0.273186	0.0276773	0.787143	7.55554e-15	-0.232101	0.0628227	-0.150753	0.230649	0.0354103	0.77945	0.404846	0.000822535	0.364451	0.00283888	-0.0193798	0.878219	0.574917	5.4809e-07	-0.11932	0.343788	-0.119485	0.343115
Misin03G294100	indianred3	0.546218	2.51979e-06	0.346188	0.00473075	0.352252	0.00400595	-0.402709	0.000881748	0.324114	0.0084409	0.523765	7.55959e-06	-0.344521	0.00494926	-0.388667	0.00137652	0.542978	2.96726e-06	0.663227	1.74518e-09	-0.321738	0.00896213	0.0750406	0.552448	0.378457	0.0018803	0.22055	0.0774906	0.736783	2.62804e-12	-0.0490505	0.698002	-0.360674	0.00316276	-0.188321	0.133017	0.220923	0.0769767	0.119418	0.343385	-0.0558357	0.658654	0.662598	1.83059e-09	-0.115909	0.357853	-0.037722	0.765452
Misin05G151300	indianred3	0.570218	7.10611e-07	0.55479	1.62159e-06	0.198162	0.113565	-0.404411	0.000834299	0.492012	3.14679e-05	0.72237	1.10413e-11	-0.41085	0.000674978	-0.220558	0.077479	0.626862	2.31758e-08	0.660901	2.08104e-09	-0.260782	0.0358917	0.117632	0.350703	0.553489	1.73513e-06	0.285425	0.021184	0.796653	2.09219e-15	-0.27746	0.0252419	-0.0890484	0.480559	0.105177	0.404378	0.457991	0.000124973	0.438431	0.000259244	-0.0296079	0.814887	0.502784	1.97077e-05	-0.104778	0.406175	-0.131255	0.29732
Misin07G338900	indianred3	0.511154	1.35495e-05	0.386369	0.00147787	0.147428	0.241213	-0.499352	2.29157e-05	0.406556	0.000777786	0.672662	8.40877e-10	-0.401206	0.00092566	-0.322082	0.00888511	0.72632	7.51825e-12	0.731177	4.64317e-12	-0.2422	0.0519152	0.0251219	0.842544	0.379576	0.00181795	0.278446	0.0247065	0.752168	5.10292e-13	-0.120781	0.337867	-0.234697	0.0598563	-0.0593382	0.63869	0.263681	0.0338096	0.266177	0.0320988	-0.0393371	0.755715	0.556105	1.5139e-06	-0.153347	0.222629	-0.0253808	0.840942
Misin06G308400	indianred3	0.538535	3.70259e-06	0.295316	0.0169291	0.291727	0.0183794	-0.599766	1.29432e-07	0.454735	0.000141549	0.498807	2.34681e-05	-0.538321	3.74204e-06	-0.597172	1.51338e-07	0.627306	2.24998e-08	0.555183	1.58862e-06	-0.0939779	0.4565	-0.147199	0.241955	0.047301	0.708283	0.483717	4.46471e-05	0.812271	2.17644e-16	-0.177474	0.157264	-0.333677	0.00660132	-0.209763	0.0935304	0.163239	0.193849	0.0767814	0.543241	0.168956	0.178485	0.503579	1.90265e-05	-0.425742	0.000406717	0.196921	0.115891
Misin01G080000	indianred3	0.555026	1.6017e-06	0.352155	0.00401666	0.296849	0.01634	-0.432452	0.00032123	0.357593	0.00345088	0.597134	1.51686e-07	-0.459739	0.00011683	-0.456005	0.000134859	0.587574	2.66768e-07	0.764132	1.31075e-13	-0.287593	0.0201806	0.0137938	0.913158	0.441162	0.00023475	0.357528	0.00345715	0.823968	3.46491e-17	-0.113934	0.366159	-0.364793	0.00281104	-0.144009	0.252423	0.293776	0.0175388	0.149962	0.233131	-0.0733414	0.561505	0.487597	3.79507e-05	-0.181365	0.148215	0.143649	0.253621
Misin14G125900	indianred3	0.410875	0.000674422	0.215753	0.0843295	0.205935	0.0998095	-0.277597	0.0251665	0.136926	0.276751	0.514246	1.17681e-05	-0.246695	0.0475846	-0.249551	0.0449898	0.560688	1.18873e-06	0.771082	5.73396e-14	-0.355458	0.00366398	0.185094	0.139915	0.553146	1.76631e-06	0.0714444	0.5717	0.57776	4.67457e-07	0.0648554	0.607758	-0.364504	0.00283449	-0.225603	0.0707703	0.0932069	0.460219	0.0587123	0.642239	-0.207386	0.0973916	0.568943	7.6198e-07	0.0540503	0.668924	-0.0229105	0.85625
Misin19G175300	indianred3	0.57637	5.05355e-07	0.557292	1.42246e-06	0.17228	0.169971	-0.460736	0.000112409	0.516348	1.06848e-05	0.74251	1.44719e-12	-0.40778	0.000747136	-0.244442	0.0497163	0.652557	3.86447e-09	0.634896	1.34747e-08	-0.275667	0.0262403	0.00969762	0.938886	0.456537	0.000132142	0.324029	0.00845916	0.845222	8.45925e-19	-0.225347	0.0710987	-0.123585	0.326686	0.153544	0.222029	0.512775	1.25864e-05	0.456762	0.000131009	-0.0327549	0.795617	0.525995	6.80187e-06	-0.110722	0.379917	-0.121526	0.334874
Misin11G193000	indianred3	0.462776	0.000103837	0.215755	0.0843272	0.291677	0.0184005	-0.464753	9.61062e-05	0.291112	0.0186384	0.425696	0.000407369	-0.345243	0.00485358	-0.473828	6.69655e-05	0.527518	6.3258e-06	0.575488	5.30901e-07	-0.222022	0.0754824	-0.0765734	0.544337	0.176478	0.159645	0.266233	0.0320614	0.7162	1.98686e-11	0.00113251	0.992856	-0.397638	0.00103795	-0.241511	0.0526064	0.116572	0.355093	0.0112773	0.928955	0.0232516	0.854133	0.712741	2.74327e-11	-0.226004	0.0702576	0.0604303	0.632516
Misin06G236800	indianred3	0.57118	6.74021e-07	0.509336	1.47101e-05	0.22287	0.0743435	-0.444398	0.000208474	0.473543	6.77409e-05	0.689769	2.08635e-10	-0.417563	0.000538733	-0.300243	0.0150981	0.597695	1.46661e-07	0.668942	1.12494e-09	-0.280917	0.0234066	0.0300029	0.812462	0.501553	2.08067e-05	0.323702	0.00852931	0.822139	4.65929e-17	-0.213929	0.0870516	-0.17198	0.170726	0.056226	0.656417	0.461167	0.000110547	0.373474	0.00218161	-0.0444805	0.724967	0.52648	6.64677e-06	-0.128544	0.307497	-0.0634907	0.615348
Misin18G235400	indianred3	0.436363	0.000279322	0.613675	5.46228e-08	-0.00408318	0.974248	-0.365815	0.00272934	0.529088	5.86756e-06	0.683798	3.43019e-10	-0.234448	0.0601353	0.0532109	0.673773	0.494828	2.78873e-05	0.373918	0.00215311	-0.216297	0.0835306	-0.0868384	0.49156	0.48337	4.52967e-05	0.219969	0.0782947	0.622926	3.00588e-08	-0.25486	0.0404774	0.148876	0.236574	0.419024	0.000512608	0.647509	5.56837e-09	0.658322	2.52511e-09	-0.022441	0.859166	0.33877	0.00577325	0.0331757	0.793049	-0.317131	0.0100531
Misin06G212800	indianred3	0.532973	4.86357e-06	0.41291	0.000630168	0.289383	0.019383	-0.393117	0.0011978	0.389143	0.0013563	0.556815	1.45858e-06	-0.337661	0.00594539	-0.324542	0.00834999	0.498774	2.35014e-05	0.583141	3.44477e-07	-0.292702	0.0179753	-0.0049595	0.968724	0.423549	0.000438867	0.259538	0.0368171	0.767499	8.81237e-14	-0.113803	0.366713	-0.251595	0.0432056	-0.0286147	0.820992	0.364084	0.002869	0.248368	0.0460498	-0.0296077	0.814888	0.675506	6.71234e-10	-0.107084	0.395865	-0.0613687	0.627231
Misin16G092200	indianred3	0.464617	9.66174e-05	0.502814	1.96821e-05	-0.0102967	0.935119	-0.453598	0.000147796	0.497619	2.47135e-05	0.770199	6.37889e-14	-0.40918	0.000713398	-0.136857	0.276995	0.734895	3.18828e-12	0.667638	1.2446e-09	-0.152557	0.225052	-0.0490155	0.698208	0.515029	1.13535e-05	0.311116	0.0116501	0.815964	1.23572e-16	-0.290694	0.0188161	0.0276709	0.826804	0.218856	0.0798537	0.461276	0.000110079	0.509695	1.44743e-05	-0.0109135	0.931242	0.491502	3.21616e-05	-0.125066	0.32088	-0.0928258	0.462063
Misin04G181800	indianred3	0.536188	4.15669e-06	0.520077	8.98765e-06	0.127636	0.310955	-0.50585	1.72002e-05	0.554046	1.68562e-06	0.708398	4.08603e-11	-0.457521	0.000127253	-0.272872	0.0278642	0.692251	1.69101e-10	0.562758	1.06452e-06	-0.133675	0.288425	-0.0748225	0.553606	0.325132	0.00822592	0.391634	0.00125489	0.842922	1.29776e-18	-0.317915	0.00985981	-0.0352928	0.780164	0.156084	0.214385	0.44603	0.000196275	0.441826	0.000229126	0.0828401	0.511793	0.453309	0.000149423	-0.238856	0.0553407	-0.0592992	0.638911
Misin07G433500	indianred3	0.479047	5.41508e-05	0.319712	0.00942864	0.132408	0.293059	-0.423234	0.00044367	0.327524	0.00773919	0.660928	2.0769e-09	-0.453001	0.000151176	-0.350175	0.00424229	0.708572	4.02205e-11	0.804004	7.39519e-16	-0.214555	0.0861096	0.0646196	0.609066	0.473557	6.77036e-05	0.29576	0.0167565	0.732786	3.94903e-12	-0.152785	0.22435	-0.246234	0.0480145	-0.116193	0.356672	0.209124	0.0945567	0.198235	0.113429	-0.0545682	0.665939	0.444371	0.000208684	-0.153466	0.222267	0.122199	0.332183
Misin08G087800	indianred3	0.368305	0.00253913	0.326194	0.0080067	0.101863	0.419427	-0.287761	0.0201046	0.282791	0.0224598	0.550365	2.03901e-06	-0.240992	0.0531321	-0.139972	0.266105	0.565733	9.07132e-07	0.622529	3.08518e-08	-0.213816	0.0872234	0.0212458	0.866596	0.479581	5.29758e-05	0.117345	0.351888	0.739829	1.91711e-12	-0.105266	0.403978	-0.118299	0.347963	0.0544409	0.666672	0.280808	0.0234625	0.2704	0.0293696	-0.114822	0.362411	0.685244	3.04435e-10	-0.0396148	0.754045	-0.154473	0.219211
Misin05G222000	indianred3	0.469043	8.11185e-05	0.21789	0.0812264	0.300329	0.0150675	-0.442626	0.000222511	0.288597	0.0197298	0.42977	0.000353207	-0.363318	0.00293275	-0.498894	2.33789e-05	0.4915	3.21638e-05	0.576808	4.93114e-07	-0.240633	0.053498	-0.113097	0.369713	0.236386	0.0579878	0.299637	0.0153136	0.774746	3.66457e-14	0.0075969	0.952107	-0.424797	0.000420294	-0.211996	0.0900128	0.175426	0.162187	0.0186818	0.882573	-0.00502925	0.968284	0.740887	1.71655e-12	-0.216918	0.0826262	0.108817	0.388217
Misin02G454200	indianred3	0.430101	0.000349117	0.31547	0.0104738	0.183869	0.142602	-0.37929	0.00183369	0.316431	0.0102286	0.545708	2.58581e-06	-0.292857	0.0179117	-0.309491	0.0121173	0.547064	2.41382e-06	0.672104	8.78663e-10	-0.271204	0.0288723	-0.107001	0.396232	0.377908	0.00191151	0.231445	0.0635906	0.84514	8.59033e-19	-0.0299642	0.8127	-0.287114	0.020399	0.0137992	0.913123	0.347935	0.00451091	0.207176	0.097738	-0.134196	0.286533	0.722526	1.08761e-11	-0.113211	0.369229	-0.038659	0.759798
Misin02G029300	indianred3	0.442603	0.000222697	0.370659	0.00237032	0.188342	0.132973	-0.271854	0.0284758	0.283037	0.022338	0.579945	4.13221e-07	-0.246493	0.0477723	-0.190756	0.127985	0.524349	7.35396e-06	0.66771	1.23764e-09	-0.329074	0.00743744	0.0671145	0.595284	0.530608	5.45376e-06	0.131059	0.298047	0.762042	1.6717e-13	-0.0563041	0.65597	-0.223095	0.0740451	0.0418422	0.740688	0.355423	0.0036675	0.265403	0.0326218	-0.182309	0.14608	0.672366	8.6076e-10	0.0103865	0.934554	-0.130813	0.298966
Misin08G277100	indianred3	0.513232	1.23269e-05	0.509566	1.45585e-05	0.127312	0.312195	-0.427253	0.000385834	0.512542	1.27206e-05	0.697279	1.09747e-10	-0.447837	0.000183531	-0.260875	0.0358233	0.626084	2.44053e-08	0.608136	7.73985e-08	-0.162499	0.195906	-0.0275664	0.827447	0.432382	0.000322036	0.372535	0.00224299	0.882154	2.8261e-22	-0.310124	0.0119336	-0.0498983	0.69304	0.172277	0.169976	0.483905	4.42982e-05	0.435756	0.000285485	0.00722055	0.954477	0.509607	1.45315e-05	-0.20193	0.106725	-0.0333979	0.791694
Misin18G010100	indianred3	0.362346	0.00301555	0.172358	0.169773	0.33175	0.0069408	-0.149554	0.234422	0.0654773	0.604313	0.31865	0.00968137	-0.056855	0.652818	-0.245134	0.0490538	0.280835	0.0234486	0.566732	8.59387e-07	-0.439871	0.00024605	0.054022	0.669088	0.445203	0.000202375	-0.0246804	0.845277	0.595256	1.69723e-07	0.215944	0.0840489	-0.454578	0.000142396	-0.155478	0.216192	0.196994	0.115752	-0.0110077	0.93065	-0.277586	0.0251729	0.872233	3.08543e-21	0.118472	0.347252	-0.13611	0.279653
Misin19G016300	indianred3	0.386518	0.00147112	0.217925	0.081176	0.312395	0.0112932	-0.183937	0.142452	0.120497	0.339014	0.361058	0.00312839	-0.0873323	0.48909	-0.243193	0.050932	0.306535	0.0130093	0.555771	1.5406e-06	-0.426522	0.000395813	0.0436028	0.730185	0.437721	0.000265979	0.015211	0.904275	0.621014	3.40621e-08	0.170872	0.17354	-0.414418	0.000599105	-0.114441	0.364017	0.242308	0.0518074	0.0460962	0.715393	-0.247105	0.0472048	0.873428	2.33889e-21	0.0954005	0.449681	-0.13905	0.269298
Misin04G171600	indianred3	0.298852	0.0155967	0.272979	0.0278002	0.0305498	0.809107	-0.264566	0.0331947	0.24912	0.0453744	0.523286	7.73219e-06	-0.180454	0.150298	-0.102337	0.417254	0.553958	1.69336e-06	0.630431	1.82488e-08	-0.201571	0.107362	-0.111586	0.376186	0.377997	0.00190642	0.1129	0.370556	0.75092	5.85423e-13	-0.0479653	0.704373	-0.110351	0.381525	0.127914	0.309893	0.318864	0.00963004	0.268739	0.0304187	-0.16494	0.189184	0.68023	4.59139e-10	-0.0281283	0.823986	-0.124047	0.324869
Misin03G171300	indianred3	0.280615	0.0235623	0.202559	0.105615	0.139314	0.26838	-0.202779	0.105229	0.119934	0.341292	0.390146	0.00131463	-0.00788647	0.950284	-0.116346	0.356032	0.356137	0.00359493	0.528241	6.11082e-06	-0.371169	0.00233506	-0.088835	0.481615	0.424204	0.000429025	-0.0286908	0.820524	0.592799	1.96385e-07	0.191973	0.125524	-0.306314	0.0130782	0.0418406	0.740698	0.287494	0.0202256	0.141757	0.259992	-0.278849	0.02449	0.806237	5.34563e-16	0.128241	0.30865	-0.211618	0.0906012
Misin01G180000	lavenderblush2	0.562272	1.09254e-06	0.623984	2.80392e-08	-0.0197459	0.875936	-0.752334	5.01064e-13	0.877845	8.18702e-22	0.735678	2.94341e-12	-0.836494	4.14204e-18	-0.420371	0.000489566	0.75029	6.27264e-13	0.25092	0.043789	0.306501	0.0130199	-0.204832	0.101679	0.0316138	0.802591	0.80873	3.70199e-16	0.761961	1.68736e-13	-0.800433	1.2323e-15	0.314322	0.0107735	0.231233	0.0638403	0.429687	0.000354241	0.603521	1.02954e-07	0.585666	2.97924e-07	-0.114626	0.363237	-0.6846	3.21097e-10	0.253809	0.0413394
Misin14G102700	lavenderblush2	0.351991	0.00403498	0.607821	7.89353e-08	-0.205413	0.10069	-0.442329	0.000224943	0.555784	1.53956e-06	0.793176	3.37192e-15	-0.316834	0.0101273	0.0888405	0.481588	0.631264	1.72516e-08	0.52191	8.2491e-06	-0.120459	0.339167	-0.143854	0.25294	0.486639	3.95114e-05	0.292191	0.0181862	0.645219	6.55699e-09	-0.325095	0.00823359	0.221785	0.0758025	0.536961	4.00166e-06	0.680846	4.36719e-10	0.7485	7.6234e-13	-0.0829319	0.511324	-0.0321817	0.799118	-0.0398422	0.752678	-0.231004	0.064111
MisinT034300	lavenderblush2	0.539494	3.53082e-06	0.628476	2.08089e-08	0.0172159	0.891729	-0.548767	2.21312e-06	0.633843	1.44797e-08	0.685971	2.86646e-10	-0.505441	1.75168e-05	-0.164271	0.19101	0.415612	0.00057549	0.228011	0.0677361	-0.154049	0.220494	-0.0643729	0.610437	0.383429	0.00161735	0.525631	6.92045e-06	0.411026	0.000671028	-0.36379	0.00289332	0.100007	0.427995	0.259821	0.0366054	0.623186	2.9551e-08	0.62375	2.84739e-08	0.217513	0.0817672	-0.133115	0.290466	-0.0880977	0.485275	0.0680191	0.590321
Misin02G410700	lavenderblush2	0.335515	0.0062912	0.640101	9.403e-09	-0.312686	0.0112134	-0.484403	4.33883e-05	0.702498	6.94148e-11	0.803238	8.2587e-16	-0.541342	3.22053e-06	0.0972624	0.440843	0.730855	4.79553e-12	0.350646	0.00418763	0.214588	0.0860603	-0.0795656	0.528674	0.346035	0.00475045	0.473674	6.7383e-05	0.612347	5.94196e-08	-0.707621	4.38482e-11	0.563583	1.01848e-06	0.542851	2.98623e-06	0.562307	1.0905e-06	0.830635	1.14319e-17	0.270625	0.0292295	-0.242444	0.0516714	-0.282069	0.0228203	-0.0757786	0.548535
Misin15G122300	lavenderblush2	0.341673	0.00534332	0.647479	5.58022e-09	-0.262045	0.0349718	-0.461865	0.000107585	0.629886	1.89306e-08	0.809561	3.27146e-16	-0.369762	0.00243345	0.118433	0.347413	0.652899	3.76915e-09	0.44882	0.000176923	-0.0127207	0.919891	-0.165693	0.187144	0.428322	0.000371658	0.355363	0.00367372	0.633627	1.46946e-08	-0.455388	0.00013807	0.358451	0.00336832	0.606352	8.6469e-08	0.697972	1.03329e-10	0.822484	4.40709e-17	0.0222365	0.860436	-0.13612	0.279616	-0.117351	0.351865	-0.210025	0.0931122
Misin08G295000	lavenderblush2	0.247727	0.0466331	0.473093	6.89814e-05	-0.314762	0.0106578	-0.477114	5.8608e-05	0.605663	9.02351e-08	0.701487	7.59166e-11	-0.510866	1.37274e-05	-0.00342712	0.978385	0.772998	4.54181e-14	0.454124	0.000144874	0.285128	0.0213248	-0.212068	0.0899007	0.149197	0.235552	0.451426	0.000160444	0.660384	2.16371e-09	-0.620283	3.57218e-08	0.447203	0.000187911	0.442484	0.00022367	0.403489	0.000859713	0.642023	8.21862e-09	0.223526	0.0734731	-0.187961	0.133773	-0.412377	0.000641491	-0.0130631	0.917742
Misin08G281900	lavenderblush2	0.250199	0.0444184	0.502121	2.02933e-05	-0.385416	0.00152185	-0.551101	1.96327e-06	0.740734	1.74414e-12	0.640776	8.9698e-09	-0.701037	7.8989e-11	-0.0552005	0.662301	0.670762	9.76145e-10	0.0877849	0.486832	0.525651	6.91394e-06	-0.215345	0.0849325	0.000285522	0.998199	0.676437	6.23215e-10	0.480577	5.0849e-05	-0.890977	2.79486e-23	0.686205	2.81117e-10	0.439794	0.000246739	0.365038	0.00279128	0.704922	5.59236e-11	0.597339	1.49835e-07	-0.453251	0.000149754	-0.574447	5.62588e-07	0.212006	0.0899963
Misin06G415500	lavenderblush2	0.1498	0.233644	0.387747	0.0014163	-0.511765	1.31785e-05	-0.519006	9.4475e-06	0.626216	2.41917e-08	0.694921	1.34558e-10	-0.656734	2.84161e-09	0.0122423	0.922894	0.851611	2.48193e-19	0.346107	0.00474116	0.539863	3.46671e-06	-0.185308	0.139448	0.102536	0.416347	0.563184	1.04049e-06	0.528915	5.91657e-06	-0.823158	3.95213e-17	0.666566	1.35182e-09	0.398313	0.00101579	0.223761	0.0731637	0.647014	5.76903e-09	0.461754	0.000108054	-0.382114	0.00168345	-0.538041	3.79413e-06	0.213103	0.0883074
Misin19G161200	lavenderblush2	-0.121508	0.334945	-0.304882	0.0135323	0.451223	0.000161675	0.30328	0.0140563	-0.365807	0.00272996	-0.655031	3.22311e-09	0.412986	0.000628561	-0.0999045	0.428471	-0.667705	1.23811e-09	-0.478552	5.52618e-05	-0.183167	0.144161	0.0710453	0.573855	-0.340504	0.00551289	-0.322785	0.0087291	-0.465441	9.35421e-05	0.449099	0.000175085	-0.390934	0.00128267	-0.347721	0.00453729	-0.29683	0.016347	-0.536459	4.1017e-06	-0.0907544	0.472157	0.138544	0.27106	0.162556	0.195747	-0.113535	0.36785
Misin10G201400	lavenderblush2	-0.0755911	0.549529	-0.347765	0.00453191	0.497802	2.45182e-05	0.351975	0.00403669	-0.549111	2.1745e-06	-0.563491	1.02352e-06	0.610852	6.5295e-08	-0.095081	0.451208	-0.681719	4.06743e-10	-0.193397	0.122691	-0.59632	1.59274e-07	0.0639089	0.613018	-0.077677	0.538534	-0.508458	1.53035e-05	-0.373729	0.00216521	0.878767	6.54275e-22	-0.760361	2.02915e-13	-0.400945	0.00093348	-0.167362	0.182678	-0.606164	8.74848e-08	-0.476453	6.02071e-05	0.559724	1.25117e-06	0.504841	1.79904e-05	-0.221063	0.0767849
Misin07G546500	lavenderblush2	0.370297	0.00239556	0.446686	0.000191559	-0.204153	0.102842	-0.734986	3.15906e-12	0.716236	1.98015e-11	0.677945	5.52231e-10	-0.63053	1.81277e-08	-0.327944	0.00765653	0.746558	9.40301e-13	0.338909	0.00575194	0.246726	0.0475551	-0.488485	3.6555e-05	-0.0743878	0.555919	0.695418	1.28927e-10	0.78422	1.10656e-14	-0.506863	1.6439e-05	0.205709	0.100191	0.331321	0.00701828	0.462434	0.000105229	0.54344	2.89918e-06	0.361316	0.00310547	-0.00396216	0.975011	-0.566639	8.63696e-07	0.206437	0.0989683
Misin03G369200	lavenderblush2	0.325543	0.00814041	0.600807	1.21514e-07	-0.34086	0.00546084	-0.580253	4.06077e-07	0.782579	1.36745e-14	0.728338	6.16137e-12	-0.625037	2.61569e-08	-0.0365097	0.772784	0.652162	3.9774e-09	0.129495	0.303904	0.339466	0.00566755	-0.279985	0.0238896	0.11621	0.3566	0.656338	2.92622e-09	0.553161	1.76487e-06	-0.761075	1.86906e-13	0.581881	3.70174e-07	0.558417	1.34068e-06	0.572423	6.29393e-07	0.804969	6.4309e-16	0.462725	0.000104043	-0.298042	0.0158937	-0.441276	0.000233773	0.117589	0.350883
Misin05G334400	lavenderblush2	-0.163417	0.193357	-0.361453	0.00309336	0.456241	0.000133648	0.378358	0.00188588	-0.476279	6.06351e-05	-0.701357	7.67904e-11	0.560363	1.20947e-06	-0.0829897	0.511028	-0.767341	8.97944e-14	-0.477672	5.72879e-05	-0.336846	0.00607469	-0.00408554	0.974233	-0.37816	0.00189714	-0.426499	0.000396133	-0.418421	0.000523245	0.667573	1.25086e-09	-0.539216	3.57977e-06	-0.30662	0.0129828	-0.213974	0.0869839	-0.587099	2.74225e-07	-0.264438	0.0332829	0.373055	0.00220884	0.299265	0.0154471	-0.191237	0.127009
Misin01G506100	lavenderblush2	-0.180506	0.150179	-0.421372	0.000473048	0.456695	0.000131345	0.498762	2.3514e-05	-0.654977	3.23579e-09	-0.641196	8.7096e-09	0.693109	1.57162e-10	0.00989951	0.937617	-0.720797	1.28451e-11	-0.186054	0.137836	-0.552078	1.86666e-06	0.137292	0.275457	-0.0795651	0.528676	-0.624448	2.71941e-08	-0.441465	0.000232163	0.881642	3.21339e-22	-0.698211	1.01198e-10	-0.389447	0.00134355	-0.254875	0.0404653	-0.654206	3.42467e-09	-0.551602	1.91319e-06	0.49385	2.90858e-05	0.540943	3.28527e-06	-0.270416	0.0293594
Misin18G184800	lavenderblush2	-0.280378	0.0236852	-0.415987	0.000568244	0.358228	0.00338962	0.592452	2.00449e-07	-0.666505	1.35821e-09	-0.703857	6.1509e-11	0.758565	2.49151e-13	0.172011	0.170649	-0.78694	7.76027e-15	-0.359826	0.00323983	-0.450367	0.000166961	0.225032	0.0715056	-0.13415	0.286699	-0.702619	6.86752e-11	-0.613769	5.42986e-08	0.799898	1.32901e-15	-0.507429	1.60273e-05	-0.291407	0.0185137	-0.295063	0.0170279	-0.582701	3.53262e-07	-0.496702	2.57177e-05	0.346112	0.00474053	0.571595	6.58812e-07	-0.363938	0.00288101
Misin12G132600	lavenderblush2	0.242384	0.0517315	0.616045	4.69591e-08	-0.422546	0.000454318	-0.442181	0.000226165	0.690216	2.0093e-10	0.791012	4.51725e-15	-0.44096	0.000236484	0.198664	0.112635	0.715733	2.07576e-11	0.28937	0.0193889	0.24789	0.0464845	-0.247768	0.0465957	0.254368	0.0408789	0.443109	0.000218602	0.609024	7.3224e-08	-0.669686	1.06173e-09	0.638554	1.04715e-08	0.719285	1.48396e-11	0.647911	5.40998e-09	0.894136	1.1629e-23	0.230322	0.0649233	-0.193586	0.122319	-0.25253	0.0424093	-0.118555	0.34691
Misin17G086600	lavenderblush2	-0.102188	0.417937	-0.387556	0.00142469	0.569042	7.57865e-07	0.454204	0.000144436	-0.561534	1.13643e-06	-0.704984	5.56129e-11	0.484469	4.32699e-05	-0.121372	0.335491	-0.777851	2.49116e-14	-0.357044	0.0035046	-0.374663	0.00210602	0.295877	0.0167112	-0.165017	0.188972	-0.466518	8.96549e-05	-0.532481	4.98112e-06	0.61807	4.12275e-08	-0.594199	1.8075e-07	-0.544998	2.68025e-06	-0.395372	0.00111549	-0.70701	4.63405e-11	-0.267973	0.0309133	0.269018	0.0302404	0.339877	0.00560579	-0.126225	0.316379
Misin16G079200	lavenderblush2	-0.393564	0.00118106	-0.423727	0.000436163	0.221772	0.0758205	0.666442	1.36485e-09	-0.659944	2.23642e-09	-0.687887	2.44354e-10	0.717467	1.76333e-11	0.308462	0.0124217	-0.70101	7.91773e-11	-0.305742	0.0132581	-0.242992	0.051129	0.296876	0.0163296	-0.123538	0.326872	-0.719544	1.44779e-11	-0.601436	1.16946e-07	0.572241	6.35746e-07	-0.248773	0.0456852	-0.198716	0.112538	-0.364824	0.00280856	-0.515498	1.11114e-05	-0.459645	0.000117257	0.111141	0.378105	0.471356	7.3964e-05	-0.377804	0.00191749
Misin04G198100	lavenderblush2	-0.285539	0.0211303	-0.332155	0.00686809	0.301105	0.0147959	0.60431	9.80886e-08	-0.528897	5.92165e-06	-0.683125	3.6252e-10	0.507322	1.61048e-05	0.183298	0.143867	-0.757178	2.91598e-13	-0.499155	2.31137e-05	-0.11456	0.363513	0.365759	0.0027338	-0.174739	0.163863	-0.523087	7.80518e-06	-0.659169	2.3702e-09	0.327825	0.00767986	-0.142404	0.257802	-0.255274	0.0401416	-0.365741	0.00273521	-0.484569	4.30891e-05	-0.19036	0.128793	-0.114269	0.364745	0.312059	0.0113861	-0.241019	0.0531047
Misin07G288200	lavenderblush2	0.158756	0.206543	0.460336	0.000114166	-0.434982	0.000293517	-0.492388	3.09668e-05	0.64872	5.10415e-09	0.627395	2.23673e-08	-0.438467	0.000258902	0.0649277	0.607357	0.675518	6.70636e-10	0.204309	0.102573	0.363298	0.0029344	-0.391945	0.00124273	-0.0860457	0.495538	0.501876	2.05129e-05	0.581146	3.86002e-07	-0.606427	8.60705e-08	0.561988	1.10923e-06	0.607793	7.90686e-08	0.487019	3.88854e-05	0.71569	2.08417e-11	0.304806	0.0135568	-0.231268	0.0637992	-0.425918	0.000404232	0.00272192	0.982832
Misin13G159000	lavenderblush2	-0.152185	0.226197	-0.292443	0.018082	0.456055	0.000134598	0.447916	0.000182989	-0.462463	0.000105111	-0.660551	2.13667e-09	0.525876	6.84027e-06	0.0549189	0.66392	-0.71105	3.20633e-11	-0.460089	0.000115262	-0.271712	0.0285623	0.239648	0.0545129	-0.297737	0.0160068	-0.480139	5.17737e-05	-0.55615	1.51031e-06	0.498813	2.34614e-05	-0.356222	0.00358636	-0.323752	0.00851869	-0.300842	0.0148875	-0.524864	7.17688e-06	-0.226776	0.0692791	0.115863	0.358045	0.330767	0.00711974	-0.257658	0.0382533
Misin06G181800	lavenderblush2	0.191461	0.126555	0.522224	8.12849e-06	-0.456173	0.000133995	-0.420405	0.000488996	0.569137	7.53929e-07	0.757906	2.68526e-13	-0.367862	0.00257206	0.21677	0.0828417	0.659621	2.29126e-09	0.349869	0.00427809	0.145204	0.248466	-0.274877	0.0266912	0.231598	0.0634108	0.391039	0.00127848	0.503184	1.93627e-05	-0.493495	2.95323e-05	0.51727	1.02394e-05	0.661168	2.03961e-09	0.625744	2.49619e-08	0.813217	1.8849e-16	0.088501	0.483271	-0.248135	0.0462611	-0.1293	0.304637	-0.0622396	0.622342
Misin07G520700	lavenderblush2	0.245689	0.0485268	0.409349	0.000709432	-0.191232	0.127018	-0.315034	0.0105867	0.465759	9.23794e-05	0.630501	1.81626e-08	-0.432704	0.000318369	0.00146473	0.990761	0.653368	3.64186e-09	0.458129	0.000124314	0.188222	0.133224	-0.11264	0.371664	0.302417	0.0143459	0.330193	0.00722616	0.739137	2.06044e-12	-0.555251	1.58306e-06	0.380119	0.0017884	0.357533	0.00345666	0.376214	0.00201098	0.529543	5.74077e-06	0.141069	0.262337	0.175083	0.163023	-0.288598	0.0197297	-0.0318723	0.80101
Misin08G072600	lavenderblush2	0.0181313	0.88601	0.337798	0.00592385	-0.477929	5.66885e-05	-0.12859	0.307325	0.324077	0.00844897	0.618291	4.06431e-08	-0.30631	0.0130793	0.300972	0.0148421	0.606614	8.50798e-08	0.455678	0.00013655	0.255044	0.0403281	-0.00090355	0.994301	0.503242	1.93126e-05	0.169989	0.175808	0.457706	0.000126352	-0.562037	1.10632e-06	0.591487	2.12193e-07	0.513679	1.20774e-05	0.337685	0.00594157	0.624542	2.70263e-08	0.0185042	0.883682	-0.217991	0.0810821	-0.109111	0.386927	-0.068167	0.589511
Misin08G323400	lavenderblush2	0.243354	0.0507735	0.414908	0.000589306	-0.20869	0.0952588	-0.305989	0.01318	0.463508	0.000100909	0.645358	6.49286e-09	-0.440587	0.000239723	0.0221866	0.860746	0.676659	6.12222e-10	0.468961	8.13846e-05	0.19892	0.112164	-0.0664601	0.598886	0.32149	0.00901819	0.317512	0.00995872	0.706062	5.04796e-11	-0.577046	4.86598e-07	0.405129	0.000814986	0.350308	0.0042268	0.34863	0.004426	0.538263	3.75275e-06	0.140426	0.264542	0.136339	0.278837	-0.283118	0.0222979	-0.038393	0.761402
Misin06G196600	lightblue3	0.390194	0.00131264	0.336825	0.00607807	0.383139	0.00163173	0.073313	0.561657	-0.0870947	0.490277	0.350193	0.00424018	0.222563	0.074754	0.134535	0.285306	0.0726315	0.56531	0.586799	2.79029e-07	-0.821714	4.98836e-17	0.559834	1.2439e-06	0.778131	2.40507e-14	-0.379906	0.00179995	0.0185976	0.883099	0.429726	0.000353754	-0.473865	6.68672e-05	-0.123115	0.328543	0.281155	0.0232844	0.123978	0.32514	-0.617927	4.16107e-08	0.235687	0.058755	0.665236	1.49722e-09	-0.483909	4.42914e-05
Misin17G207000	lightblue3	0.386647	0.00146527	0.180527	0.150131	0.372758	0.00222831	-0.0275057	0.827822	-0.0866172	0.492668	0.351598	0.00407907	-0.00408254	0.974252	-0.151143	0.229431	0.209229	0.0943869	0.736801	2.62308e-12	-0.662308	1.87124e-09	0.369827	0.00242879	0.735713	2.93293e-12	-0.15373	0.221464	0.326247	0.00799574	0.361939	0.00305076	-0.583724	3.33154e-07	-0.274514	0.0269005	0.162701	0.195342	-0.0517079	0.68249	-0.511762	1.31802e-05	0.447268	0.000187456	0.397342	0.00104776	-0.123315	0.327754
Misin16G207200	lightblue3	0.278595	0.0246263	0.123641	0.326468	0.276961	0.0255164	0.0628404	0.618979	-0.168252	0.180329	0.319897	0.00938501	0.098894	0.43318	-0.0101695	0.935919	0.195057	0.119451	0.747998	8.04981e-13	-0.643554	7.37845e-09	0.359557	0.00326462	0.781453	1.57965e-14	-0.266954	0.0315815	0.273016	0.0277785	0.400973	0.000932639	-0.514625	1.15658e-05	-0.212388	0.0894064	0.131161	0.297671	-0.0399343	0.752125	-0.587467	2.68431e-07	0.451859	0.000157843	0.478026	5.64629e-05	-0.196964	0.115809
Misin02G299100	lightblue3	0.359975	0.00322619	0.37856	0.00187444	0.333443	0.00664162	0.1432	0.255125	-0.0604116	0.632621	0.396457	0.00107771	0.22352	0.0734812	0.182131	0.146482	0.0601637	0.634021	0.60954	7.09014e-08	-0.797954	1.74594e-15	0.433284	0.000311861	0.81034	2.91148e-16	-0.343369	0.00510557	0.168464	0.179771	0.371593	0.00230611	-0.397778	0.00103332	0.0737083	0.559544	0.453021	0.000151062	0.220848	0.0770804	-0.700773	8.085e-11	0.260174	0.0363418	0.651081	4.30321e-09	-0.475579	6.23831e-05
Misin01G293100	lightblue3	0.222053	0.0754396	0.200492	0.109298	0.279044	0.024386	0.2182	0.0807836	-0.226377	0.0697827	0.259019	0.0372092	0.374021	0.00214654	0.212907	0.0886071	0.00539576	0.965974	0.591269	2.14936e-07	-0.799997	1.31058e-15	0.392797	0.00120991	0.789089	5.84083e-15	-0.48677	3.92951e-05	0.0578445	0.647174	0.553156	1.76542e-06	-0.484413	4.33698e-05	-0.00989181	0.937665	0.288533	0.0197586	0.0663966	0.599235	-0.767448	8.86624e-14	0.359926	0.00323063	0.712348	2.84472e-11	-0.508014	1.56123e-05
Misin16G102700	lightblue3	0.269886	0.0296909	0.0627532	0.619467	0.367633	0.00258931	0.102119	0.418252	-0.233834	0.0608292	0.223418	0.0736161	0.159591	0.204137	-0.0712597	0.572697	0.118329	0.347837	0.703098	6.58098e-11	-0.681033	4.30117e-10	0.366383	0.00268486	0.708529	4.03784e-11	-0.324116	0.00844057	0.252377	0.042539	0.484952	4.2406e-05	-0.616706	4.50106e-08	-0.292905	0.0178921	0.0656296	0.60347	-0.155975	0.214709	-0.607518	8.04357e-08	0.577477	4.74951e-07	0.47474	6.45407e-05	-0.221952	0.0755771
Misin15G030300	lightblue3	0.23119	0.0638915	0.128019	0.309494	0.193242	0.122997	0.0678539	0.591226	-0.173171	0.167738	0.335812	0.00624229	0.14361	0.253751	0.0570607	0.651644	0.198359	0.1132	0.720245	1.3541e-11	-0.627306	2.24995e-08	0.336072	0.00619976	0.809111	3.49802e-16	-0.314667	0.0106826	0.234056	0.0605783	0.400441	0.000948771	-0.455984	0.000134967	-0.143353	0.254613	0.150273	0.232152	0.0148509	0.906531	-0.591843	2.07788e-07	0.440413	0.000241244	0.504793	1.80285e-05	-0.262494	0.0346495
Misin06G246800	lightblue3	-0.279309	0.0242456	-0.0438665	0.728615	-0.385886	0.00150002	-0.0818381	0.516929	0.208316	0.0958668	-0.157991	0.208767	-0.0488281	0.699307	0.1416	0.260529	-0.0132677	0.916458	-0.561804	1.12017e-06	0.605098	9.34422e-08	-0.39759	0.00103954	-0.612933	5.7257e-08	0.202552	0.105628	-0.141837	0.259724	-0.386145	0.00148811	0.580706	3.95786e-07	0.356198	0.00358883	-0.0434552	0.731063	0.188638	0.132353	0.466106	9.11232e-05	-0.382821	0.00164764	-0.410798	0.000676138	0.0433454	0.731717
Misin06G362800	lightblue3	0.227844	0.0679428	0.123578	0.326714	0.16766	0.181888	0.0576388	0.648346	-0.149741	0.233829	0.340874	0.00545873	0.118928	0.345387	0.0375361	0.766574	0.214099	0.0867952	0.697311	1.09441e-10	-0.594012	1.82762e-07	0.307456	0.0127255	0.81713	1.03076e-16	-0.270854	0.0290876	0.258211	0.0378262	0.373972	0.00214966	-0.433376	0.000310844	-0.123778	0.325928	0.159842	0.203415	0.0273708	0.828653	-0.546644	2.46587e-06	0.491942	3.15628e-05	0.471015	7.49814e-05	-0.217392	0.081941
Misin03G316100	lightblue3	0.253967	0.0412087	0.167122	0.183314	0.294921	0.0170837	0.185807	0.138368	-0.166019	0.186264	0.309961	0.0119805	0.123782	0.325913	0.0421455	0.738875	0.156026	0.214556	0.717927	1.68826e-11	-0.590674	2.22587e-07	0.442535	0.000223254	0.807588	4.38314e-16	-0.327035	0.00783666	0.296903	0.0163197	0.27782	0.0250452	-0.405917	0.000794265	-0.111607	0.376094	0.169032	0.178287	0.00801574	0.94947	-0.581689	3.74252e-07	0.429712	0.000353928	0.4417	0.000230177	-0.279696	0.0240411
Misin02G016200	lightblue3	0.215813	0.0842415	-0.00545983	0.96557	0.398915	0.000996414	0.184734	0.140701	-0.33092	0.00709164	0.0657811	0.602633	0.25445	0.040812	-0.0420691	0.739332	-0.11369	0.367193	0.509773	1.44233e-05	-0.736646	2.66526e-12	0.408461	0.00073055	0.668186	1.19288e-09	-0.364299	0.0028513	-0.00717858	0.954742	0.603762	1.01444e-07	-0.667987	1.2114e-09	-0.346471	0.00469449	0.0391868	0.756619	-0.238336	0.0558896	-0.613278	5.60161e-08	0.386824	0.00145727	0.594968	1.72664e-07	-0.178431	0.155002
Misin12G273500	lightblue3	-0.116861	0.353892	-0.0612482	0.627908	-0.247864	0.0465084	-0.234021	0.0606171	0.326259	0.00799346	-0.117958	0.34936	-0.426741	0.0003928	-0.203857	0.103354	0.0901233	0.475256	-0.475859	6.16795e-05	0.750856	5.89559e-13	-0.333119	0.00669811	-0.662573	1.83404e-09	0.528625	5.9993e-06	0.0857404	0.497074	-0.629711	1.91551e-08	0.511797	1.31593e-05	0.0858624	0.49646	-0.162374	0.196254	0.0550664	0.663072	0.755049	3.70471e-13	-0.316077	0.0103183	-0.71228	2.86282e-11	0.418021	0.000530405
Misin16G210100	lightblue3	0.202271	0.106122	0.306517	0.0130149	0.0786977	0.533194	0.162584	0.19567	-0.0988348	0.433456	0.424659	0.00042232	0.273913	0.0272499	0.363952	0.00287985	0.17958	0.152317	0.574568	5.58839e-07	-0.650093	4.6227e-09	0.428237	0.000372773	0.835976	4.53835e-18	-0.423819	0.000434786	0.113567	0.367718	0.316525	0.0102049	-0.189078	0.131437	0.165072	0.188825	0.35995	0.00322846	0.299867	0.0152316	-0.620868	3.43888e-08	0.316056	0.0103237	0.684822	3.15262e-10	-0.539146	3.59229e-06
Misin02G061500	lightblue3	0.283841	0.0219434	0.0436224	0.730068	0.358922	0.00332386	0.0351716	0.7809	-0.203624	0.103757	0.22302	0.0741447	0.103298	0.412874	-0.157821	0.209265	0.115413	0.359929	0.690448	1.9702e-10	-0.665354	1.48375e-09	0.291098	0.0186443	0.669192	1.10335e-09	-0.229458	0.0659636	0.294013	0.0174437	0.493233	2.98665e-05	-0.660702	2.11245e-09	-0.315972	0.0103451	0.0866791	0.492358	-0.174272	0.16501	-0.556809	1.459e-06	0.549295	2.1541e-06	0.421664	0.000468319	-0.116545	0.355206
Misin05G132900	lightblue3	0.299932	0.0152082	0.00667358	0.957923	0.518405	9.71488e-06	0.105116	0.404653	-0.281061	0.0233326	0.0755463	0.549765	0.204486	0.102269	-0.191474	0.126528	-0.0690944	0.584446	0.562924	1.0551e-06	-0.764838	1.20671e-13	0.351932	0.00404152	0.5917	2.09543e-07	-0.311435	0.0115602	0.13854	0.271077	0.623765	2.84458e-08	-0.793185	3.36798e-15	-0.419268	0.000508355	0.0354568	0.779168	-0.297906	0.0159439	-0.594059	1.8225e-07	0.573495	5.93148e-07	0.496851	2.55517e-05	-0.165035	0.188924
Misin05G138700	lightblue3	0.285509	0.0211444	0.0672971	0.59428	0.449771	0.000170735	0.172004	0.170665	-0.268547	0.0305419	0.173828	0.166106	0.198582	0.112787	-0.0616883	0.625435	0.0384831	0.760859	0.678006	5.495e-10	-0.73006	5.19209e-12	0.442653	0.000222285	0.687364	2.55257e-10	-0.368272	0.00254156	0.207934	0.0964902	0.511468	1.33577e-05	-0.647525	5.56199e-09	-0.322176	0.00886397	0.064584	0.609264	-0.193125	0.123228	-0.645819	6.28304e-09	0.560842	1.17907e-06	0.521055	8.5864e-06	-0.249115	0.0453783
Misin03G261200	lightblue3	0.159308	0.204951	0.226478	0.0696553	0.177239	0.157824	0.297478	0.0161035	-0.233926	0.0607252	0.315768	0.0103973	0.388022	0.00140432	0.366468	0.00267827	0.0664907	0.598717	0.630007	1.87772e-08	-0.739037	2.08191e-12	0.466893	8.8337e-05	0.848521	4.52258e-19	-0.546256	2.51498e-06	0.117037	0.353164	0.440243	0.000242746	-0.314056	0.0108441	0.113312	0.368799	0.319766	0.00941589	0.170215	0.175225	-0.788597	6.23539e-15	0.376825	0.00197457	0.7488	7.37942e-13	-0.575008	5.45292e-07
Misin19G255000	lightblue3	0.168567	0.179504	-0.0263987	0.834652	0.257867	0.0380916	0.130941	0.29849	-0.308509	0.0124076	0.179388	0.152763	0.179537	0.152416	-0.033902	0.788622	0.0865636	0.492937	0.704939	5.58366e-11	-0.642634	7.87282e-09	0.348532	0.0044379	0.690424	1.9743e-10	-0.327314	0.00778086	0.1286	0.307285	0.5331	4.83355e-06	-0.611511	6.26405e-08	-0.295666	0.016793	0.0149185	0.906108	-0.194047	0.121414	-0.646417	6.0209e-09	0.348547	0.00443605	0.500656	2.16433e-05	-0.136807	0.277174
Misin06G186500	lightblue3	0.110444	0.38112	0.233877	0.0607803	0.045006	0.721848	0.27738	0.0252858	-0.16381	0.192273	0.324446	0.00837039	0.29774	0.0160057	0.421401	0.000472578	0.086977	0.490866	0.490498	3.35659e-05	-0.550531	2.02163e-06	0.415705	0.000573688	0.857382	7.79624e-20	-0.457682	0.000126465	0.0664319	0.599041	0.249087	0.0454035	-0.0859497	0.496021	0.176282	0.160115	0.292001	0.018265	0.257427	0.038433	-0.590249	2.28204e-07	0.313234	0.0110643	0.662766	1.80732e-09	-0.48723	3.85424e-05
Misin12G271100	lightblue3	0.180948	0.149166	0.0482821	0.702511	0.1774	0.15744	0.130848	0.298833	-0.253421	0.0416621	0.272354	0.0281741	0.146496	0.244234	0.0507646	0.687982	0.126049	0.31706	0.704532	5.791e-11	-0.625226	2.58329e-08	0.380928	0.00174515	0.799878	1.33282e-15	-0.311504	0.0115407	0.136716	0.277494	0.434529	0.000298308	-0.485292	4.18076e-05	-0.195801	0.118019	0.0950707	0.451257	-0.060243	0.633573	-0.611817	6.14418e-08	0.330373	0.00719257	0.536479	4.09764e-06	-0.144632	0.250354
Misin06G412500	lightblue3	0.20723	0.0976492	0.0681564	0.589569	0.187215	0.135352	0.0913842	0.469075	-0.211852	0.0902362	0.322411	0.00881181	0.125906	0.317612	0.0216378	0.864157	0.233595	0.0611016	0.79127	4.3634e-15	-0.607657	7.97433e-08	0.319897	0.00938511	0.788744	6.11498e-15	-0.295871	0.0167137	0.270816	0.0291112	0.415808	0.000571692	-0.490176	3.40282e-05	-0.178314	0.155278	0.104043	0.409494	-0.0472495	0.708587	-0.615061	5.00073e-08	0.463583	0.000100613	0.477557	5.75571e-05	-0.176898	0.158638
Misin02G441100	lightblue3	0.175268	0.162573	0.244189	0.0499603	0.163534	0.193035	0.246171	0.0480734	-0.176618	0.159308	0.301745	0.0145748	0.311917	0.0114255	0.320358	0.00927763	-0.00817159	0.948489	0.510551	1.39247e-05	-0.6898	2.08097e-10	0.379365	0.00182958	0.879613	5.31752e-22	-0.426947	0.000389982	0.108738	0.388563	0.381733	0.00170305	-0.271103	0.0289343	0.128451	0.30785	0.377961	0.00190852	0.20225	0.106159	-0.673652	7.77695e-10	0.330436	0.00718094	0.710073	3.50718e-11	-0.474331	6.56197e-05
Misin01G448400	lightblue3	0.242381	0.051735	0.318779	0.00965043	0.164749	0.189704	0.159625	0.204038	-0.0776804	0.538516	0.414025	0.000607051	0.228827	0.0667318	0.257257	0.038566	0.110214	0.382121	0.599892	1.28448e-07	-0.675971	6.46802e-10	0.304252	0.0137363	0.884716	1.47193e-22	-0.339639	0.00564151	0.280428	0.0236592	0.315102	0.0105692	-0.270759	0.0291469	0.195629	0.11835	0.470149	7.76228e-05	0.278144	0.0248694	-0.668204	1.19125e-09	0.395597	0.00110754	0.622377	3.11599e-08	-0.460582	0.000113084
Misin15G127800	lightblue3	0.116193	0.356669	0.150592	0.231153	0.189997	0.129538	0.304386	0.0136928	-0.285529	0.0211348	0.183144	0.144212	0.449835	0.000170328	0.341127	0.00542206	-0.0978301	0.438168	0.464485	9.71212e-05	-0.751666	5.39358e-13	0.382116	0.00168334	0.821692	5.00653e-17	-0.547214	2.39546e-06	-0.0259671	0.837318	0.543687	2.86347e-06	-0.371729	0.00229689	0.0547686	0.664785	0.280928	0.0234008	0.0888421	0.48158	-0.748494	7.62842e-13	0.380524	0.00176663	0.783247	1.25479e-14	-0.533264	4.79516e-06
Misin01G024400	lightblue3	0.255537	0.0399299	2.51814e-05	0.999841	0.358437	0.00336968	0.0707327	0.575546	-0.248232	0.0461734	0.157825	0.209253	0.116865	0.353878	-0.136145	0.279525	0.0460229	0.715827	0.603862	1.00827e-07	-0.646002	6.20183e-09	0.319584	0.00945868	0.66968	1.06217e-09	-0.245468	0.048736	0.172696	0.168926	0.501919	2.04743e-05	-0.640802	8.95357e-09	-0.369295	0.00246688	0.0220627	0.861516	-0.21906	0.0795658	-0.515311	1.12069e-05	0.513238	1.23236e-05	0.45629	0.000133395	-0.074896	0.553216
Misin03G069900	lightblue3	0.0105606	0.93346	-0.0615474	0.626227	0.0656898	0.603137	0.258722	0.0374349	-0.351922	0.00404265	0.128725	0.306812	0.226312	0.0698661	0.198057	0.11376	0.0230473	0.8554	0.562365	1.08713e-06	-0.485704	4.10915e-05	0.375861	0.00203227	0.736359	2.74486e-12	-0.389835	0.00132742	-0.035993	0.775915	0.404446	0.000833358	-0.327872	0.00767065	-0.16684	0.184066	-0.0168464	0.89404	-0.09571	0.448206	-0.583257	3.42188e-07	0.172759	0.168769	0.560943	1.17271e-06	-0.152081	0.226518
Misin01G071400	lightblue3	-0.0469355	0.710438	-0.0129269	0.918596	0.039485	0.754825	0.393143	0.00119681	-0.405728	0.00079917	0.137284	0.275484	0.470832	7.5532e-05	0.347785	0.00452948	-0.0636782	0.614303	0.539085	3.60303e-06	-0.635791	1.26724e-08	0.334459	0.00646766	0.783674	1.18755e-14	-0.586459	2.84577e-07	-0.012409	0.921847	0.554639	1.63435e-06	-0.345901	0.0047678	0.0630385	0.617873	0.165794	0.186872	-0.000486453	0.996931	-0.798311	1.66104e-15	0.399596	0.000974874	0.72612	7.66708e-12	-0.421391	0.000472743
Misin06G116800	lightblue3	0.255596	0.0398819	0.0366821	0.77174	0.487201	3.85884e-05	0.228582	0.0670317	-0.335716	0.00625809	0.0729218	0.563753	0.319432	0.00949462	-0.0380922	0.763216	-0.128095	0.309204	0.535926	4.21055e-06	-0.825098	2.88058e-17	0.434711	0.000296372	0.645547	6.4059e-09	-0.435803	0.000285005	0.0642952	0.610869	0.658908	2.41689e-09	-0.735907	2.87511e-12	-0.315629	0.0104329	0.0905333	0.473242	-0.236119	0.0582802	-0.706727	4.75399e-11	0.559964	1.23532e-06	0.632544	1.58177e-08	-0.30524	0.0134176
Misin01G066300	lightblue3	0.131983	0.294627	-0.015379	0.903223	0.245947	0.0482835	0.208644	0.0953332	-0.345379	0.00483568	0.150516	0.231391	0.281564	0.0230759	0.0768598	0.542828	0.00277499	0.982497	0.628204	2.11906e-08	-0.683545	3.50226e-10	0.338465	0.00582017	0.742376	1.46776e-12	-0.425628	0.00040833	0.0894621	0.478514	0.568058	7.99653e-07	-0.560059	1.22913e-06	-0.21853	0.0803141	0.0692854	0.583405	-0.147567	0.240766	-0.691856	1.74867e-10	0.486555	3.96507e-05	0.608159	7.72899e-08	-0.237377	0.0569142
Misin04G095900	lightblue3	0.115368	0.360119	0.0233505	0.853519	0.280785	0.0234742	0.303415	0.0140117	-0.389576	0.00133815	0.110529	0.380753	0.454274	0.00014405	0.220931	0.0769659	-0.0806533	0.523036	0.565997	8.94292e-07	-0.791699	4.1182e-15	0.393152	0.00119649	0.711768	3.00138e-11	-0.572155	6.3877e-07	0.00608478	0.961632	0.669305	1.09369e-09	-0.553947	1.69434e-06	-0.136423	0.278538	0.132685	0.292041	-0.108136	0.391213	-0.792286	3.80464e-15	0.511046	1.36157e-05	0.765592	1.1044e-13	-0.445063	0.000203423
Misin11G159100	lightblue3	0.0787727	0.532803	0.0652881	0.60536	0.176325	0.160013	0.325056	0.00824186	-0.362047	0.0030414	0.148829	0.236723	0.423152	0.00044493	0.301356	0.014709	-0.120229	0.340095	0.503475	1.91148e-05	-0.748391	7.71449e-13	0.412738	0.000633799	0.801036	1.13136e-15	-0.540303	3.39156e-06	-0.0661952	0.600346	0.582554	3.56236e-07	-0.427341	0.000384654	-0.0304769	0.809554	0.208973	0.0948001	0.00153391	0.990324	-0.769339	7.07427e-14	0.335152	0.00635139	0.793404	3.26882e-15	-0.41406	0.000606345
Misin05G134400	lightblue3	0.0146543	0.907763	0.144691	0.250158	-0.0687406	0.586376	0.246675	0.0476033	-0.230386	0.0648468	0.308003	0.0125595	0.329674	0.00732355	0.453159	0.000150279	0.113312	0.368798	0.567929	8.0527e-07	-0.548645	2.22687e-06	0.365132	0.0027837	0.766121	1.03761e-13	-0.464741	9.61486e-05	-0.0175746	0.889488	0.363149	0.00294701	-0.133932	0.287491	0.166444	0.185124	0.246139	0.0481037	0.219864	0.0784397	-0.692101	1.71265e-10	0.0982877	0.436019	0.695184	1.31553e-10	-0.426589	0.000394887
Misin07G203500	lightblue3	0.254279	0.0409524	0.239388	0.0547838	0.252179	0.0427066	0.151345	0.228799	-0.162662	0.195451	0.344007	0.0050185	0.309454	0.0121284	0.197417	0.114956	0.0916657	0.467701	0.660641	2.12224e-09	-0.791114	4.45597e-15	0.300794	0.0149043	0.750015	6.46414e-13	-0.405719	0.000799411	0.231032	0.0640788	0.511711	1.32112e-05	-0.463477	0.000101031	0.0555153	0.660492	0.387944	0.00140769	0.133939	0.287466	-0.7586	2.48146e-13	0.469033	8.11536e-05	0.680893	4.35068e-10	-0.46863	8.24643e-05
Misin06G355500	lightblue3	0.0423374	0.737729	-0.187196	0.135392	0.135808	0.28073	0.130244	0.301091	-0.357838	0.00342709	0.0814762	0.518791	0.0772317	0.540872	-0.0904581	0.473611	0.082324	0.514435	0.62361	2.87389e-08	-0.409196	0.000713019	0.276802	0.0256046	0.593211	1.91653e-07	-0.249584	0.0449607	0.0952056	0.450612	0.407456	0.000755148	-0.501255	2.1082e-05	-0.384467	0.00156679	-0.168691	0.179179	-0.298921	0.0155717	-0.474818	6.4338e-05	0.319473	0.00948491	0.340071	0.00557694	0.0732258	0.562124
Misin01G184600	lightblue3	-0.0853703	0.49894	-0.122666	0.330326	0.0594001	0.638339	0.375484	0.00205519	-0.467512	8.6201e-05	0.076528	0.544577	0.444062	0.000211074	0.284324	0.0217093	0.0128408	0.919137	0.63352	1.48022e-08	-0.567196	8.38008e-07	0.331742	0.00694217	0.731698	4.40673e-12	-0.601262	1.18195e-07	0.0145569	0.908374	0.572633	6.22123e-07	-0.406501	0.00077921	-0.0765865	0.544268	-0.0122248	0.923004	-0.137995	0.272983	-0.785497	9.37319e-15	0.382673	0.00165507	0.644731	6.7883e-09	-0.359857	0.00323695
Misin02G058800	lightblue3	0.161667	0.198236	-0.0547443	0.664925	0.297839	0.0159688	0.160742	0.200851	-0.33349	0.00663363	0.122837	0.329646	0.212611	0.0890625	-0.0467151	0.711738	0.00528977	0.966642	0.636546	1.20309e-08	-0.65595	3.01161e-09	0.31641	0.0102341	0.687875	2.446e-10	-0.353153	0.00390703	0.156804	0.212253	0.55733	1.41967e-06	-0.629568	1.93391e-08	-0.315001	0.0105953	0.0148024	0.906835	-0.227854	0.0679304	-0.629125	1.99234e-08	0.566115	8.88598e-07	0.514546	1.16074e-05	-0.139388	0.268124
Misin16G148300	lightblue3	0.11535	0.360194	0.177143	0.158052	0.0884814	0.483368	0.221535	0.0761419	-0.218669	0.0801174	0.30901	0.0122587	0.381871	0.00169596	0.301478	0.0146667	0.0457815	0.717255	0.595333	1.68949e-07	-0.725138	8.43988e-12	0.268789	0.0303865	0.772113	5.05923e-14	-0.454856	0.0001409	0.148914	0.236451	0.527107	6.45095e-06	-0.369685	0.00243892	0.169345	0.177475	0.392067	0.00123796	0.175198	0.162742	-0.77839	2.32832e-14	0.389923	0.00132379	0.719229	1.49189e-11	-0.472303	7.12065e-05
Misin06G119000	lightblue3	-0.035695	0.777723	0.0853932	0.498824	-0.0113948	0.928217	0.400316	0.000952575	-0.350532	0.00420078	0.214889	0.0856105	0.431918	0.000327386	0.48178	4.83836e-05	-0.00124838	0.992125	0.558978	1.30152e-06	-0.6049	9.45893e-08	0.470712	7.58968e-05	0.813782	1.72896e-16	-0.584849	3.123e-07	-0.0477163	0.705838	0.433859	0.000305533	-0.193357	0.12277	0.138018	0.272903	0.200842	0.108667	0.125828	0.317914	-0.808054	4.09158e-16	0.170942	0.173362	0.763258	1.45154e-13	-0.492567	3.07312e-05
Misin03G141800	lightcyan1	0.918323	4.78115e-27	0.707712	4.34894e-11	0.867511	8.98579e-21	-0.456719	0.000131226	0.538315	3.74303e-06	0.458189	0.000124028	-0.389672	0.00133417	-0.554675	1.6313e-06	0.166461	0.185079	0.295946	0.0166848	-0.594633	1.76139e-07	0.402716	0.000881546	0.319582	0.00945914	0.300315	0.0150725	0.423596	0.00043815	-0.102663	0.415764	-0.52144	8.43307e-06	-0.272383	0.0281565	0.442533	0.000223265	0.18556	0.138902	0.0502307	0.691098	0.205874	0.099912	-0.0622323	0.622383	-0.228636	0.0669654
Misin11G171000	lightcyan1	0.84458	9.53841e-19	0.664411	1.59467e-09	0.863555	2.13267e-20	-0.376125	0.00201629	0.482248	4.74565e-05	0.316749	0.0101485	-0.289984	0.0191214	-0.474228	6.58914e-05	-0.0290639	0.818229	0.0891732	0.479941	-0.583357	3.40242e-07	0.391567	0.00125752	0.234201	0.0604142	0.253336	0.0417326	0.220873	0.0770459	-0.0688775	0.585629	-0.471794	7.26782e-05	-0.251803	0.0430279	0.431514	0.000332106	0.160419	0.201769	0.0846866	0.502397	0.0971693	0.441283	0.00631979	0.960151	-0.242792	0.0513263
Misin11G016000	lightcyan1	0.813374	1.84012e-16	0.623012	2.98909e-08	0.88736	7.38503e-23	-0.251254	0.0434994	0.362393	0.00301147	0.282338	0.0226857	-0.216461	0.0832911	-0.416177	0.000564617	-0.0786911	0.533229	0.141056	0.262383	-0.664478	1.58653e-09	0.562919	1.05538e-06	0.363952	0.00287989	0.123171	0.328323	0.130443	0.300345	0.0181367	0.885977	-0.528408	6.0621e-06	-0.318517	0.00971344	0.355626	0.00364678	0.0955819	0.448816	-0.0449211	0.722351	0.0719707	0.568862	0.129891	0.302412	-0.294206	0.0173669
MisinT178900	lightcyan1	0.831823	9.33382e-18	0.613253	5.61067e-08	0.859833	4.69469e-20	-0.352217	0.0040098	0.410023	0.000693758	0.366025	0.00271284	-0.253727	0.0414074	-0.486939	3.90168e-05	0.0826987	0.512516	0.302928	0.014174	-0.644447	6.92638e-09	0.404548	0.000830572	0.375349	0.0020635	0.154832	0.218129	0.38108	0.00173716	0.0210329	0.86792	-0.571416	6.65334e-07	-0.298947	0.0155623	0.38165	0.00170738	0.107374	0.394579	-0.0539032	0.669773	0.365405	0.00276188	0.0358906	0.776536	-0.293706	0.0175672
Misin11G276000	lightcyan1	0.892197	1.99853e-23	0.794744	2.7219e-15	0.813451	1.81864e-16	-0.392265	0.00123029	0.55232	1.8435e-06	0.479447	5.32698e-05	-0.26041	0.0361665	-0.38673	0.00146152	0.0987334	0.433931	0.203104	0.10466	-0.671302	9.35731e-10	0.426097	0.000401718	0.32065	0.00921001	0.211897	0.0901664	0.301406	0.0146915	-0.0593327	0.638721	-0.442668	0.000222169	-0.090935	0.471272	0.58064	3.97272e-07	0.324755	0.00830499	-0.0400246	0.751582	0.0812117	0.520154	0.0819432	0.516389	-0.378734	0.00186467
Misin05G230100	lightcyan1	0.876957	1.01441e-21	0.720394	1.33503e-11	0.781101	1.65206e-14	-0.384001	0.00158932	0.495712	2.68435e-05	0.511569	1.32964e-05	-0.347863	0.00451983	-0.450136	0.000168414	0.157166	0.211184	0.352944	0.00392984	-0.6418	8.34878e-09	0.443202	0.000217851	0.506873	1.64315e-05	0.250468	0.0441826	0.413883	0.000609957	-0.0782644	0.535458	-0.481	4.99685e-05	-0.190068	0.129391	0.509989	1.42831e-05	0.257329	0.0385098	-0.0533213	0.673135	0.18419	0.141894	0.053497	0.67212	-0.247322	0.047005
Misin02G086600	lightcyan1	0.797056	1.97847e-15	0.466339	9.0292e-05	0.922359	1.03067e-27	-0.372742	0.00222936	0.344144	0.00500001	0.178172	0.155613	-0.282598	0.0225558	-0.645149	6.58993e-09	-0.080179	0.525491	0.118243	0.34819	-0.598966	1.35844e-07	0.334813	0.00640804	0.180058	0.151212	0.246035	0.048201	0.248557	0.0458795	0.104908	0.405589	-0.697577	1.06943e-10	-0.468942	8.14463e-05	0.249638	0.0449134	-0.090381	0.473989	0.0659966	0.601442	0.303808	0.0138816	-0.0359571	0.776133	-0.0897458	0.477115
Misin01G099300	lightcyan1	0.815217	1.38689e-16	0.447735	0.000184226	0.931672	2.12334e-29	-0.41998	0.000496156	0.387895	0.00140984	0.181624	0.147628	-0.400091	0.000959494	-0.742544	1.442e-12	-0.0214811	0.865132	0.116272	0.356341	-0.490013	3.4265e-05	0.318207	0.00978862	0.112315	0.373055	0.347616	0.0045503	0.308856	0.0123043	-0.00802091	0.949438	-0.667399	1.26777e-09	-0.5238	7.54714e-06	0.184935	0.140262	-0.129245	0.304845	0.178778	0.154188	0.272261	0.0282296	-0.178029	0.155949	0.0287499	0.820161
Misin03G303500	lightcyan1	0.805961	5.56534e-16	0.595558	1.66691e-07	0.766151	1.03391e-13	-0.386131	0.00148875	0.496772	2.56399e-05	0.446264	0.000194582	-0.47439	6.54632e-05	-0.578863	4.39309e-07	0.292362	0.0181153	0.419498	0.000504387	-0.378487	0.00187858	0.366957	0.00264063	0.296103	0.0166243	0.327362	0.00777132	0.580204	4.0721e-07	-0.263276	0.0340948	-0.406791	0.000771817	-0.271961	0.0284113	0.297709	0.0160172	0.117281	0.352154	0.0727709	0.564562	0.21789	0.0812265	-0.253446	0.0416413	-0.0949954	0.451617
Misin02G260900	lightcyan1	0.729269	5.61806e-12	0.465598	9.2965e-05	0.845679	7.76286e-19	-0.226786	0.0692659	0.227384	0.0685153	0.223096	0.0740429	-0.120455	0.339182	-0.455292	0.000138577	-0.0820662	0.515758	0.233075	0.061696	-0.727737	6.53878e-12	0.375628	0.00204641	0.406722	0.00077356	0.0614635	0.626698	0.198547	0.11285	0.233281	0.0614597	-0.697599	1.06741e-10	-0.360864	0.00314568	0.309941	0.0119863	-0.0345237	0.784838	-0.160657	0.201092	0.319982	0.00936531	0.188647	0.132335	-0.231213	0.0638643
Misin06G093400	lightcyan1	0.803435	8.02816e-16	0.634128	1.42006e-08	0.821082	5.51997e-17	-0.336456	0.00613745	0.488612	3.6359e-05	0.310214	0.0119075	-0.400156	0.000957517	-0.520793	8.69231e-06	0.00473525	0.970137	0.0781903	0.535845	-0.437164	0.000271382	0.409518	0.000705473	0.208942	0.0948494	0.332706	0.00677043	0.280114	0.0238221	-0.211804	0.0903102	-0.384641	0.00155847	-0.244144	0.0500038	0.377857	0.00191444	0.140126	0.265574	0.151052	0.229713	-0.0342253	0.786654	-0.121081	0.336661	-0.111358	0.377165
Misin19G112300	lightcyan1	0.825515	2.69034e-17	0.812318	2.16077e-16	0.723692	9.71608e-12	-0.257188	0.0386202	0.490654	3.33444e-05	0.523433	7.67882e-06	-0.175687	0.161553	-0.208342	0.0958237	0.101042	0.423207	0.269872	0.0296998	-0.698187	1.01414e-10	0.486766	3.93015e-05	0.45959	0.000117506	0.109706	0.384329	0.290109	0.0190676	-0.0672166	0.594722	-0.332648	0.00678073	0.0346389	0.784137	0.649995	4.65566e-09	0.410999	0.000671632	-0.156611	0.212822	0.0630471	0.617824	0.21673	0.0828993	-0.4631	0.000102529
Misin18G163500	lightcyan1	0.634742	1.36172e-08	0.246228	0.04802	0.909962	9.05321e-26	-0.154248	0.219891	0.0520575	0.680459	0.038187	0.762644	-0.0641852	0.611481	-0.571539	6.60837e-07	-0.190065	0.129398	0.232681	0.0621497	-0.72245	1.09565e-11	0.347047	0.00462152	0.269657	0.0298347	0.0110753	0.930224	0.215027	0.0854048	0.384009	0.00158892	-0.871185	3.92577e-21	-0.543628	2.87196e-06	0.134805	0.284331	-0.296115	0.0166197	-0.208626	0.0953615	0.521234	8.51492e-06	0.158502	0.207282	-0.110157	0.382367
Misin19G157300	lightcyan1	0.60283	1.07406e-07	0.214082	0.0868218	0.859154	5.40832e-20	-0.150409	0.231726	-0.000138049	0.999129	0.0506229	0.688809	0.00865441	0.94545	-0.532599	4.95268e-06	-0.164366	0.19075	0.293116	0.017806	-0.783364	1.23603e-14	0.362549	0.00299806	0.297384	0.0161385	-0.0642425	0.611162	0.144085	0.25217	0.488327	3.67993e-05	-0.921497	1.44025e-27	-0.555949	1.52629e-06	0.106687	0.397629	-0.30872	0.0123446	-0.296196	0.0165885	0.524703	7.2316e-06	0.232541	0.0623112	-0.152909	0.22397
Misin04G304400	lightslateblue	0.87176	3.4412e-21	0.682469	3.82562e-10	0.533019	4.85262e-06	-0.771235	5.62878e-14	0.782539	1.37452e-14	0.648894	5.04079e-09	-0.720785	1.28593e-11	-0.690289	1.99693e-10	0.542196	3.08584e-06	0.328509	0.00754629	-0.200109	0.10999	0.0209972	0.868143	0.123454	0.327206	0.675725	6.59651e-10	0.744733	1.14318e-12	-0.411178	0.000667649	-0.273435	0.0275303	-0.142343	0.258008	0.438392	0.000259606	0.334515	0.00645821	0.393026	0.00120123	0.233995	0.0606475	-0.463038	0.000102778	0.0981222	0.436795
Misin06G327600	lightslateblue	0.817938	9.08344e-17	0.608267	7.67721e-08	0.572769	6.17477e-07	-0.618184	4.09259e-08	0.628305	2.10483e-08	0.618436	4.02662e-08	-0.590367	2.26626e-07	-0.621325	3.33795e-08	0.525581	6.93695e-06	0.515313	1.12062e-05	-0.311013	0.0116793	0.0636977	0.614194	0.265308	0.0326861	0.511578	1.32909e-05	0.833783	6.65828e-18	-0.276164	0.0259602	-0.367667	0.0025867	-0.162402	0.196176	0.418741	0.000517583	0.24854	0.0458952	0.16514	0.18864	0.418368	0.000524188	-0.333671	0.00660225	0.0252922	0.84149
Misin05G327500	lightslateblue	0.77739	2.63905e-14	0.684223	3.31222e-10	0.40904	0.000716718	-0.64473	6.789e-09	0.715332	2.15533e-11	0.738228	2.26413e-12	-0.612516	5.87886e-08	-0.502291	2.01417e-05	0.640623	9.0664e-09	0.557226	1.4274e-06	-0.22683	0.0692112	-0.0284131	0.822233	0.293986	0.0174547	0.550074	2.0697e-06	0.917071	7.57315e-27	-0.389812	0.00132838	-0.18397	0.142379	0.0430861	0.733262	0.544901	2.69342e-06	0.432261	0.000323419	0.172218	0.170125	0.338464	0.00582022	-0.356615	0.00354709	-0.0173266	0.891038
Misin03G090000	lightslateblue	0.633091	1.52405e-08	0.744418	1.18217e-12	0.0876062	0.487723	-0.580983	3.89602e-07	0.768385	7.92987e-14	0.871468	3.67971e-21	-0.672389	8.59193e-10	-0.264432	0.0332873	0.770746	5.97165e-14	0.591548	2.11429e-07	-0.0220043	0.861879	0.0610617	0.628958	0.364867	0.00280508	0.563859	1.00347e-06	0.847874	5.11944e-19	-0.638322	1.06414e-08	0.172707	0.168899	0.293425	0.0176806	0.588817	2.48137e-07	0.668537	1.16092e-09	0.178755	0.154242	-0.0761618	0.54651	-0.386267	0.0014825	-0.0291687	0.817585
Misin04G169800	lightslateblue	0.659959	2.23378e-09	0.601015	1.19984e-07	0.372334	0.00225637	-0.469867	7.85021e-05	0.568828	7.66767e-07	0.667662	1.24225e-09	-0.494129	2.87386e-05	-0.38837	0.00138924	0.547324	2.38211e-06	0.607755	7.92579e-08	-0.256949	0.0388075	0.00923209	0.941815	0.364571	0.00282905	0.422132	0.000460847	0.875111	1.57509e-21	-0.318401	0.00974151	-0.177494	0.157217	0.0888917	0.481335	0.538596	3.69138e-06	0.384762	0.00155269	0.0023532	0.985157	0.296401	0.0165102	-0.245733	0.0484854	-0.0444205	0.725323
Misin02G455200	lightslateblue	0.567395	8.28999e-07	0.604896	9.46079e-08	0.0529841	0.675086	-0.619659	3.72014e-08	0.695579	1.27141e-10	0.812879	1.98456e-16	-0.650941	4.34711e-09	-0.333418	0.00664608	0.791025	4.50936e-15	0.641734	8.38706e-09	-0.00174921	0.988966	-0.129167	0.305137	0.329018	0.00744821	0.575637	5.26508e-07	0.943137	7.76613e-32	-0.519957	9.03817e-06	0.0703505	0.577617	0.234472	0.0601088	0.526139	6.75536e-06	0.554348	1.65937e-06	0.164779	0.189621	0.0928596	0.461899	-0.416113	0.000565845	0.0739469	0.55827
MisinT274900	lightslateblue	0.594519	1.77334e-07	0.510031	1.42563e-05	0.25441	0.0408449	-0.624878	2.64344e-08	0.602456	1.09892e-07	0.631544	1.69278e-08	-0.525559	6.94424e-06	-0.472645	7.02346e-05	0.619159	3.84251e-08	0.528003	6.18073e-06	-0.124713	0.322256	-0.160428	0.201742	0.135168	0.283024	0.49126	3.24938e-05	0.81365	1.76428e-16	-0.309657	0.0120691	-0.168206	0.180449	0.0486328	0.700452	0.432219	0.000323899	0.337042	0.00604328	0.141973	0.259262	0.265392	0.0326293	-0.397861	0.00103058	0.0127464	0.919729
Misin01G460800	lightslateblue	0.508345	1.53817e-05	0.56292	1.05528e-06	-0.0114205	0.928056	-0.594076	1.82073e-07	0.669699	1.06063e-09	0.793343	3.29617e-15	-0.64468	6.81277e-09	-0.291648	0.0184128	0.799027	1.50252e-15	0.637012	1.16506e-08	0.0595205	0.637658	-0.12928	0.304713	0.329109	0.00743071	0.558252	1.35239e-06	0.918133	5.12955e-27	-0.54783	2.3215e-06	0.13409	0.286918	0.239404	0.0547677	0.479618	5.28953e-05	0.550524	2.02241e-06	0.18503	0.140054	0.0790965	0.531115	-0.425829	0.000405495	0.0962062	0.445845
Misin01G452200	lightslateblue	0.535251	4.35217e-06	0.579027	4.35243e-07	0.0363521	0.773739	-0.522422	8.05309e-06	0.603596	1.02481e-07	0.821593	5.08645e-17	-0.542151	3.09282e-06	-0.224914	0.0716582	0.779188	2.10571e-14	0.696791	1.14498e-10	-0.0880412	0.485556	-0.0661362	0.600671	0.513843	1.19873e-05	0.440815	0.000237735	0.915687	1.24856e-26	-0.433844	0.000305695	0.0621599	0.622789	0.237874	0.0563813	0.517177	1.02834e-05	0.552502	1.82625e-06	0.0631923	0.617013	0.300339	0.0150642	-0.25855	0.0375667	-0.0177898	0.888143
Misin02G102900	lightslateblue	0.50764	1.58762e-05	0.54282	2.99084e-06	0.257936	0.0380381	-0.258357	0.0377145	0.393283	0.00119157	0.627289	2.25259e-08	-0.248815	0.0456473	-0.123281	0.327887	0.443954	0.00021191	0.629175	1.98568e-08	-0.365792	0.00273113	0.0208865	0.868832	0.529554	5.73773e-06	0.177387	0.157472	0.793654	3.15944e-15	-0.153528	0.22208	-0.136098	0.279694	0.241547	0.0525696	0.604478	9.70763e-08	0.431921	0.000327345	-0.227664	0.0681668	0.408086	0.00073963	0.0279778	0.824913	-0.225342	0.0711046
Misin08G272100	lightslateblue	0.572066	6.41907e-07	0.591351	2.13898e-07	0.0290105	0.818558	-0.644096	7.10074e-09	0.662964	1.78037e-09	0.843968	1.06914e-18	-0.58674	2.7998e-07	-0.309051	0.0122467	0.79397	3.02605e-15	0.666798	1.32793e-09	-0.10802	0.391721	-0.163119	0.194183	0.34833	0.00446247	0.535461	4.30746e-06	0.918892	3.87008e-27	-0.389454	0.00134323	-0.00186557	0.988233	0.230612	0.0645769	0.568776	7.68939e-07	0.561082	1.1641e-06	0.103992	0.409721	0.24759	0.0467588	-0.299827	0.0152457	0.0455557	0.718591
Misin07G479700	lightslateblue	0.56647	8.71655e-07	0.552893	1.78959e-06	0.096896	0.442575	-0.590667	2.22668e-07	0.603492	1.03142e-07	0.78125	1.62097e-14	-0.554589	1.63861e-06	-0.336742	0.00609128	0.718702	1.56861e-11	0.669679	1.06226e-09	-0.149427	0.234822	-0.142501	0.257477	0.350805	0.00416934	0.501918	2.04749e-05	0.921087	1.68644e-27	-0.334976	0.00638069	-0.0742915	0.556432	0.179403	0.152728	0.548931	2.19455e-06	0.484583	4.30634e-05	0.0581059	0.645686	0.27788	0.0250124	-0.27677	0.0256222	0.0532034	0.673817
Misin08G273500	lightslateblue	0.443512	0.000215388	0.493834	2.91058e-05	0.0303144	0.810551	-0.486792	3.92588e-05	0.561763	1.12261e-06	0.667171	1.2903e-09	-0.510763	1.37918e-05	-0.263677	0.0338127	0.595485	1.67421e-07	0.532166	5.05799e-06	-0.0282501	0.823236	-0.210915	0.0917021	0.326193	0.00800683	0.490297	3.3854e-05	0.879054	6.09982e-22	-0.395813	0.00109999	0.0469057	0.710613	0.273522	0.0274789	0.543098	2.94938e-06	0.482476	4.701e-05	0.0844262	0.503716	0.172287	0.169952	-0.310561	0.0118078	0.0773191	0.540413
MisinT327500	lightslateblue	0.366863	0.00264782	0.474988	6.38959e-05	-0.262415	0.0347059	-0.557631	1.39732e-06	0.587348	2.70282e-07	0.835266	5.14112e-18	-0.568949	7.61731e-07	-0.105249	0.404054	0.907851	1.81835e-25	0.659647	2.28679e-09	0.126619	0.314859	-0.115273	0.360517	0.415672	0.000574327	0.449584	0.000171935	0.761405	1.79933e-13	-0.519626	9.17891e-06	0.273343	0.0275849	0.278889	0.0244689	0.365177	0.00278012	0.598667	1.38318e-07	0.178571	0.154672	0.143009	0.255765	-0.31875	0.00965739	0.0621028	0.623109
Misin05G301700	lightslateblue	0.57415	5.71955e-07	0.564802	9.53829e-07	0.0923236	0.464499	-0.67943	4.89877e-10	0.747116	8.8544e-13	0.721758	1.17127e-11	-0.693027	1.58277e-10	-0.450024	0.000169121	0.724959	8.58888e-12	0.465361	9.38367e-05	0.0866218	0.492645	-0.253426	0.0416576	0.100838	0.424145	0.684394	3.26588e-10	0.95246	3.1739e-34	-0.549102	2.17543e-06	0.0673644	0.593911	0.193717	0.122061	0.500271	2.20127e-05	0.492333	3.10394e-05	0.323369	0.00860153	0.243208	0.0509168	-0.547726	2.33381e-06	0.161962	0.197407
Misin09G065900	lightslateblue	0.373562	0.00217595	0.487429	3.82205e-05	-0.134859	0.284137	-0.42917	0.000360755	0.547364	2.37725e-06	0.762006	1.67866e-13	-0.503725	1.89041e-05	-0.100515	0.425638	0.833665	6.79521e-18	0.610282	6.76786e-08	0.103218	0.413234	0.0322154	0.798912	0.383397	0.00161893	0.355552	0.00365435	0.797255	1.92451e-15	-0.532569	4.9599e-06	0.260214	0.0363117	0.268151	0.0307978	0.332356	0.00683234	0.542462	3.04505e-06	0.116627	0.354864	0.269953	0.0296485	-0.320226	0.00930816	-0.0598935	0.635548
Misin14G057200	lightslateblue	0.405911	0.000794416	0.569187	7.51879e-07	-0.0818042	0.517104	-0.406299	0.000784371	0.530197	5.56269e-06	0.780804	1.7158e-14	-0.342768	0.00518877	0.00302813	0.980901	0.688262	2.36793e-10	0.599575	1.3094e-07	-0.12628	0.316167	-0.099754	0.42917	0.492051	3.14167e-05	0.280962	0.0233834	0.822976	4.07077e-17	-0.33952	0.00565939	0.164198	0.191209	0.425059	0.000416484	0.600918	1.20693e-07	0.642833	7.76345e-09	-0.058016	0.646197	0.349184	0.00435928	-0.0861614	0.494956	-0.197944	0.113971
Misin06G229100	lightslateblue	0.3316	0.00696783	0.237053	0.0572628	0.0348771	0.782689	-0.419163	0.000510195	0.393294	0.00119115	0.505343	1.75927e-05	-0.538157	3.7725e-06	-0.385789	0.00150451	0.650232	4.57636e-09	0.572219	6.36529e-07	0.139169	0.268886	-0.140383	0.264688	0.251581	0.0432177	0.420153	0.000493224	0.87634	1.17606e-21	-0.397438	0.00104456	-0.00682283	0.956982	-0.0181427	0.885939	0.143934	0.252672	0.183503	0.143413	0.171404	0.172184	0.443548	0.000215102	-0.461896	0.000107456	0.198423	0.11308
Misin08G292700	lightslateblue	0.405379	0.00080836	0.521858	8.2692e-06	0.0211602	0.867128	-0.279134	0.0243382	0.427786	0.000378704	0.709139	3.81955e-11	-0.301916	0.0145163	-0.0308415	0.807319	0.57681	4.93065e-07	0.660985	2.06793e-09	-0.211748	0.0903981	-0.0337164	0.789753	0.575298	5.36564e-07	0.227492	0.0683803	0.846846	6.22646e-19	-0.265695	0.0324235	0.0483053	0.702375	0.359286	0.00328981	0.59486	1.73781e-07	0.53898	3.62184e-06	-0.179291	0.152989	0.362991	0.0029604	-0.0307329	0.807985	-0.170585	0.174275
Misin02G341900	lightslateblue	0.256753	0.0389618	0.301431	0.0146829	-0.260342	0.0362166	-0.468088	8.42576e-05	0.431354	0.000333996	0.6907	1.92873e-10	-0.471093	7.47496e-05	-0.123221	0.328124	0.812684	2.04412e-16	0.634412	1.39275e-08	0.128835	0.306396	-0.184847	0.140453	0.392727	0.00121258	0.35983	0.00323941	0.766252	1.02165e-13	-0.38532	0.00152634	0.181724	0.147402	0.19529	0.119001	0.250606	0.0440621	0.432622	0.000319299	0.124515	0.323033	0.381002	0.00174126	-0.288234	0.0198918	0.102594	0.416082
Misin18G108400	lightslateblue	0.395744	0.0011024	0.587908	2.61629e-07	-0.151629	0.22792	-0.479627	5.28766e-05	0.657233	2.73835e-09	0.748347	7.75114e-13	-0.451451	0.000160288	-0.0509642	0.686819	0.672947	8.22221e-10	0.375459	0.00205672	0.064763	0.608271	-0.232499	0.0623603	0.309692	0.0120587	0.442209	0.000225934	0.807353	4.53813e-16	-0.510099	1.42123e-05	0.315148	0.0105573	0.494583	2.8183e-05	0.612405	5.92029e-08	0.703171	6.53859e-11	0.170978	0.173269	0.292362	0.0181152	-0.270269	0.0294513	-0.0983768	0.435601
Misin18G209300	lightslateblue	0.338375	0.00583408	0.310129	0.0119321	-0.110394	0.381337	-0.524515	7.29636e-06	0.527041	6.47129e-06	0.627033	2.2913e-08	-0.654734	3.29423e-09	-0.365547	0.00275058	0.775372	3.39165e-14	0.573049	6.07995e-07	0.24767	0.0466852	-0.237467	0.0568173	0.176879	0.158683	0.57285	6.14706e-07	0.923724	6.02038e-28	-0.534702	4.47058e-06	0.134053	0.287052	0.119206	0.344251	0.238725	0.0554789	0.336839	0.00607578	0.266806	0.0316798	0.285078	0.0213486	-0.552864	1.7923e-06	0.292013	0.01826
Misin05G278500	lightsteelblue1	0.601314	1.17823e-07	0.592232	2.03069e-07	0.214181	0.0866724	-0.568871	7.64965e-07	0.574876	5.49334e-07	0.712811	2.72548e-11	-0.429222	0.000360089	-0.327503	0.0077434	0.536269	4.14013e-06	0.578335	4.52565e-07	-0.310219	0.0119062	-0.178738	0.15428	0.430185	0.000348081	0.431929	0.000327249	0.799638	1.37868e-15	-0.181218	0.148552	-0.201714	0.107109	0.198489	0.112958	0.648166	5.3117e-09	0.475878	6.1632e-05	-0.0491222	0.697583	0.241753	0.0523627	-0.148359	0.238221	-0.0559409	0.658051
Misin04G370400	lightsteelblue1	0.58923	2.42221e-07	0.765741	1.08513e-13	0.0318237	0.801307	-0.560965	1.17137e-06	0.758476	2.51676e-13	0.827555	1.91935e-17	-0.564229	9.83733e-07	-0.15583	0.215142	0.578786	4.41206e-07	0.389805	0.00132866	-0.0884254	0.483647	-0.100396	0.426191	0.430287	0.000346833	0.553761	1.71078e-06	0.710718	3.30571e-11	-0.551758	1.89782e-06	0.211276	0.0911346	0.443841	0.000212795	0.765193	1.15749e-13	0.763499	1.41135e-13	0.174019	0.165634	-0.119406	0.343436	-0.232217	0.0626874	-0.0577927	0.647469
Misin16G016800	lightsteelblue1	0.577898	4.63837e-07	0.676721	6.09217e-10	0.0557496	0.659148	-0.775105	3.50558e-14	0.865622	1.36235e-20	0.665594	1.45663e-09	-0.649644	4.77518e-09	-0.358165	0.00339566	0.528603	6.00571e-06	0.0529167	0.675477	0.112638	0.371672	-0.368514	0.0025237	-0.0100107	0.936918	0.741165	1.66726e-12	0.674944	7.01976e-10	-0.584178	3.24586e-07	0.208244	0.0959832	0.346686	0.00466716	0.645063	6.63041e-09	0.652059	4.00742e-09	0.488693	3.62351e-05	-0.0417165	0.74144	-0.494508	2.82745e-05	0.0703921	0.577391
Misin02G333600	lightsteelblue1	0.515179	1.12755e-05	0.634657	1.36965e-08	-0.0307737	0.807735	-0.717496	1.75848e-11	0.788909	5.98214e-15	0.699428	9.09913e-11	-0.577722	4.68467e-07	-0.289089	0.0195122	0.563985	9.9669e-07	0.212292	0.0895543	0.0570341	0.651796	-0.390712	0.00129159	0.132443	0.292932	0.657513	2.68198e-09	0.653173	3.69419e-09	-0.493004	3.01603e-05	0.175523	0.161952	0.381985	0.00169005	0.658452	2.50057e-09	0.663886	1.65986e-09	0.349661	0.00430266	-0.0536969	0.670964	-0.401706	0.000910833	0.0703153	0.577808
Misin06G148500	lightsteelblue1	0.481186	4.95876e-05	0.711279	3.13949e-11	-0.129386	0.304313	-0.691507	1.80136e-10	0.887291	7.52228e-23	0.74855	7.58261e-13	-0.632056	1.63504e-08	-0.193711	0.122072	0.640137	9.37947e-09	0.150265	0.232178	0.223022	0.0741417	-0.352617	0.00396558	0.0265275	0.833856	0.698891	9.53664e-11	0.719442	1.46202e-11	-0.713589	2.5358e-11	0.414608	0.000595274	0.541883	3.13455e-06	0.688343	2.35197e-10	0.795585	2.42486e-15	0.435174	0.000291504	-0.16923	0.177773	-0.520816	8.68287e-06	0.00701941	0.955744
Misin02G096100	lightsteelblue1	0.479756	5.25967e-05	0.727494	6.69791e-12	-0.170901	0.173465	-0.674695	7.16012e-10	0.880207	4.59321e-22	0.814693	1.50367e-16	-0.641619	8.4552e-09	-0.134566	0.285194	0.720969	1.26351e-11	0.240685	0.0534453	0.217512	0.081769	-0.301423	0.0146855	0.0710546	0.573805	0.683222	3.5965e-10	0.735997	2.84888e-12	-0.736909	2.59412e-12	0.456518	0.000132239	0.566866	8.53146e-07	0.691965	1.73254e-10	0.835507	4.92857e-18	0.404454	0.000833116	-0.207631	0.0969876	-0.480252	5.15344e-05	0.00457853	0.971125
Misin08G268400	lightsteelblue1	0.276891	0.0255553	0.539042	3.61076e-06	-0.166055	0.186167	-0.231536	0.0634837	0.451125	0.000162272	0.642181	8.12807e-09	-0.302698	0.014251	0.143787	0.253161	0.405532	0.000804313	0.339474	0.00566634	-0.046868	0.710836	-0.0118267	0.925504	0.595545	1.66822e-07	0.251429	0.0433484	0.514224	1.178e-05	-0.429204	0.000360318	0.334387	0.00647996	0.507706	1.58298e-05	0.622564	3.07806e-08	0.678234	5.39512e-10	-0.00936868	0.940956	-0.0914775	0.46862	-0.00214819	0.98645	-0.14298	0.255864
Misin17G214900	lightsteelblue1	0.558328	1.34693e-06	0.728553	6.03166e-12	0.109594	0.384817	-0.511008	1.36391e-05	0.706668	4.77969e-11	0.663917	1.65592e-09	-0.382562	0.00166065	-0.151988	0.226807	0.344544	0.00494627	0.142663	0.256928	-0.193147	0.123185	-0.225625	0.0707415	0.266352	0.0319818	0.48784	3.75638e-05	0.590134	2.29744e-07	-0.349459	0.00432652	0.105346	0.403618	0.479056	5.41323e-05	0.834269	6.11846e-18	0.705479	5.31936e-11	0.125969	0.317369	0.0663957	0.599241	-0.133045	0.290723	-0.151155	0.229393
Misin07G206400	lightsteelblue1	0.307353	0.0127569	0.506888	1.64208e-05	-0.242918	0.0512024	-0.489255	3.53835e-05	0.577828	4.65662e-07	0.724217	9.23307e-12	-0.407566	0.000752401	-0.0493904	0.696011	0.616344	4.6067e-08	0.447767	0.00018401	0.0197883	0.875672	-0.376168	0.00201373	0.308197	0.012501	0.456441	0.000132628	0.740329	1.81976e-12	-0.37079	0.00236122	0.22447	0.0722343	0.533161	4.81924e-06	0.667964	1.21353e-09	0.674917	7.03443e-10	0.0545406	0.666098	0.0366963	0.771654	-0.2077	0.0968738	0.0169556	0.893357
Misin16G210400	lightsteelblue1	0.203975	0.103149	0.449405	0.000173091	-0.228659	0.066937	-0.335106	0.00635906	0.519927	9.05088e-06	0.533009	4.85506e-06	-0.373657	0.00216984	0.030641	0.808549	0.38041	0.00177271	0.162968	0.194601	0.153621	0.221796	-0.325743	0.00809906	0.225886	0.0704076	0.438023	0.000263095	0.601386	1.17303e-07	-0.477519	5.7646e-05	0.381225	0.00172954	0.555099	1.59566e-06	0.614809	5.08204e-08	0.631289	1.72216e-08	0.165684	0.187167	-0.102028	0.418669	-0.225072	0.0714538	0.037227	0.768443
Misin18G251100	lightsteelblue1	0.268333	0.0306799	0.577219	4.81888e-07	-0.30836	0.0124523	-0.446453	0.000193222	0.64814	5.32183e-09	0.685894	2.8848e-10	-0.390662	0.00129362	0.084037	0.505692	0.503996	1.86783e-05	0.180621	0.149915	0.117224	0.352391	-0.376604	0.00198764	0.196141	0.117369	0.484253	4.36608e-05	0.637509	1.12571e-08	-0.497021	2.53638e-05	0.441787	0.000229446	0.689932	2.05798e-10	0.754868	3.78078e-13	0.808743	3.69452e-16	0.179154	0.153308	-0.0698023	0.580592	-0.19833	0.113253	-0.0499934	0.692484
MisinT222300	magenta4	-0.837717	3.33461e-18	-0.523935	7.49915e-06	-0.717043	1.83522e-11	0.585578	2.9945e-07	-0.464975	9.52697e-05	-0.45342	0.000148799	0.432476	0.00032096	0.693612	1.50559e-10	-0.226691	0.0693854	-0.399817	0.000967981	0.590397	2.26229e-07	-0.142921	0.256061	-0.308576	0.0123876	-0.409275	0.000711153	-0.492529	3.07805e-05	-0.0796843	0.528057	0.702775	6.77278e-11	0.356681	0.00354046	-0.383849	0.00159669	-0.0668879	0.59653	-0.0162901	0.89752	-0.295026	0.0170426	0.098453	0.435243	-0.0434786	0.730924
Misin05G207500	magenta4	0.664352	1.60184e-09	0.476044	6.12166e-05	0.686955	2.64115e-10	-0.152788	0.224341	0.160041	0.202848	0.422209	0.000459618	-0.097222	0.441035	-0.285181	0.0212997	0.190222	0.129075	0.650635	4.44451e-09	-0.747736	8.28116e-13	0.538703	3.67186e-06	0.660339	2.17095e-09	-0.0893945	0.478848	0.354591	0.00375379	0.196653	0.116396	-0.607069	8.27115e-08	-0.29515	0.0169938	0.297126	0.0162353	0.0572245	0.650709	-0.389669	0.0013343	0.317619	0.00993239	0.276495	0.0257751	-0.354489	0.00376448
Misin15G048500	magenta4	-0.652959	3.75268e-09	-0.651541	4.16162e-09	-0.593108	1.92821e-07	0.165721	0.187069	-0.253226	0.0418248	-0.463097	0.000102542	-0.107117	0.395718	0.0291097	0.817948	-0.0243617	0.84725	-0.390081	0.00131727	0.898603	3.20568e-24	-0.371351	0.00232263	-0.597041	1.52535e-07	0.144006	0.25243	-0.216524	0.0831993	-0.316373	0.0102432	0.496709	2.57098e-05	-0.0734584	0.560879	-0.667053	1.30207e-09	-0.352093	0.0040236	0.476008	6.13062e-05	-0.231809	0.0631637	-0.52367	7.59345e-06	0.601622	1.15635e-07
Misin07G134600	magenta4	-0.787237	7.46289e-15	-0.596648	1.56174e-07	-0.742258	1.48621e-12	0.383005	0.00163838	-0.373949	0.00215113	-0.40268	0.000882576	0.142138	0.258702	0.422027	0.000462515	-0.032373	0.797949	-0.3081	0.0125303	0.799301	1.44578e-15	-0.21748	0.0818145	-0.378729	0.00186496	-0.162955	0.194637	-0.351451	0.00409567	-0.249486	0.0450478	0.674678	7.16957e-10	0.160016	0.202918	-0.571078	6.77814e-07	-0.176265	0.160157	0.200073	0.110056	-0.343649	0.00506718	-0.218245	0.0807195	0.260126	0.0363774
Misin05G358200	magenta4	0.712473	2.81204e-11	0.58889	2.4708e-07	0.604017	9.987e-08	-0.242091	0.0520243	0.278926	0.0244492	0.591568	2.11179e-07	-0.161875	0.197651	-0.272209	0.0282611	0.326803	0.00788312	0.729885	5.28363e-12	-0.759389	2.2681e-13	0.461179	0.000110494	0.654562	3.3362e-09	-0.00113098	0.992866	0.502608	1.98619e-05	0.142673	0.256895	-0.564634	9.6254e-07	-0.112975	0.370235	0.473133	6.88694e-05	0.225202	0.0712861	-0.434383	0.000299868	0.291381	0.0185248	0.249248	0.0452597	-0.351636	0.00407478
Misin15G048600	magenta4	-0.639814	9.59294e-09	-0.645168	6.58102e-09	-0.581041	3.88321e-07	0.144681	0.250193	-0.23743	0.0568571	-0.463794	9.97851e-05	-0.111453	0.376759	0.0139253	0.912333	-0.0180025	0.886814	-0.402531	0.000886846	0.898784	3.03872e-24	-0.387332	0.0014346	-0.628887	2.02436e-08	0.155923	0.214863	-0.211856	0.0902303	-0.313681	0.010944	0.487973	3.73544e-05	-0.077458	0.539684	-0.665424	1.47578e-09	-0.352818	0.00394356	0.49211	3.13376e-05	-0.22106	0.0767892	-0.538162	3.77155e-06	0.597057	1.52389e-07
MisinT109400	magenta4	-0.539659	3.50204e-06	-0.327535	0.00773699	-0.557074	1.43889e-06	0.223026	0.074137	-0.0605991	0.631564	-0.307289	0.0127764	-0.0657328	0.6029	0.238141	0.0560968	-0.0681821	0.589428	-0.50519	1.77135e-05	0.823472	3.75631e-17	-0.256075	0.0394991	-0.529065	5.87392e-06	0.117042	0.353141	-0.180866	0.149355	-0.494301	2.85272e-05	0.732197	4.19095e-12	0.265487	0.0325644	-0.310817	0.0117348	-0.00105292	0.993358	0.451461	0.000160233	-0.331562	0.00697475	-0.419776	0.000499616	0.278138	0.0248725
Misin18G075500	magenta4	-0.785441	9.44215e-15	-0.715453	2.13102e-11	-0.60805	7.78172e-08	0.304976	0.013502	-0.434834	0.000295074	-0.567592	8.20151e-07	0.221646	0.0759906	0.230954	0.0641708	-0.172986	0.1682	-0.37697	0.00196601	0.699715	8.87321e-11	-0.418157	0.000527973	-0.545779	2.57649e-06	-0.153697	0.221564	-0.296882	0.0163276	0.00266674	0.98318	0.387496	0.00142734	0.0264271	0.834476	-0.59558	1.66476e-07	-0.370372	0.00239035	0.157395	0.210512	-0.122365	0.331521	-0.245727	0.0484912	0.307759	0.0126332
Misin11G200300	magenta4	-0.698291	1.00494e-10	-0.528767	5.95848e-06	-0.684089	3.34894e-10	0.219359	0.079145	-0.252516	0.0424213	-0.373055	0.00220882	0.10211	0.418294	0.301062	0.0148109	-0.0157322	0.901011	-0.344298	0.0049792	0.765204	1.15602e-13	-0.324122	0.00843927	-0.464624	9.65913e-05	-0.0628963	0.618667	-0.279829	0.0239712	-0.228277	0.0674076	0.602768	1.07818e-07	0.155357	0.216553	-0.488679	3.62565e-05	-0.14448	0.250856	0.262062	0.0349596	-0.270097	0.0295584	-0.29678	0.0163659	0.261109	0.0356517
Misin06G199800	magenta4	-0.67279	8.32484e-10	-0.751074	5.75623e-13	-0.463674	0.000100254	0.270947	0.0290308	-0.428629	0.000367677	-0.609931	6.91824e-08	0.0383101	0.761902	0.0357699	0.777268	-0.183838	0.14267	-0.41701	0.000548919	0.745813	1.01863e-12	-0.225164	0.071334	-0.542341	3.06361e-06	-0.0446293	0.724083	-0.375722	0.00204068	-0.104444	0.407682	0.316682	0.0101655	-0.264951	0.0329301	-0.800495	1.22146e-15	-0.528501	6.03507e-06	0.373111	0.00220518	-0.114462	0.36393	-0.355906	0.00361828	0.497724	2.46009e-05
Misin14G121800	magenta4	-0.722035	1.14044e-11	-0.562798	1.06225e-06	-0.666832	1.32443e-09	0.248032	0.0463554	-0.255126	0.0402615	-0.454453	0.000143077	0.0824905	0.513582	0.287924	0.0200313	-0.102462	0.416684	-0.465036	9.50435e-05	0.827563	1.91675e-17	-0.377588	0.00192995	-0.555412	1.56974e-06	-0.0105109	0.933772	-0.263622	0.0338512	-0.274148	0.0271126	0.630953	1.76177e-08	0.164266	0.191023	-0.485944	4.06815e-05	-0.175396	0.162261	0.360896	0.00314282	-0.271626	0.0286144	-0.341695	0.00534015	0.311191	0.0116289
Misin03G011300	magenta4	0.746211	9.75985e-13	0.685397	3.00607e-10	0.547005	2.42115e-06	-0.303909	0.0138484	0.382071	0.00168568	0.625579	2.52356e-08	-0.203033	0.104785	-0.222034	0.0754653	0.245117	0.0490699	0.537021	3.98994e-06	-0.744394	1.18526e-12	0.37531	0.00206588	0.643448	7.43368e-09	0.109803	0.383907	0.43614	0.000281575	0.0731206	0.562688	-0.449626	0.000171664	0.00480002	0.969729	0.630269	1.84489e-08	0.371471	0.0023144	-0.318591	0.00969568	0.209256	0.094344	0.284908	0.0214296	-0.330387	0.00719002
Misin07G491400	magenta4	0.60201	1.12928e-07	0.650316	4.54859e-09	0.437946	0.000263833	-0.0780085	0.536797	0.26764	0.0311301	0.616257	4.6326e-08	-0.0214063	0.865597	0.069051	0.584682	0.360295	0.00319703	0.629569	1.93382e-08	-0.661646	1.96726e-09	0.607512	8.04647e-08	0.69041	1.97662e-10	-0.183224	0.144033	0.296845	0.0163415	0.011885	0.925138	-0.221156	0.0766586	0.0698118	0.580541	0.451069	0.000162614	0.402077	0.000899969	-0.409948	0.000695482	0.216003	0.0839625	0.374163	0.0021375	-0.593808	1.84991e-07
Misin16G012300	magenta4	0.493857	2.90768e-05	0.518729	9.57006e-06	0.36671	0.0026596	-0.0635725	0.614892	0.138027	0.272871	0.527493	6.33308e-06	0.124793	0.321944	0.12197	0.333097	0.298389	0.0157661	0.645788	6.29672e-09	-0.731059	4.69879e-12	0.487759	3.76923e-05	0.679424	4.90112e-10	-0.288406	0.019815	0.208262	0.0959538	0.23024	0.065021	-0.324303	0.00840062	0.0355004	0.778903	0.406036	0.00079117	0.315953	0.01035	-0.520366	8.86724e-06	0.276796	0.025608	0.492574	3.07213e-05	-0.613687	5.45817e-08
Misin11G046000	magenta4	-0.730961	4.74496e-12	-0.52102	8.60065e-06	-0.691751	1.76439e-10	0.335445	0.0063028	-0.286269	0.0207887	-0.398703	0.00100321	0.113335	0.368703	0.404784	0.000824223	-0.0419917	0.739794	-0.383592	0.0016093	0.818791	7.94258e-17	-0.229212	0.0662619	-0.419921	0.000497161	-0.111972	0.374526	-0.321365	0.0090465	-0.310667	0.0117776	0.713484	2.56053e-11	0.183475	0.143476	-0.524427	7.32675e-06	-0.126916	0.313717	0.286004	0.0209119	-0.350809	0.00416882	-0.26682	0.0316701	0.208946	0.094844
Misin03G019200	magenta4	-0.611873	6.12255e-08	-0.477592	5.74754e-05	-0.588993	2.45602e-07	0.0834855	0.508498	-0.0959184	0.447213	-0.4639	9.93723e-05	-0.0437111	0.72954	0.145303	0.248138	-0.154658	0.218655	-0.66845	1.16876e-09	0.881128	3.65433e-22	-0.487318	3.83989e-05	-0.704987	5.55978e-11	0.172077	0.170481	-0.297223	0.016199	-0.3565	0.00355858	0.640075	9.41968e-09	0.137864	0.273443	-0.427034	0.000388805	-0.133821	0.287892	0.58793	2.61292e-07	-0.336146	0.00618774	-0.465374	9.37869e-05	0.414247	0.000602551
Misin12G237500	magenta4	0.509485	1.46118e-05	0.362616	0.00299232	0.520939	8.63313e-06	-0.0927065	0.462641	0.0417457	0.741266	0.427853	0.000377823	0.0615201	0.62638	-0.159051	0.205691	0.250004	0.0445897	0.753169	4.56816e-13	-0.759758	2.17429e-13	0.371759	0.00229488	0.651353	4.21885e-09	-0.21282	0.0887406	0.415663	0.000574497	0.343588	0.00507545	-0.614679	5.12433e-08	-0.154819	0.218169	0.310611	0.0117936	0.0550612	0.663101	-0.577377	4.77638e-07	0.473483	6.79033e-05	0.358536	0.00336026	-0.405325	0.000809789
Misin07G147000	magenta4	0.52659	6.61185e-06	0.570384	7.04167e-07	0.201712	0.107111	-0.269882	0.0296935	0.285805	0.0210049	0.679892	4.7189e-10	-0.0599379	0.635296	0.0440279	0.727656	0.404419	0.000834071	0.631719	1.67277e-08	-0.659793	2.26186e-09	0.275197	0.026508	0.725971	7.7797e-12	-0.0330267	0.793958	0.306279	0.0130891	0.145265	0.248263	-0.279968	0.0238988	0.152325	0.225766	0.555807	1.53767e-06	0.461742	0.000108102	-0.40283	0.000878288	0.13446	0.285577	0.408757	0.000723453	-0.386731	0.00146145
Misin16G088000	magenta4	0.53076	5.41386e-06	0.303295	0.0140514	0.648634	5.13598e-09	0.0242723	0.847804	-0.0452428	0.720444	0.30308	0.0141229	0.0539998	0.669216	-0.188995	0.131609	0.130162	0.301396	0.66919	1.10344e-09	-0.766336	1.01152e-13	0.572962	6.10911e-07	0.66766	1.24245e-09	-0.258902	0.0372984	0.272747	0.0279384	0.335184	0.00634602	-0.641714	8.39939e-09	-0.355482	0.00366151	0.146192	0.245225	-0.0877978	0.486768	-0.500566	2.17289e-05	0.497765	2.45579e-05	0.397165	0.0010537	-0.346776	0.00465572
Misin01G102500	magenta4	0.453234	0.000149849	0.5202	8.93651e-06	0.409458	0.000706876	0.113714	0.367091	0.105444	0.403181	0.459689	0.000117057	0.10894	0.387676	0.177867	0.156331	0.203099	0.104669	0.576652	4.97443e-07	-0.629674	1.92024e-08	0.608152	7.73216e-08	0.68249	3.81897e-10	-0.303193	0.0140855	0.205701	0.100204	0.0522331	0.67944	-0.179064	0.153519	0.0816488	0.517902	0.377882	0.00191303	0.300344	0.0150622	-0.509764	1.44292e-05	0.186645	0.136566	0.438044	0.000262898	-0.591463	2.12491e-07
Misin19G244300	magenta4	0.62027	3.57533e-08	0.480472	5.10695e-05	0.494419	2.83829e-05	-0.266071	0.03217	0.224194	0.0725949	0.52823	6.11382e-06	-0.0620333	0.623499	-0.228606	0.0670029	0.28637	0.0207418	0.663248	1.74246e-09	-0.743505	1.3026e-12	0.211192	0.0912666	0.617971	4.14921e-08	-0.0134068	0.915585	0.505626	1.7373e-05	0.264382	0.0333221	-0.558588	1.32861e-06	-0.0866238	0.492635	0.480184	5.16793e-05	0.198328	0.113257	-0.412208	0.000645123	0.531188	5.30315e-06	0.293715	0.0175633	-0.325844	0.00807835
Misin16G172700	magenta4	0.558267	1.35134e-06	0.541112	3.25768e-06	0.60946	7.12573e-08	-0.0062545	0.960563	0.108579	0.389262	0.32153	0.0090092	0.215816	0.0842368	0.00242817	0.984684	-0.152539	0.225107	0.298076	0.0158811	-0.921972	1.19811e-27	0.385003	0.00154125	0.572621	6.22529e-07	-0.226718	0.0693517	0.10035	0.426402	0.407964	0.000742604	-0.539898	3.46066e-06	0.0565058	0.654816	0.61743	4.2963e-08	0.237788	0.0564735	-0.554722	1.62729e-06	0.249721	0.0448391	0.601573	1.15974e-07	-0.552336	1.84192e-06
Misin04G263800	magenta4	-0.493727	2.92403e-05	-0.264668	0.0331243	-0.748344	7.75364e-13	-0.050709	0.688306	0.114449	0.363983	-0.070741	0.575501	-0.262108	0.0349269	0.187188	0.135409	0.270626	0.0292287	-0.306023	0.0131693	0.946434	1.24405e-32	-0.439748	0.000247156	-0.460299	0.00011433	0.301907	0.0145194	0.00147755	0.99068	-0.618666	3.96719e-08	0.815854	1.25699e-16	0.321128	0.00910053	-0.282213	0.0227479	0.15016	0.232508	0.558447	1.3385e-06	-0.413085	0.000626487	-0.57378	5.83838e-07	0.386472	0.00147318
Misin01G265900	magenta4	0.665522	1.46472e-09	0.496875	2.55257e-05	0.521531	8.39729e-06	-0.565238	9.31703e-07	0.493209	2.98966e-05	0.344682	0.00492787	-0.275487	0.0263429	-0.495257	2.73756e-05	0.0906302	0.472766	0.0517983	0.681965	-0.450805	0.000164236	-0.164511	0.190352	0.0876632	0.487438	0.384531	0.00156374	0.328663	0.00751647	0.0824202	0.513942	-0.462917	0.000103266	-0.0876571	0.487469	0.499547	2.27209e-05	0.206178	0.0994012	0.138631	0.270758	0.265562	0.0325139	-0.0614989	0.626499	-0.0361891	0.774726
MisinT165600	magenta4	-0.491999	3.14856e-05	-0.250237	0.0443845	-0.794093	2.97583e-15	-0.137344	0.275276	0.143256	0.254936	-0.0277678	0.826206	-0.233297	0.0614414	0.198645	0.11267	0.321523	0.0090106	-0.277407	0.0252708	0.908698	1.37744e-25	-0.53852	3.70532e-06	-0.480688	5.06172e-05	0.300021	0.0151767	0.0468368	0.71102	-0.549801	2.09894e-06	0.79309	3.4113e-15	0.356155	0.00359317	-0.22713	0.0688334	0.196221	0.117217	0.529443	5.76843e-06	-0.336844	0.00607488	-0.548097	2.2901e-06	0.341133	0.00542119
Misin17G247900	magenta4	-0.523744	7.567e-06	-0.440437	0.000241032	-0.46961	7.93085e-05	0.0558761	0.658423	-0.0563679	0.655605	-0.449397	0.000173143	-0.115783	0.358383	0.0333709	0.791859	-0.122033	0.332845	-0.63923	9.99096e-09	0.873309	2.40441e-21	-0.391931	0.00124325	-0.714388	2.35395e-11	0.19761	0.114595	-0.247573	0.0467744	-0.408315	0.000734079	0.583879	3.30204e-07	0.0427461	0.73529	-0.47088	7.5389e-05	-0.180527	0.150131	0.635395	1.30213e-08	-0.28119	0.0232663	-0.544894	2.69446e-06	0.399533	0.000976876
Misin18G216300	magenta4	0.502346	2.00926e-05	0.648874	5.04789e-09	0.291181	0.0186095	-0.120414	0.339349	0.325748	0.00809816	0.562729	1.06618e-06	0.0662064	0.600284	0.124646	0.322517	0.197194	0.115376	0.377194	0.00195289	-0.627418	2.23332e-08	0.218046	0.081003	0.67015	1.02401e-09	-0.101523	0.42099	0.401854	0.000906485	0.0819449	0.516381	-0.160904	0.200391	0.352234	0.00400793	0.708734	3.96329e-11	0.541229	3.23867e-06	-0.38577	0.00150537	0.397298	0.00104924	0.39173	0.00125113	-0.596627	1.56365e-07
Misin08G303300	magenta4	0.428482	0.000369572	0.341159	0.00541732	0.327658	0.00771278	-0.114212	0.364986	0.0512215	0.68532	0.504909	1.79365e-05	0.00819858	0.948319	-0.0892467	0.479578	0.369143	0.00247783	0.822896	4.12333e-17	-0.658936	2.41188e-09	0.383053	0.00163599	0.687903	2.44032e-10	-0.184858	0.140431	0.401751	0.000909519	0.279273	0.0242646	-0.502262	2.01669e-05	-0.0962838	0.445477	0.277881	0.0250121	0.127701	0.310709	-0.579852	4.15415e-07	0.334052	0.00653697	0.331183	0.0070435	-0.36299	0.00296042
Misin11G017200	magenta4	-0.561019	1.16803e-06	-0.304526	0.0136472	-0.728454	6.09135e-12	0.121057	0.336755	-0.0240355	0.849272	-0.117923	0.349506	-0.127455	0.311649	0.316315	0.010258	0.239834	0.0543204	-0.205374	0.100756	0.873632	2.22972e-21	-0.251757	0.0430674	-0.374103	0.00214136	0.102642	0.415863	-0.0436728	0.729768	-0.544508	2.74742e-06	0.807218	4.62873e-16	0.299632	0.0153153	-0.352903	0.00393426	0.098072	0.437031	0.384512	0.00156466	-0.393959	0.00116644	-0.436501	0.000277942	0.252239	0.0426557
Misin06G390300	magenta4	-0.607327	8.13948e-08	-0.538173	3.76946e-06	-0.612045	6.05653e-08	0.135959	0.280192	-0.181578	0.147732	-0.333697	0.00659788	-0.137179	0.275857	0.110239	0.38201	0.117411	0.351618	-0.276372	0.0258437	0.900972	1.57909e-24	-0.264533	0.0332172	-0.479194	5.38246e-05	0.10497	0.405309	-0.153613	0.22182	-0.411635	0.000657573	0.593262	1.91074e-07	-0.00692809	0.956319	-0.625547	2.52886e-08	-0.225473	0.0709364	0.452972	0.000151345	-0.311851	0.0114437	-0.512675	1.26441e-05	0.451007	0.000162994
Misin04G181100	magenta4	0.343748	0.00505362	0.338507	0.00581363	0.345872	0.00477152	0.145217	0.248422	-0.0908165	0.471852	0.360923	0.0031404	0.220299	0.0778363	0.142831	0.256365	0.0481207	0.70346	0.623564	2.88252e-08	-0.779831	1.94131e-14	0.489878	3.44607e-05	0.808055	4.09153e-16	-0.36243	0.00300825	0.0723163	0.567003	0.37251	0.00224463	-0.434368	0.000300031	0.00130533	0.991766	0.361604	0.00308005	0.156015	0.21459	-0.695574	1.272e-10	0.112222	0.373455	0.61284	5.75955e-08	-0.441301	0.000233562
Misin01G262500	magenta4	0.48999	3.42986e-05	0.505277	1.7645e-05	0.398323	0.00101548	0.056201	0.656561	0.0730913	0.562845	0.545362	2.63146e-06	0.0906541	0.472649	0.0913237	0.469371	0.243279	0.0508469	0.750825	5.91554e-13	-0.786355	8.37943e-15	0.511365	1.34203e-05	0.810018	3.05559e-16	-0.257946	0.0380305	0.349794	0.00428693	0.236558	0.0577998	-0.392663	0.00121501	0.0827844	0.512078	0.497331	2.50248e-05	0.292688	0.017981	-0.664347	1.60246e-09	0.279888	0.0239406	0.530018	5.61101e-06	-0.49856	2.37224e-05
Misin03G127800	magenta4	0.261074	0.0356773	0.207766	0.096766	0.281562	0.0230767	0.152949	0.223849	-0.158297	0.207876	0.309163	0.0122137	0.154621	0.218764	0.0722518	0.56735	0.0943295	0.454809	0.631682	1.67698e-08	-0.653533	3.59811e-09	0.52335	7.70903e-06	0.817066	1.04103e-16	-0.360291	0.00319736	0.160956	0.200242	0.329271	0.00739995	-0.433788	0.000306309	-0.10524	0.404095	0.189914	0.129709	0.0463439	0.71393	-0.606654	8.48661e-08	0.301198	0.0147634	0.511077	1.35964e-05	-0.36037	0.00319018
Misin03G167500	magenta4	0.244229	0.0499217	0.253719	0.0414145	0.268685	0.0304534	0.207912	0.0965266	-0.185187	0.139712	0.331259	0.00702962	0.328515	0.00754505	0.243133	0.0509903	0.0922488	0.464863	0.690199	2.01206e-10	-0.771272	5.60327e-14	0.493354	2.97121e-05	0.787439	7.26717e-15	-0.484071	4.39935e-05	0.0661315	0.600698	0.453878	0.000146232	-0.420447	0.000488283	0.0080283	0.949391	0.278139	0.0248717	0.116771	0.354265	-0.78328	1.24949e-14	0.247064	0.0472428	0.670635	9.85889e-10	-0.531361	5.259e-06
MisinT388400	magenta4	-0.589648	2.36373e-07	-0.361782	0.00306451	-0.67108	9.5214e-10	0.120852	0.337579	-0.0760961	0.546857	-0.268227	0.0307482	-0.00156873	0.990105	0.349437	0.00432918	0.0777053	0.538386	-0.412506	0.000638724	0.827774	1.85047e-17	-0.321222	0.00907902	-0.506195	1.69371e-05	0.0317552	0.801726	-0.276029	0.0260361	-0.407809	0.000746409	0.753661	4.32499e-13	0.243958	0.0501848	-0.40888	0.000720508	0.0249736	0.843462	0.419753	0.000500013	-0.41656	0.000557342	-0.356521	0.00355645	0.201892	0.106793
Misin02G016900	magenta4	-0.571646	6.56969e-07	-0.407209	0.000761294	-0.675291	6.82873e-10	0.0692604	0.583541	-0.0678013	0.591514	-0.233376	0.0613511	-0.140442	0.264486	0.220396	0.0777029	0.166098	0.186051	-0.313121	0.0110949	0.899223	2.66775e-24	-0.274823	0.0267221	-0.470216	7.74159e-05	0.123741	0.326073	-0.181712	0.14743	-0.4843	4.35752e-05	0.721225	1.23274e-11	0.133896	0.28762	-0.499581	2.26875e-05	-0.0414611	0.742969	0.483584	4.48948e-05	-0.41767	0.000536765	-0.476356	6.04453e-05	0.356074	0.00360136
Misin07G401800	magenta4	-0.372543	0.00224247	-0.199134	0.111769	-0.70312	6.56806e-11	-0.230569	0.0646285	0.240423	0.0537132	0.0176409	0.889074	-0.420078	0.0004945	0.046409	0.713545	0.36901	0.00248746	-0.276276	0.0258977	0.959485	2.29195e-36	-0.478201	5.6061e-05	-0.477107	5.86236e-05	0.462236	0.000106043	0.08545	0.498538	-0.688228	2.3748e-10	0.775719	3.2493e-14	0.245963	0.0482687	-0.26412	0.0335034	0.175821	0.161229	0.682558	3.79776e-10	-0.414556	0.000596314	-0.67743	5.75556e-10	0.49815	2.4149e-05
Misin07G032700	magenta4	0.329321	0.00739036	0.136923	0.276762	0.553394	1.7437e-06	0.189317	0.130942	-0.222972	0.074208	0.122475	0.331086	0.19371	0.122075	-0.0941201	0.455815	-0.0667814	0.597116	0.564391	9.75178e-07	-0.731218	4.62438e-12	0.528395	6.06591e-06	0.62177	3.24239e-08	-0.361098	0.00312483	0.0892177	0.479721	0.445488	0.000200255	-0.633022	1.53125e-08	-0.323092	0.00866176	0.0873044	0.489229	-0.187007	0.135793	-0.611228	6.37683e-08	0.340195	0.00555863	0.479581	5.29763e-05	-0.299153	0.0154878
Misin04G176300	magenta4	0.363576	0.00291111	0.221143	0.0766761	0.506575	1.66523e-05	0.13167	0.295783	-0.162774	0.19514	0.257935	0.0380389	0.254543	0.0407357	-0.0176671	0.88891	0.0653895	0.604799	0.665558	1.46073e-09	-0.807762	4.27196e-16	0.426572	0.000395124	0.689584	2.11922e-10	-0.406725	0.000773492	0.308967	0.0122715	0.493928	2.89879e-05	-0.621597	3.27915e-08	-0.172485	0.169454	0.239098	0.055087	-0.0508016	0.687766	-0.682808	3.72071e-10	0.663949	1.65186e-09	0.542833	2.98885e-06	-0.470561	7.63551e-05
[truncated: 144 more rows]
[truncated: 32 more columns]
