# Supplementary material for: Genome biology of the paleotetraploid perennial biomass crop Miscanthus
Source: Nat Commun. 2020 Oct 28;11:5442. doi: 10.1038/s41467-020-18923-6 (PMC7595124; doi:10.1038/s41467-020-18923-6)
Supplement: Supplementary file 11 — Supplementary Data 7 [file 41467_2020_18923_MOESM11_ESM.xlsx]

## Sheet: darkgreen WGCNA output
darkgreen module network nodes and edges tables filtered to remove connections below 0.7 correlation.
The node table shows the genes that comprise the network with Cytoscape network statistics and gene annotation.
name	AverageShortestPathLength	BetweennessCentrality	ClosenessCentrality	ClusteringCoefficient	Degree	Eccentricity	NeighborhoodConnectivity	NumberOfEdges	Radiality	Stress	TopologicalCoefficient	ec	GO	KO	KOG	Panther	Pfam	arabi-defline	arabi-symbol	Best-hit-arabi-name	Best-hit-rice-name	rice-defline	rice-symbol
Misin01G030900	1.90313	0.000935	0.52545	0.642442	129	5	223.14	129	0.887109	72368	0.364012					PTHR31087,PTHR31087:SF24	PF04525	Protein of unknown function (DUF567)		AT5G01750.2	LOC_Os03g60220.1	DUF567 domain containing protein, putative, expressed
Misin01G098800	2.31595	1.16e-05	0.431789	0.905747	30	6	161	30	0.835507	354	0.35307										LOC_Os03g51390.1	expressed protein
Misin01G113500	1.67213	0.00253711	0.598039	0.552015	268	5	219.776	268	0.915984	127964	0.349962				KOG3140	PTHR12677,PTHR12677:SF29	PF09335	SNARE associated Golgi protein family		AT4G09580.1	LOC_Os03g49700.1	SNARE associated Golgi protein, putative, expressed
Misin01G212300	2.13115	0.000417	0.469231	0.749269	59	6	168.678	59	0.858607	22368	0.310641		GO:0055085,GO:0016021		KOG0253	PTHR24064,PTHR24064:SF273	PF07690	Major facilitator superfamily protein		AT3G13050.1	LOC_Os04g51970.2	synaptic vesicle 2-related protein, putative, expressed
Misin01G225400	1.87183	0.00253755	0.534236	0.517174	151	5	178.132	151	0.891021	162676	0.291066	5.1.3.18	GO:0055114,GO:0016616,GO:0006694,GO:0003854	K10046	KOG1429	PTHR10366,PTHR10366:SF327	PF01073	GDP-D-mannose 3\',5\'-epimerase	GME	AT5G28840.1	LOC_Os10g28200.1	NAD dependent epimerase/dehydratase family protein, putative, expressed
Misin01G273400	1.61997	0.00278664	0.617295	0.558043	312	5	216.103	312	0.922504	129458	0.347432		GO:0006355,GO:0003677			PTHR31989,PTHR31989:SF51	PF02365	NAC domain containing protein 71	anac071,NAC071	AT4G17980.1	LOC_Os10g42130.1	no apical meristem protein, putative, expressed
Misin01G312300	1.45902	0.00625024	0.685393	0.445737	399	4	191.912	399	0.942623	329972	0.300332					PTHR26374,PTHR26374:SF189	PF13912	salt tolerance zinc finger	STZ,ZAT10	AT1G27730.1	LOC_Os03g32230.1	ZOS3-12 - C2H2 zinc finger protein, expressed
Misin01G379500	1.50671	0.00423834	0.663699	0.49582	373	5	205.279	373	0.936662	241370	0.322765	2.5.1.43	GO:0030418,GO:0030410	K05953		PTHR32266,PTHR32266:SF10	PF03059	nicotianamine synthase 4	ATNAS4,NAS4	AT1G56430.1	LOC_Os03g19420.2	nicotianamine synthase, putative, expressed
Misin01G390500	1.85991	0.00436923	0.53766	0.480933	159	5	168.453	159	0.892511	200238	0.27525		GO:0055085		KOG1441	PTHR11132,PTHR11132:SF104	PF08449	Nucleotide-sugar transporter family protein		AT3G11320.1	LOC_Os03g17740.1	transporter, putative, expressed
Misin01G446600	1.99106	0.000586	0.502246	0.564451	107	5	157.72	107	0.876118	28974	0.2724	3.6.3.8	GO:0005516,GO:0046872,GO:0000166	K01537		PTHR24093,PTHR24093:SF221	PF00690,PF12515,PF12710,PF00689,PF00122	calcium ATPase 2	ACA2	AT4G37640.1	LOC_Os03g10640.1	calcium-transporting ATPase, plasma membrane-type, putative, expressed
Misin01G460900	1.49627	0.00422095	0.668327	0.488557	377	4	202.175	377	0.937966	261370	0.317885			K13464		PTHR33077,PTHR33077:SF1	PF09425,PF06200	jasmonate-zim-domain protein 11	JAZ11,TIFY3A	AT3G43440.1	LOC_Os03g08310.1	ZIM domain containing protein, putative, expressed
Misin01G466000	1.73472	0.00238224	0.57646	0.58143	250	5	219.868	250	0.908159	112262	0.363418	2.7.11.1	GO:0006468,GO:0005524,GO:0004672		KOG1187	PTHR27009,PTHR27009:SF15	PF00069	lectin protein kinase family protein		AT1G34300.1	LOC_Os07g04810.1	protein kinase domain containing protein, expressed
Misin01G504400	2.13562	7.79e-06	0.468248	0.917379	27	5	256.889	27	0.858048	492	0.456286		GO:0005515	K03364		PTHR19918,PTHR19918:SF1	PF00400	FIZZY-related 2	CCS52A1,FZR2	AT4G22910.1	LOC_Os03g03150.2	WD repeat-containing protein, putative, expressed
Misin02G029000	1.86885	0.000421	0.535088	0.792226	153	5	287.15	153	0.891393	60260	0.468434					PTHR31238,PTHR31238:SF46	PF07883	germin-like protein 4	GLP4	AT1G18970.1	LOC_Os03g58980.1	Cupin domain containing protein, expressed
Misin02G088300	1.95231	0.000632	0.512214	0.584749	136	5	194.36	136	0.880961	21182	0.336263
Misin02G100900	1.59165	0.0075867	0.628277	0.488318	319	5	205.517	319	0.926043	373946	0.326218	2.7.11.25	GO:0006468,GO:0005524,GO:0004672		KOG0198	PTHR24361,PTHR24361:SF404	PF00069	MAPK/ERK kinase kinase 1	ARAKIN,ATMEKK1,MAPKKK8,MEKK1	AT4G08500.1	LOC_Os03g49640.2	STE_MEKK_ste11_MAP3K.14 - STE kinases include homologs to sterile 7, sterile 11 and sterile 20 from yeast, expressed
Misin02G162800	1.51565	0.00668592	0.659784	0.49297	365	5	204.885	365	0.935544	277254	0.32164	2.7.11.1	GO:0048544,GO:0006468,GO:0004672		KOG1187	PTHR27002,PTHR27002:SF8	PF08276,PF01453,PF00954,PF07714	receptor kinase 3	ARK3,RK3	AT4G21380.1	LOC_Os03g35600.1	serine/threonine-protein kinase receptor precursor, putative, expressed
Misin02G207900	1.97466	0.000366	0.506415	0.754341	89	5	259.011	89	0.878167	23646	0.428118		GO:0055085,GO:0016021		KOG0253	PTHR24064,PTHR24064:SF273	PF07690	Major facilitator superfamily protein		AT3G13050.1	LOC_Os04g51970.1	synaptic vesicle 2-related protein, putative, expressed
Misin02G210500	1.59165	0.00318731	0.628277	0.540932	331	5	210.163	331	0.926043	138528	0.337883					PTHR33548,PTHR33548:SF2					LOC_Os10g31540.1	glycine-rich cell wall structural protein 2 precursor, putative, expressed
Misin02G226300	1.36662	0.0216824	0.731734	0.368218	452	4	175.869	452	0.954173	601190	0.27182			K13464		PTHR33077,PTHR33077:SF4	PF09425,PF06200	TIFY domain/Divergent CCT motif family protein	JAZ2,TIFY10B	AT1G74950.1	LOC_Os03g28940.1	ZIM domain containing protein, putative, expressed
Misin02G226400	1.37705	0.0122428	0.72619	0.386312	447	4	180.805	447	0.952869	512554	0.279884					PTHR33077,PTHR33077:SF4	PF06200,PF09425	jasmonate-zim-domain protein 1	JAZ1,TIFY10A	AT1G19180.1	LOC_Os10g25250.1	ZIM domain containing protein, putative, expressed
Misin02G226500	1.4158	0.00855226	0.706316	0.415549	425	4	187.329	425	0.948025	388010	0.29179			K13464		PTHR33077,PTHR33077:SF15	PF09425,PF06200	jasmonate-zim-domain protein 11	JAZ11,TIFY3A	AT3G43440.1	LOC_Os03g08330.1	ZIM domain containing protein, putative, expressed
Misin02G226600	1.47392	0.00551309	0.678463	0.466824	391	4	198.09	391	0.94076	287008	0.310973			K13464		PTHR33077,PTHR33077:SF15	PF09425,PF06200	jasmonate-zim-domain protein 1	JAZ1,TIFY10A	AT1G19180.2	LOC_Os10g25230.1	ZIM domain containing protein, putative, expressed
Misin02G259800	1.95976	0.00575937	0.510266	0.561293	112	5	171.536	112	0.88003	185040	0.28828					PTHR10694,PTHR10694:SF33	PF02928,PF02375,PF02373	Transcription factor jumonji (jmj) family protein / zinc finger (C5HC2 type) family protein		AT5G46910.1	LOC_Os10g42690.1	jmjC domain containing protein, expressed
Misin02G265200	1.98361	7.82e-05	0.504132	0.859707	105	5	282.724	105	0.877049	6878	0.482464		GO:0006355,GO:0003677			PTHR31989,PTHR31989:SF51	PF02365	NAC domain containing protein 71	anac071,NAC071	AT4G17980.1	LOC_Os10g42130.1	no apical meristem protein, putative, expressed
Misin02G284000	1.72578	0.00212558	0.579447	0.603519	237	5	233.43	237	0.909277	111742	0.37529	3.1.3.16	GO:0003824,GO:0006470,GO:0004722	K14803	KOG0698	PTHR13832,PTHR13832:SF252	PF00481	Protein phosphatase 2C family protein		AT2G33700.1	LOC_Os10g39540.1	protein phosphatase 2C, putative, expressed
Misin02G297100	1.90909	0.000549	0.52381	0.826404	138	5	291.159	138	0.886364	32742	0.482851	3.2.1.14	GO:0005975,GO:0004553	K01183		PTHR11177,PTHR11177:SF214	PF00704	chitinase A	ATCHIA,CHIA	AT5G24090.1	LOC_Os05g15770.1	glycosyl hydrolase, putative, expressed
Misin02G340700	2.15648	0.000859	0.463718	0.514836	87	6	105.897	87	0.85544	17794	0.212218	2.7.7.19				PTHR23092,PTHR23092:SF29		PAP/OAS1 substrate-binding domain superfamily		AT3G51620.2	LOC_Os03g21850.1	nucleotidyltransferase, putative, expressed
Misin03G003500	1.70641	0.00396149	0.586026	0.540107	244	5	216.25	244	0.911699	280270	0.3438	1.3.1.22	GO:0016627,GO:0016021,GO:0006629,GO:0005737		KOG1638	PTHR10556,PTHR10556:SF35	PF02544	3-oxo-5-alpha-steroid 4-dehydrogenase family protein		AT5G16010.1	LOC_Os07g06800.1	3-oxo-5-alpha-steroid 4-dehydrogenase, putative, expressed
Misin03G112500	1.85097	0.00085	0.540258	0.631648	171	5	223.825	171	0.893629	40786	0.369347		GO:0009055			PTHR33021,PTHR33021:SF69	PF02298	uclacyanin 1	UCC1	AT2G32300.1	LOC_Os09g39940.1	plastocyanin-like domain containing protein, putative, expressed
Misin03G203300	2.27571	4.14e-06	0.439424	0.94	25	6	179.24	25	0.840537	550	0.366544		GO:0046983			PTHR12565,PTHR12565:SF74	PF00010	basic helix-loop-helix (bHLH) DNA-binding superfamily protein	HEC1	AT5G67060.1	LOC_Os09g28210.1	bHelix-loop-helix transcription factor, putative, expressed
Misin04G125300	1.90611	0.00015	0.524629	0.821678	136	5	299.243	136	0.886736	13960	0.4938			K16280		PTHR10857,PTHR10857:SF52	PF07002	RING domain ligase1	RGLG1	AT3G01650.1	LOC_Os12g19030.1	copine, putative, expressed
Misin04G170300	1.60954	0.00282329	0.621296	0.554957	320	5	214.719	320	0.923808	140442	0.345207	1.10.3.2,1.10.3.3	GO:0005507,GO:0055114,GO:0016491		KOG1263	PTHR11709,PTHR11709:SF28	PF07732,PF07731,PF00394	Cupredoxin superfamily protein		AT4G39830.1	LOC_Os09g20090.1	L-ascorbate oxidase precursor, putative, expressed
Misin04G206600	2.03875	0.00329311	0.490497	0.683509	76	5	168.408	76	0.870156	68478	0.290837	3.4.21.89	GO:0016020,GO:0008236,GO:0006508	K03100	KOG0171	PTHR12383,PTHR12383:SF15	PF00717	Peptidase S24/S26A/S26B/S26C family protein		AT1G06870.1	LOC_Os09g28000.1	OsSigP6 - Putative Type I Signal Peptidase homologue; employs a putative Ser/Lys catalytic dyad, expressed
Misin04G309300	1.80328	0.00061	0.554545	0.711081	199	5	256.754	199	0.89959	39960	0.419532					PTHR32099,PTHR32099:SF9	PF01657	cysteine-rich RLK (RECEPTOR-like protein kinase) 11	AT-RLK3,CRK11	AT4G23190.1	LOC_Os07g35580.1	TKL_IRAK_DUF26-lc.20 - DUF26 kinases have homology to DUF26 containing loci, expressed
Misin05G035800	1.50224	0.00768546	0.665675	0.452632	380	5	197.166	380	0.937221	311764	0.312962	4.4.1.14	GO:0030170,GO:0009058	K01762		PTHR11751,PTHR11751:SF298	PF00155	1-amino-cyclopropane-1-carboxylate synthase 7	ACS7,ATACS7	AT4G26200.1	LOC_Os01g09700.1	aminotransferase, classes I and II, domain containing protein, expressed
Misin05G076400	1.89568	0.000422	0.527516	0.797207	149	5	271.638	149	0.88804	36900	0.451976					PTHR33130,PTHR33130:SF7	PF07797	Protein of unknown function (DUF1639)		AT3G60410.2	LOC_Os01g04100.1	expressed protein
Misin05G289200	1.39195	0.0123426	0.718415	0.402987	437	4	185.675	437	0.951006	457584	0.288315	1.5.99.12	GO:0055114,GO:0050660,GO:0016491,GO:0019139,GO:0009690	K00279		PTHR13878,PTHR13878:SF44	PF01565,PF09265	cytokinin oxidase 5	ATCKX5,ATCKX6,CKX5	AT1G75450.1	LOC_Os01g56810.1	cytokinin dehydrogenase precursor, putative, expressed
Misin05G290000	1.49031	0.00548026	0.671	0.467925	385	4	197.016	385	0.938711	242152	0.311734		GO:0046983			PTHR12565,PTHR12565:SF164	PF00010	basic helix-loop-helix (bHLH) DNA-binding superfamily protein	BHLH92	AT5G43650.1	LOC_Os01g56690.1	helix-loop-helix DNA-binding domain containing protein, expressed
Misin05G310700	2.05961	0.000596	0.485528	0.552929	100	5	139.85	100	0.867548	18978	0.256605					PTHR13462,PTHR13462:SF19	PF04678	Protein of unknown function (DUF607)		AT1G57610.1	LOC_Os01g60110.1	E2F-related protein, putative, expressed
Misin05G328900	1.3994	0.0159569	0.71459	0.396388	435	4	183.407	435	0.950075	455906	0.285236
Misin05G337300	2.01639	0.000304	0.495935	0.659149	97	5	197.784	97	0.872951	9456	0.344571				KOG3058	PTHR21290,PTHR21290:SF29	PF14360	Arabidopsis Inositol phosphorylceramide synthase 1	AtIPCS1	AT3G54020.1	LOC_Os01g63060.1	phosphatidic acid phosphatase-related, putative, expressed
Misin05G360100	1.64978	0.00848903	0.606143	0.502998	291	5	206.515	291	0.918778	332360	0.333089	2.7.11.1	GO:0006468,GO:0004672		KOG0195	PTHR23257,PTHR23257:SF378	PF12796,PF07714	Integrin-linked protein kinase family		AT2G43850.1	LOC_Os01g66860.2	serine/threonine protein kinase, putative, expressed
Misin05G365300	1.39344	0.0181754	0.717647	0.388528	440	5	182.589	440	0.95082	527624	0.283964		GO:0006355,GO:0003700			PTHR31190,PTHR31190:SF24	PF00847	Integrase-type DNA-binding superfamily protein		AT5G61890.1	LOC_Os01g64790.1	AP2 domain containing protein, expressed
Misin06G028300	1.88972	0.00351733	0.52918	0.507192	173	5	187.514	173	0.888785	116362	0.32219				KOG2931	PTHR11034,PTHR11034:SF28	PF03096	N-MYC downregulated-like 1	NDL1	AT5G56750.1	LOC_Os01g09670.1	pollen-specific protein SF21, putative, expressed
Misin06G109800	1.56334	0.00267334	0.639657	0.543971	341	5	212.947	341	0.929583	151246	0.338011		GO:0005515,GO:0003676			PTHR22891,PTHR22891:SF20	PF16486,PF16488,PF02170,PF02171	Argonaute family protein	AGO9	AT5G21150.1	LOC_Os01g16870.1	argonaute, putative, expressed
Misin06G118200	2.02086	4.52e-05	0.494838	0.897384	71	5	324.761	71	0.872392	6894	0.545816	3.4.23.40	GO:0006629,GO:0006508,GO:0004190	K08245	KOG1339	PTHR13683,PTHR13683:SF344	PF03489,PF05184,PF00026	Saposin-like aspartyl protease family protein		AT1G62290.1	LOC_Os05g04630.2	retrotransposon protein, putative, SINE subclass, expressed
Misin06G138700	1.92399	0.000321	0.519752	0.811303	124	5	280.298	124	0.884501	30010	0.461777		GO:0055114,GO:0020037,GO:0016705,GO:0005506		KOG0157	PTHR24282,PTHR24282:SF18	PF00067	cytochrome P450, family 709, subfamily B, polypeptide 2	CYP709B2	AT2G46950.1	LOC_Os01g24780.1	cytochrome P450, putative, expressed
Misin06G167300	1.60656	0.0153557	0.622449	0.427908	316	5	189.38	316	0.92418	522066	0.302524
Misin06G219500	1.9687	0.0124464	0.507949	0.402518	138	5	120.138	138	0.878912	515788	0.21262	2.4.1.34	GO:0016020,GO:0006075,GO:0003843,GO:0000148	K11000		PTHR12741,PTHR12741:SF14	PF14288,PF02364	glucan synthase-like 5	ATGSL05,ATGSL5,GSL05,GSL5,PMR4	AT4G03550.1	LOC_Os01g55040.1	1,3-beta-glucan synthase component, putative, expressed
Misin06G337200	1.52161	0.00544563	0.657199	0.49758	359	5	205.513	359	0.934799	275632	0.321616
Misin06G350200	1.52757	0.0041414	0.654634	0.499639	365	5	205.504	365	0.934054	208400	0.326197		GO:0006355,GO:0003700			PTHR31985,PTHR31985:SF14	PF00847	Integrase-type DNA-binding superfamily protein		AT1G71520.1	LOC_Os01g66270.1	AP2 domain containing protein, expressed
Misin06G355000	1.50522	0.00762729	0.664356	0.454717	375	5	198.08	375	0.936848	321050	0.312923	2.7.11.1	GO:0006468,GO:0004672		KOG0192	PTHR23257,PTHR23257:SF378	PF12796,PF07714	Integrin-linked protein kinase family		AT2G43850.1	LOC_Os01g66860.3	serine/threonine protein kinase, putative, expressed
Misin07G050500	1.95082	0.00137164	0.512605	0.503347	131	5	159.763	131	0.881148	91602	0.27498	2.7.11.1	GO:0006468,GO:0004672		KOG1187	PTHR27006,PTHR27006:SF7	PF07714	Protein kinase superfamily protein		AT1G16670.1	LOC_Os02g06930.1	protein kinase, putative, expressed
Misin07G051400	2.01341	0.000358	0.496669	0.656217	88	5	180.227	88	0.873323	29254	0.309138
Misin07G215500	1.59762	0.00572498	0.625933	0.511281	317	5	211.599	317	0.925298	236092	0.336406		GO:0046983		KOG0561	PTHR12565,PTHR12565:SF96	PF00010	BES1-interacting Myc-like protein 2	BIM2	AT1G69010.1	LOC_Os08g38210.1	transcription factor BIM2, putative, expressed
Misin07G287800	1.8465	0.00160211	0.541566	0.585965	171	5	211.52	171	0.894188	89356	0.346187	4.2.1.1		K01674	KOG0382	PTHR18952,PTHR18952:SF100	PF00194	alpha carbonic anhydrase 7	ACA7,ATACA7	AT1G08080.1	LOC_Os08g36630.1	bifunctional monodehydroascorbate reductase and carbonic anhydrasenectarin-3 precursor, putative, expressed
Misin07G289200	1.96423	0.000227	0.509105	0.741228	96	5	246.135	96	0.879471	14692	0.406835					PTHR24006,PTHR24006:SF493				AT2G06040.1	LOC_Os08g35700.1	Leucine Rich Repeat family protein, expressed
Misin07G296000	1.88077	0.00097	0.531696	0.693391	145	5	249.841	145	0.889903	110080	0.407572	2.7.11.1	GO:0006468,GO:0005524,GO:0004672		KOG1187	PTHR27000,PTHR27000:SF76	PF08263,PF00069	PEP1 receptor 1	ATPEPR1,PEPR1	AT1G73080.1	LOC_Os08g34640.1	receptor-like protein kinase precursor, putative, expressed
Misin07G340100	1.66617	0.00388408	0.600179	0.539213	292	5	215.212	292	0.916729	194546	0.353386	6.3.2.19	GO:0016567,GO:0004842			PTHR22849,PTHR22849:SF49	PF04564	plant U-box 22	PUB22	AT3G52450.1	LOC_Os02g33590.1	U-box domain-containing protein, putative, expressed
Misin07G357500	1.74367	0.00110764	0.573504	0.703795	226	5	256.929	226	0.907042	89230	0.413069	2.7.11.25	GO:0006468,GO:0005524,GO:0004672		KOG0198	PTHR24361,PTHR24361:SF381	PF00069	mitogen-activated protein kinase kinase kinase 3	MAP3KA,MAPKKK3	AT1G53570.1	LOC_Os04g35700.1	STE_MEKK_ste11_MAP3K.16 - STE kinases include homologs to sterile 7, sterile 11 and sterile 20 from yeast, expressed
Misin07G397500	1.70194	0.0209926	0.587566	0.327294	246	5	144.675	246	0.912258	647616	0.230367	3.2.1.14	GO:0008061,GO:0016998,GO:0006032,GO:0004568	K01183	KOG4742	PTHR22595,PTHR22595:SF60	PF00187,PF00182	homolog of carrot EP3-3 chitinase	ATCHITIV,ATEP3,CHIV,EP3	AT3G54420.1	LOC_Os02g39330.1	CHIT1 - Chitinase family protein precursor, expressed
Misin07G504400	1.55887	0.0223463	0.641491	0.361421	338	5	171.275	338	0.930142	1017602	0.270577
Misin07G552500	1.42921	0.00904514	0.699687	0.427051	416	4	189.454	416	0.946349	360860	0.2951		GO:0055114,GO:0020037,GO:0016705,GO:0005506		KOG0157	PTHR24282,PTHR24282:SF15	PF00067	cytochrome P450, family 715, subfamily A, polypeptide 1	CYP715A1	AT5G52400.1	LOC_Os02g57810.1	cytochrome P450, putative, expressed
Misin08G050700	1.77794	0.00684665	0.562448	0.436455	210	5	171.681	210	0.902757	330242	0.279156	2.7.11.1	GO:0006468,GO:0004672		KOG1187	PTHR27006,PTHR27006:SF7	PF07714	Protein kinase superfamily protein		AT1G16670.1	LOC_Os02g06930.2	protein kinase, putative, expressed
Misin08G081800	1.95529	0.000186	0.511433	0.748741	115	5	237.417	115	0.880589	9150	0.399021					PTHR33120					LOC_Os06g38210.2	expressed protein
Misin08G193900	1.75708	0.0128397	0.569126	0.305983	223	5	123.969	223	0.905365	338636	0.201248	3.2.1.14	GO:0008061,GO:0016998,GO:0006032,GO:0004568	K01183	KOG4742	PTHR22595,PTHR22595:SF60	PF00187,PF00182	homolog of carrot EP3-3 chitinase	ATCHITIV,ATEP3,CHIV,EP3	AT3G54420.1	LOC_Os02g39330.1	CHIT1 - Chitinase family protein precursor, expressed
Misin08G246700	1.80924	0.00733602	0.552718	0.497217	202	5	194.792	202	0.898845	279208	0.32197	3.4.19.12			KOG1871	PTHR24006,PTHR24006:SF468	PF13423	ubiquitin-specific protease 21	UBP21	AT5G46740.1	LOC_Os02g46650.1	ubiquitin carboxyl-terminal hydrolase domain containing protein, expressed
Misin08G252000	1.88525	0.00283879	0.530435	0.76535	141	5	290.638	141	0.889344	112934	0.474124										LOC_Os04g54580.1	expressed protein
Misin08G253600	2.43964	4.8e-07	0.409896	0.974359	13	6	168.538	13	0.820045	6	0.425602	1.1.1.102		K04708	KOG1210	PTHR24320,PTHR24320:SF1	PF13561	NAD(P)-binding Rossmann-fold superfamily protein		AT5G19200.1	LOC_Os02g47350.1	oxidoreductase, short chain dehydrogenase/reductase family, putative, expressed
Misin08G318300	1.75708	0.00845817	0.569126	0.441757	213	5	179.103	213	0.905365	416850	0.286107		GO:0005634	K11446	KOG1246	PTHR10694,PTHR10694:SF53	PF05964,PF02928,PF02375,PF05965,PF02373	Transcription factor jumonji (jmj) family protein / zinc finger (C5HC2 type) family protein	PKDM7D	AT1G08620.1	LOC_Os05g10770.1	transcription factor jumonji, putative, expressed
Misin09G042300	1.91654	0.000405	0.521773	0.728151	120	5	261.85	120	0.885432	50364	0.427162	2.7.11.1	GO:0030246,GO:0006468,GO:0005524,GO:0004672		KOG2345	PTHR27007,PTHR27007:SF12	PF00139,PF00069	Concanavalin A-like lectin protein kinase family protein		AT5G10530.1	LOC_Os02g06160.1	cysteine-rich receptor-like protein kinase 16 precursor, putative, expressed
Misin09G052100	1.55142	0.00454515	0.644573	0.493976	355	5	202.78	355	0.931073	193562	0.324448	3.1.3.48	GO:0006470,GO:0004725			PTHR19134,PTHR19134:SF317	PF00102	protein tyrosine phosphatase 1	ATPTP1,PTP1	AT1G71860.1	LOC_Os12g07590.1	Protein-tyrosine phosphatase domain containing protein, expressed
Misin09G076300	1.56036	0.00698806	0.640879	0.48978	347	5	202.925	347	0.929955	255338	0.323644	2.7.11.1	GO:0006468,GO:0005524,GO:0004672		KOG1187	PTHR27002,PTHR27002:SF65	PF00069	cysteine-rich RLK (RECEPTOR-like protein kinase) 20	CRK20	AT4G23280.1	LOC_Os11g11890.1	protein kinase domain containing protein, expressed
Misin09G083200	1.79583	0.000818	0.556846	0.711508	200	5	259.645	200	0.900522	40056	0.421502	2.7.11.1	GO:0006468,GO:0005524,GO:0004672		KOG0984	PTHR27002,PTHR27002:SF65	PF00069	cysteine-rich RLK (RECEPTOR-like protein kinase) 40	CRK40	AT4G04570.2	LOC_Os11g11890.1	protein kinase domain containing protein, expressed
Misin09G084000	2.02832	1.18e-05	0.49302	0.9268	58	5	294.793	58	0.871461	964	0.488877
Misin09G093700	1.91207	0.00464435	0.522993	0.39956	142	5	127.585	142	0.885991	125402	0.214428
Misin09G099100	1.58122	0.0104859	0.632422	0.516764	328	5	210.207	328	0.927347	319874	0.333658	2.7.11.1	GO:0006468,GO:0005524,GO:0004672		KOG1187	PTHR27002,PTHR27002:SF65	PF00069	cysteine-rich RLK (RECEPTOR-like protein kinase) 41	CRK41	AT4G00970.1	LOC_Os11g11890.1	protein kinase domain containing protein, expressed
Misin10G048000	1.6304	0.00226486	0.613346	0.5667	312	5	216.064	312	0.9212	113990	0.350753	3.1.3.48	GO:0006470,GO:0004725		KOG0789	PTHR19134,PTHR19134:SF317	PF00102	protein tyrosine phosphatase 1	ATPTP1,PTP1	AT1G71860.3	LOC_Os12g07590.2	Protein-tyrosine phosphatase domain containing protein, expressed
Misin10G075700	1.83159	0.000693	0.545972	0.72913	173	5	268.584	173	0.896051	39444	0.436013	2.7.11.1	GO:0006468,GO:0004672		KOG2345	PTHR27002,PTHR27002:SF65	PF07714	cysteine-rich RLK (RECEPTOR-like protein kinase) 20	CRK20	AT4G23280.1	LOC_Os11g11780.1	cysteine-rich receptor-like protein kinase 21 precursor, putative, expressed
Misin11G032600	1.36215	0.0176719	0.734136	0.374429	457	4	178.569	457	0.954732	564810	0.276422		GO:0046983			PTHR11514,PTHR11514:SF33	PF00010	basic helix-loop-helix (bHLH) DNA-binding superfamily protein		AT5G57150.1	LOC_Os04g23550.1	basic helix-loop-helix family protein, putative, expressed
Misin11G033700	2.0462	3.64e-05	0.488711	0.862579	44	5	251.341	44	0.869225	6008	0.418205	3.1.4.1	GO:0016787		KOG1378	PTHR22953,PTHR22953:SF24	PF16656,PF14008,PF00149	purple acid phosphatase 27	ATPAP27,PAP27	AT5G50400.1	LOC_Os09g32840.1	nucleotide pyrophosphatase/phosphodiesterase, putative, expressed
Misin11G186700	1.82265	0.000579	0.548651	0.747858	180	5	271.039	180	0.897168	47628	0.438574	1.14.11.9				PTHR10209,PTHR10209:SF196	PF14226	2-oxoglutarate (2OG) and Fe(II)-dependent oxygenase superfamily protein		AT4G10500.1	LOC_Os04g49210.1	naringenin,2-oxoglutarate 3-dioxygenase, putative, expressed
Misin11G186900	1.83607	0.00184982	0.544643	0.650912	168	5	244	168	0.895492	149230	0.393548	1.14.11.9	GO:0055114,GO:0016491		KOG0143	PTHR10209,PTHR10209:SF196	PF14226,PF03171	2-oxoglutarate (2OG) and Fe(II)-dependent oxygenase superfamily protein		AT4G10500.1	LOC_Os04g49210.1	naringenin,2-oxoglutarate 3-dioxygenase, putative, expressed
Misin11G204600	2.11624	0.000362	0.472535	0.610048	77	6	127.558	77	0.860469	17818	0.238873					PTHR12357,PTHR12357:SF28	PF04146	evolutionarily conserved C-terminal region 5	ECT5	AT3G13060.2	LOC_Os04g51940.1	YT521-B, putative, expressed
Misin11G214200	1.68256	0.0116885	0.594331	0.510349	267	5	209.633	267	0.91468	461230	0.334877	2.7.11.1	GO:0005515,GO:0006468,GO:0005524,GO:0004672	K13420	KOG1187	PTHR27000,PTHR27000:SF90	PF08263,PF00560,PF00069,PF13855	Leucine-rich receptor-like protein kinase family protein	FLS2	AT5G46330.1	LOC_Os04g52780.1	leucine-rich repeat receptor protein kinase EXS precursor, putative, expressed
Misin12G037800	2.15201	8.04e-05	0.464681	0.793367	49	6	172.735	49	0.855999	5976	0.320473		GO:0016192,GO:0006904			PTHR11679,PTHR11679:SF38	PF00995	Sec1/munc18-like (SM) proteins superfamily	KEU	AT1G12360.1	LOC_Os02g25580.1	Sec1 family transport protein, putative, expressed
Misin12G044600	1.38003	0.0139107	0.724622	0.380015	444	4	178.55	444	0.952496	525944	0.275965					PTHR31945,PTHR31945:SF9		basic helix-loop-helix (bHLH) DNA-binding superfamily protein		AT5G57150.4	LOC_Os04g23550.1	basic helix-loop-helix family protein, putative, expressed
Misin12G100800	1.41878	0.00873905	0.704832	0.414619	423	4	186.111	423	0.947653	392500	0.289893										LOC_Os04g37880.1	expressed protein
Misin12G171600	1.72876	0.00942536	0.578448	0.323285	237	5	135.992	237	0.908905	348088	0.219341	2.7.11.1,2.7.10.2	GO:0006468,GO:0004672		KOG1187	PTHR27001,PTHR27001:SF13	PF07714	Protein kinase superfamily protein		AT2G17220.1	LOC_Os04g47620.1	protein kinase APK1B, chloroplast precursor, putative, expressed
Misin12G189700	1.89717	0.00221079	0.527101	0.69386	137	5	253.35	137	0.887854	118608	0.413971
Misin12G202500	1.63487	0.0103179	0.611668	0.500022	301	5	204.256	301	0.920641	378908	0.327333	2.7.11.1	GO:0005515,GO:0006468,GO:0005524,GO:0004672	K13420	KOG1187	PTHR27000,PTHR27000:SF90	PF08263,PF00560,PF00069,PF13855	Leucine-rich receptor-like protein kinase family protein	FLS2	AT5G46330.1	LOC_Os04g52780.1	leucine-rich repeat receptor protein kinase EXS precursor, putative, expressed
Misin12G213200	2.01043	0.000142	0.497405	0.761819	82	5	218.939	82	0.873696	16442	0.370455		GO:0016020,GO:0008375			PTHR31042,PTHR31042:SF1	PF02485	Core-2/I-branching beta-1,6-N-acetylglucosaminyltransferase family protein		AT4G31350.2	LOC_Os04g51794.2	DNA binding protein, putative, expressed
Misin13G121100	1.7377	0.0176278	0.575472	0.390175	231	5	165.81	231	0.907787	567818	0.266575	2.7.11.1	GO:0005515,GO:0006468,GO:0005524,GO:0004672		KOG1187	PTHR27000,PTHR27000:SF76	PF00560,PF08263,PF00069	PEP1 receptor 1	ATPEPR1,PEPR1	AT1G73080.1	LOC_Os08g34640.1	receptor-like protein kinase precursor, putative, expressed
Misin13G121200	1.95827	0.00128507	0.510654	0.714991	97	5	231.588	97	0.880216	68600	0.379652	2.7.11.1			KOG0472	PTHR27000,PTHR27000:SF76		Leucine-rich receptor-like protein kinase family protein		AT5G56040.2	LOC_Os08g34640.1	receptor-like protein kinase precursor, putative, expressed
Misin13G134800	1.65425	0.00216171	0.604505	0.589739	290	5	222.869	290	0.918219	110246	0.35831	4.2.1.1		K01674	KOG0382	PTHR18952,PTHR18952:SF100	PF00194	alpha carbonic anhydrase 7	ACA7,ATACA7	AT1G08080.1	LOC_Os08g36630.1	bifunctional monodehydroascorbate reductase and carbonic anhydrasenectarin-3 precursor, putative, expressed
Misin13G169000	1.92548	0.000605	0.51935	0.743277	120	5	268.55	120	0.884314	37386	0.442422	2.7.11.1	GO:0006468,GO:0004672	K13429	KOG1187	PTHR27001,PTHR27001:SF12	PF07714	chitin elicitor receptor kinase 1	CERK1,LYSM RLK1	AT3G21630.1	LOC_Os08g42580.1	protein kinase domain containing protein, expressed
Misin14G037800	1.39344	0.0112916	0.717647	0.395381	435	4	182.356	435	0.95082	487020	0.281849		GO:0055114,GO:0020037,GO:0016705,GO:0005506		KOG0157	PTHR24296,PTHR24296:SF38	PF00067	cytochrome P450, family 94, subfamily C, polypeptide 1	CYP94C1	AT2G27690.1	LOC_Os11g05380.1	cytochrome P450, putative, expressed
Misin14G051200	1.87481	0.00590193	0.533386	0.535113	143	5	194.35	143	0.890648	302204	0.313467		GO:0006355,GO:0003700			PTHR31190,PTHR31190:SF30	PF00847	Integrase-type DNA-binding superfamily protein		AT2G33710.2	LOC_Os04g32620.1	ethylene-responsive transcription factor ERF114, putative, expressed
Misin15G048800	1.41431	0.00927962	0.70706	0.414942	421	4	186.591	421	0.948212	422500	0.288395		GO:0055114,GO:0020037,GO:0016705,GO:0005506		KOG0157	PTHR24296,PTHR24296:SF38	PF00067	cytochrome P450, family 94, subfamily C, polypeptide 1	CYP94C1	AT2G27690.1	LOC_Os11g05380.1	cytochrome P450, putative, expressed
Misin15G143400	1.94635	0.00124601	0.513783	0.788221	107	5	277.561	107	0.881706	70220	0.456514					PTHR11615,PTHR11615:SF156	PF04535	Uncharacterised protein family (UPF0497)		AT3G55390.1	LOC_Os12g38100.1	membrane associated DUF588 domain containing protein, putative, expressed
Misin16G080600	2.22057	0.000538	0.450336	0.532716	81	6	105.099	81	0.847429	8858	0.226019	1.1.1.40	GO:0055114,GO:0004471,GO:0051287	K00029		PTHR23406,PTHR23406:SF11	PF00390,PF03949	NADP-malic enzyme 3	ATNADP-ME3,NADP-ME3	AT5G25880.1	LOC_Os05g09440.1	NADP-dependent malic enzyme, chloroplast precursor, putative, expressed
Misin16G146600	1.4307	0.00877909	0.698958	0.423482	416	4	187.81	416	0.946162	371314	0.292995	1.11.1.7	GO:0055114,GO:0020037,GO:0006979,GO:0004601	K00430		PTHR31388,PTHR31388:SF38	PF00141	Peroxidase superfamily protein		AT5G06730.1	LOC_Os03g13180.1	peroxidase precursor, putative, expressed
Misin16G165400	1.93592	0.00189195	0.516551	0.69055	108	5	233.611	108	0.88301	137624	0.380474					PTHR26374,PTHR26374:SF196	PF13912	C2H2-type zinc finger family protein		AT3G53600.1	LOC_Os05g38620.1	ZOS5-10 - C2H2 zinc finger protein, expressed
Misin16G169500	2.09985	7.06e-05	0.476224	0.826135	43	5	202.977	43	0.862519	4518	0.355476		GO:0016020,GO:0015696,GO:0008519,GO:0072488	K03320	KOG0682	PTHR11730,PTHR11730:SF45	PF00909	ammonium transporter 2	AMT2,AMT2;1,ATAMT2	AT2G38290.1	LOC_Os05g39240.1	ammonium transporter protein, putative, expressed
Misin17G091000	1.40537	0.00950888	0.711559	0.400335	431	4	183.088	431	0.949329	441890	0.284741
Misin17G150400	1.48286	0.00533186	0.674372	0.474021	382	4	198.016	382	0.939642	291440	0.3094	1.11.1.7	GO:0055114,GO:0020037,GO:0006979,GO:0004601	K00430		PTHR31388,PTHR31388:SF38	PF00141	Peroxidase superfamily protein		AT5G06730.1	LOC_Os03g13180.1	peroxidase precursor, putative, expressed
Misin17G154300	1.80328	0.00512731	0.554545	0.626039	186	5	235.774	186	0.89959	301054	0.377239		GO:0006355,GO:0003700			PTHR31190,PTHR31190:SF24	PF00847	Integrase-type DNA-binding superfamily protein		AT5G61890.1	LOC_Os05g36100.1	AP2 domain containing protein, expressed
Misin17G155800	1.72578	0.00465123	0.579447	0.55341	246	5	215.821	246	0.909277	188216	0.349791	3.6.1.1	GO:0006796,GO:0005737,GO:0004427,GO:0000287	K01507	KOG1626	PTHR10286,PTHR10286:SF10	PF00719	pyrophosphorylase 3	AtPPa3,PPa3	AT2G46860.1	LOC_Os05g36260.1	soluble inorganic pyrophosphatase, putative, expressed
Misin17G207200	1.93592	9.94e-05	0.516551	0.87746	126	5	302.794	126	0.88301	8252	0.507192	2.7.11.1	GO:0005515,GO:0006468,GO:0004672		KOG1187	PTHR27000,PTHR27000:SF173	PF08263,PF13855,PF07714	Protein kinase family protein with leucine-rich repeat domain		AT5G25930.1	LOC_Os05g44770.1	receptor-like protein kinase 5 precursor, putative, expressed
Misin18G039100	1.76453	0.00838885	0.566723	0.392146	211	5	161.616	211	0.904434	445342	0.259833					PTHR33120					LOC_Os06g05420.1	expressed protein
Misin18G085400	1.57973	0.0238187	0.633019	0.36453	328	5	169.101	328	0.927534	915268	0.268414	5.5.1.6	GO:0016872			PTHR28039,PTHR28039:SF9	PF02431	Chalcone-flavanone isomerase family protein		AT2G26310.1	LOC_Os06g10210.2	expressed protein
Misin18G215900	1.97317	0.00331631	0.506798	0.537209	99	5	169.576	99	0.878353	105754	0.28403	2.7.11.1	GO:0006468,GO:0005524,GO:0004672		KOG1187	PTHR27001,PTHR27001:SF101	PF00069	STRUBBELIG-receptor family 1	SRF1	AT2G20850.1	LOC_Os06g45020.1	STRUBBELIG-RECEPTOR FAMILY 3 precursor, putative, expressed
Misin18G267500	2.04918	0.00111519	0.488	0.45512	113	6	115	113	0.868852	32336	0.213358					PTHR31730,PTHR31730:SF4	PF11961,PF05003	Protein of unknown function (DUF668)		AT1G30755.1	LOC_Os06g50220.2	expressed protein
Misin18G271200	1.80775	0.00448966	0.553174	0.376667	201	5	142.065	201	0.899031	182446	0.235206					PTHR21068,PTHR21068:SF22	PF06911	Senescence/dehydration-associated protein-related	ERD7	AT2G17840.1	LOC_Os06g50330.1	senescence-associated protein, putative, expressed
Misin19G035900	1.74218	0.00838575	0.573995	0.465986	227	5	195.11	227	0.907228	484404	0.313178
Misin19G177500	2.06855	6.91e-05	0.483429	0.81039	56	5	201.232	56	0.866431	8862	0.348152					PTHR24089,PTHR24089:SF400	PF00153	Mitochondrial substrate carrier family protein		AT5G51050.1	LOC_Os06g40200.1	calcium-binding mitochondrial carrier CBG00135, putative, expressed
Misin19G200400	1.88823	0.00440397	0.529597	0.745682	150	5	274.907	150	0.888972	161300	0.457404		GO:0043565,GO:0006355,GO:0003700			PTHR31429,PTHR31429:SF7	PF03106	WRKY DNA-binding protein 40	ATWRKY40,WRKY40	AT1G80840.1	LOC_Os06g44010.1	WRKY28, expressed
Misin19G230000	2.08346	6.3e-05	0.479971	0.781463	49	5	223.367	49	0.864568	4168	0.385116	2.7.11.24	GO:0016773,GO:0016020,GO:0005524	K04371	KOG0660	PTHR24055,PTHR24055:SF211	PF06293	MAP kinase 15	ATMPK15,MPK15	AT1G73670.1	LOC_Os06g49430.1	CGMC_MAPKCMGC_2.11 - CGMC includes CDA, MAPK, GSK3, and CLKC kinases, expressed
MisinT217700	1.40238	0.0134046	0.713071	0.397752	429	4	182.154	429	0.949702	461336	0.281536		GO:0006355,GO:0003700			PTHR31839	PF00847	C-repeat-binding factor 4	CBF4,DREB1D	AT5G51990.1	LOC_Os01g73770.1	dehydration-responsive element-binding protein, putative, expressed
MisinT247700	1.77347	0.00299072	0.563866	0.694537	208	5	251.337	208	0.903316	217914	0.403429		GO:0006355,GO:0003700			PTHR31190,PTHR31190:SF24	PF00847	Integrase-type DNA-binding superfamily protein		AT5G61890.1	LOC_Os11g06770.2	ethylene-responsive transcription factor ERF110, putative, expressed
MisinT256100	1.84352	0.000439	0.542441	0.733406	166	5	263.325	166	0.89456	30816	0.426783		GO:0006355,GO:0003700			PTHR31190,PTHR31190:SF30	PF00847	Integrase-type DNA-binding superfamily protein		AT5G61890.1	LOC_Os04g32620.1	ethylene-responsive transcription factor ERF114, putative, expressed
MisinT370300	1.62146	0.0087629	0.616728	0.51977	294	5	210.116	294	0.922317	342746	0.330371	6.3.2.19		K10575	KOG0425	PTHR24067,PTHR24067:SF109	PF00179	ubiquitin carrier protein 7	ATUBC7,UBC7	AT5G59300.1	LOC_Os01g62244.1	ubiquitin-conjugating enzyme, putative, expressed
MisinT405500	1.3696	0.0134475	0.730141	0.380217	452	4	179.509	452	0.9538	534594	0.277877					PTHR33098,PTHR33098:SF2	PF05553				LOC_Os08g31090.1	expressed protein
MisinT413500	2.22504	3.91e-06	0.449431	0.90942	24	6	219.042	24	0.84687	192	0.418018	3.4.23.40	GO:0006508,GO:0004190			PTHR13683,PTHR13683:SF344	PF03489,PF00026	aspartic proteinase A1	APA1,ATAPA1	AT1G11910.1	LOC_Os05g04630.4	retrotransposon protein, putative, SINE subclass, expressed
MisinT437200	1.8152	0.00294437	0.550903	0.514632	178	5	194.758	178	0.8981	251668	0.313116	6.3.2.19	GO:0016567,GO:0004842			PTHR22849,PTHR22849:SF30	PF04564	plant U-box 23	PUB23	AT2G35930.1	LOC_Os12g06410.1	U-box domain-containing protein, putative, expressed
MisinT489400	1.81967	0.00246068	0.54955	0.565304	183	5	211.311	183	0.897541	122942	0.343038
MisinT502100	1.88227	0.000617	0.531275	0.674152	155	5	240.29	155	0.889717	34714	0.399818		GO:0003676	K14411	KOG4205	PTHR24012,PTHR24012:SF394	PF00076	RNA-binding (RRM/RBD/RNP motifs) family protein		AT4G26650.1	LOC_Os07g03240.1	RNA recognition motif containing protein, putative, expressed
MisinT505700	1.60805	0.00678822	0.621872	0.449648	316	5	193.389	316	0.923994	308592	0.310416			K02183	KOG0027	PTHR23050	PF13499	calmodulin-like 11	CML11	AT3G22930.1	LOC_Os12g41110.1	OsCML5 - Calmodulin-related calcium sensor protein, expressed
MisinT584800	1.87332	0.00093	0.533811	0.596147	153	5	213.987	153	0.890835	53076	0.351374
Misin01G035900	1.92846	7.03e-05	0.518547	0.923702	162	5	283.444	162	0.883942	6350	0.4964
Misin01G049400	1.53055	0.00439963	0.653359	0.489601	364	4	198.286	364	0.933681	230586	0.314739	4.1.2.8	GO:0006568,GO:0004834	K13222	KOG4175	PTHR10314,PTHR10314:SF112	PF00290	Aldolase-type TIM barrel family protein		AT4G02610.1	LOC_Os03g58290.1	indole-3-glycerol phosphate lyase, chloroplast precursor, putative, expressed
Misin01G097500	1.99106	8.71e-05	0.502246	0.883146	157	5	263.261	157	0.876118	4224	0.488425		GO:0046983			PTHR23042,PTHR23042:SF25	PF00010	basic helix-loop-helix (bHLH) DNA-binding superfamily protein		AT4G37850.1	LOC_Os03g51580.1	helix-loop-helix DNA-binding domain containing protein, expressed
Misin01G132100	1.53651	0.00338846	0.650824	0.515869	354	4	204.215	354	0.932936	196408	0.323125					PTHR12802,PTHR12802:SF55	PF00249	Homeodomain-like superfamily protein		AT3G09600.1	LOC_Os05g07010.1	myb-like DNA-binding domain containing protein, expressed
Misin01G206600	1.58867	0.00321519	0.629456	0.530712	339	4	207.348	339	0.926416	140856	0.3377	2.7.11.1	GO:0006468,GO:0005524,GO:0004672,GO:0005515		KOG1187	PTHR27000,PTHR27000:SF64	PF08263,PF00069,PF13855	Protein kinase family protein with leucine-rich repeat domain		AT1G35710.1	LOC_Os10g33040.1	receptor-like protein kinase precursor, putative, expressed
Misin01G232100	1.45902	0.00680293	0.685393	0.436124	402	4	189.438	402	0.942623	314742	0.297858	2.5.1.48	GO:0030170	K01739	KOG0053	PTHR11808,PTHR11808:SF56	PF01053	Pyridoxal phosphate (PLP)-dependent transferases superfamily protein	ATCYS1,CGS,CGS1,MTO1	AT3G01120.1	LOC_Os10g25950.1	cystathionine gamma-synthase, putative, expressed
Misin01G312400	1.76304	0.000625	0.567202	0.720967	253	4	238.779	253	0.90462	39086	0.406778					PTHR26374,PTHR26374:SF189	PF13912	salt tolerance zinc finger	STZ,ZAT10	AT1G27730.1	LOC_Os03g32230.1	ZOS3-12 - C2H2 zinc finger protein, expressed
Misin01G312600	1.60954	0.00311636	0.621296	0.534137	333	4	204.985	333	0.923808	158644	0.336041					PTHR26374,PTHR26374:SF178	PF13912	zinc finger of Arabidopsis thaliana 6	C2H2,CZF2,ZAT6	AT5G04340.1	LOC_Os03g32220.1	ZOS3-11 - C2H2 zinc finger protein, expressed
Misin01G314100	1.80328	0.000305	0.554545	0.81686	210	5	260.41	210	0.89959	28972	0.429719
Misin01G323400	1.82414	0.000434	0.548203	0.76725	231	5	245.442	231	0.896982	25694	0.430599	2.7.11.1	GO:0006468,GO:0004672		KOG1187	PTHR27001,PTHR27001:SF111	PF07714	Protein kinase superfamily protein		AT2G05940.1	LOC_Os03g29410.1	tyrosine protein kinase domain containing protein, putative, expressed
Misin01G344700	1.67213	0.00103287	0.598039	0.681158	274	4	235.314	274	0.915984	84858	0.378318	4.2.3.104	GO:0016829,GO:0010333,GO:0008152,GO:0000287	K15803		PTHR31225,PTHR31225:SF20	PF01397,PF03936	terpene synthase 21	ATTPS21,TPS21	AT5G23960.2	LOC_Os03g24640.1	terpene synthase, putative, expressed
Misin02G033200	1.98808	1.8e-05	0.502999	0.963164	143	5	293.944	143	0.87649	1424	0.532507	4.1.2.8	GO:0000105	K13222	KOG4175	PTHR10314,PTHR10314:SF112	PF00977	Aldolase-type TIM barrel family protein		AT4G02610.1	LOC_Os03g58300.1	indole-3-glycerol phosphate lyase, chloroplast precursor, putative, expressed
Misin02G069000	1.60507	0.00355379	0.623027	0.549647	320	5	215.884	320	0.924367	151750	0.345969			K05389		PTHR11003,PTHR11003:SF137	PF07885	Outward rectifying potassium channel protein	ATKCO1,ATTPK1,KCO1,TPK1	AT5G55630.2	LOC_Os03g54100.2	potassium channel protein, putative, expressed
Misin02G074400	1.85693	0.000172	0.538523	0.861644	195	5	268.662	195	0.892884	15366	0.45925		GO:0006310,GO:0006302,GO:0005634,GO:0003677			PTHR28559	PF06632	homolog of human DNA ligase iv-binding protein XRCC4	XRCC4	AT3G23100.2	LOC_Os03g53000.1	XRCC4, putative, expressed
Misin02G089100	1.82116	0.000591	0.5491	0.730702	238	5	241.601	238	0.897355	26198	0.425354					PTHR12802,PTHR12802:SF55	PF00249	Homeodomain-like superfamily protein		AT5G52660.2	LOC_Os05g07010.1	myb-like DNA-binding domain containing protein, expressed
Misin02G122000	1.48286	0.00503343	0.674372	0.461983	389	4	194.879	389	0.939642	260224	0.307866					PTHR12802,PTHR12802:SF55		Homeodomain-like superfamily protein		AT3G09600.1	LOC_Os05g07010.2	myb-like DNA-binding domain containing protein, expressed
Misin02G165100	1.71237	0.00135002	0.583986	0.693737	251	5	238.195	251	0.910954	93200	0.382336	1.14.13.152	GO:0055114,GO:0020037,GO:0016705,GO:0005506		KOG0156	PTHR24298,PTHR24298:SF75	PF00067	cytochrome P450, family 76, subfamily C, polypeptide 2	CYP76C2	AT2G45570.1	LOC_Os10g08319.1	cytochrome P450, putative, expressed
Misin02G190900	1.65276	0.00260031	0.60505	0.558054	310	5	213.232	310	0.918405	108836	0.354796	2.7.11.1	GO:0005515,GO:0006468,GO:0005524,GO:0004672		KOG1187	PTHR27000,PTHR27000:SF64	PF08263,PF00560,PF00069,PF13855	Protein kinase family protein with leucine-rich repeat domain		AT1G35710.1	LOC_Os10g33040.1	receptor-like protein kinase precursor, putative, expressed
Misin02G226700	1.55291	0.00297335	0.643954	0.524748	350	4	206.52	350	0.930887	158552	0.330432			K13464		PTHR33077,PTHR33077:SF15	PF09425,PF06200	jasmonate-zim-domain protein 1	JAZ1,TIFY10A	AT1G19180.1	LOC_Os10g25230.1	ZIM domain containing protein, putative, expressed
Misin02G270100	2.02832	0.000107	0.49302	0.896752	138	5	273.732	138	0.871461	4616	0.513568	3.1.1.32	GO:0006629		KOG4569	PTHR31403,PTHR31403:SF2	PF01764	alpha/beta-Hydrolases superfamily protein	PLA-I{beta]2	AT4G16820.1	LOC_Os10g41270.1	triacylglycerol lipase like protein, putative, expressed
Misin02G300900	1.7541	0.000883	0.570093	0.710034	249	4	236.145	249	0.905738	58252	0.395552					PTHR26374,PTHR26374:SF189	PF13912	salt tolerance zinc finger	STZ,ZAT10	AT1G27730.1	LOC_Os03g32230.1	ZOS3-12 - C2H2 zinc finger protein, expressed
Misin02G452700	1.6617	0.00239985	0.601794	0.613708	292	4	219.873	292	0.917288	123222	0.3581					PTHR33059,PTHR33059:SF5	PF04570	Protein of unknown function (DUF581)		AT5G20700.1	LOC_Os03g08520.1	DUF581 domain containing protein, expressed
Misin02G452800	1.64531	0.00210173	0.60779	0.575039	313	4	212.447	313	0.919337	119754	0.350573
Misin02G455000	1.75261	0.000662	0.570578	0.712631	233	5	245.601	233	0.905924	46764	0.402624			K13464		PTHR33077,PTHR33077:SF1	PF09425,PF06200	jasmonate-zim-domain protein 11	JAZ11,TIFY3A	AT3G43440.1	LOC_Os03g08310.1	ZIM domain containing protein, putative, expressed
Misin03G047600	1.67362	0.00107645	0.597507	0.662724	280	5	232.711	280	0.915797	74212	0.377165	3.2.1.14				PTHR11177,PTHR11177:SF171		chitinase A	ATCHIA,CHIA	AT5G24090.1	LOC_Os06g25010.1	glycosyl hydrolase, putative, expressed
Misin03G116100	1.769	0.00181319	0.565291	0.75467	220	5	252.75	220	0.903875	110586	0.409643	3.1.1.14		K08099		PTHR33428,PTHR33428:SF2	PF12695	chlorophyllase 1	ATCLH1,ATHCOR1,CLH1,CORI1	AT1G19670.1	LOC_Os10g28370.1	chlorophyllase-2, chloroplast precursor, putative, expressed
Misin03G163500	1.50224	0.00458049	0.665675	0.472598	378	4	195.899	378	0.937221	236412	0.310459		GO:0046983			PTHR12565,PTHR12565:SF164	PF00010	basic helix-loop-helix (bHLH) DNA-binding superfamily protein		AT1G72210.1	LOC_Os01g56690.1	helix-loop-helix DNA-binding domain containing protein, expressed
Misin03G225500	1.68107	0.00121361	0.594858	0.632113	291	4	226.649	291	0.914866	65854	0.37838					PTHR37245					LOC_Os08g42800.1	expressed protein
Misin03G282300	1.80477	0.000454	0.554088	0.768819	221	4	245.606	221	0.899404	32184	0.414876					PTHR24177,PTHR24177:SF58	PF12796	ankyrin repeat family protein		AT1G03670.1	LOC_Os07g34390.1	ankyrin repeat family protein, putative, expressed
Misin03G315300	1.54396	0.00340292	0.647683	0.524562	347	4	206.597	347	0.932004	200216	0.325862					PTHR17204,PTHR17204:SF28	PF06101	Plant protein of unknown function (DUF946)		AT2G44260.1	LOC_Os07g38840.1	expressed protein
Misin04G030000	1.49627	0.0104496	0.668327	0.472886	372	4	197.003	372	0.937966	378772	0.307336					PTHR33077,PTHR33077:SF17	PF09425,PF06200	jasmonate-zim-domain protein 8	JAZ8,TIFY5A	AT1G30135.1	LOC_Os07g05830.1	zinc-finger protein, putative, expressed
Misin04G305600	1.7228	0.00114942	0.58045	0.647226	270	4	223.567	270	0.90965	64028	0.373857				KOG4412	PTHR24177,PTHR24177:SF58	PF13962,PF13857,PF12796	ankyrin repeat family protein		AT1G03670.1	LOC_Os07g34390.1	ankyrin repeat family protein, putative, expressed
Misin04G309200	1.75112	0.000432	0.571064	0.773039	239	5	251.385	239	0.90611	39432	0.414827					PTHR32099,PTHR32099:SF2	PF01657	cysteine-rich RLK (RECEPTOR-like protein kinase) 10	CRK10,RLK4	AT4G23180.1	LOC_Os07g35580.1	TKL_IRAK_DUF26-lc.20 - DUF26 kinases have homology to DUF26 containing loci, expressed
Misin04G333600	1.71386	0.000956	0.583478	0.715065	242	5	252.074	242	0.910768	81182	0.402033										LOC_Os07g39100.1	expressed protein
Misin04G400500	1.57526	0.00263996	0.634816	0.543382	334	4	208.784	334	0.928092	164134	0.331404
Misin05G027100	1.88227	0.000115	0.531275	0.880446	189	5	271.376	189	0.889717	10088	0.471138					PTHR11909,PTHR11909:SF185		Protein kinase family protein		AT2G25760.2	LOC_Os05g11140.2	CK1_CaseinKinase_1a.5 - CK1 includes the casein kinase 1 kinases, expressed
Misin05G075100	2.08942	3.78e-05	0.478602	0.965404	93	5	303.172	93	0.863823	1842	0.567738
Misin05G125600	1.74963	0.000686	0.57155	0.696287	258	5	237.539	258	0.906297	39832	0.403292		GO:0009055			PTHR33021,PTHR33021:SF66	PF02298	early nodulin-like protein 5	AtENODL5,ENODL5	AT3G18590.1	LOC_Os01g16610.1	plastocyanin-like domain containing protein, putative, expressed
Misin05G188100	1.82414	0.000448	0.548203	0.767728	198	5	257.677	198	0.896982	32722	0.430898			K15015	KOG1303	PTHR22950,PTHR22950:SF297	PF01490	Transmembrane amino acid transporter family protein		AT5G15240.1	LOC_Os01g41420.1	transmembrane amino acid transporter protein, putative, expressed
Misin05G202400	1.89568	0.000936	0.527516	0.782689	181	5	250.762	181	0.88804	44172	0.436868	1.14.13.173	GO:0055114,GO:0020037,GO:0016705,GO:0005506			PTHR24282,PTHR24282:SF49	PF00067	cytochrome P450, family 72, subfamily A, polypeptide 15	CYP72A15	AT3G14690.1	LOC_Os01g43844.1	cytochrome P450 72A1, putative, expressed
Misin05G202500	1.83756	0.00101472	0.544201	0.775575	210	5	249.314	210	0.895306	50880	0.42764
Misin05G260500	1.63934	0.00181595	0.61	0.586975	308	4	215.166	308	0.920082	113620	0.350433		GO:0016787,GO:0008152	K14664		PTHR11014,PTHR11014:SF100	PF07687,PF01546	peptidase M20/M25/M40 family protein	IAR3,JR3	AT1G51760.1	LOC_Os01g51060.1	hydrolase, putative, expressed
Misin05G320600	1.88376	0.00172353	0.530854	0.783209	156	5	265.545	156	0.889531	102002	0.438917	1.14.11.19	GO:0055114,GO:0016491		KOG0143	PTHR10209,PTHR10209:SF155	PF14226,PF03171	2-oxoglutarate (2OG) and Fe(II)-dependent oxygenase superfamily protein		AT3G11180.1	LOC_Os01g61610.3	flavonol synthase/flavanone 3-hydroxylase, putative, expressed
Misin06G050300	1.83607	0.000436	0.544643	0.739093	231	5	243.398	231	0.895492	21192	0.430793		GO:0046983,GO:0003677			PTHR13935,PTHR13935:SF59	PF00010	basic helix-loop-helix (bHLH) DNA-binding superfamily protein		AT4G20970.1	LOC_Os01g01870.1	helix-loop-helix DNA-binding domain containing protein, expressed
Misin06G074100	1.62146	0.00191768	0.616728	0.614756	299	4	223.462	299	0.922317	135714	0.354701					PTHR12802,PTHR12802:SF50	PF00249	Homeodomain-like superfamily protein		AT5G52660.2	LOC_Os01g06320.1	MYB family transcription factor, putative, expressed
Misin06G085300	1.83607	0.00218798	0.544643	0.792773	185	5	264.178	185	0.895492	89930	0.43522	3.5.1.94				PTHR11922,PTHR11922:SF38	PF00117	Class I glutamine amidotransferase-like superfamily protein		AT5G38200.1	LOC_Os01g04620.3	transposon protein, putative, unclassified, expressed
Misin06G093800	1.63934	0.00193421	0.61	0.57453	314	4	211.653	314	0.920082	104110	0.347542	2.5.1.29	GO:0008299	K13789	KOG0776	PTHR12001,PTHR12001:SF54	PF00348	geranylgeranyl pyrophosphate synthase 1	GGPS1	AT4G36810.1	LOC_Os01g14630.1	polyprenyl synthetase, putative, expressed
Misin06G129300	1.59911	0.00243117	0.625349	0.567017	321	4	214.193	321	0.925112	158954	0.34053	3.1.1.11	GO:0004857,GO:0042545,GO:0030599,GO:0005618	K01051		PTHR31707,PTHR31707:SF12	PF04043,PF01095	Plant invertase/pectin methylesterase inhibitor superfamily	ATPMEPCRB	AT4G02330.1	LOC_Os01g20980.1	pectinesterase, putative, expressed
Misin06G281700	1.68107	0.00180203	0.594858	0.634614	283	5	227.495	283	0.914866	86060	0.372942					PTHR34053,PTHR34053:SF1		Developmental regulator, ULTRAPETALA	ULT,ULT1	AT4G28190.2	LOC_Os01g57240.1	expressed protein
Misin06G312200	1.59613	0.00711438	0.626517	0.526255	328	4	203.976	328	0.925484	266104	0.327935	1.14.11.19	GO:0055114,GO:0016491		KOG0143	PTHR10209,PTHR10209:SF155	PF14226,PF03171	2-oxoglutarate (2OG) and Fe(II)-dependent oxygenase superfamily protein		AT3G11180.1	LOC_Os01g61610.1	flavonol synthase/flavanone 3-hydroxylase, putative, expressed
Misin06G353100	1.65574	0.00121357	0.60396	0.645712	288	4	227.51	288	0.918033	86596	0.36814	2.7.11.1				PTHR27000,PTHR27000:SF53		BAK1-interacting receptor-like kinase 1	BIR1	AT5G48380.1	LOC_Os01g66820.1	inactive receptor kinase At1g27190 precursor, putative, expressed
Misin07G043300	1.80328	0.000403	0.554545	0.759008	225	5	249.702	225	0.89959	27352	0.426113	2.7.11.1	GO:0006468,GO:0005524,GO:0004672		KOG1187	PTHR27000,PTHR27000:SF28	PF08263,PF00069	Leucine-rich receptor-like protein kinase family protein		AT1G72300.1	LOC_Os02g05940.1	phytosulfokine receptor precursor, putative, expressed
Misin07G162100	1.82414	0.000402	0.548203	0.770337	231	5	246.775	231	0.896982	23150	0.432938		GO:0046983			PTHR11514,PTHR11514:SF33	PF00010	basic helix-loop-helix (bHLH) DNA-binding superfamily protein		AT5G57150.1	LOC_Os04g23550.1	basic helix-loop-helix family protein, putative, expressed
Misin07G208200	1.88674	0.000152	0.530016	0.872003	189	5	267.783	189	0.889158	12848	0.467335		GO:0004857			PTHR31080,PTHR31080:SF22	PF04043	cell wall / vacuolar inhibitor of fructosidase 2	ATC/VIF2,C/VIF2	AT5G64620.1	LOC_Os08g01670.1	invertase/pectin methylesterase inhibitor family protein, putative, expressed
Misin07G382000	2.09538	0.00298485	0.47724	0.968633	104	5	299.058	104	0.863078	142416	0.573989					PTHR28026		Protein of unknown function (DUF962)		AT1G18720.1
Misin07G392100	1.84948	0.000219	0.540693	0.848976	180	5	278.061	180	0.893815	23268	0.462664		GO:0008270,GO:0006355,GO:0005634,GO:0004402,GO:0003712,GO:0005515		KOG1778	PTHR24413,PTHR24413:SF75	PF02135,PF00651	BTB and TAZ domain protein 1	BT1	AT5G63160.1	LOC_Os04g40630.1	BTBZ4 - Bric-a-Brac, Tramtrack, Broad Complex BTB domain with TAZ zinc finger and Calmodulin-binding domains, expressed
Misin07G414200	1.66766	0.0011093	0.599643	0.651552	286	5	229.126	286	0.916542	73444	0.372562	1.14.11.13	GO:0055114,GO:0016491	K04125	KOG0143	PTHR10209,PTHR10209:SF177	PF14226,PF03171	gibberellin 2-oxidase 8	ATGA2OX8,GA2OX8	AT4G21200.1	LOC_Os02g41954.1	gibberellin 2-beta-dioxygenase 7, putative, expressed
Misin07G425700	1.57824	0.00260191	0.633617	0.543366	339	5	211.855	339	0.92772	128946	0.340604		GO:0008270,GO:0005622			PTHR31832,PTHR31832:SF12	PF00643	salt tolerance homolog2	STH2	AT1G75540.1	LOC_Os02g43170.1	B-box zinc finger family protein, putative, expressed
Misin07G441600	1.79583	0.000363	0.556846	0.789469	217	5	255.926	217	0.900522	30392	0.426544		GO:0055085,GO:0016020,GO:0015297,GO:0015238,GO:0006855	K03327	KOG1347	PTHR11206,PTHR11206:SF172	PF01554	MATE efflux family protein		AT4G23030.1	LOC_Os02g45380.1	MATE domain containing protein, expressed
Misin07G444900	1.76602	0.00114585	0.566245	0.65212	264	5	230.735	264	0.904247	47138	0.399887		GO:0008270,GO:0005515			PTHR14155,PTHR14155:SF175	PF13639	brassinosteroid-responsive RING-H2	BRH1	AT3G61460.1	LOC_Os02g45780.1	zinc finger, C3HC4 type domain containing protein, expressed
Misin07G492100	1.89121	0.000204	0.528763	0.840723	160	5	272.669	160	0.888599	18934	0.458267					PTHR34780,PTHR34780:SF1					LOC_Os02g50110.1	expressed protein
Misin07G502100	1.80477	0.000368	0.554088	0.786587	225	5	252.507	225	0.899404	28764	0.427977	5.2.1.8	GO:0006457,GO:0003755,GO:0000413		KOG0546	PTHR11071,PTHR11071:SF259	PF13414,PF00160	peptidyl-prolyl cis-trans isomerase / cyclophilin-40 (CYP40) / rotamase	CYP40,SQN	AT2G15790.1	LOC_Os02g52360.1	peptidyl-prolyl cis-trans isomerase CYP40, putative, expressed
Misin07G519100	1.80924	0.000513	0.552718	0.74232	229	5	240.568	229	0.898845	32288	0.412638		GO:0006415,GO:0003747,GO:0016149,GO:0005737	K02836	KOG2726	PTHR11075,PTHR11075:SF6	PF00472,PF03462	Peptide chain release factor 2		AT1G56350.1	LOC_Os03g19300.1	peptide chain release factor protein, putative, expressed
Misin07G535500	1.65276	0.0105902	0.60505	0.457961	277	5	197.765	277	0.918405	491980	0.313913	2.7.11.1	GO:0006468,GO:0005524,GO:0004672		KOG1163	PTHR11909,PTHR11909:SF142	PF00069	casein kinase I-like 8	ckl8	AT5G43320.1	LOC_Os02g56560.1	CK1_CaseinKinase_1.6 - CK1 includes the casein kinase 1 kinases, expressed
Misin08G048700	1.95678	7.08e-05	0.511043	0.919654	160	5	285.288	160	0.880402	5066	0.513107		GO:0005515		KOG0472	PTHR27000,PTHR27000:SF125	PF08263,PF00560,PF13855	receptor like protein 2	AtRLP2,RLP2	AT1G17240.1	LOC_Os02g06190.1	phytosulfokine receptor precursor, putative, expressed
Misin08G061600	1.77943	0.00111126	0.561977	0.713867	247	4	235.024	247	0.902571	52496	0.403129				KOG3179	PTHR11922,PTHR11922:SF41	PF00117	Class I glutamine amidotransferase-like superfamily protein		AT2G23970.1	LOC_Os02g08270.1	class I glutamine amidotransferase, putative, expressed
Misin08G061700	1.96423	0.000254	0.509105	0.921175	156	5	281.897	156	0.879471	12168	0.50884					PTHR11922,PTHR11922:SF41	PF00117	Class I glutamine amidotransferase-like superfamily protein		AT2G23970.1	LOC_Os02g08270.1	class I glutamine amidotransferase, putative, expressed
Misin08G181100	1.72578	0.00131474	0.579447	0.626945	281	4	218.95	281	0.909277	64382	0.374274	1.7.1.1	GO:0055114,GO:0030151,GO:0016491,GO:0042128		KOG0535	PTHR19370,PTHR19370:SF100	PF03404,PF00173,PF00970,PF00175,PF00174	nitrate reductase 1	GNR1,NIA1,NR1	AT1G77760.1	LOC_Os08g36480.1	nitrate reductase, putative, expressed
Misin08G188600	1.84352	0.000391	0.542441	0.758288	224	5	242.371	224	0.89456	23274	0.428216		GO:0008270,GO:0006355,GO:0005634,GO:0004402,GO:0003712		KOG1778	PTHR24413,PTHR24413:SF75	PF02135	BTB and TAZ domain protein 1	BT1	AT5G63160.1	LOC_Os04g40630.1	BTBZ4 - Bric-a-Brac, Tramtrack, Broad Complex BTB domain with TAZ zinc finger and Calmodulin-binding domains, expressed
Misin08G209300	1.66319	0.00118996	0.601254	0.664042	282	5	235.521	282	0.917101	93512	0.378652	1.14.11.13	GO:0055114,GO:0016491	K04125	KOG0143	PTHR10209,PTHR10209:SF177	PF14226,PF03171	gibberellin 2-oxidase 8	ATGA2OX8,GA2OX8	AT4G21200.1	LOC_Os02g41954.1	gibberellin 2-beta-dioxygenase 7, putative, expressed
Misin08G238600	1.75261	0.000654	0.570578	0.721187	253	4	238.395	253	0.905924	44666	0.401339		GO:0055085,GO:0016020,GO:0015297,GO:0015238,GO:0006855	K03327	KOG1347	PTHR11206,PTHR11206:SF172	PF01554	MATE efflux family protein		AT4G23030.1	LOC_Os02g45380.1	MATE domain containing protein, expressed
Misin08G299000	1.6617	0.00130176	0.601794	0.657348	280	4	230.925	280	0.917288	98338	0.371262	3.2.1.1	GO:0043169,GO:0005975,GO:0003824,GO:0005509,GO:0004556	K01176	KOG0471	PTHR10357,PTHR10357:SF148	PF00128,PF07821	alpha-amylase-like	AMY1,ATAMY1	AT4G25000.1	LOC_Os02g52710.1	alpha-amylase precursor, putative, expressed
Misin09G120300	2.05067	0.000244	0.487645	0.885272	113	5	281.637	113	0.868666	10066	0.522518		GO:0055114,GO:0020037,GO:0016705,GO:0005506		KOG0157	PTHR24296,PTHR24296:SF5	PF00067	cytochrome P450, family 94, subfamily B, polypeptide 3	CYP94B3	AT3G48520.1	LOC_Os11g29290.1	cytochrome P450, putative, expressed
Misin09G151200	1.58271	0.00307419	0.631827	0.517996	343	4	202.3	343	0.927161	158786	0.327877		GO:0006629		KOG0513	PTHR32176,PTHR32176:SF10	PF01734	PATATIN-like protein 5	AtPLAIVB,PLA IVB,PLP5	AT4G37060.2	LOC_Os11g39990.1	patatin, putative, expressed
Misin09G160600	1.67362	0.00111068	0.597507	0.651831	283	4	227.12	283	0.915797	78530	0.369301					PTHR31325,PTHR31325:SF39	PF04578,PF13968	Protein of unknown function (DUF594)		AT5G45540.1	LOC_Os07g16930.1	expressed protein
Misin10G047300	1.61252	0.00234871	0.620148	0.563697	324	4	214.429	324	0.923435	116348	0.350374	3.1.3.48	GO:0006470,GO:0004725			PTHR19134,PTHR19134:SF317	PF00102	protein tyrosine phosphatase 1	ATPTP1,PTP1	AT1G71860.3	LOC_Os11g07850.1	Protein-tyrosine phosphatase domain containing protein, expressed
Misin10G060900	1.8763	0.00176804	0.532963	0.756368	187	4	241.46	187	0.890462	78142	0.417029	3.1.3.48	GO:0016787			PTHR11668,PTHR11668:SF267	PF00149	Calcineurin-like metallo-phosphoesterase superfamily protein		AT1G18480.1	LOC_Os11g15570.1	Ser/Thr protein phosphatase family protein, putative, expressed
Misin10G075500	1.769	0.000469	0.565291	0.76761	230	4	251.896	230	0.903875	35912	0.419128	2.7.11.1	GO:0006468,GO:0005524,GO:0004672			PTHR27002,PTHR27002:SF65	PF00069	cysteine-rich RLK (RECEPTOR-like protein kinase) 40	CRK40	AT4G04570.2	LOC_Os11g11890.1	protein kinase domain containing protein, expressed
Misin10G093700	1.82861	0.00194644	0.546862	0.800091	188	5	261.378	188	0.896423	106648	0.429897		GO:0055114,GO:0020037,GO:0016705,GO:0005506		KOG0157	PTHR24296,PTHR24296:SF5	PF00067	cytochrome P450, family 94, subfamily B, polypeptide 3	CYP94B3	AT3G48520.1	LOC_Os11g29290.1	cytochrome P450, putative, expressed
Misin10G142100	1.96721	2.88e-05	0.508333	0.952098	153	5	286.791	153	0.879098	2450	0.51674	3.1.1.26	GO:0006629			PTHR32176,PTHR32176:SF10	PF01734	PATATIN-like protein 4	AtPLAIVC,PLA V,PLP4	AT4G37050.1	LOC_Os11g39990.1	patatin, putative, expressed
Misin11G056900	1.85097	0.00065	0.540258	0.833222	182	5	267.626	182	0.893629	45970	0.446044			K13464		PTHR33077,PTHR33077:SF2	PF09425,PF06200	jasmonate-zim-domain protein 10	JAS1,JAZ10,TIFY9	AT5G13220.1	LOC_Os04g32480.1	zinc-finger protein, putative, expressed
Misin11G095600	1.85246	0.0030621	0.539823	0.634537	162	5	236.698	162	0.893443	175738	0.385501	5.1.3.3	GO:0016853,GO:0005975	K01785	KOG1604	PTHR10091,PTHR10091:SF13	PF01263	Galactose mutarotase-like superfamily protein		AT5G15140.1	LOC_Os04g38540.1	aldose 1-epimerase, putative, expressed
Misin11G171300	1.81073	0.000457	0.552263	0.8143	192	5	277.51	192	0.898659	50092	0.452709					PTHR33320,PTHR33320:SF8				AT4G29905.1	LOC_Os04g51680.1	expressed protein
Misin12G100200	1.79881	0.000517	0.555924	0.749124	237	4	241.515	237	0.900149	32996	0.416405					PTHR35164,PTHR35164:SF1		Myosin heavy chain-related protein		AT4G40020.1	LOC_Os04g37790.1	expressed protein
Misin12G100500	1.46349	0.00624939	0.683299	0.443996	398	4	191.158	398	0.942064	312968	0.300092										LOC_Os04g37880.1	expressed protein
Misin13G001000	1.8152	0.000396	0.550903	0.773692	229	5	245.764	229	0.8981	25326	0.424463		GO:0004857			PTHR31080,PTHR31080:SF22	PF04043	cell wall / vacuolar inhibitor of fructosidase 2	ATC/VIF2,C/VIF2	AT5G64620.1	LOC_Os08g01670.1	invertase/pectin methylesterase inhibitor family protein, putative, expressed
Misin13G001100	1.78838	0.000684	0.559167	0.70225	254	5	231.429	254	0.901453	37570	0.404596		GO:0004857			PTHR31080,PTHR31080:SF22	PF04043	cell wall / vacuolar inhibitor of fructosidase 2	ATC/VIF2,C/VIF2	AT5G64620.1	LOC_Os08g01670.1	invertase/pectin methylesterase inhibitor family protein, putative, expressed
Misin13G042900	1.78689	0.000512	0.559633	0.744398	241	4	240.867	241	0.901639	33470	0.413151
Misin13G132500	1.65574	0.00187509	0.60396	0.581941	313	4	214.933	313	0.918033	85044	0.35942		GO:0055114,GO:0020037,GO:0016705,GO:0005506		KOG0157	PTHR24296,PTHR24296:SF38	PF00067	cytochrome P450, family 94, subfamily C, polypeptide 1	CYP94C1	AT2G27690.1	LOC_Os11g05380.1	cytochrome P450, putative, expressed
Misin13G133100	1.62891	0.00283007	0.613907	0.551149	321	4	207.676	321	0.921386	141252	0.341012					PTHR33059,PTHR33059:SF5	PF04570	Protein of unknown function (DUF581)		AT5G20700.1	LOC_Os03g08520.1	DUF581 domain containing protein, expressed
Misin14G110100	2.04918	7.85e-06	0.488	0.97796	112	5	302.696	112	0.868852	768	0.558481
Misin15G045000	1.52906	0.00327366	0.653996	0.507461	362	4	203.597	362	0.933867	193682	0.323683					PTHR31236,PTHR31236:SF10	PF03181	BURP domain-containing protein	ATRD22,RD22	AT5G25610.1	LOC_Os01g53240.1	BURP domain containing protein, expressed
Misin15G054400	1.69598	0.000893	0.589631	0.681346	273	4	232.897	273	0.913003	66806	0.381174	4.1.1.28,4.1.1.25	GO:0030170,GO:0019752,GO:0016831			PTHR11999,PTHR11999:SF96	PF00282	Pyridoxal phosphate (PLP)-dependent transferases superfamily protein		AT2G20340.1	LOC_Os05g43510.1	decarboxylase, putative, expressed
Misin15G158600	1.50075	0.00387389	0.666336	0.493871	374	4	203.008	374	0.937407	229210	0.319195		GO:0046983			PTHR16223,PTHR16223:SF47	PF00010	basic helix-loop-helix (bHLH) DNA-binding superfamily protein		AT2G14760.1	LOC_Os12g39850.1	helix-loop-helix DNA-binding domain containing protein, expressed
Misin16G033100	2.11773	0.00197692	0.472203	0.933894	85	5	307.071	85	0.860283	83350	0.58599	1.14.17.4	GO:0055114,GO:0016491	K05933	KOG0143	PTHR10209,PTHR10209:SF189	PF14226,PF03171	2-oxoglutarate (2OG) and Fe(II)-dependent oxygenase superfamily protein		AT1G77330.1	LOC_Os05g05680.1	1-aminocyclopropane-1-carboxylate oxidase, putative, expressed
Misin16G146900	1.62593	0.00213031	0.615032	0.564614	324	4	211.278	324	0.921759	115912	0.348069	1.11.1.7	GO:0055114,GO:0020037,GO:0006979,GO:0004601			PTHR31388,PTHR31388:SF38	PF00141	Peroxidase superfamily protein		AT5G19890.1	LOC_Os03g13180.1	peroxidase precursor, putative, expressed
Misin16G174700	1.45156	0.00748857	0.688912	0.431197	404	4	188.21	404	0.943554	349422	0.294539		GO:0043565,GO:0006355,GO:0003700			PTHR31282,PTHR31282:SF10	PF03106	WRKY DNA-binding protein 70	ATWRKY70,WRKY70	AT3G56400.1	LOC_Os05g40080.1	WRKY54, expressed
Misin16G200500	1.55589	0.00398747	0.64272	0.502121	352	4	199.781	352	0.930514	200098	0.31965		GO:0046983,GO:0008171		KOG3178	PTHR11746,PTHR11746:SF95	PF08100,PF00891	O-methyltransferase family protein		AT4G35160.1	LOC_Os05g43940.1	O-methyltransferase, putative, expressed
Misin17G007400	1.84352	0.00284145	0.542441	0.797711	201	5	260.816	201	0.89456	128916	0.442811				KOG4579	PTHR27000,PTHR27000:SF37	PF08263	polygalacturonase inhibiting protein 1	ATPGIP1,PGIP1	AT5G06860.1	LOC_Os05g01430.1	polygalacturonase inhibitor 2 precursor, putative, expressed
Misin17G012300	2.03279	0.000695	0.491935	0.858994	119	5	278.983	119	0.870902	39562	0.511896		GO:0009611,GO:0004867			PTHR33091,PTHR33091:SF10	PF00280	Serine protease inhibitor, potato inhibitor I-type family protein		AT2G38870.1	LOC_Os12g25090.2	expressed protein
Misin17G014200	1.49925	0.00533974	0.666998	0.465796	380	4	194.624	380	0.937593	272594	0.306494
Misin17G015500	1.88823	0.000296	0.529597	0.78995	201	5	244.254	201	0.888972	15270	0.436167	5.5.1.17,4.2.3.55	GO:0016829,GO:0010333,GO:0008152,GO:0000287			PTHR31225	PF01397,PF03936	terpene synthase 21	ATTPS21,TPS21	AT5G23960.2	LOC_Os02g26014.1	terpene synthase, putative, expressed
Misin17G059100	1.74665	0.000537	0.572526	0.733423	245	5	244.82	245	0.906669	36450	0.406004	2.7.11.1	GO:0005515,GO:0006468,GO:0005524,GO:0004672		KOG1187	PTHR27000	PF00560,PF13855,PF00069	Protein kinase family protein with leucine-rich repeat domain		AT1G35710.1	LOC_Os02g34790.1	receptor-like protein kinase 5 precursor, putative, expressed
Misin17G071500	1.79434	0.000526	0.557309	0.733504	238	5	239.361	238	0.900708	34738	0.409165		GO:0046983			PTHR12565,PTHR12565:SF130	PF00010	basic helix-loop-helix (bHLH) DNA-binding superfamily protein		AT2G40200.1	LOC_Os01g06640.1	basic helix-loop-helix, putative, expressed
Misin18G274800	1.49627	0.00620057	0.668327	0.457696	382	4	193.141	382	0.937966	312582	0.30416	3.2.1.14	GO:0008061,GO:0016998,GO:0006032,GO:0004568	K01183	KOG4742	PTHR22595,PTHR22595:SF34	PF00187,PF00182	Chitinase family protein		AT4G01700.1	LOC_Os03g30470.1	CHIT4 - Chitinase family protein precursor, expressed
Misin19G072500	1.88674	0.00320129	0.530016	0.848837	172	5	275.169	172	0.889158	84908	0.468761					PTHR31549,PTHR31549:SF23	PF03140	Plant protein of unknown function (DUF247)		AT3G02645.1	LOC_Os06g08120.1	plant protein of unknown function domain containing protein, expressed
Misin19G096000	1.66021	0.00115062	0.602334	0.657178	285	5	232.8	285	0.917474	84536	0.374879					PTHR31279,PTHR31279:SF8	PF04674	EXORDIUM like 2	EXL2	AT5G64260.1	LOC_Os06g11650.1	phosphate-induced protein 1 conserved region domain containing protein, expressed
Misin19G186000	1.80924	0.000264	0.552718	0.849579	193	5	281.798	193	0.898845	28900	0.459703	2.7.6.1	GO:0009116		KOG1448	PTHR10210,PTHR10210:SF52	PF00156,PF13793	Phosphoribosyltransferase family protein		AT2G35390.3	LOC_Os06g41360.2	phosphoribosyl transferase, putative, expressed
Misin19G201900	2.0775	0.00298087	0.481349	0.977878	97	5	321.928	97	0.865313	107468	0.596144
Misin19G210400	1.72876	0.00429034	0.578448	0.682335	245	5	244.265	245	0.908905	121380	0.397179					PTHR33709,PTHR33709:SF2		Ubiquitin-specific protease family C19-related protein		AT1G78880.1	LOC_Os06g43020.1	expressed protein
Misin19G250000	2.00596	0.00458557	0.498514	0.924574	138	5	280.616	138	0.874255	222998	0.514878		GO:0016787,GO:0008152	K14664		PTHR11014,PTHR11014:SF62	PF01546	IAA-leucine resistant (ILR)-like gene 6	ILL6	AT1G44350.1	LOC_Os06g47620.1	peptidase, putative, expressed
Misin19G256700	1.63487	0.00184811	0.611668	0.597141	303	5	221.389	303	0.920641	114430	0.355932	3.2.1.14	GO:0008061,GO:0016998,GO:0006032,GO:0004568		KOG4742	PTHR22595,PTHR22595:SF34	PF00187,PF00182	basic chitinase	ATHCHIB,B-CHI,CHI-B,HCHIB,PR-3,PR3	AT3G12500.1	LOC_Os06g51060.1	CHIT8 - Chitinase family protein precursor, expressed
Misin19G256900	1.65574	0.00134047	0.60396	0.620143	297	4	222.088	297	0.918033	92104	0.361118	3.2.1.14	GO:0016998,GO:0006032,GO:0004568	K01183	KOG4742	PTHR22595,PTHR22595:SF34	PF00182	basic chitinase	ATHCHIB,B-CHI,CHI-B,HCHIB,PR-3,PR3	AT3G12500.1	LOC_Os06g51060.1	CHIT8 - Chitinase family protein precursor, expressed
MisinT045900	1.91952	0.000154	0.520963	0.858719	189	5	261.799	189	0.88506	8496	0.473416	1.13.11.58	GO:0055114,GO:0046872,GO:0016702			PTHR11771,PTHR11771:SF54	PF00305	PLAT/LH2 domain-containing lipoxygenase family protein	LOX5	AT3G22400.1	LOC_Os03g52860.1	lipoxygenase, putative, expressed
MisinT064000	1.87034	0.000452	0.534661	0.7345	214	5	235.425	214	0.891207	21528	0.419653		GO:0006629		KOG0513	PTHR32176,PTHR32176:SF10	PF01734	phospholipase A 2A	PLA IIA,PLA2A,PLP2	AT2G26560.1	LOC_Os11g39990.1	patatin, putative, expressed
MisinT144600	1.85544	0.00031	0.538956	0.827994	163	5	284.601	163	0.89307	35688	0.465796					PTHR33077,PTHR33077:SF17	PF09425,PF06200				LOC_Os07g05830.1	zinc-finger protein, putative, expressed
MisinT146600	1.60209	0.00184174	0.624186	0.574495	324	4	214.318	324	0.924739	121328	0.344563	2.5.1.18			KOG2944	PTHR10374,PTHR10374:SF18	PF12681	Lactoylglutathione lyase / glyoxalase I family protein		AT1G80160.1	LOC_Os01g07850.1	glyoxalase family protein, putative, expressed
MisinT171500	1.71833	0.000984	0.58196	0.669683	273	4	228.842	273	0.910209	64650	0.383964		GO:0055114,GO:0020037,GO:0016705,GO:0005506		KOG0157	PTHR24282,PTHR24282:SF15	PF00067	cytochrome P450, family 715, subfamily A, polypeptide 1	CYP715A1	AT5G52400.1	LOC_Os02g57810.1	cytochrome P450, putative, expressed
MisinT193300	1.81371	0.000523	0.551356	0.730502	233	5	237.18	233	0.898286	30026	0.411058					PTHR31718	PF06232	Lipase/lipooxygenase, PLAT/LH2 family protein		AT4G39730.1	LOC_Os04g38360.1	wound/stress protein, putative, expressed
MisinT193400	1.63487	0.00168909	0.611668	0.582937	317	4	214.489	317	0.920641	99134	0.352778		GO:0043531			PTHR23155,PTHR23155:SF488	PF00931	Disease resistance protein (CC-NBS-LRR class) family		AT1G58410.1	LOC_Os02g19750.1	NBS-LRR type disease resistance protein, putative, expressed
MisinT222000	1.75857	0.000779	0.568644	0.701764	252	4	233.282	252	0.905179	49042	0.394724					PTHR22847,PTHR22847:SF441		TOPLESS-related 1	TPR1	AT1G80490.2	LOC_Os08g06480.1	lissencephaly type-1-like homology motif, putative, expressed
MisinT307600	1.53204	0.00917006	0.652724	0.472311	366	4	194.164	366	0.933495	302746	0.310162	4.2.3.104	GO:0016829,GO:0010333,GO:0008152,GO:0000287			PTHR31225,PTHR31225:SF20	PF01397,PF03936	terpene synthase 21	ATTPS21,TPS21	AT5G23960.2	LOC_Os03g24690.1	terpene synthase, putative, expressed
MisinT356900	1.69896	0.00223044	0.588596	0.63955	259	5	233.95	259	0.91263	132136	0.37856					PTHR33077,PTHR33077:SF15	PF06200,PF09425	jasmonate-zim-domain protein 11	JAZ11,TIFY3A	AT3G43440.1	LOC_Os10g25230.1	ZIM domain containing protein, putative, expressed
MisinT444700	1.91058	0.000155	0.523401	0.880924	179	5	269.777	179	0.886177	10290	0.476637	5.2.1.8	GO:0006457,GO:0003755,GO:0000413		KOG0865	PTHR11071,PTHR11071:SF301	PF00160	rotamase CYP 3	ROC3	AT2G16600.1	LOC_Os10g06630.1	peptidyl-prolyl cis-trans isomerase, putative, expressed
MisinT463600	1.89121	0.000107	0.528763	0.888336	181	5	277.37	181	0.888599	10186	0.480711		GO:0008270,GO:0005622			PTHR31832,PTHR31832:SF12	PF00643	salt tolerance homolog2	STH2	AT1G75540.1	LOC_Os04g45690.1	B-box zinc finger family protein, putative, expressed
MisinT483000	1.61997	0.00212501	0.617295	0.583337	308	4	216.315	308	0.922504	140982	0.345	3.1.1.11	GO:0004857,GO:0042545,GO:0030599,GO:0005618	K01051		PTHR31707,PTHR31707:SF12	PF04043,PF01095	Plant invertase/pectin methylesterase inhibitor superfamily	ATPMEPCRB	AT4G02330.1	LOC_Os01g20980.1	pectinesterase, putative, expressed
MisinT561600	1.56483	0.00454735	0.639048	0.515643	343	4	203.338	343	0.929396	237084	0.323787
Misin01G042900	2.24292	1.19e-06	0.445847	0.948529	17	6	220.294	17	0.844635	32	0.432798	2.4.1.134	GO:0016757,GO:0016020,GO:0030246,GO:0008378,GO:0006486		KOG2287	PTHR11214,PTHR11214:SF101	PF02434,PF00337	Galactosyltransferase family protein		AT5G62620.1	LOC_Os03g58920.2	galactosyltransferase family protein, putative, expressed
Misin02G028600	2.0924	2.51e-05	0.47792	0.892437	35	5	281.914	35	0.86345	3616	0.483558	2.4.1.134	GO:0016020,GO:0008378,GO:0006486,GO:0030246		KOG2287	PTHR11214,PTHR11214:SF101	PF01762,PF00337	Galactosyltransferase family protein		AT5G62620.1	LOC_Os03g58920.2	galactosyltransferase family protein, putative, expressed
Misin06G377000	1.80477	0.000746	0.554088	0.744873	192	5	269.708	192	0.899404	57154	0.437838		GO:0005515,GO:0005634,GO:0003677		KOG0520	PTHR23335,PTHR23335:SF8	PF01833,PF00612,PF13637,PF03859	Calmodulin-binding transcription activator protein with CG-1 and Ankyrin domains		AT1G67310.1	LOC_Os01g69910.1	calmodulin-binding transcription activator, putative, expressed
Misin08G173300	1.95827	0.000754	0.510654	0.644258	120	5	210.342	120	0.880216	52244	0.357724	3.1.3.16	GO:0003824,GO:0006470,GO:0004722		KOG0698	PTHR13832,PTHR13832:SF350	PF00481	Protein phosphatase 2C family protein		AT1G47380.1	LOC_Os02g35910.1	protein phosphotase protein, putative, expressed
Misin13G079800	1.86736	0.000775	0.535515	0.670075	163	5	242.086	163	0.89158	55164	0.400142		GO:0006950,GO:0005516			PTHR31713,PTHR31713:SF16	PF07887	Calmodulin-binding protein		AT5G57580.1	LOC_Os12g36910.1	calmodulin binding protein, putative, expressed
Misin14G119800	1.71237	0.00194617	0.583986	0.621704	252	5	235.099	252	0.910954	112836	0.381036		GO:0006950,GO:0005516			PTHR31713,PTHR31713:SF16	PF07887	Calmodulin-binding protein		AT5G57580.1	LOC_Os12g36910.1	calmodulin binding protein, putative, expressed
Misin01G068000	1.99404	0.000125	0.501495	0.941591	132	5	304.621	132	0.875745	2728	0.54494		GO:0046983			PTHR16223,PTHR16223:SF30	PF00010	basic helix-loop-helix (bHLH) DNA-binding superfamily protein		AT2G14760.1	LOC_Os12g39850.1	helix-loop-helix DNA-binding domain containing protein, expressed
Misin01G068500	1.9687	0.000433	0.507949	0.910679	128	5	299.797	128	0.878912	24520	0.519579	2.7.11.1	GO:0006468,GO:0005524,GO:0004672	K14498	KOG0583	PTHR24343,PTHR24343:SF160	PF00069	Protein kinase superfamily protein	ATOST1,OST1,P44,SNRK2-6,SNRK2.6,SRK2E	AT4G33950.1	LOC_Os03g55600.1	CAMK_CAMK_like.22 - CAMK includes calcium/calmodulin depedent protein kinases, expressed
Misin01G078800	1.98957	1.43e-05	0.502622	0.971536	143	5	297.972	143	0.876304	1280	0.541767					PTHR32370,PTHR32370:SF35	PF03000	Phototropic-responsive NPH3 family protein		AT5G66560.1	LOC_Os03g52880.1	BTBN9 - Bric-a-Brac, Tramtrack, Broad Complex BTB domain with non-phototropic hypocotyl 3 NPH3 and coiled-coil domains, expressed
Misin01G079900	1.83607	0.000259	0.544643	0.835114	181	5	287.917	181	0.895492	28724	0.473548
Misin01G101100	2.17735	0	0.459274	1	41	5	382.39	41	0.852832	0	0.721491	4.1.1.15	GO:0030170,GO:0019752,GO:0016831	K01580		PTHR11999,PTHR11999:SF86	PF00282	glutamate decarboxylase	GAD,GAD1	AT5G17330.1	LOC_Os03g51080.1	glutamate decarboxylase, putative, expressed
Misin01G114300	1.90015	0.000826	0.526275	0.805983	147	5	280.259	147	0.887481	45496	0.467098	1.13.11.58	GO:0005515,GO:0055114,GO:0046872,GO:0016702	K15718		PTHR11771,PTHR11771:SF53	PF01477,PF00305	lipoxygenase 1	ATLOX1,LOX1	AT1G55020.1	LOC_Os03g49380.1	lipoxygenase, putative, expressed
Misin01G128500	1.9538	4.76e-05	0.511823	0.939436	115	5	324.861	115	0.880775	5656	0.541435
Misin01G132200	2.06557	1.52e-06	0.484127	0.992345	104	5	330.346	104	0.866803	84	0.610621			K14508		PTHR24413,PTHR24413:SF114	PF13637,PF11900,PF12313	NPR1-like protein 3	ATNPR3,NPR3	AT5G45110.1	LOC_Os03g46440.1	BTBA4 - Bric-a-Brac,Tramtrack, Broad Complex BTB domain with Ankyrin repeat region, expressed
Misin01G302100	1.88376	0.000438	0.530854	0.821924	150	5	285.62	150	0.889531	28260	0.470544					PTHR33648,PTHR33648:SF3	PF01476	peptidoglycan-binding LysM domain-containing protein		AT5G62150.1	LOC_Os10g38040.1	lysM domain containing protein, putative, expressed
Misin01G373800	2.01043	0.000261	0.497405	0.903298	116	5	310.448	116	0.873696	10282	0.553384					PTHR10641,PTHR10641:SF460	PF00249	myb domain protein 112	AtMYB112,MYB112	AT1G48000.1	LOC_Os03g20090.1	MYB family transcription factor, putative, expressed
Misin01G386500	2.28018	0.00345837	0.438562	0.852308	26	5	346.885	26	0.839978	128002	0.718188					PTHR31213,PTHR31213:SF3	PF10604	Polyketide cyclase/dehydrase and lipid transport superfamily protein	PYL5,RCAR8	AT5G05440.1	LOC_Os03g18600.1	cyclase/dehydrase family protein, putative, expressed
Misin02G097100	1.87183	0.000174	0.534236	0.864328	169	5	282.858	169	0.891021	16552	0.470646		GO:0009055			PTHR33021,PTHR33021:SF61	PF02298	plantacyanin	ARPN	AT2G02850.1	LOC_Os03g50160.1	plastocyanin-like domain containing protein, putative, expressed
Misin02G103400	1.95678	0.000112	0.511043	0.836281	117	5	282.59	117	0.880402	8296	0.478155	1.13.11.58	GO:0005515,GO:0055114,GO:0046872,GO:0016702	K15718		PTHR11771,PTHR11771:SF53	PF01477,PF00305	lipoxygenase 1	ATLOX1,LOX1	AT1G55020.1	LOC_Os03g49380.1	lipoxygenase, putative, expressed
Misin02G122200	1.84203	0.000187	0.54288	0.881363	179	5	289.475	179	0.894747	22666	0.477681			K14508		PTHR24413,PTHR24413:SF114	PF11900,PF12313	NPR1-like protein 3	ATNPR3,NPR3	AT5G45110.1	LOC_Os03g46440.1	BTBA4 - Bric-a-Brac,Tramtrack, Broad Complex BTB domain with Ankyrin repeat region, expressed
Misin02G164900	2.09091	2.4e-06	0.478261	0.989912	96	5	319.25	96	0.863636	204	0.601224	2.3.1.43	GO:0008374,GO:0006629	K06129	KOG2369	PTHR11440,PTHR11440:SF49	PF02450	alpha/beta-Hydrolases superfamily protein		AT1G27480.1	LOC_Os01g71800.1	lecithin cholesterol acyltransferase, putative, expressed
Misin02G265800	2.21908	0	0.450638	1	35	5	386.371	35	0.847615	0	0.757591		GO:0043531	K13457	KOG4658	PTHR23155,PTHR23155:SF621	PF00931	NB-ARC domain-containing disease resistance protein	RPM1,RPS3	AT3G07040.1	LOC_Os10g07534.1	disease resistance protein RPM1, putative, expressed
Misin02G269100	1.93294	3.54e-05	0.517348	0.949119	139	5	311.547	139	0.883383	5960	0.53165		GO:0006508,GO:0004197		KOG1546	PTHR31773,PTHR31773:SF11	PF06943,PF00656	metacaspase 1	AMC1,ATMC1,ATMCPB1,LOL3,MCP1B	AT1G02170.1	LOC_Os03g27210.1	LOL3, putative, expressed
Misin02G302600	1.87034	9.63e-05	0.534661	0.912488	173	5	287.63	173	0.891207	12466	0.484226				KOG2842	PTHR12354,PTHR12354:SF10	PF05004	interferon-related developmental regulator family protein / IFRD protein family	ATSAT32,SAT32	AT1G27760.3	LOC_Os03g33590.2	interferon-related developmental regulator, putative, expressed
Misin02G314500	2.18629	0.000895	0.457396	0.961809	68	5	301.971	68	0.851714	56634	0.602736			K13464		PTHR33077,PTHR33077:SF9	PF09425,PF06200	jasmonate-zim-domain protein 1	JAZ1,TIFY10A	AT1G19180.1	LOC_Os03g28940.1	ZIM domain containing protein, putative, expressed
Misin02G358200	1.95678	0.000162	0.511043	0.810219	137	5	268.788	137	0.880402	9302	0.46991		GO:0003677			PTHR24326,PTHR24326:SF280	PF00046	WUSCHEL related homeobox 11	WOX11	AT3G03660.1	LOC_Os03g20910.2	homeobox domain containing protein, expressed
Misin02G401700	2.25335	0.00342861	0.443783	0.846667	25	5	352.08	25	0.843331	94918	0.711192	4.1.3.27				PTHR11236,PTHR11236:SF20	PF00425	anthranilate synthase 2	ASA2,ATHANSYNAB	AT2G29690.1	LOC_Os03g15780.2	anthranilate synthase component I-1, chloroplast precursor, putative, expressed
Misin03G202700	1.91654	0.0001	0.521773	0.884076	134	5	303.537	134	0.885432	10238	0.504215		GO:0043565,GO:0006355,GO:0003700	K14432		PTHR22952,PTHR22952:SF190	PF00170	ABRE binding factor 4	ABF4,AREB2	AT3G19290.1	LOC_Os09g28310.1	bZIP transcription factor, putative, expressed
Misin03G302100	1.96274	5.95e-05	0.509491	0.873974	98	5	323.704	98	0.879657	6186	0.535048	2.7.11.1	GO:0005515,GO:0006468,GO:0005524,GO:0004672		KOG1187	PTHR27000,PTHR27000:SF54	PF08263,PF00560,PF00069,PF13855	Leucine-rich repeat protein kinase family protein		AT1G74360.1	LOC_Os07g40630.1	BRASSINOSTEROID INSENSITIVE 1 precursor, putative, expressed
Misin03G303900	2.05961	3.48e-05	0.485528	0.89475	91	5	285.725	91	0.867548	1754	0.51575					PTHR31304,PTHR31304:SF4	PF03195	LOB domain-containing protein 37	ASL39,LBD37	AT5G67420.1	LOC_Os07g40000.1	DUF260 domain containing protein, putative, expressed
Misin03G310200	1.80477	0.000862	0.554088	0.773056	182	5	274.736	182	0.899404	71168	0.440282		GO:0055085,GO:0016021		KOG0254	PTHR23500,PTHR23500:SF152	PF07690	polyol/monosaccharide transporter 5	ATPLT5,ATPMT5,PMT5	AT3G18830.1	LOC_Os07g39350.1	transporter family protein, putative, expressed
Misin03G331700	1.9225	0.00285118	0.520155	0.847982	135	5	296.237	135	0.884687	100810	0.497042					PTHR10338,PTHR10338:SF125	PF13768	inter-alpha-trypsin inhibitor heavy chain-related		AT1G19110.1	LOC_Os07g42280.1	von Willebrand factor type A domain containing protein, expressed
Misin03G341900	2.04024	8.64e-05	0.490139	0.908314	115	5	286.765	115	0.86997	3882	0.524251		GO:0055114,GO:0020037,GO:0016705,GO:0005506		KOG0157	PTHR24282,PTHR24282:SF44	PF00067	cytochrome P450, family 709, subfamily B, polypeptide 2	CYP709B2	AT2G46950.1	LOC_Os07g23570.1	cytochrome P450 72A1, putative, expressed
Misin03G352200	2.05067	1.37e-05	0.487645	0.955571	77	5	347.714	77	0.868666	1060	0.611097		GO:0071805,GO:0016020,GO:0015079			PTHR30540,PTHR30540:SF32	PF02705	K+ uptake transporter 3	ATKT4,ATKUP3,KUP3	AT3G02050.1	LOC_Os07g47350.1	potassium transporter, putative, expressed
Misin04G110600	2.18331	0	0.45802	1	68	5	340.265	68	0.852086	0	0.676471	2.7.11.1	GO:0005509		KOG0032	PTHR24349,PTHR24349:SF123	PF13202,PF14531	calcium-dependent protein kinase 28	CPK28	AT5G66210.1	LOC_Os07g22710.1	CAMK_CAMK_like.32 - CAMK includes calcium/calmodulin depedent protein kinases, expressed
Misin04G133900	2.18629	0	0.457396	1	66	5	333.167	66	0.851714	0	0.662359	3.1.1.14	GO:0047746,GO:0015996			PTHR33428,PTHR33428:SF2	PF07224	chlorophyllase 2	ATCLH2,CLH2	AT5G43860.1	LOC_Os02g18500.1	chlorophyllase-2, chloroplast precursor, putative
Misin04G179800	2.10581	3e-07	0.474876	0.998351	99	5	309.667	99	0.861773	22	0.595513	1.1.1.195	GO:0055114,GO:0016491,GO:0008270	K00083	KOG0023	PTHR11695,PTHR11695:SF563	PF00107,PF08240	cinnamyl alcohol dehydrogenase 9	ATCAD9,CAD9	AT4G39330.1	LOC_Os09g23540.1	dehydrogenase, putative, expressed
Misin04G217700	1.83905	0.00270278	0.54376	0.734784	169	5	268.124	169	0.895119	105090	0.433858					PTHR12565,PTHR12565:SF153		basic helix-loop-helix (bHLH) DNA-binding superfamily protein	BIM1	AT5G08130.2	LOC_Os09g29930.1	transcription factor BIM2, putative, expressed
Misin04G217900	1.94039	0.00177692	0.515361	0.746639	120	5	267.967	120	0.882452	82848	0.445127					PTHR12565,PTHR12565:SF153		BES1-interacting Myc-like protein 2	BIM2	AT1G69010.1	LOC_Os09g29930.2	transcription factor BIM2, putative, expressed
Misin04G334700	2.00149	3.33e-05	0.499628	0.929338	97	5	321.454	97	0.874814	6606	0.548556		GO:0055085,GO:0016021,GO:0022857		KOG0254	PTHR23500,PTHR23500:SF152	PF07690,PF00083	polyol/monosaccharide transporter 2	ATPMT2,PMT2	AT2G16130.1	LOC_Os07g39350.1	transporter family protein, putative, expressed
Misin04G368300	2.07154	0.0029812	0.482734	0.977172	100	5	323.46	100	0.866058	112146	0.600093	2.7.12.1	GO:0006468,GO:0004672		KOG0192	PTHR23257,PTHR23257:SF366	PF12796,PF07714	VH1-interacting kinase	VIK	AT1G14000.1	LOC_Os07g43900.1	protein kinase domain containing protein, expressed
Misin04G390400	1.93741	0.000245	0.516154	0.851501	128	5	291.875	128	0.882824	12802	0.490546	3.6.1.3	GO:0009378,GO:0006310,GO:0006281			PTHR23074,PTHR23074:SF89	PF05496	AAA-type ATPase family protein		AT1G02890.1	LOC_Os07g47530.1	AAA-type ATPase family protein, putative, expressed
Misin04G406000	2.04322	1.85e-05	0.489424	0.96036	111	5	317.072	111	0.869598	2036	0.579656					PTHR34710,PTHR34710:SF3	PF12274				LOC_Os03g18400.1	expressed protein
Misin05G056800	1.94039	2.19e-05	0.515361	0.962035	156	5	298.147	156	0.882452	2586	0.523985	2.5.1.18			KOG2944	PTHR10374,PTHR10374:SF18	PF12681	Lactoylglutathione lyase / glyoxalase I family protein		AT1G80160.1	LOC_Os01g07850.1	glyoxalase family protein, putative, expressed
Misin05G087300	2.19672	0	0.455224	1	40	5	385.35	40	0.85041	0	0.741058						PF12442				LOC_Os01g05410.1	expressed protein
Misin05G139800	2.0775	9.64e-06	0.481349	0.970139	92	5	323.826	92	0.865313	882	0.595269			K09422		PTHR10641,PTHR10641:SF651	PF00249	myb domain protein 12	ATMYB12,MYB12,PFG1	AT2G47460.1	LOC_Os01g19970.1	MYB family transcription factor, putative, expressed
Misin05G275800	1.97019	3.41e-05	0.507564	0.945498	145	5	297.703	145	0.878726	2920	0.530666		GO:0016020,GO:0006810,GO:0005215		KOG1237	PTHR11654,PTHR11654:SF58	PF00854	Major facilitator superfamily protein		AT1G52190.1	LOC_Os01g55610.1	peptide transporter PTR2, putative, expressed
Misin06G015100	2.14158	1.2e-07	0.466945	0.999068	66	5	358.697	66	0.857303	24	0.680639	2.3.2.15	GO:0046938,GO:0046872,GO:0016756,GO:0010038	K05941	KOG0632	PTHR33447,PTHR33447:SF2	PF05023,PF09328	phytochelatin synthase 1 (PCS1)	ARA8,ATPCS1,CAD1,PCS1	AT5G44070.1	LOC_Os06g01260.1	glutathione gamma-glutamylcysteinyltransferase 1, putative, expressed
Misin06G046500	1.92101	5.57e-05	0.520559	0.918894	155	5	298.019	155	0.884873	6084	0.516498		GO:0006355,GO:0003700			PTHR31241,PTHR31241:SF2	PF00847	Integrase-type DNA-binding superfamily protein	AtERF48,DREB2C	AT2G40340.1	LOC_Os01g07120.2	AP2 domain containing protein, expressed
Misin06G069800	1.89866	0.000142	0.526688	0.862356	145	5	300.538	145	0.887668	15936	0.499232										LOC_Os01g03980.1	expressed protein
Misin06G085600	2.23696	7e-08	0.447035	0.998498	37	5	353	37	0.84538	4	0.708835	3.1.4.46	GO:0030247,GO:0006468,GO:0004672		KOG1187	PTHR27009,PTHR27009:SF13	PF13947,PF14380,PF07714	Protein kinase superfamily protein		AT5G38260.1	LOC_Os01g04580.1	Ser/Thr protein kinase, putative, expressed
Misin06G102500	1.99404	0.00141131	0.501495	0.902424	100	5	304.44	100	0.875745	49496	0.517755	1.14.11.23	GO:0055114,GO:0016491		KOG0143	PTHR10209,PTHR10209:SF149	PF14226,PF03171	2-oxoglutarate (2OG) and Fe(II)-dependent oxygenase superfamily protein		AT3G11180.1	LOC_Os03g18030.1	leucoanthocyanidin dioxygenase, putative, expressed
Misin06G195400	2.08793	1.46e-05	0.478944	0.943873	83	5	325.265	83	0.864009	1666	0.596817	2.7.11.1	GO:0006468,GO:0004672	K13412	KOG0032	PTHR24349,PTHR24349:SF147	PF07714,PF13499	calcium-dependent protein kinase 6	CDPK6,CPK3	AT4G23650.1	LOC_Os01g43410.1	CAMK_CAMK_like.9 - CAMK includes calcium/calmodulin depedent protein kinases, expressed
Misin06G209500	1.75261	0.000624	0.570578	0.712967	241	5	244.822	241	0.905924	42384	0.405334					PTHR33124,PTHR33124:SF3				AT2G18969.1	LOC_Os01g43950.1	expressed protein
Misin06G275700	2	8.71e-05	0.5	0.881298	129	5	281.992	129	0.875	5014	0.50718					PTHR21551,PTHR21551:SF5		Topoisomerase II-associated protein PAT1		AT3G22270.1	LOC_Os02g31220.1	expressed protein
Misin06G308100	2.02385	2.48e-05	0.494109	0.945455	110	5	317.055	110	0.872019	2356	0.567182					PTHR22950,PTHR22950:SF323	PF01490	Transmembrane amino acid transporter family protein		AT3G56200.1	LOC_Os01g61044.2	transmembrane amino acid transporter protein, putative, expressed
Misin06G373700	2.28912	8.27e-06	0.436849	0.905138	23	5	255.13	23	0.83886	450	0.533746					PTHR33077,PTHR33077:SF11	PF09425,PF06200	jasmonate-zim-domain protein 10	JAS1,JAZ10,TIFY9	AT5G13220.1	LOC_Os04g32480.1	zinc-finger protein, putative, expressed
Misin06G373800	2.30402	1.03e-05	0.434023	0.895385	26	5	248.846	26	0.836997	460	0.535153					PTHR33077,PTHR33077:SF11	PF09425,PF06200	jasmonate-zim-domain protein 10	JAS1,JAZ10,TIFY9	AT5G13220.1	LOC_Os04g32480.1	zinc-finger protein, putative, expressed
Misin07G019500	2.23398	0	0.447632	1	39	5	374.051	39	0.845753	0	0.751107	3.5.4.9,1.5.1.5	GO:0055114,GO:0009396,GO:0004488,GO:0003824		KOG0089	PTHR10025	PF00763,PF02882	Amino acid dehydrogenase family protein		AT4G00620.1	LOC_Os02g02850.1	bifunctional protein folD, putative, expressed
Misin07G034700	2.0462	9.79e-06	0.488711	0.978508	113	5	312.619	113	0.869225	1146	0.574668	2.1.1.273	GO:0008168			PTHR31009,PTHR31009:SF16	PF03492	S-adenosyl-L-methionine-dependent methyltransferases superfamily protein	NAMT1	AT5G04370.2	LOC_Os06g13310.1	SAM dependent carboxyl methyltransferase, putative, expressed
Misin07G041100	1.93741	0.0030184	0.516154	0.930228	137	5	307.168	137	0.882824	78764	0.522382	2.7.11.1	GO:0005515,GO:0006468,GO:0004672		KOG1187	PTHR27003,PTHR27003:SF20	PF13855,PF07714,PF12819	Leucine-rich repeat transmembrane protein kinase protein		AT4G29990.1	LOC_Os02g05730.1	protein kinase domain containing protein, expressed
Misin07G043100	2.00745	2.49e-05	0.498144	0.950109	136	5	303.941	136	0.874069	2120	0.555651	2.7.11.1	GO:0006468,GO:0005524,GO:0004672		KOG1187	PTHR27000,PTHR27000:SF69	PF08263,PF00069	Leucine-rich receptor-like protein kinase family protein		AT1G72300.1	LOC_Os02g05930.1	phytosulfokine receptor precursor, putative, expressed
Misin07G101200	1.90611	8.25e-05	0.524629	0.89991	142	5	305.437	142	0.886736	9814	0.508214		GO:0055085,GO:0016021			PTHR10891,PTHR10891:SF633	PF01699	sodium/calcium exchanger family protein / calcium-binding EF hand family protein		AT1G53210.1	LOC_Os02g14980.1	calcium-binding EF hand family protein, putative, expressed
Misin07G101500	2.06706	9.73e-06	0.483778	0.978942	123	5	297.179	123	0.866617	494	0.569308		GO:0055114,GO:0020037,GO:0016705,GO:0005506		KOG0156	PTHR24298,PTHR24298:SF137	PF00067	cytochrome P450, family 93, subfamily D, polypeptide 1	CYP93D1	AT5G06900.1	LOC_Os04g01140.1	cytochrome P450 93A2, putative, expressed
Misin07G106100	2.08793	1.28e-05	0.478944	0.954887	57	5	354.947	57	0.864009	738	0.624907
Misin07G165600	2.21908	0.000501	0.450638	0.878543	39	5	308.385	39	0.847615	27592	0.607056		GO:0055114,GO:0050660,GO:0016491			PTHR32448,PTHR32448:SF13	PF08031,PF01565	FAD-binding Berberine family protein		AT5G44440.1	LOC_Os08g06170.1	berberine and berberine like domain containing protein, expressed
Misin07G218200	2.11773	2.06e-06	0.472203	0.991877	85	5	317.788	85	0.860283	136	0.605311	2.1.1.277	GO:0008168			PTHR31009,PTHR31009:SF6	PF03492	S-adenosyl-L-methionine-dependent methyltransferases superfamily protein	ATBSMT1,BSMT1	AT3G11480.1	LOC_Os02g48770.1	SAM dependent carboxyl methyltransferase, putative, expressed
Misin07G242300	1.78241	0.000692	0.561037	0.708451	231	5	244.255	231	0.902198	37388	0.410513	2.7.11.1	GO:0048544,GO:0006468,GO:0005524,GO:0004672		KOG1187	PTHR27002,PTHR27002:SF80	PF00954,PF08276,PF01453,PF00069	S-domain-2 5	SD2-5	AT4G32300.1	LOC_Os04g23760.1	lectin protein kinase family protein, putative, expressed
Misin07G300900	1.80179	0.00075	0.555004	0.731791	201	5	266.194	201	0.899776	58870	0.4371					PTHR12136,PTHR12136:SF49		Protein of unknown function (DUF1336)		AT5G35180.1	LOC_Os08g34060.1	DUF1336 domain containing protein, expressed
Misin07G428100	2.08048	2.27e-06	0.480659	0.983838	55	5	360.473	55	0.86494	518	0.626909
Misin07G435600	1.9538	5.84e-05	0.511823	0.920419	161	5	288.994	161	0.880775	4718	0.51791		GO:0006355,GO:0003700			PTHR31985,PTHR31985:SF13	PF00847	Integrase-type DNA-binding superfamily protein		AT2G44940.1	LOC_Os04g46410.1	AP2 domain containing protein, expressed
Misin07G438100	2.02832	4.28e-05	0.49302	0.904923	112	5	288.446	112	0.871461	2666	0.520661	2.7.11.1,2.7.10.2	GO:0006468,GO:0004672		KOG1187	PTHR27001,PTHR27001:SF2	PF07714	Protein kinase superfamily protein		AT2G17220.1	LOC_Os02g44920.1	protein kinase domain containing protein, expressed
Misin07G462700	2.11475	9.17e-05	0.472868	0.935818	70	5	340.357	70	0.860656	6590	0.629126										LOC_Os02g47930.1	expressed protein
Misin07G462800	1.83756	0.00110041	0.544201	0.796614	172	5	277.576	172	0.895306	69606	0.451342	1.2.1.2	GO:0055114,GO:0004616,GO:0051287,GO:0016616,GO:0008152	K00122	KOG0069	PTHR10996,PTHR10996:SF171	PF03446,PF00389	formate dehydrogenase	FDH	AT5G14780.1	LOC_Os06g29220.1	erythronate-4-phosphate dehydrogenase domain containing protein, expressed
Misin08G030700	1.88077	0.000229	0.531696	0.817443	180	5	265.428	180	0.889903	14592	0.457634		GO:0019901,GO:0006355,GO:0000079	K15188	KOG0834	PTHR10026,PTHR10026:SF76	PF00134	Cyclin family protein		AT5G45190.1	LOC_Os02g04010.2	cyclin-T1-1, putative, expressed
Misin08G049300	1.73025	0.00110754	0.57795	0.648536	263	5	230.817	263	0.908718	57760	0.386629	2.7.11.1	GO:0005515,GO:0006468,GO:0005524,GO:0004672		KOG1187	PTHR27000,PTHR27000:SF28	PF08263,PF00560,PF00069,PF13855	Leucine-rich receptor-like protein kinase family protein		AT1G72300.1	LOC_Os02g05950.1	phytosulfokine receptor precursor, putative, expressed
Misin08G050600	2.00894	3.43e-05	0.497774	0.93783	134	5	303.858	134	0.873882	3048	0.554486					PTHR31722,PTHR31722:SF3				AT1G79060.1	LOC_Os02g06960.1	expressed protein
Misin08G097800	1.8763	0.0033986	0.532963	0.732892	151	5	277.563	151	0.890462	104344	0.456507			K11583		PTHR14095,PTHR14095:SF7	PF13499	Calcium-binding EF-hand family protein		AT5G28850.2	LOC_Os02g09840.1	serine/threonine-protein phosphatase 2A regulatory subunit B subunitbeta, putative, expressed
Misin08G134600	1.91505	0.000285	0.522179	0.816556	122	5	296.025	122	0.885618	36712	0.482125	3.4.23.12	GO:0006508,GO:0004190			PTHR13683,PTHR13683:SF375	PF14543	Eukaryotic aspartyl protease family protein		AT1G05840.1	LOC_Os02g27360.1	aspartic proteinase-like protein 2 precursor, putative, expressed
Misin08G168700	1.96721	0.00601361	0.508333	0.908388	136	5	297.75	136	0.879098	201956	0.522356		GO:0008270,GO:0005515			PTHR14155,PTHR14155:SF147	PF13639	RING/U-box superfamily protein		AT4G40070.1	LOC_Os02g35329.1	RING-H2 finger protein ATL3F, putative, expressed
Misin08G206700	2.12519	9.94e-06	0.470547	0.939959	70	5	320.343	70	0.859352	928	0.596542			K09422		PTHR10641,PTHR10641:SF545	PF00249	myb domain protein 15	ATMYB15,ATY19,MYB15	AT3G23250.1	LOC_Os02g41510.1	MYB family transcription factor, putative, expressed
Misin08G227900	2.13413	0.00891519	0.468575	0.974684	79	5	334.481	79	0.858234	424014	0.646941		GO:0006355,GO:0003700	K09286		PTHR31190,PTHR31190:SF30	PF00847	ethylene responsive element binding factor 1	ATERF-1,ERF-1	AT4G17500.1	LOC_Os02g43790.1	ethylene-responsive transcription factor, putative, expressed
Misin08G270900	2.28018	2.12e-05	0.438562	0.933333	25	5	365.08	25	0.839978	186	0.755859	2.4.1.43	GO:0016757,GO:0047262			PTHR32116,PTHR32116:SF29	PF01501	Nucleotide-diphospho-sugar transferases superfamily protein	GAUT8,QUA1	AT3G25140.1	LOC_Os02g51130.1	glycosyl transferase 8 domain containing protein, putative, expressed
Misin08G282500	1.91952	0.000162	0.520963	0.858779	132	5	304.47	132	0.88506	21976	0.507449					PTHR34780,PTHR34780:SF1					LOC_Os02g50110.1	expressed protein
Misin08G290300	2.13562	0.000257	0.468248	0.969697	67	5	345.373	67	0.858048	18332	0.652851					PTHR31592	PF14802	FRIGIDA interacting protein 1	FIP1	AT2G06005.1	LOC_Os02g53780.1	expressed protein
Misin08G304800	1.87779	0.00028	0.53254	0.779481	160	5	266.481	160	0.890276	20830	0.44266			K09527	KOG0550	PTHR22904,PTHR22904:SF358	PF13371,PF07719,PF13414	tetratricopeptide repeat (TPR)-containing protein		AT5G65160.1	LOC_Os02g51730.1	dnaJ homolog subfamily C member 7, putative, expressed
Misin08G319300	1.86438	0.00028	0.536371	0.793743	152	5	289.98	152	0.891952	27360	0.469224	2.7.11.1	GO:0006468,GO:0005524,GO:0004672			PTHR11909,PTHR11909:SF142	PF00069	casein kinase I-like 8	ckl8	AT5G43320.1	LOC_Os02g56560.1	CK1_CaseinKinase_1.6 - CK1 includes the casein kinase 1 kinases, expressed
Misin09G025600	2.10581	5.23e-06	0.474876	0.983333	96	5	312.823	96	0.861773	332	0.598132	2.3.1.171	GO:0016747			PTHR31625,PTHR31625:SF11	PF02458	HXXXD-type acyl-transferase family protein	DCR,EMB3009,PEL3	AT5G23940.1	LOC_Os10g26290.1	transferase family protein, putative, expressed
Misin09G072300	2.19374	0.00372567	0.455842	0.742081	52	5	248.404	52	0.850782	179398	0.489873	3.1.3.48	GO:0016787			PTHR11668,PTHR11668:SF267	PF00149	Calcineurin-like metallo-phosphoesterase superfamily protein		AT1G18480.1	LOC_Os11g15570.1	Ser/Thr protein phosphatase family protein, putative, expressed
Misin09G092800	1.99702	0.00058	0.500746	0.873598	86	5	322.895	86	0.875373	10002	0.541771		GO:0043531	K13457	KOG4658	PTHR23155,PTHR23155:SF624	PF00931	NB-ARC domain-containing disease resistance protein	RPM1,RPS3	AT3G07040.1	LOC_Os11g12330.1	disease resistance protein RPM1, putative, expressed
Misin10G072300	2.23547	0	0.447333	1	40	5	339.25	40	0.845566	0	0.683972	2.7.11.1	GO:0005515		KOG1187	PTHR27000,PTHR27000:SF214	PF01636,PF08263,PF00560,PF13855	Leucine-rich receptor-like protein kinase family protein	FLS2	AT5G46330.1	LOC_Os11g47180.1	receptor-like protein kinase 2 precursor, putative, expressed
Misin10G077600	2.01937	2.58e-05	0.495203	0.937188	119	5	310.597	119	0.872578	2408	0.559634	2.7.11.1	GO:0006468,GO:0005524,GO:0004672		KOG1187	PTHR27002,PTHR27002:SF65	PF00069	cysteine-rich RLK (RECEPTOR-like protein kinase) 20	CRK20	AT4G23280.1	LOC_Os11g11780.1	cysteine-rich receptor-like protein kinase 21 precursor, putative, expressed
Misin10G079000	1.91654	0.0001	0.521773	0.883452	155	5	294.065	155	0.885432	7860	0.507008	3.4.23.12	GO:0006508,GO:0004190		KOG1339	PTHR13683,PTHR13683:SF324	PF00026,PF14541	Eukaryotic aspartyl protease family protein		AT2G03200.1	LOC_Os01g50170.1	eukaryotic aspartyl protease domain containing protein, expressed
Misin10G187300	2.14903	1.1e-06	0.465326	0.993415	68	5	327.191	68	0.856371	88	0.625605	2.7.11.1	GO:0006468,GO:0004672		KOG0658	PTHR23257,PTHR23257:SF485	PF07714	PAS domain-containing protein tyrosine kinase family protein		AT5G49470.3	LOC_Os12g37570.1	protein kinase family protein, putative, expressed
Misin10G187400	2.16692	6.7e-07	0.461486	0.995859	70	5	322.014	70	0.854136	20	0.630165							PAS domain-containing protein tyrosine kinase family protein		AT5G49470.2	LOC_Os11g45280.1	protein kinase family protein, putative, expressed
Misin11G044500	2.15201	4e-08	0.464681	0.999658	77	5	327.948	77	0.855999	2	0.638031										LOC_Os04g28390.1	expressed protein
Misin11G113100	2.18629	0.000207	0.457396	0.949206	36	5	362.556	36	0.851714	12080	0.684067		GO:0005576,GO:0004867			PTHR33479,PTHR33479:SF2	PF00228				LOC_Os01g03320.1	BBTI2 - Bowman-Birk type bran trypsin inhibitor precursor, expressed
Misin11G126500	2.20268	0.00216312	0.453992	0.887347	50	5	325.24	50	0.849665	190378	0.641499	3.2.1.14	GO:0008061,GO:0016998,GO:0006032,GO:0004568	K01183	KOG4742	PTHR22595,PTHR22595:SF60	PF00187,PF00182	homolog of carrot EP3-3 chitinase	ATCHITIV,ATEP3,CHIV,EP3	AT3G54420.1	LOC_Os04g41680.1	CHIT3 - Chitinase family protein precursor, expressed
Misin11G129500	1.96721	3.58e-05	0.508333	0.938104	130	5	308.562	130	0.879098	3920	0.539443	1.1.3.9				PTHR32208,PTHR32208:SF21	PF09118,PF07250	glyoxal oxidase-related protein		AT1G75620.1	LOC_Os03g15320.1	glyoxal oxidase-related, putative, expressed
Misin11G203200	1.95231	0.000144	0.512214	0.82447	123	5	289	123	0.880961	10570	0.491497		GO:0016020,GO:0008375			PTHR31042,PTHR31042:SF1	PF02485	Core-2/I-branching beta-1,6-N-acetylglucosaminyltransferase family protein		AT4G31350.1	LOC_Os04g51794.2	DNA binding protein, putative, expressed
Misin12G046200	2.02683	1.38e-05	0.493382	0.970494	133	5	298.579	133	0.871647	826	0.55395										LOC_Os04g28390.1	expressed protein
Misin12G050700	1.86736	0.000947	0.535515	0.716768	148	5	268.405	148	0.89158	99602	0.433611
Misin12G113000	1.95827	0.000158	0.510654	0.821911	112	5	282.732	112	0.880216	15894	0.476783					PTHR22814,PTHR22814:SF120		Heavy metal transport/detoxification superfamily protein		AT5G48290.1	LOC_Os04g39010.1	heavy metal associated domain containing protein, expressed
Misin12G164600	2	2.25e-05	0.5	0.947495	136	5	305.449	136	0.875	1682	0.553349		GO:0016020,GO:0015171,GO:0003333			PTHR11785,PTHR11785:SF331	PF13906,PF13520	cationic amino acid transporter 6	ATCAT6,CAT6	AT5G04770.1	LOC_Os04g45950.2	amino acid permease family protein, putative, expressed
Misin13G034900	1.91803	0.00249932	0.521368	0.761747	135	5	275.348	135	0.885246	76130	0.458901					PTHR12565,PTHR12565:SF96					LOC_Os09g29930.2	transcription factor BIM2, putative, expressed
Misin13G115600	1.99404	4.81e-05	0.501495	0.897588	96	5	311.385	96	0.875745	4292	0.529567					PTHR12136,PTHR12136:SF49		Protein of unknown function (DUF1336)		AT5G35180.1	LOC_Os08g34060.2	DUF1336 domain containing protein, expressed
Misin14G024600	2.31595	0	0.431789	1	20	5	379.9	20	0.835507	0	0.816989				KOG3339	PTHR12154,PTHR12154:SF4	PF08660			AT4G18230.1	LOC_Os03g30934.3	UDP-N-acetylglucosamine transferase subunit ALG14, putative, expressed
Misin14G028600	1.97466	2.66e-05	0.506415	0.944018	151	5	297.338	151	0.878167	2200	0.537681					PTHR31415,PTHR31415:SF16	PF03168	NDR1/HIN1-like 3	NHL3	AT5G06320.1	LOC_Os12g06220.1	harpin-induced protein 1 domain containing protein, expressed
Misin14G030600	1.77943	0.000506	0.561977	0.730386	220	5	251.782	220	0.902571	35170	0.414797					PTHR32401,PTHR32401:SF8					LOC_Os09g16650.1	legume lectins beta domain containing protein, putative, expressed
Misin14G040800	2.0462	5.81e-05	0.488711	0.88668	109	5	271.862	109	0.869225	3512	0.49883		GO:0055085,GO:0016021		KOG2399	PTHR12266	PF01699	cation exchanger 11	ATCAX11,CAX11	AT1G08960.1	LOC_Os11g05070.1	sodium/calcium exchanger protein, putative, expressed
Misin14G102400	1.93741	0.000147	0.516154	0.83988	116	5	309.483	116	0.882824	11404	0.511542	2.7.4.8		K00942	KOG0707	PTHR23117,PTHR23117:SF13	PF00625	guanylate kinase	AGK2,GK-2	AT3G57550.2	LOC_Os12g33100.1	guanylate kinase, putative, expressed
Misin14G119600	2.08346	8.65e-06	0.479971	0.983438	103	5	314.466	103	0.864568	338	0.592215		GO:0006950,GO:0005516			PTHR31713,PTHR31713:SF4	PF07887	Calmodulin-binding protein		AT4G25800.2	LOC_Os12g36940.1	calmodulin binding protein, putative, expressed
Misin14G119700	1.90462	0.000292	0.525039	0.790131	142	5	283.894	142	0.886922	32046	0.47237
Misin14G151100	1.91803	7.88e-05	0.521368	0.900709	142	5	303.507	142	0.885246	7568	0.512681					PTHR23155,PTHR23155:SF557		NB-ARC domain-containing disease resistance protein		AT3G14470.1	LOC_Os02g38392.1	NBS-LRR disease resistance protein, putative, expressed
Misin14G151300	1.91803	6.13e-05	0.521368	0.933985	137	5	312.723	137	0.885246	7210	0.523823					PTHR23155,PTHR23155:SF557		LRR and NB-ARC domains-containing disease resistance protein		AT3G14460.1	LOC_Os02g38392.1	NBS-LRR disease resistance protein, putative, expressed
Misin15G056200	2.01341	4.85e-05	0.496669	0.907331	138	5	279.058	138	0.873323	2978	0.513919
Misin15G056300	2.05067	9.87e-06	0.487645	0.967139	110	5	316.236	110	0.868666	752	0.581317				KOG1303	PTHR22950,PTHR22950:SF290	PF01490	amino acid permease 2	AAP2	AT5G09220.1	LOC_Os12g08130.1	amino acid transporter, putative, expressed
Misin15G093700	1.88674	0.000798	0.530016	0.704694	154	5	252.831	154	0.889158	61416	0.421385	3.1.3.16	GO:0003824,GO:0006470,GO:0004722	K17506	KOG0698	PTHR13832,PTHR13832:SF327	PF00481	phosphatase 2C5	ATHPP2C5,PP2C5	AT2G40180.1	LOC_Os12g09640.1	protein phosphatase 2C, putative, expressed
Misin15G133100	2.20268	0	0.453992	1	47	5	353.553	47	0.849665	0	0.693242		GO:0006950,GO:0005516			PTHR31713,PTHR31713:SF4	PF07887	Calmodulin-binding protein		AT4G25800.2	LOC_Os12g36940.1	calmodulin binding protein, putative, expressed
Misin15G144000	2.05216	9.53e-06	0.487291	0.976532	118	5	296	118	0.86848	670	0.553271										LOC_Os12g38250.1	expressed protein
Misin15G153100	2.24143	0	0.446144	1	38	5	373.342	38	0.844821	0	0.755753	2.7.11.1	GO:0005515		KOG0472	PTHR27000,PTHR27000:SF54	PF08263,PF00560,PF13855	Leucine-rich repeat protein kinase family protein		AT1G74360.1	LOC_Os03g28270.1	Leucine Rich Repeat family protein, expressed
Misin16G055100	2	3.8e-05	0.5	0.907563	85	5	327.424	85	0.875	4126	0.546617		GO:0005515			PTHR21736,PTHR21736:SF25	PF00041,PF07227	Fibronectin type III domain-containing protein	VIL1,VRN5	AT3G24440.1	LOC_Os05g05310.1	Fibronectin type III domain containing protein, expressed
Misin16G055500	2.18629	0	0.457396	1	44	5	373.977	44	0.851714	0	0.716432	3.1.3.24	GO:0050307,GO:0005986			PTHR12526,PTHR12526:SF362	PF08282,PF08472	Sucrose-6F-phosphate phosphohydrolase family protein		AT2G35840.3	LOC_Os05g05270.1	sucrose-phosphatase, putative, expressed
Misin16G061400	2.26528	0	0.441447	1	26	5	390.115	26	0.841841	0	0.794532					PTHR35717,PTHR35717:SF1				AT2G25920.1	LOC_Os05g06420.1	expressed protein
Misin16G085100	2.04024	2.27e-06	0.490139	0.990594	95	5	337.158	95	0.86997	318	0.598859	1.14.13.112	GO:0055114,GO:0020037,GO:0016705,GO:0005506	K09589	KOG0157	PTHR24286,PTHR24286:SF68	PF00067	cytochrome P450, family 90, subfamily D, polypeptide 1	CYP90D1	AT3G13730.1	LOC_Os05g11130.1	cytochrome P450, putative, expressed
Misin16G130400	1.95231	0.000234	0.512214	0.845806	125	5	294.88	125	0.880961	25816	0.503208	2.7.11.1				PTHR27003,PTHR27003:SF115	PF08263,PF11721	Leucine-rich repeat (LRR) family protein		AT3G05990.1	LOC_Os05g32660.1	leucine-rich repeat family protein, putative, expressed
Misin16G149600	1.87481	0.000103	0.533386	0.903001	169	5	289.154	169	0.890648	12126	0.486791							Duplicated homeodomain-like superfamily protein		AT5G04760.1	LOC_Os05g37060.1	MYB family transcription factor, putative, expressed
Misin16G150700	1.9851	2.23e-05	0.503754	0.940367	109	5	319.321	109	0.876863	2084	0.545848					PTHR10593,PTHR10593:SF27		WIP domain protein 3	WIP3	AT1G08290.1	LOC_Os05g37190.1	ZOS5-08 - C2H2 zinc finger protein, expressed
Misin16G161200	2.06557	4e-07	0.484127	0.997946	113	5	315.717	113	0.866803	32	0.592339					PTHR31730,PTHR31730:SF2	PF11961,PF05003	Protein of unknown function (DUF668)		AT1G34320.1	LOC_Os05g35530.1	expressed protein
Misin16G200200	2.04918	7.26e-06	0.488	0.978659	86	5	332	86	0.868852	1126	0.586572		GO:0046983,GO:0008171		KOG3178	PTHR11746,PTHR11746:SF95	PF08100,PF00891	O-methyltransferase family protein		AT4G35160.1	LOC_Os08g35310.1	O-methyltransferase, putative, expressed
Misin16G222700	2.15499	0.00298114	0.464039	0.955294	51	5	357.078	51	0.855626	82544	0.668649	2.7.11.1	GO:0006468,GO:0004672		KOG1187	PTHR27005,PTHR27005:SF13	PF14380,PF07714	Protein kinase superfamily protein		AT1G18390.2	LOC_Os05g47770.1	serine/threonine-protein kinase At1g18390 precursor, putative, expressed
Misin16G231100	2.01639	3.58e-05	0.495935	0.922353	118	5	304.356	118	0.872951	3500	0.54642	2.7.11.24	GO:0016773,GO:0016020,GO:0005524	K04371		PTHR24055,PTHR24055:SF187	PF06293	MAP kinase 20	ATMPK20,MPK20	AT2G42880.1	LOC_Os05g49140.1	CGMC_MAPKCMGC_2.8 - CGMC includes CDA, MAPK, GSK3, and CLKC kinases, expressed
Misin17G047900	2.23696	3.64e-05	0.447035	0.954622	35	5	328.943	35	0.84538	2324	0.661857	1.14.17.4	GO:0055114,GO:0016491	K05933	KOG0143	PTHR10209,PTHR10209:SF189	PF14226,PF03171	2-oxoglutarate (2OG) and Fe(II)-dependent oxygenase superfamily protein		AT1G77330.1	LOC_Os05g05680.1	1-aminocyclopropane-1-carboxylate oxidase, putative, expressed
Misin17G119000	1.98808	2.03e-05	0.502999	0.959299	110	5	319.8	110	0.87649	3172	0.552332						PF15699				LOC_Os05g30500.1	expressed protein
Misin17G146400	2.00745	0.000149	0.498144	0.824918	93	5	297.419	93	0.874069	21240	0.51103		GO:0006355,GO:0003700			PTHR31985,PTHR31985:SF14	PF00847	Integrase-type DNA-binding superfamily protein		AT1G71520.1	LOC_Os01g66270.1	AP2 domain containing protein, expressed
Misin17G157300	2.10879	1.09e-06	0.474205	0.992997	85	5	327.059	85	0.861401	66	0.614772					PTHR24078,PTHR24078:SF279	PF00249	Duplicated homeodomain-like superfamily protein		AT5G04760.1	LOC_Os05g37060.1	MYB family transcription factor, putative, expressed
Misin17G158100	1.95231	0.00015	0.512214	0.810328	102	5	302.735	102	0.880961	19402	0.499563					PTHR10593,PTHR10593:SF27		WIP domain protein 4	WIP4	AT3G20880.1	LOC_Os05g37190.1	ZOS5-08 - C2H2 zinc finger protein, expressed
Misin17G199400	2.08942	8.53e-06	0.478602	0.973246	96	5	305.135	96	0.863823	672	0.573563		GO:0008171			PTHR11746,PTHR11746:SF95	PF00891	O-methyltransferase family protein		AT4G35160.1	LOC_Os12g25450.1	O-methyltransferase, putative, expressed
Misin17G203100	2.26826	0.00053	0.440867	0.767816	30	5	193.967	30	0.841468	49720	0.400758					PTHR33869,PTHR33869:SF5					LOC_Os01g55080.1	expressed protein
Misin17G243300	1.94486	5.4e-05	0.514176	0.92193	138	5	305.928	138	0.881893	6496	0.529286	2.7.11.24	GO:0016773,GO:0016020,GO:0005524	K04371		PTHR24055,PTHR24055:SF187	PF06293	MAP kinase 20	ATMPK20,MPK20	AT2G42880.1	LOC_Os05g49140.1	CGMC_MAPKCMGC_2.8 - CGMC includes CDA, MAPK, GSK3, and CLKC kinases, expressed
Misin18G007400	2.12519	0	0.470547	1	56	5	372.946	56	0.859352	0	0.680559
Misin18G074700	2.01639	8.4e-06	0.495935	0.971762	79	5	354.835	79	0.872951	1502	0.601416		GO:0055085,GO:0016021	K13783	KOG2533	PTHR11662,PTHR11662:SF153	PF07690	Major facilitator superfamily protein		AT2G13100.1	LOC_Os06g08170.1	transporter, major facilitator family, putative, expressed
Misin18G093700	2.02086	1.08e-05	0.494838	0.970667	126	5	315.675	126	0.872392	922	0.577102	2.7.11.1	GO:0006468,GO:0004672		KOG1187	PTHR27001,PTHR27001:SF134	PF07714	Protein kinase superfamily protein		AT3G57120.1	LOC_Os09g39860.1	protein kinase family protein, putative, expressed
Misin18G144100	2.01043	2.03e-05	0.497405	0.953698	141	5	301.326	141	0.873696	1342	0.55698					PTHR34996,PTHR34996:SF4					LOC_Os06g22150.1	expressed protein
Misin18G164600	2.11028	0.0024498	0.47387	0.928814	60	5	345.317	60	0.861215	51682	0.626709	2.7.11.1,2.7.10.2,2.7.10.1	GO:0005515,GO:0006468,GO:0004672		KOG1187	PTHR27000,PTHR27000:SF124	PF08263,PF13855,PF07714	Protein kinase family protein with leucine-rich repeat domain		AT5G25930.1	LOC_Os06g36270.5	receptor-like protein kinase 5 precursor, putative, expressed
Misin18G198700	1.97317	6.88e-05	0.506798	0.903484	125	5	300.36	125	0.878353	5816	0.520555					PTHR33228,PTHR33228:SF2		glutamine dumper 4	AtGDU4,GDU4	AT2G24762.1	LOC_Os06g42660.1	expressed protein
Misin18G200600	2.04173	0.00286082	0.489781	0.960565	114	5	313.868	114	0.869784	110930	0.574835										LOC_Os06g43080.1	expressed protein
Misin18G202900	1.9538	0.000321	0.511823	0.76297	101	5	285.95	101	0.880775	64932	0.471865	1.14.13.121	GO:0055114,GO:0020037,GO:0016705,GO:0005506		KOG0156	PTHR24298,PTHR24298:SF103	PF00067	cytochrome P450, family 71, subfamily A, polypeptide 25	CYP71A25	AT3G48280.1	LOC_Os06g43520.1	cytochrome P450 71D7, putative, expressed
Misin18G210700	1.85395	0.000871	0.539389	0.695823	168	5	247.613	168	0.893256	55020	0.407258		GO:0016021	K07297	KOG0748	PTHR20855,PTHR20855:SF55	PF03006	heptahelical transmembrane protein2	HHP2	AT4G30850.2	LOC_Os06g44250.1	haemolysin-III, putative, expressed
Misin18G238400	2.0611	2.75e-05	0.485177	0.899793	70	5	325.729	70	0.867362	2510	0.572458		GO:0008168			PTHR10108,PTHR10108:SF867	PF03141	S-adenosyl-L-methionine-dependent methyltransferases superfamily protein		AT5G14430.1	LOC_Os06g47294.1	methyltransferase, putative, expressed
Misin19G089500	1.93592	7.07e-05	0.516551	0.897272	143	5	298.755	143	0.88301	6724	0.515985		GO:0005509			PTHR10891,PTHR10891:SF634	PF13202	calmodulin-like 41	CML41	AT3G50770.1	LOC_Os06g11030.1	EF hand family protein, putative, expressed
Misin19G105500	2.03875	2.83e-05	0.490497	0.933098	117	5	305.179	117	0.870156	2388	0.559962	3.4.24.34	GO:0031012,GO:0008270,GO:0006508,GO:0004222			PTHR10201,PTHR10201:SF149	PF01471,PF00413	matrix metalloproteinase	MMP	AT1G70170.1	LOC_Os06g13180.1	metalloendoproteinase 1 precursor, putative, expressed
Misin19G196900	1.9076	0.000336	0.524219	0.793401	127	5	285.528	127	0.88655	38646	0.465029		GO:0016021	K07297	KOG0748	PTHR20855,PTHR20855:SF55	PF03006	heptahelical transmembrane protein2	HHP2	AT4G30850.2	LOC_Os06g44250.1	haemolysin-III, putative, expressed
Misin19G256600	2.00298	0.0114729	0.499256	0.789419	117	5	285.974	117	0.874627	555598	0.504364	3.2.1.14	GO:0008061,GO:0016998,GO:0006032,GO:0004568	K01183	KOG4742	PTHR22595,PTHR22595:SF34	PF00187,PF00182	basic chitinase	ATHCHIB,B-CHI,CHI-B,HCHIB,PR-3,PR3	AT3G12500.1	LOC_Os03g30470.1	CHIT4 - Chitinase family protein precursor, expressed
MisinT038600	2.20715	0.0020973	0.453072	0.849214	47	5	316.936	47	0.849106	182068	0.625121					PTHR31048,PTHR31048:SF13	PF00314	osmotin 34	ATOSM34,OSM34	AT4G11650.1	LOC_Os12g43430.1	thaumatin, putative, expressed
MisinT044200	1.95529	5.91e-05	0.511433	0.911748	148	5	298.669	148	0.880589	5520	0.526753	2.7.11.1	GO:0007165		KOG0583	PTHR24347,PTHR24347:SF230	PF14531,PF03822	SOS3-interacting protein 1	CIPK10,PKS2,SIP1,SNRK3.8	AT5G58380.1	LOC_Os12g02200.2	CAMK_KIN1/SNF1/Nim1_like.6 - CAMK includes calcium/calmodulin depedent protein kinases, expressed
MisinT051600	1.96721	2.24e-05	0.508333	0.956467	149	5	302.43	149	0.879098	2018	0.541019	4.1.1.28	GO:0030170,GO:0019752,GO:0016831			PTHR11999,PTHR11999:SF93	PF00282	Pyridoxal phosphate (PLP)-dependent transferases superfamily protein		AT2G20340.1	LOC_Os08g04560.1	decarboxylase, putative, expressed
MisinT090200	1.92846	0.00276751	0.518547	0.878128	134	5	295.47	134	0.883942	86058	0.495755
MisinT099800	1.87034	0.000432	0.534661	0.797092	163	5	286.779	163	0.891207	46924	0.476377	3.2.1.14	GO:0005975,GO:0004553,GO:0006468,GO:0005524,GO:0004672		KOG1187	PTHR27009,PTHR27009:SF16	PF00704,PF00069	receptor serine/threonine kinase, putative		AT4G18250.1	LOC_Os01g49580.1	Protein kinase domain containing protein, expressed
MisinT221900	2.05365	2.39e-05	0.486938	0.936761	119	5	284.252	119	0.868294	1120	0.531312		GO:0046983			PTHR11514,PTHR11514:SF33	PF00010	basic helix-loop-helix (bHLH) DNA-binding superfamily protein		AT5G57150.1	LOC_Os04g23550.1	basic helix-loop-helix family protein, putative, expressed
MisinT358100	1.93592	7.18e-05	0.516551	0.883777	119	5	311.832	119	0.88301	6388	0.513726	2.3.1.43	GO:0008374,GO:0006629	K06129	KOG2369	PTHR11440,PTHR11440:SF49	PF02450	alpha/beta-Hydrolases superfamily protein		AT1G27480.1	LOC_Os01g71800.1	lecithin cholesterol acyltransferase, putative, expressed
MisinT401500	1.9687	3.3e-05	0.507949	0.94048	116	5	311.914	116	0.878912	4288	0.530466					PTHR35547,PTHR35547:SF2					LOC_Os06g13940.1	expressed protein
MisinT488800	2.11028	0	0.47387	1	87	5	336.885	87	0.861215	0	0.636834					PTHR31741,PTHR31741:SF8	PF10250	O-fucosyltransferase family protein		AT5G35570.1	LOC_Os09g27080.1	growth regulator related protein, putative, expressed
MisinT498600	1.82414	0.000942	0.548203	0.656138	177	5	253.305	177	0.896982	62482	0.409879					PTHR12136,PTHR12136:SF49	PF07059	Protein of unknown function (DUF1336)		AT5G35180.4	LOC_Os08g34060.2	DUF1336 domain containing protein, expressed
MisinT504900	1.96125	8.69e-05	0.509878	0.897265	165	5	274.606	165	0.879844	5730	0.500193		GO:0005515			PTHR10024,PTHR10024:SF253	PF00168,PF08372	C2 calcium/lipid-binding plant phosphoribosyltransferase family protein		AT1G04150.1	LOC_Os02g57090.1	anthranilate phosphoribosyltransferase, putative, expressed
MisinT547000	1.98212	0.000113	0.504511	0.830883	139	5	265.043	139	0.877235	5822	0.474988	4.4.1.14	GO:0030170,GO:0009058	K01762		PTHR11751,PTHR11751:SF340	PF00155	1-amino-cyclopropane-1-carboxylate synthase 8	ACS8	AT4G37770.1	LOC_Os03g51740.1	aminotransferase, classes I and II, domain containing protein, expressed
Misin01G049600	1	0	1	0	1	1	1	1	1	0	0		GO:0043565,GO:0006355,GO:0003700			PTHR22952,PTHR22952:SF90	PF00170,PF12498	bZIP transcription factor family protein	AtbZIP63,BZO2H3	AT5G28770.2	LOC_Os03g58250.1	bZIP transcription factor domain containing protein, expressed
Misin01G336200	1	0	1	0	1	1	1	1	1	0	0
Misin07G370100	2.23994	0.00298063	0.44644	0.857143	14	5	283	14	0.845007	29764	0.547251	3.2.1.26	GO:0033926			PTHR31916,PTHR31916:SF3	PF12899	cytosolic invertase 2	CINV2	AT4G09510.1	LOC_Os02g34560.1	plant neutral invertase domain containing protein, expressed
Misin15G171600	2.02683	0.00110305	0.493382	0.721635	65	5	251.954	65	0.871647	51994	0.422033	2.7.12.1			KOG0192	PTHR23257,PTHR23257:SF499	PF14531	Protein kinase superfamily protein		AT3G22750.1	LOC_Os03g43760.1	protein kinase domain containing protein, expressed
Misin19G158500	2.45902	2.88e-06	0.406667	0.666667	7	6	142.571	7	0.817623	240	0.367452				KOG1303	PTHR22950,PTHR22950:SF208	PF01490	amino acid permease 1	AAP1,NAT2	AT1G58360.1	LOC_Os06g36180.1	amino acid transporter, putative, expressed
Misin02G320800	1.94635	0.000657	0.513783	0.620525	107	5	195.467	107	0.881706	65704	0.322553	1.14.11.4			KOG2130	PTHR12480,PTHR12480:SF5	PF01636,PF13621	transferases, transferring glycosyl groups		AT1G78280.1	LOC_Os03g27250.1	OsFBO14 - F-box and other domain containing protein, expressed
MisinT486600	1.87183	0.000944	0.534236	0.603852	160	5	219.581	160	0.891021	57550	0.362345
Misin01G089800	2.5544	0.000155	0.391482	0.615385	13	5	73.7692	13	0.8057	8962	0.2157					PTHR33832,PTHR33832:SF8					LOC_Os03g52370.2	PIII4 - Proteinase inhibitor II family protein precursor, expressed
Misin02G080100	3.18331	7.4e-07	0.314139	0.666667	3	6	36.6667	3	0.727086	2	0.632184					PTHR33832,PTHR33832:SF8					LOC_Os03g52370.2	PIII4 - Proteinase inhibitor II family protein precursor, expressed
Misin09G178600	2.71982	0.000323	0.367671	0.397059	17	6	40.0588	17	0.785022	9800	0.17316		GO:0005576,GO:0004867			PTHR33479	PF00228				LOC_Os03g60840.1	BBTI13 - Bowman-Birk type bran trypsin inhibitor precursor, expressed
Misin10G125800	3.12817	1.34e-05	0.319676	0.805556	9	6	24.7778	9	0.733979	78	0.344136		GO:0050832,GO:0042742			PTHR22595,PTHR22595:SF48	PF00967	pathogenesis-related 4	HEL,PR-4,PR4	AT3G04720.1	LOC_Os11g37960.1	WIP4 - Wound-induced protein precursor, expressed
Misin16G009100	2.26528	0.000793	0.441447	0.636782	30	5	142.2	30	0.841841	52240	0.292593		GO:0009611,GO:0004867			PTHR33091,PTHR33091:SF10	PF00280	Serine protease inhibitor, potato inhibitor I-type family protein		AT2G38870.1	LOC_Os12g25090.2	expressed protein
Misin17G012500	2.37258	0.000507	0.421482	0.623333	25	5	120.16	25	0.828428	34356	0.284739		GO:0009611,GO:0004867			PTHR33091,PTHR33091:SF8	PF00280	Serine protease inhibitor, potato inhibitor I-type family protein		AT2G38870.1	LOC_Os12g25090.2	expressed protein
Misin17G013900	2.2608	0.000584	0.44232	0.703333	25	5	158.84	25	0.842399	45866	0.323503
MisinT340700	2.48584	0.00152672	0.402278	0.428571	22	5	69.3182	22	0.81427	48342	0.190435		GO:0050832,GO:0042742			PTHR22595,PTHR22595:SF1	PF00967	pathogenesis-related 4	HEL,PR-4,PR4	AT3G04720.1	LOC_Os11g37950.1	WIP3 - Wound-induced protein precursor, expressed
Misin05G292400	2.0313	0.00111595	0.492296	0.460018	106	6	126.802	106	0.871088	31644	0.227652					PTHR34053,PTHR34053:SF1		Developmental regulator, ULTRAPETALA	ULT,ULT1	AT4G28190.1	LOC_Os01g57240.1	expressed protein
Misin06G302400	2.13115	0.000145	0.469231	0.712906	68	6	140.985	68	0.858607	7648	0.264513
Misin07G451800	2.25037	0.000149	0.444371	0.687902	59	6	118.237	59	0.843703	4842	0.251035	3.4.19.12		K11855	KOG1871	PTHR24006,PTHR24006:SF468	PF13423	ubiquitin-specific protease 21	UBP21	AT5G46740.1	LOC_Os02g46650.1	ubiquitin carboxyl-terminal hydrolase domain containing protein, expressed
Misin08G113400	2.13711	0.000158	0.467922	0.744707	58	6	164.017	58	0.857861	6208	0.304299		GO:0043565,GO:0006355,GO:0003700			PTHR32096,PTHR32096:SF31	PF03106	WRKY family transcription factor	AtWRKY22,WRKY22	AT4G01250.1	LOC_Os02g16540.1	WRKY39, expressed
Misin11G198500	2.00596	0.000412	0.498514	0.618477	90	5	150.356	90	0.874255	28752	0.257458	2.7.11.1,2.7.10.2	GO:0006468,GO:0004672		KOG1187	PTHR27001,PTHR27001:SF13	PF07714	Protein kinase superfamily protein		AT2G17220.1	LOC_Os04g47620.1	protein kinase APK1B, chloroplast precursor, putative, expressed
Misin16G081400	2.05216	0.000121	0.487291	0.777939	53	5	206.377	53	0.86848	9310	0.3492	2.3.1.162	GO:0016747			PTHR31147,PTHR31147:SF8	PF02458	HXXXD-type acyl-transferase family protein		AT3G62160.1	LOC_Os04g11810.1	transferase family protein, putative, expressed
Misin01G098900	2.56483	0.00298063	0.38989	0.6	5	6	125.6	5	0.804396	68320	0.381155					PTHR31060,PTHR31060:SF6		PRLI-interacting factor, putative		AT2G13690.1	LOC_Os03g51380.1	expressed protein
Misin01G265200	2.04769	0.000838	0.488355	0.612038	86	5	163.337	86	0.869039	29520	0.289605					PTHR10694,PTHR10694:SF33	PF02928,PF02375,PF02373	Transcription factor jumonji (jmj) family protein / zinc finger (C5HC2 type) family protein		AT5G46910.1	LOC_Os10g42690.1	jmjC domain containing protein, expressed
Misin02G086500	3.56334	0	0.280636	0	1	7	5	1	0.679583	0	0					PTHR31060,PTHR31060:SF6		BTB/POZ domain-containing protein		AT1G63850.1	LOC_Os03g51380.1	expressed protein
Misin01G428500	1.99255	0.000574	0.50187	0.684594	85	5	212.318	85	0.875931	21136	0.353863
Misin02G164800	2.02385	0.000874	0.494109	0.829322	74	5	297.176	74	0.872019	46662	0.503688	2.3.1.43	GO:0008374,GO:0006629	K06129	KOG2369	PTHR11440,PTHR11440:SF49	PF02450	alpha/beta-Hydrolases superfamily protein		AT1G27480.1	LOC_Os01g71800.1	lecithin cholesterol acyltransferase, putative, expressed
Misin02G216300	1.92101	0.0041595	0.520559	0.607757	123	5	215.951	123	0.884873	187036	0.355755	3.6.3.8	GO:0046872,GO:0000166	K01537		PTHR24093,PTHR24093:SF328	PF00690,PF00702,PF00689,PF00122	ATPase E1-E2 type family protein / haloacid dehalogenase-like hydrolase family protein		AT3G22910.1	LOC_Os10g28240.1	calcium-transporting ATPase, plasma membrane-type, putative, expressed
Misin02G390200	2.05514	8.56e-05	0.486584	0.784634	58	5	262.207	58	0.868107	19358	0.448217	3.1.3.4		K07252	KOG3146	PTHR11247	PF01569	Phosphatidic acid phosphatase (PAP2) family protein		AT5G03080.1	LOC_Os03g17940.1	phosphatase, putative, expressed
Misin02G418000	2.05812	3.3e-05	0.48588	0.857039	53	5	271.453	53	0.867735	4418	0.461654					PTHR21736,PTHR21736:SF15	PF07227,PF16312	Protein of unknown function (DUF1423)		AT1G14740.1	LOC_Os03g13590.1	potyvirus VPg interacting protein, putative, expressed
Misin03G047800	2.10283	9.61e-05	0.475549	0.902547	43	5	332.14	43	0.862146	8382	0.57965	3.2.1.14	GO:0005975,GO:0004553	K01183		PTHR11177,PTHR11177:SF214	PF00704	chitinase A	ATCHIA,CHIA	AT5G24090.1	LOC_Os11g47580.1	glycosyl hydrolase, putative, expressed
Misin03G097800	1.95231	0.000399	0.512214	0.77068	111	5	276.099	111	0.880961	26022	0.4594
Misin03G179700	1.98212	0.00026	0.504511	0.767722	80	5	262.962	80	0.877235	44434	0.430381			K13464		PTHR33077,PTHR33077:SF12	PF06200,PF09425	jasmonate-zim-domain protein 1	JAZ1,TIFY10A	AT1G19180.1	LOC_Os09g26780.1	zinc-finger protein, putative, expressed
Misin04G199400	1.94039	0.000785	0.515361	0.629164	103	5	194.039	103	0.882452	76014	0.31654					PTHR33077,PTHR33077:SF12	PF06200,PF09425	jasmonate-zim-domain protein 1	JAZ1,TIFY10A	AT1G19180.1	LOC_Os09g26780.1	zinc-finger protein, putative, expressed
Misin04G221500	2.05365	9.56e-06	0.486938	0.916384	60	5	337.767	60	0.868294	932	0.576394		GO:0008270,GO:0005515	K16285		PTHR14155,PTHR14155:SF184	PF13639	RING/U-box superfamily protein	XERICO	AT2G04240.2	LOC_Os09g30160.1	zinc finger, C3HC4 type domain containing protein, expressed
Misin05G363500	2.01043	0.000101	0.497405	0.780266	79	5	239.43	79	0.873696	7610	0.403081		GO:0006355,GO:0003700			PTHR31985,PTHR31985:SF14	PF00847	Integrase-type DNA-binding superfamily protein		AT1G71520.1	LOC_Os01g66270.1	AP2 domain containing protein, expressed
Misin06G037500	2.09538	4.31e-05	0.47724	0.825882	51	5	220.98	51	0.863078	8578	0.390425		GO:0055085,GO:0016021		KOG0254	PTHR31585,PTHR31585:SF7	PF07690	Major facilitator superfamily protein		AT5G54860.1	LOC_Os01g14100.1	BT1 family protein, putative, expressed
Misin06G069000	2.06259	1.99e-05	0.484827	0.871454	48	5	306.208	48	0.867176	4274	0.518119				KOG4467	PTHR13448	PF10151	Protein of unknown function DUF2359, transmembrane		AT1G23170.2	LOC_Os01g03760.1	expressed protein
Misin07G011400	2.09836	1.94e-05	0.476562	0.86711	43	5	229.163	43	0.862705	1374	0.399935	2.3.1.198,2.3.1.15	GO:0016746,GO:0008152	K13508		PTHR15486,PTHR15486:SF27	PF01553	glycerol-3-phosphate acyltransferase 6	ATGPAT6,GPAT6	AT2G38110.1	LOC_Os02g02340.1	glycerol-3-phosphate acyltransferase, putative, expressed
Misin07G445500	2.00745	0.000177	0.498144	0.75942	70	5	218.114	70	0.874069	31168	0.362316
Misin07G453500	1.93145	0.00452503	0.517747	0.662219	110	5	250.782	110	0.883569	213154	0.407775					PTHR10694,PTHR10694:SF33	PF02928,PF02375,PF02373	Transcription factor jumonji (jmj) family protein / zinc finger (C5HC2 type) family protein		AT5G46910.1	LOC_Os10g42690.1	jmjC domain containing protein, expressed
Misin07G487900	2.0775	5.82e-05	0.481349	0.829487	40	5	229.15	40	0.865313	5610	0.389049	6.3.2.19	GO:0016567,GO:0004842			PTHR22849,PTHR22849:SF17	PF04564	CYS, MET, PRO, and GLY protein 1	ATCMPG1,CMPG1	AT1G66160.1	LOC_Os02g50460.1	immediate-early fungal elicitor protein CMPG1, putative, expressed
Misin08G134500	2.0611	4.3e-05	0.485177	0.827696	44	5	264.545	44	0.867362	7598	0.443868		GO:0006508,GO:0004190			PTHR13683,PTHR13683:SF375		Eukaryotic aspartyl protease family protein		AT1G05840.1	LOC_Os02g27360.1	aspartic proteinase-like protein 2 precursor, putative, expressed
Misin08G207400	1.95678	0.000537	0.511043	0.726068	98	5	257.357	98	0.880402	74978	0.42259		GO:0005515	K13113	KOG3493	PTHR13042	PF00240	ubiquitin-like protein 5	UBL5	AT5G42300.1	LOC_Os02g41820.1	expressed protein
Misin08G248700	1.93294	0.00465168	0.517348	0.61388	114	5	230.667	114	0.883383	214100	0.377523	1.14.11.27				PTHR10694,PTHR10694:SF33	PF02928,PF02375,PF02373	Transcription factor jumonji (jmj) family protein / zinc finger (C5HC2 type) family protein		AT5G46910.1	LOC_Os10g42690.1	jmjC domain containing protein, expressed
Misin11G135300	2.13115	0.000794	0.469231	0.537282	62	6	159.355	62	0.858607	23128	0.295649	2.7.11.1	GO:0005515,GO:0006468,GO:0005524,GO:0004672		KOG1187	PTHR27000,PTHR27000:SF191	PF08263,PF00560,PF00069	Leucine-rich repeat protein kinase family protein		AT5G63930.1	LOC_Os04g42700.1	receptor-like protein kinase precursor, putative, expressed
Misin12G129700	1.98808	0.000112	0.502999	0.802527	83	5	281.361	83	0.87649	11458	0.467378		GO:0016021,GO:0008643,GO:0005351,GO:0000139		KOG2234	PTHR10231,PTHR10231:SF25	PF04142	UDP-galactose transporter 6	ATUTR6,UTR6	AT3G59360.2	LOC_Os04g41320.1	nucleotide-sugar transporter family protein, putative, expressed
Misin13G134900	2.07601	5.73e-05	0.481694	0.860936	54	5	259.963	54	0.865499	6766	0.449763	4.2.1.1		K01674	KOG0382	PTHR18952,PTHR18952:SF100	PF00194	alpha carbonic anhydrase 7	ACA7,ATACA7	AT1G08080.1	LOC_Os08g36630.1	bifunctional monodehydroascorbate reductase and carbonic anhydrasenectarin-3 precursor, putative, expressed
Misin13G168700	1.99851	8.7e-05	0.500373	0.815856	75	5	282.64	75	0.875186	16670	0.466403	2.7.11.1	GO:0006468,GO:0004672	K13429	KOG1187	PTHR27001,PTHR27001:SF12	PF07714	chitin elicitor receptor kinase 1	CERK1,LYSM RLK1	AT3G21630.1	LOC_Os08g42580.1	protein kinase domain containing protein, expressed
Misin16G197100	2.01937	0.000437	0.495203	0.729773	62	5	259.774	62	0.872578	26862	0.43009	2.7.11.1	GO:0006468,GO:0005524,GO:0004674,GO:0004672	K08790		PTHR24356,PTHR24356:SF173	PF00433,PF07714,PF00069	AGC (cAMP-dependent, cGMP-dependent and protein kinase C) kinase family protein		AT4G14350.3	LOC_Os05g43570.2	AGC_AGC_other_NDRh_TRCd.2 - ACG kinases include homologs to PKA, PKG and PKC, expressed
Misin17G083200	2.01192	0.000156	0.497037	0.807476	63	5	268.54	63	0.87351	17542	0.442405	2.3.1.167	GO:0016747			PTHR31147,PTHR31147:SF8	PF02458	HXXXD-type acyl-transferase family protein		AT3G62160.1	LOC_Os04g11810.1	transferase family protein, putative, expressed
Misin18G012900	2.06408	4.16e-05	0.484477	0.843985	57	5	282.947	57	0.86699	9028	0.48784		GO:0055085,GO:0016021		KOG2325	PTHR23510,PTHR23510:SF19	PF03105,PF07690	Major Facilitator Superfamily with SPX (SYG1/Pho81/XPR1) domain-containing protein		AT4G22990.1	LOC_Os06g03860.1	uncharacterized membrane protein, putative, expressed
Misin18G105700	2.14903	0.000133	0.465326	0.782361	38	5	202.526	38	0.856371	4854	0.369574
Misin19G235000	1.96125	0.000324	0.509878	0.744775	115	5	250.417	115	0.879844	19852	0.423718	3.4.23.12	GO:0006508,GO:0004190		KOG1339	PTHR13683,PTHR13683:SF232	PF00026	Eukaryotic aspartyl protease family protein		AT4G35880.1	LOC_Os06g50390.1	eukaryotic aspartyl protease domain containing protein, expressed
MisinT554000	2.02235	0.000142	0.494473	0.71185	69	5	215.333	69	0.872206	9876	0.361905	2.7.11.1	GO:0006468,GO:0005524,GO:0004672		KOG0580	PTHR27000,PTHR27000:SF191	PF00069	Leucine-rich repeat protein kinase family protein		AT5G63930.1	LOC_Os04g42700.1	receptor-like protein kinase precursor, putative, expressed
MisinT587400	1.98361	0.000168	0.504132	0.791139	80	5	289.538	80	0.877049	23104	0.476213		GO:0016020			PTHR19241,PTHR19241:SF270	PF01061	pleiotropic drug resistance 1	ATPDR1,PDR1	AT3G16340.1	LOC_Os06g36090.1	ABC-2 type transporter, putative, expressed
Misin04G343500	2	0.000167	0.5	0.777464	107	5	249.542	107	0.875	9090	0.435501	2.7.11.22,2.7.11.23				PTHR24056,PTHR24056:SF228		Protein kinase superfamily protein	IBS1	AT1G18670.1	LOC_Os07g40550.1	IBS1, putative, expressed
Misin04G398300	2.15797	5.24e-06	0.463398	0.933555	43	5	302.93	43	0.855253	556	0.562023	3.6.1.5	GO:0016787			PTHR11782,PTHR11782:SF48	PF01150	apyrase 2	APY2,ATAPY2	AT5G18280.1	LOC_Os07g48430.1	nucleoside-triphosphatase, putative, expressed
Misin07G233800	2.53353	9.7e-07	0.394706	0.733333	6	6	152.5	6	0.808308	16	0.439481	1.1.1.100			KOG0725	PTHR24322,PTHR24322:SF364	PF13561	NAD(P)-binding Rossmann-fold superfamily protein		AT3G55290.1	LOC_Os08g39960.1	3-oxoacyl-reductase, chloroplast precursor, putative, expressed
Misin13G130000	2.04173	0.000167	0.489781	0.805203	58	5	247.879	58	0.869784	16444	0.416604	3.6.1.5	GO:0016787			PTHR11782,PTHR11782:SF48	PF01150	apyrase 1	APY1,ATAPY1	AT3G04080.1	LOC_Os07g48430.1	nucleoside-triphosphatase, putative, expressed
Misin16G225300	2.07452	2.4e-05	0.48204	0.914484	82	5	300.854	82	0.865686	1774	0.544039	2.7.11.1	GO:0006468,GO:0004672		KOG1187	PTHR27001,PTHR27001:SF83	PF07714	Leucine-rich repeat protein kinase family protein	MRH1	AT4G18640.1	LOC_Os01g48390.2	expressed protein
Misin18G111600	2.03577	0.000772	0.491215	0.744707	58	5	226.19	58	0.870529	41858	0.378877		GO:0007076,GO:0000796	K06678		PTHR14418,PTHR14418:SF5	PF12719	ARM repeat superfamily protein	EMB2656	AT5G37630.1	LOC_Os06g14460.1	chromosome condensation protein like, putative, expressed
Misin19G159600	2.22653	0.000583	0.44913	0.681818	12	5	216.167	12	0.846684	7210	0.409407	2.7.11.1,2.7.10.2,2.7.10.1	GO:0005515,GO:0006468,GO:0005524,GO:0004672		KOG1187	PTHR27000,PTHR27000:SF124	PF08263,PF13855,PF00069	Protein kinase family protein with leucine-rich repeat domain		AT5G25930.1	LOC_Os06g36270.4	receptor-like protein kinase 5 precursor, putative, expressed
MisinT232300	2.07899	0.000166	0.481004	0.667637	95	5	201.621	95	0.865127	5242	0.376862	2.7.11.1	GO:0048544,GO:0006468,GO:0005524,GO:0004672		KOG1187	PTHR27002,PTHR27002:SF80	PF00954,PF08276,PF01453,PF00069	S-domain-2 5	SD2-5	AT4G32300.1	LOC_Os04g23760.1	lectin protein kinase family protein, putative, expressed
Misin06G282100	2.2161	0.000365	0.451244	0.812866	19	5	366.316	19	0.847988	11524	0.697744		GO:0005515		KOG0267	PTHR19845,PTHR19845:SF8	PF13925,PF00400	Transducin/WD40 repeat-like superfamily protein		AT1G61210.2	LOC_Os01g57210.1	katanin p80 WD40 repeat-containing subunit B1 homolog 1, putative, expressed
Misin07G254000	2.2772	0	0.439136	1	19	5	393.579	19	0.84035	0	0.803222		GO:0043531		KOG4658	PTHR23155,PTHR23155:SF613	PF00931	LRR and NB-ARC domains-containing disease resistance protein		AT3G14460.1	LOC_Os08g43000.1	CC-NBS-LRR, putative, expressed
Misin11G213500	2.10581	8.12e-05	0.474876	0.846049	102	5	254.343	102	0.861773	2802	0.490064		GO:0009733			PTHR31374,PTHR31374:SF24	PF02519	SAUR-like auxin-responsive protein family		AT2G46690.1	LOC_Os04g52684.1	expressed protein
Misin17G164800	2.00447	0.00305876	0.498885	0.823685	83	5	302.867	83	0.874441	61356	0.513314	2.3.1.15,2.3.1.198		K13508		PTHR15486,PTHR15486:SF25		glycerol-3-phosphate acyltransferase 5	ATGPAT5,GPAT5	AT3G11430.1	LOC_Os05g38350.1	glycerol-3-phosphate acyltransferase 8, putative, expressed
Misin01G172700	1	0	1	0	1	1	1	1	1	0	0					PTHR33565,PTHR33565:SF2	PF05564	Dormancy/auxin associated family protein		AT2G33830.2	LOC_Os11g44810.1	auxin-repressed protein, putative, expressed
Misin12G063000	1	0	1	0	1	1	1	1	1	0	0	6.1.1.14	GO:0006418,GO:0005524,GO:0004812,GO:0000166	K01880		PTHR10745,PTHR10745:SF5	PF00587,PF03129	glycyl-tRNA synthetase / glycine--tRNA ligase		AT1G29880.1	LOC_Os04g32650.1	tRNA synthetase class II core domain containing protein, expressed
Misin01G472200	2.31893	0	0.431234	1	9	5	364.333	9	0.835134	0	0.767018	2.3.1.198,2.3.1.15	GO:0016746,GO:0008152			PTHR15486,PTHR15486:SF7	PF01553	glycerol-3-phosphate acyltransferase 6	ATGPAT6,GPAT6	AT2G38110.1	LOC_Os10g27330.1	glycerol-3-phosphate acyltransferase, putative, expressed
Misin04G400900	2.10879	1.67e-05	0.474205	0.847795	38	5	267.789	38	0.861401	1056	0.470632		GO:0008565,GO:0006606,GO:0005737,GO:0005634,GO:0005515		KOG0166	PTHR23316,PTHR23316:SF17	PF01749,PF16186,PF00514	importin alpha isoform 4	IMPA-4	AT1G09270.1	LOC_Os07g48880.2	importin subunit alpha-1b, putative, expressed
Misin06G284300	1.99404	0.000165	0.501495	0.786297	97	5	260.701	97	0.875745	12594	0.446406		GO:0005515			PTHR23155,PTHR23155:SF573	PF13855	NB-ARC domain-containing disease resistance protein		AT4G27190.1	LOC_Os01g58530.1	NB-ARC/LRR disease resistance protein, putative, expressed
Misin06G308000	2.13264	3.81e-06	0.468903	0.95877	54	5	342.833	54	0.85842	528	0.629052				KOG1305	PTHR22950,PTHR22950:SF323	PF01490	Transmembrane amino acid transporter family protein		AT3G56200.1	LOC_Os01g61044.1	transmembrane amino acid transporter protein, putative, expressed
Misin07G374100	2.32042	5.6e-07	0.430957	0.973856	18	5	230.111	18	0.834948	22	0.501331	3.2.2.27				PTHR10359,PTHR10359:SF22	PF15629,PF15628	HhH-GPD base excision DNA repair family protein	DME	AT5G04560.2	LOC_Os01g11900.1	hhH-GPD superfamily base excision DNA repair protein, expressed
Misin07G458600	2.14009	6.55e-06	0.46727	0.917949	40	5	229.375	40	0.857489	316	0.417805	1.14.13.93	GO:0055114,GO:0020037,GO:0016705,GO:0005506	K09843	KOG0157	PTHR24286,PTHR24286:SF10	PF00067	cytochrome P450, family 707, subfamily A, polypeptide 1	CYP707A1	AT4G19230.1	LOC_Os02g47470.1	cytochrome P450, putative, expressed
Misin09G049300	2.12221	1.98e-05	0.471208	0.854694	50	5	226.78	50	0.859724	762	0.411579	3.4.23.12	GO:0006508,GO:0004190		KOG1339	PTHR13683,PTHR13683:SF331	PF00026	Eukaryotic aspartyl protease family protein		AT4G33490.2	LOC_Os11g08100.1	eukaryotic aspartyl protease domain containing protein, expressed
Misin09G097900	2.02385	0.000467	0.494109	0.874317	61	5	299.246	61	0.872019	16742	0.496262					PTHR23155,PTHR23155:SF529					LOC_Os08g14850.1	resistance protein, putative, expressed
Misin15G132100	2.11624	5.83e-05	0.472535	0.881599	52	5	231.654	52	0.860469	1424	0.415896		GO:0006950,GO:0005516			PTHR31713,PTHR31713:SF16	PF07887	Calmodulin-binding protein		AT5G57580.1	LOC_Os12g36910.1	calmodulin binding protein, putative, expressed
MisinT425400	2.12221	0.000144	0.471208	0.897678	53	5	301.415	53	0.859724	6628	0.548027					PTHR24177,PTHR24177:SF43	PF13962	Ankyrin repeat family protein		AT4G11000.1	LOC_Os06g18900.1	cadmium tolerance factor, putative, expressed
Misin01G479800	2.08346	5.49e-05	0.479971	0.827273	56	5	188.893	56	0.864568	5652	0.331391				KOG3576	PTHR10694,PTHR10694:SF45	PF02375,PF02373	relative of early flowering 6	REF6	AT3G48430.1	LOC_Os01g67970.1	ZOS1-20 - C2H2 zinc finger protein, expressed
Misin02G496500	2.03279	0.000103	0.491935	0.791351	75	5	234.44	75	0.870902	7470	0.402127		GO:0005515	K03364		PTHR19918,PTHR19918:SF1	PF00400	FIZZY-related 2	CCS52A1,FZR2	AT4G22910.1	LOC_Os03g03150.1	WD repeat-containing protein, putative, expressed
Misin05G271900	2.49329	0.0126082	0.401076	0.352941	17	6	75.4118	17	0.813338	436430	0.208824
Misin07G328400	2.45156	3.95e-05	0.407903	0.889706	17	6	148.941	17	0.818554	628	0.385858		GO:0004518			PTHR15160,PTHR15160:SF3	PF02577	Wound-responsive family protein		AT1G19660.2	LOC_Os08g26870.3	wound responsive protein, putative, expressed
Misin18G257200	2.34426	2.92e-05	0.426573	0.861742	33	6	135.636	33	0.831967	936	0.310381	2.7.11.24	GO:0016773,GO:0016020,GO:0005524		KOG0660	PTHR24055,PTHR24055:SF211	PF06293	MAP kinase 9	MPK9	AT3G18040.1	LOC_Os06g49430.1	CGMC_MAPKCMGC_2.11 - CGMC includes CDA, MAPK, GSK3, and CLKC kinases, expressed
Misin19G021700	2.38003	0.000276	0.420163	0.818182	33	6	129.545	33	0.827496	4074	0.312912		GO:0006334,GO:0005634,GO:0003677,GO:0000786	K11275		PTHR11467,PTHR11467:SF50	PF00538	histone H1-3	HIS1-3	AT2G18050.1	LOC_Os06g04020.1	histone H1, putative, expressed
Misin02G401600	2.29657	7.76e-06	0.435432	0.925403	32	6	164.531	32	0.837928	554	0.352315	2.7.11.1				PTHR27006,PTHR27006:SF12		Protein kinase superfamily protein		AT3G09010.1	LOC_Os03g15770.2	tyrosine protein kinase domain containing protein, putative, expressed
Misin05G219100	2.06259	0.000402	0.484827	0.633845	69	5	140.594	69	0.867176	19542	0.246657	2.7.11.1	GO:0006468,GO:0004672		KOG0192	PTHR23257,PTHR23257:SF457	PF14381,PF07714	Mitogen activated protein kinase kinase kinase-related		AT3G58640.1	LOC_Os01g48330.1	protein kinase domain containing protein, expressed
Misin05G235500	2.17437	4.19e-06	0.459904	0.948949	37	5	212.459	37	0.853204	228	0.39936					PTHR10217,PTHR10217:SF477	PF07885,PF00027,PF11834,PF13857,PF12796	K+ transporter 1	AKT1,ATAKT1,KT1	AT2G26650.1	LOC_Os01g45990.1	potassium channel AKT1, putative, expressed
Misin05G267300	2.10432	4.89e-05	0.475212	0.822745	51	5	194.627	51	0.86196	4254	0.345697	2.7.11.1	GO:0006468,GO:0004672		KOG0192	PTHR23257,PTHR23257:SF378	PF12796,PF07714	Integrin-linked protein kinase family		AT3G58760.1	LOC_Os01g54480.1	serine/threonine protein kinase, putative, expressed
Misin06G049200	2.47392	1.11e-06	0.404217	0.833333	4	6	155.75	4	0.81576	2	0.404545									AT5G26770.1	LOC_Os05g04530.1	IF, putative, expressed
Misin06G262900	2.40387	7.25e-05	0.415995	0.849003	27	6	120.148	27	0.824516	1220	0.298134		GO:0055085	K15280	KOG1443	PTHR11132,PTHR11132:SF58	PF08449	Nucleotide/sugar transporter family protein		AT1G06470.1	LOC_Os01g54580.1	transporter family protein, putative, expressed
Misin06G282000	2.22057	0.000172	0.450336	0.828205	40	6	152.325	40	0.847429	5006	0.304042		GO:0016021,GO:0015031		KOG3088	PTHR10687,PTHR10687:SF19	PF04144	secretory carrier 3	SC3	AT1G61250.1	LOC_Os01g57220.1	secretory carrier-associated membrane protein, putative, expressed
Misin06G358800	2.54396	2.78e-06	0.393087	0.933333	16	6	127.188	16	0.807004	52	0.391346				KOG1877	PTHR12444,PTHR12444:SF2		ARM repeat superfamily protein		AT1G05960.1	LOC_Os01g67290.1	cyclin-related protein, putative, expressed
Misin06G367300	2.19076	3.84e-05	0.456463	0.818182	44	6	165.045	44	0.851155	1568	0.318621				KOG0764,KOG0758	PTHR24089,PTHR24089:SF326	PF00153	Mitochondrial substrate carrier family protein		AT5G48970.1	LOC_Os01g70800.1	mitochondrial carrier protein, putative, expressed
Misin08G164300	2.24441	8.55e-05	0.445551	0.786939	50	6	138.3	50	0.844449	2078	0.286335	2.7.11.25	GO:0006468,GO:0005524,GO:0004672		KOG0198	PTHR24361,PTHR24361:SF381	PF00069	mitogen-activated protein kinase kinase kinase 3	MAP3KA,MAPKKK3	AT1G53570.1	LOC_Os02g35010.1	STE_MEKK_ste11_MAP3K.9 - STE kinases include homologs to sterile 7, sterile 11 and sterile 20 from yeast, expressed
Misin11G030600	2.46051	2.25e-06	0.40642	0.952381	21	6	139.238	21	0.817437	34	0.373292		GO:0016192,GO:0006904	K15292		PTHR11679,PTHR11679:SF38	PF00995	Sec1/munc18-like (SM) proteins superfamily	KEU	AT1G12360.1	LOC_Os02g25580.1	Sec1 family transport protein, putative, expressed
Misin18G039900	2.1073	0.000783	0.47454	0.684294	62	6	154.242	62	0.861587	17930	0.279931					PTHR33120					LOC_Os06g05420.1	expressed protein
MisinT106300	2.03279	0.000139	0.491935	0.789574	73	5	276.685	73	0.870902	26514	0.472966
MisinT496200	2.34724	4.4e-07	0.426032	0.97619	21	6	175.429	21	0.831595	14	0.392458	4.1.99.12,3.5.4.25	GO:0009231,GO:0003935,GO:0008686	K14652	KOG1284	PTHR21327,PTHR21327:SF11	PF00925,PF00926	GTP cyclohydrolase II	ATGCH,ATRIBA1,GCH,RFD1	AT5G64300.1	LOC_Os02g36340.1	riboflavin biosynthesis protein ribAB, chloroplast precursor, putative, expressed
Misin01G225500	2.37109	2.9e-07	0.421747	0.974359	13	6	172.692	13	0.828614	50	0.398828	3.2.1.14	GO:0005975,GO:0004553			PTHR11177,PTHR11177:SF186	PF00704				LOC_Os10g28050.1	chitinase 2, putative, expressed
Misin01G230600	2.77049	0	0.360947	1	3	6	108	3	0.778689	0	0.516746		GO:0005515			PTHR24413,PTHR24413:SF133	PF01344	Galactose oxidase/kelch repeat superfamily protein		AT1G14330.1	LOC_Os03g07530.2	OsFBK12 - F-box domain and kelch repeat containing protein, expressed
Misin04G094200	2.33383	0	0.42848	1	9	5	411.556	9	0.833271	0	0.886973					PTHR33430,PTHR33430:SF2		maternal effect embryo arrest 60	MEE60	AT5G05950.1	LOC_Os07g13600.1	expressed protein
Misin05G039400	2.29657	0	0.435432	1	11	5	360.455	11	0.837928	0	0.744741		GO:0043565,GO:0006355,GO:0003700			PTHR31429,PTHR31429:SF15	PF03106	WRKY DNA-binding protein 72	ATWRKY72,WRKY72	AT5G15130.1	LOC_Os01g09080.1	WRKY107, expressed
Misin05G272200	2.12817	2.86e-05	0.469888	0.884752	48	5	272.896	48	0.858979	1956	0.497078	2.7.11.1	GO:0005515,GO:0006468,GO:0004672		KOG1187	PTHR27000,PTHR27000:SF147	PF08263,PF13855,PF07714	Protein kinase family protein with leucine-rich repeat domain		AT5G25930.1	LOC_Os01g53920.1	receptor-like protein kinase 5 precursor, putative, expressed
Misin08G189500	2.1848	0	0.457708	1	29	5	394.379	29	0.8519	0	0.737158					PTHR34806,PTHR34806:SF2	PF16974	Calcineurin-like metallo-phosphoesterase superfamily protein		AT4G24730.4	LOC_Os02g38230.1	high affinity nitrate transporter, putative, expressed
Misin11G005200	2.06706	5.25e-05	0.483778	0.853061	50	5	312.6	50	0.866617	10908	0.532538	2.4.2.24	GO:0016020,GO:0015018		KOG1476	PTHR10896,PTHR10896:SF33	PF03360	Nucleotide-diphospho-sugar transferases superfamily protein	I9H,IRX9-L	AT1G27600.1	LOC_Os04g01280.1	glycosyltransferase family 43 protein, putative, expressed
Misin17G152200	2.04024	0.000108	0.490139	0.823495	59	5	298.831	59	0.86997	4652	0.503082	2.4.2.14		K00764		PTHR11907,PTHR11907:SF11	PF13537	GLN phosphoribosyl pyrophosphate amidotransferase 1	ASE1,ATASE,ATASE1	AT2G16570.1	LOC_Os05g35580.1	amidophosphoribosyltransferase, chloroplast precursor, putative, expressed
MisinT136300	2.30849	0	0.433183	1	12	5	425.5	12	0.836438	0	0.890167		GO:0005515			PTHR23083,PTHR23083:SF430	PF00515,PF13414	ETO1-like 1	EOL1	AT4G02680.1	LOC_Os11g37520.1	BTBT3 - Bric-a-Brac, Tramtrack, Broad Complex BTB domain with tetratricopeptide repeats, expressed
MisinT140300	2.07303	4.47e-05	0.482387	0.860668	53	5	289.245	53	0.865872	7226	0.500424		GO:0003676	K14411	KOG4205	PTHR24012,PTHR24012:SF394	PF00076	RNA-binding (RRM/RBD/RNP motifs) family protein		AT4G14300.1	LOC_Os07g03240.1	RNA recognition motif containing protein, putative, expressed
Misin01G252800	3.95976	0	0.25254	0	1	7	3	1	0.63003	0	0	2.4.1.34	GO:0016020,GO:0006075,GO:0003843,GO:0000148			PTHR12741,PTHR12741:SF5	PF02364	glucan synthase-like 8	ATGSL08,ATGSL8,CHOR,GSL08,GSL8	AT2G36850.1	LOC_Os06g08380.1	1,3-beta-glucan synthase component domain containing protein, expressed
Misin02G249900	2.96125	0.0059568	0.337695	0	3	6	46.6667	3	0.754844	278662	0.333333	2.4.1.34	GO:0016020,GO:0006075,GO:0003843,GO:0000148			PTHR12741,PTHR12741:SF5	PF02364	glucan synthase-like 8	ATGSL08,ATGSL8,CHOR,GSL08,GSL8	AT2G36850.1	LOC_Os06g51270.1	1,3-beta-glucan synthase component domain containing protein, expressed
Misin05G110100	2.24441	6.7e-07	0.445551	0.982456	19	6	192.684	19	0.844449	22	0.380048					PTHR38393,PTHR38393:SF1				AT5G17460.1	LOC_Os01g03500.1	expressed protein
Misin06G252000	2.29806	3.07e-06	0.435149	0.867647	17	5	218.941	17	0.837742	142	0.456127	2.7.11.1	GO:0006468,GO:0004672,GO:0005515		KOG1187	PTHR27000,PTHR27000:SF147	PF08263,PF07714,PF13855	Protein kinase family protein with leucine-rich repeat domain		AT5G25930.1	LOC_Os01g53920.1	receptor-like protein kinase 5 precursor, putative, expressed
Misin19G116500	2.4769	2.2e-07	0.40373	0.964286	8	6	169	8	0.815387	10	0.438961	3.6.1.7		K01512	KOG3360	PTHR10029,PTHR10029:SF9	PF00708	acylphosphatase family		AT5G03370.1	LOC_Os06g15390.1	acylphosphatase, putative, expressed
Misin03G250800	2.35917	0	0.423879	1	7	5	304.857	7	0.830104	0	0.675958				KOG1427	PTHR22870,PTHR22870:SF138	PF00415	Regulator of chromosome condensation (RCC1) family protein		AT5G60870.1	LOC_Os09g38755.1	E3 ubiquitin-protein ligase HERC2, putative, expressed
Misin10G035600	2.06855	7.54e-06	0.483429	0.951515	45	5	317.333	45	0.866431	584	0.535132										LOC_Os11g06150.1	basic proline-rich protein precursor, putative, expressed
Misin02G033500	2.44113	4.6e-07	0.409646	0.911111	10	6	164.5	10	0.819858	14	0.413317		GO:0043565,GO:0006355,GO:0003700			PTHR22952,PTHR22952:SF90	PF00170,PF12498	bZIP transcription factor family protein	ATBZIP10,BZO2H1	AT4G02640.1	LOC_Os03g58250.1	bZIP transcription factor domain containing protein, expressed
Misin01G306800	2.50522	0	0.399167	1	7	6	193.286	7	0.811848	0	0.536905					PTHR31587,PTHR31587:SF2	PF10225	Uncharacterized conserved protein (DUF2215)		AT5G67610.1	LOC_Os03g31570.1	proline-rich family protein, putative, expressed
Misin06G349400	2.31148	0	0.432624	1	8	5	421	8	0.836066	0	0.877083	6.3.2.19	GO:0016567,GO:0004842,GO:0005515			PTHR23315,PTHR23315:SF117	PF04564,PF00514	RING/U-box superfamily protein with ARM repeat domain		AT2G23140.1	LOC_Os01g66130.1	armadillo/beta-catenin repeat family protein, putative, expressed
Misin07G456900	2.31893	0	0.431234	1	11	5	404.727	11	0.835134	0	0.857473		GO:0055085,GO:0016020,GO:0006810,GO:0015171,GO:0003333		KOG1287	PTHR11785,PTHR11785:SF412	PF00324	Amino acid permease family protein		AT1G31830.1	LOC_Os02g47210.1	amino acid permease family protein, putative, expressed
Misin10G155100	2.22504	0.000124	0.449431	0.91342	22	5	329.591	22	0.84687	8820	0.633829										LOC_Os02g13860.1	expressed protein
Misin01G335700	3.00298	0	0.333002	1	2	6	103	2	0.749627	0	0.746377			K13464		PTHR33077,PTHR33077:SF9	PF09425,PF06200	TIFY domain/Divergent CCT motif family protein	JAZ2,TIFY10B	AT1G74950.1	LOC_Os03g28940.1	ZIM domain containing protein, putative, expressed
Misin01G356600	3.43368	0	0.291233	1	3	7	14	3	0.69579	0	0.777778	1.14.13.21	GO:0055114,GO:0020037,GO:0016705,GO:0005506		KOG0156	PTHR24298,PTHR24298:SF158	PF00067	cytochrome P450, family 81, subfamily F, polypeptide 3	CYP81F3	AT4G37400.1	LOC_Os09g26960.1	cytochrome P450, putative, expressed
Misin05G227800	2.94635	0.000202	0.339403	0.622222	10	6	22.5	10	0.756706	21786	0.16791	3.2.1.14	GO:0005975,GO:0004553	K01183		PTHR11177,PTHR11177:SF165	PF00704	chitinase A	ATCHIA,CHIA	AT5G24090.1	LOC_Os01g47070.1	glycosyl hydrolase, putative, expressed
Misin06G200300	2.44411	0.00287522	0.409146	0.425	16	6	89	16	0.819486	191728	0.223058	3.2.1.14				PTHR11177,PTHR11177:SF165		chitinase A	ATCHIA,CHIA	AT5G24090.1	LOC_Os01g47070.1	glycosyl hydrolase, putative, expressed
Misin06G200400	2.45604	0.00251277	0.40716	0.408333	16	6	78.75	16	0.817996	164130	0.200382	3.2.1.14	GO:0005975,GO:0004553	K01183		PTHR11177,PTHR11177:SF165	PF00704	chitinase A	ATCHIA,CHIA	AT5G24090.1	LOC_Os01g47070.1	glycosyl hydrolase, putative, expressed
Misin07G480900	2.3532	0	0.424953	1	5	5	293.2	5	0.830849	0	0.642982	2.4.1.43	GO:0016757,GO:0047262			PTHR32116,PTHR32116:SF29	PF01501	galacturonosyltransferase 9	GAUT9	AT3G02350.1	LOC_Os02g51130.1	glycosyl transferase 8 domain containing protein, putative, expressed
Misin07G064400	3.27422	0	0.305416	1	2	6	14.5	2	0.715723	0	0.537037		GO:0000160	K14491		PTHR26402,PTHR26402:SF529	PF00072	response regulator 12	ARR12,RR12	AT2G25180.1	LOC_Os02g08500.1	two-component response regulator, putative, expressed
Misin11G082700	2.99851	3.17e-05	0.333499	0.333333	3	6	55.3333	3	0.750186	582	0.395683	2.5.1.18	GO:0005515		KOG4420	PTHR11260,PTHR11260:SF274	PF13410,PF13417	Glutathione S-transferase family protein		AT1G77290.1	LOC_Os04g35560.2	glutathione S-transferase, putative, expressed
Misin04G027900	2.07452	3.56e-05	0.48204	0.850196	51	5	251.49	51	0.865686	1618	0.432857		GO:0016020			PTHR13018,PTHR13018:SF22	PF14703,PF13967,PF02714	Early-responsive to dehydration stress protein (ERD4)	ERD4	AT1G30360.1	LOC_Os07g05570.1	ERD4 protein, putative, expressed
Misin04G362100	2.43368	5.3e-07	0.4109	0.969697	12	6	199.333	12	0.82079	14	0.490969		GO:0005515,GO:0005634,GO:0003677			PTHR23335,PTHR23335:SF6	PF01833,PF00612,PF03859	Calmodulin-binding transcription activator protein with CG-1 and Ankyrin domains		AT5G64220.1	LOC_Os07g43030.1	calmodulin-binding transcription activator, putative, expressed
Misin05G055900	2.22504	3.16e-06	0.449431	0.938406	24	6	195.542	24	0.84687	660	0.379693
Misin07G322100	2.15946	3.86e-05	0.463078	0.772177	32	6	193.125	32	0.855067	1426	0.352418	3.6.3.1	GO:0046872,GO:0000166,GO:0016021,GO:0015914,GO:0005524,GO:0004012,GO:0000287	K01530		PTHR24092,PTHR24092:SF75	PF00122,PF12710,PF16209,PF16212	ATPase E1-E2 type family protein / haloacid dehalogenase-like hydrolase family protein		AT3G27870.1	LOC_Os08g29150.1	phospholipid-transporting ATPase, putative, expressed
Misin07G541700	2.25335	0.000327	0.443783	0.661538	26	6	154.654	26	0.843331	7650	0.306853	3.6.4.1	GO:0016459,GO:0005524,GO:0003774,GO:0005515	K10357		PTHR13140,PTHR13140:SF382	PF02736,PF00612,PF01843,PF00063	myosin XI B	ATXIB,XI-8,XI-B,XIB	AT1G04160.1	LOC_Os02g57190.1	Myosin head domain containing protein, expressed
Misin08G323800	2.31744	4.1e-06	0.431511	0.866667	16	6	194.188	16	0.83532	116	0.413165					PTHR10217,PTHR10217:SF544		cyclic nucleotide-gated channel 17	ATCNGC17,CNGC17	AT4G30360.1	LOC_Os02g54760.1	cyclic nucleotide-gated ion channel 14, putative, expressed
Misin13G116900	2.33085	0.00298542	0.429028	0.789474	19	6	198.263	19	0.833644	176572	0.427178		GO:0016020		KOG3358	PTHR10050,PTHR10050:SF33	PF02815	stromal cell-derived factor 2-like protein precursor	AtSDF2,ATSDL,SDF2	AT2G25110.1	LOC_Os08g34190.1	stromal cell-derived factor 2-like protein precursor, putative, expressed
MisinT402600	2.12519	1.2e-05	0.470547	0.873563	30	5	252.933	30	0.859352	652	0.443743		GO:0005515			PTHR10774,PTHR10774:SF50	PF17047,PF00168	synaptotagmin A	ATSYTA,NTMC2T1.1,NTMC2TYPE1.1,SYT1,SYTA	AT2G20990.1	LOC_Os09g36770.1	NTMC2Type1.2 protein, putative, expressed
Misin01G406900	2.91803	0	0.342697	1	2	6	80	2	0.760246	0	0.588235	4.1.3.27	GO:0016833,GO:0009058	K01657		PTHR11236,PTHR11236:SF14	PF04715,PF00425	anthranilate synthase 2	ASA2,ATHANSYNAB	AT2G29690.1	LOC_Os03g15780.5	anthranilate synthase component I-1, chloroplast precursor, putative, expressed
Misin01G407000	2.65127	0	0.377178	1	3	6	182.333	3	0.793592	0	0.646572	2.7.11.1	GO:0006468,GO:0005524,GO:0004672	K04733	KOG1187	PTHR27006,PTHR27006:SF12	PF00069	Protein kinase superfamily protein		AT3G09010.1	LOC_Os03g15770.2	tyrosine protein kinase domain containing protein, putative, expressed
Misin01G411700	2.33234	0.00298063	0.428754	0.5	4	5	229	4	0.833458	15210	0.48774					PTHR24177,PTHR24177:SF60	PF13962	Ankyrin repeat family protein		AT4G11000.1	LOC_Os03g15080.1	expressed protein
Misin02G396400	3.33085	0	0.300224	0	1	6	4	1	0.708644	0	0					PTHR24177,PTHR24177:SF60	PF13962	Ankyrin repeat family protein		AT4G11000.1	LOC_Os03g15080.1	expressed protein
Misin17G037800	2.46647	1.3e-06	0.405438	0.833333	4	6	139.25	4	0.816692	12	0.357969									AT5G26770.2	LOC_Os05g04530.1	IF, putative, expressed
Misin06G223000	2.27273	8.6e-05	0.44	0.755294	51	6	130.176	51	0.840909	2314	0.282992	3.1.3.4			KOG3030	PTHR10165,PTHR10165:SF96	PF01569	lipid phosphate phosphatase 3	ATLPP3,LPP3	AT3G02600.1	LOC_Os01g47580.1	lipid phosphatase protein, putative, expressed
Misin18G087700	2.44858	1.93e-06	0.408399	0.963235	17	6	159.765	17	0.818927	96	0.411765
MisinT270900	2.13115	1.72e-05	0.469231	0.868093	34	5	199.294	34	0.858607	3136	0.353358										LOC_Os08g08700.1	ubiquitin family protein, putative, expressed
Misin18G225300	2.25186	5.13e-05	0.444077	0.803865	46	6	135.739	46	0.843517	1624	0.284568
Misin02G032900	2.76304	0	0.36192	1	2	6	187.5	2	0.77962	0	0.815217					PTHR18868,PTHR18868:SF19	PF13365				LOC_Os06g04970.1	expressed protein
Misin02G057400	2.70045	0	0.370309	0	1	6	246	1	0.787444	0	0		GO:0016020,GO:0015031	K10956		PTHR10906	PF00344	SecY protein transport family protein		AT2G34250.1	LOC_Os03g11440.1	protein transport protein Sec61 subunit alpha, putative, expressed
Misin02G057800	3.19672	0	0.312821	0	1	6	26	1	0.72541	0	0		GO:0070461			PTHR21277,PTHR21277:SF11	PF12767			AT4G33890.1	LOC_Os03g55450.1	expressed protein
Misin06G243600	2.19821	0.00338925	0.454915	0.741538	26	5	266.923	26	0.850224	71376	0.505463		GO:0016787,GO:0008152	K14664		PTHR11014,PTHR11014:SF100	PF07687,PF01546	peptidase M20/M25/M40 family protein	IAR3,JR3	AT1G51760.1	LOC_Os01g51060.1	hydrolase, putative, expressed
Misin02G064700	2.78241	1.4e-07	0.3594	0	2	6	117	2	0.777198	4	0.591837	2.7.11.1	GO:0006468,GO:0005524,GO:0004672		KOG0578	PTHR24361,PTHR24361:SF268	PF00069	Protein kinase superfamily protein	SIK1	AT1G69220.2	LOC_Os03g54780.1	STE_PAK_Ste20_KHSh_GCKh_HPKh.1 - STE kinases include homologs to sterile 7, sterile 11 and sterile 20 from yeast, expressed
Misin04G336400	2.04322	0.000398	0.489424	0.754882	55	5	276.182	55	0.869598	14660	0.461843		GO:0003676	K14411	KOG4205	PTHR24012,PTHR24012:SF332	PF00076	RNA-binding (RRM/RBD/RNP motifs) family protein		AT3G07810.1	LOC_Os07g39560.2	RNA recognition motif containing protein, putative, expressed
Misin04G393900	2.19672	0.00109908	0.455224	0.833333	21	5	208	21	0.85041	40676	0.387337		GO:0071805,GO:0016020,GO:0015079			PTHR30540,PTHR30540:SF26	PF02705	potassium transporter 2	ATKT2,ATKUP2,KT2,KUP2,SHY3,TRK2	AT2G40540.2	LOC_Os07g48130.1	potassium transporter, putative, expressed
Misin04G394100	2.09538	0.00248292	0.47724	0.665457	53	5	153.113	53	0.863078	80482	0.270041		GO:0071805,GO:0016020,GO:0015079	K03549		PTHR30540,PTHR30540:SF26	PF02705	potassium transporter 2	ATKT2,ATKUP2,KT2,KUP2,SHY3,TRK2	AT2G40540.1	LOC_Os07g48130.3	potassium transporter, putative, expressed
Misin06G342100	2.11028	0.000374	0.47387	0.734234	37	5	207.432	37	0.861215	11240	0.363279	2.7.1.150	GO:0046488,GO:0016307,GO:0005524			PTHR11353,PTHR11353:SF87	PF01504	phosphatidylinositol-4-phosphate 5-kinase family protein	FAB1B	AT3G14270.1	LOC_Os12g13440.1	phosphatidylinositol-4-phosphate 5-Kinase, putative, expressed
Misin13G041700	2.1535	3e-07	0.46436	0.980952	21	5	278.286	21	0.855812	22	0.49517		GO:0043531		KOG4658	PTHR23155,PTHR23155:SF531	PF00931	NB-ARC domain-containing disease resistance protein		AT3G46730.1	LOC_Os08g07940.1	disease resistance protein RPM1, putative, expressed
MisinT413900	2.16244	1.51e-05	0.46244	0.886667	25	5	287.04	25	0.854694	1706	0.516259	1.1.1.331			KOG0725	PTHR24322,PTHR24322:SF408	PF13561	NAD(P)-binding Rossmann-fold superfamily protein		AT4G03140.1	LOC_Os07g46830.1	sex determination protein tasselseed-2, putative, expressed
Misin02G080200	2.73323	0	0.365867	1	2	6	164	2	0.783346	0	0.706897		GO:0055114,GO:0016671,GO:0005783,GO:0003756	K10950	KOG2608	PTHR12613,PTHR12613:SF0	PF04137	endoplasmic reticulum oxidoreductins 1	AERO1,ERO1	AT1G72280.1	LOC_Os03g52340.1	endoplasmic oxidoreductin-1 precursor, putative, expressed
Misin02G086100	2.44113	0	0.409646	1	3	6	216	3	0.819858	0	0.528117	2.7.11.1	GO:0005515,GO:0006468,GO:0004672		KOG1187	PTHR27001,PTHR27001:SF237	PF13855,PF07714	Leucine-rich repeat protein kinase family protein		AT2G16250.1	LOC_Os03g51440.1	LRR receptor-like protein kinase, putative, expressed
Misin12G082000	2.33383	1.1e-07	0.42848	0.972222	9	5	245.444	9	0.833271	2	0.527838					PTHR36056					LOC_Os04g35170.1	expressed protein
Misin07G295500	2.11773	0.000337	0.472203	0.871264	30	5	279	30	0.860283	10774	0.486063				KOG4372	PTHR12482,PTHR12482:SF17	PF05057	alpha/beta-Hydrolases superfamily protein		AT4G25770.1	LOC_Os08g34750.1	serine esterase family protein, putative, expressed
MisinT386400	2.34426	1.6e-07	0.426573	0.964286	8	6	223.375	8	0.831967	2	0.492015					PTHR31251,PTHR31251:SF27		squamosa promoter binding protein-like 1	SPL1	AT2G47070.1	LOC_Os01g18850.3	OsSPL1 - SBP-box gene family member, expressed
Misin03G148700	2.21908	3.42e-06	0.450638	0.956667	25	6	183.32	25	0.847615	390	0.354584
Misin07G353200	2.35022	0.0003	0.425491	0.495968	32	6	105.188	32	0.831222	4270	0.242368	2.7.11.1	GO:0006468,GO:0004672	K14510	KOG0192	PTHR23257,PTHR23257:SF384	PF14381,PF07714	Protein kinase superfamily protein	AtCTR1,CTR1,SIS1	AT5G03730.2	LOC_Os02g32610.3	protein kinase domain containing protein, expressed
Misin10G181100	2.4456	0	0.408897	1	7	6	213.286	7	0.8193	0	0.526631	2.7.11.1	GO:0006468,GO:0004672		KOG1187	PTHR27002,PTHR27002:SF115	PF07714	cysteine-rich RLK (RECEPTOR-like protein kinase) 10	CRK10,RLK4	AT4G23180.1	LOC_Os12g14610.1	cysteine-rich receptor-like protein kinase 32 precursor, putative, expressed
Misin03G346900	2.3532	2.81e-05	0.424953	0.869318	33	6	125.727	33	0.830849	736	0.294443	1.3.5.5				PTHR10742,PTHR10742:SF287	PF13450	FAD/NAD(P)-binding oxidoreductase family protein		AT3G09580.1	LOC_Os07g43370.1	amine oxidase family protein, putative, expressed
Misin06G308300	2.46498	0	0.405683	1	7	6	200	7	0.816878	0	0.516796		GO:0046872,GO:0030001		KOG1603	PTHR22814,PTHR22814:SF60	PF00403	Heavy metal transport/detoxification superfamily protein		AT5G05365.1	LOC_Os01g61070.1	heavy metal-associated domain containing protein, expressed
Misin07G430600	2.80924	0.00298142	0.355968	0	4	6	65.25	4	0.773845	94610	0.358939		GO:0006355,GO:0003700	K09286		PTHR31190,PTHR31190:SF30	PF00847	ethylene responsive element binding factor 1	ATERF-1,ERF-1	AT4G17500.1	LOC_Os02g43790.1	ethylene-responsive transcription factor, putative, expressed
Misin08G279100	2.10134	2.25e-05	0.475887	0.798387	32	5	260.531	32	0.862332	3240	0.449192	6.3.2.19	GO:0016567,GO:0004842			PTHR22849,PTHR22849:SF17	PF04564	CYS, MET, PRO, and GLY protein 1	ATCMPG1,CMPG1	AT1G66160.1	LOC_Os02g50460.1	immediate-early fungal elicitor protein CMPG1, putative, expressed
Misin08G285400	2.39642	7.63e-06	0.417289	0.912088	14	6	180.786	14	0.825447	180	0.427389										LOC_Os02g54100.1	expressed protein
Misin18G184100	2.21013	0.000302	0.452461	0.724238	53	6	124.019	53	0.848733	7400	0.250543					PTHR24089,PTHR24089:SF400	PF00153	Mitochondrial substrate carrier family protein		AT5G51050.1	LOC_Os06g40200.1	calcium-binding mitochondrial carrier CBG00135, putative, expressed
Misin12G166100	2.31297	0	0.432345	1	5	5	436.6	5	0.835879	0	0.905809		GO:0005515		KOG1118	PTHR10663,PTHR10663:SF163	PF00018	SH3 domain-containing protein		AT4G34660.1	LOC_Os04g45670.1	src homology-3 domain protein 3, putative, expressed
Misin13G101900	2.36215	0	0.423344	1	2	5	440.5	2	0.829732	0	0.972406	2.4.1.85	GO:0016758,GO:0008152			PTHR11926,PTHR11926:SF315	PF00201	UDP-Glycosyltransferase superfamily protein		AT3G02100.1	LOC_Os10g17489.1	UDP-glucoronosyl and UDP-glucosyl transferase domain containing protein, expressed
Misin16G089900	2.36513	0	0.42281	0	1	5	452	1	0.829359	0	0
Misin05G220300	3.95976	0	0.25254	0	1	7	3	1	0.63003	0	0	2.4.1.34	GO:0016020,GO:0006075,GO:0003843,GO:0000148	K11000		PTHR12741,PTHR12741:SF14	PF14288,PF02364	glucan synthase-like 5	ATGSL05,ATGSL5,GSL05,GSL5,PMR4	AT4G03550.1	LOC_Os01g55040.1	1,3-beta-glucan synthase component, putative, expressed
Misin07G510200	2.95827	0	0.338035	0	1	6	112	1	0.755216	0	0		GO:0005737,GO:0000045	K08336	KOG3439	PTHR13385	PF04110	Ubiquitin-like superfamily protein	APG12,APG12B	AT3G13970.1	LOC_Os06g10340.1	autophagy-related protein 12, putative, expressed
Misin09G097800	2.18331	0	0.45802	1	8	5	256	8	0.852086	0	0.461261		GO:0043531			PTHR23155,PTHR23155:SF402	PF00931	NB-ARC domain-containing disease resistance protein	RPP13	AT3G46530.1	LOC_Os11g39600.1	resistance protein, putative, expressed
Misin06G298800	2.47094	1.75e-05	0.404704	0.694444	9	6	133.667	9	0.816133	224	0.344502					PTHR31048,PTHR31048:SF14	PF00314	osmotin 34	ATOSM34,OSM34	AT4G11650.1	LOC_Os12g43490.1	thaumatin, putative, expressed
Misin02G312800	2.88525	0	0.346591	0	1	6	172	1	0.764344	0	0					PTHR10338,PTHR10338:SF125		inter-alpha-trypsin inhibitor heavy chain-related		AT1G19110.1	LOC_Os03g29350.4	von Willebrand factor type A domain containing protein, expressed
Misin04G076700	2.72876	0	0.366466	1	4	6	96.5	4	0.783905	0	0.432735		GO:0006122,GO:0005750	K00417	KOG3440	PTHR12022	PF02271	Cytochrome bd ubiquinol oxidase, 14kDa subunit		AT5G25450.1	LOC_Os07g10500.1	cytochrome b-c1 complex subunit 7, putative, expressed
Misin05G281400	2.36662	0.00246014	0.422544	0.677536	24	6	145.75	24	0.829173	199966	0.338167	3.5.1.49	GO:0016811	K01455		PTHR31891,PTHR31891:SF1	PF03069	Acetamidase/Formamidase family protein		AT4G37560.1	LOC_Os01g55950.1	acetamidase, putative, expressed
Misin07G511200	2.43666	2.16e-05	0.410398	0.833333	12	6	152.417	12	0.820417	556	0.382747					PTHR31592	PF14802	FRIGIDA interacting protein 1	FIP1	AT2G06005.1	LOC_Os02g53780.1	expressed protein
Misin06G006500	3.25186	0	0.307516	0	1	6	25	1	0.718517	0	0	2.7.11.1	GO:0048544,GO:0006468,GO:0005524,GO:0004672		KOG1187	PTHR27002,PTHR27002:SF10	PF00954,PF08276,PF01453,PF00069	S-locus lectin protein kinase family protein		AT2G19130.1	LOC_Os01g12430.1	receptor-like protein kinase, putative, expressed
Misin17G048000	2.4769	0	0.40373	1	8	5	197.25	8	0.815387	0	0.526	1.14.17.4	GO:0055114,GO:0016491	K05933	KOG0143	PTHR10209,PTHR10209:SF189	PF14226,PF03171	2-oxoglutarate (2OG) and Fe(II)-dependent oxygenase superfamily protein		AT1G77330.1	LOC_Os05g05680.1	1-aminocyclopropane-1-carboxylate oxidase, putative, expressed
Misin02G458400	2.73025	0	0.366266	1	2	6	142	2	0.783718	0	0.606838		GO:0005524		KOG0989	PTHR11669,PTHR11669:SF17	PF08542,PF00004	ATPase family associated with various cellular activities (AAA)	EMB1968,RFC4	AT1G21690.1	LOC_Os12g07720.1	RFC4 - Putative clamp loader of PCNA, replication factor C subunit 4, expressed
Misin03G023000	2.98063	0	0.3355	1	4	6	59	4	0.752422	0	0.472			K13449	KOG3017	PTHR10334,PTHR10334:SF195	PF00188	pathogenesis-related gene 1	ATPR1,PR 1,PR1	AT2G14610.1	LOC_Os07g03710.1	SCP-like extracellular protein, expressed
Misin03G117300	3.08048	0	0.324625	1	2	6	37	2	0.73994	0	0.649123	1.1.1.330	GO:0016491,GO:0008152		KOG1208	PTHR24320,PTHR24320:SF93	PF00106	NAD(P)-binding Rossmann-fold superfamily protein		AT4G11410.1	LOC_Os09g39670.1	oxidoreductase, short chain dehydrogenase/reductase family domain containing family, expressed
Misin03G125300	2.63785	0	0.379096	1	4	6	205.5	4	0.795268	0	0.733929			K12607	KOG2471	PTHR12979,PTHR12979:SF5		Tetratricopeptide repeat (TPR)-like superfamily protein		AT5G35430.1	LOC_Os09g03600.1	immunoglobulin/major histocompatibility complex, putative, expressed
Misin03G173300	2.73025	0	0.366266	1	3	6	108.333	3	0.783718	0	0.46495					PTHR35727,PTHR35727:SF2	PF08132	conserved peptide upstream open reading frame 10	CPuORF10	AT5G15948.1	LOC_Os04g42095.1	S-adenosyl-l-methionine decarboxylase leader peptide, putative, expressed
Misin03G230600	3.23845	0	0.30879	0	1	6	14	1	0.720194	0	0	2.7.12.1	GO:0016597,GO:0008152,GO:0006468,GO:0004672		KOG0192	PTHR23257,PTHR23257:SF507	PF01842,PF07714	ACT-like protein tyrosine kinase family protein		AT4G35780.1	LOC_Os09g37230.1	protein kinase family protein, putative, expressed
Misin03G283400	3.4918	0	0.286385	0	1	7	17	1	0.688525	0	0	2.7.4.27,2.7.11.32	GO:0016772,GO:0005524	K09773		PTHR31756,PTHR31756:SF3	PF03618	PPDK regulatory protein	ATRP1,RP1	AT4G21210.1	LOC_Os07g34640.2	pyruvate Pi dikinase regulatory protein, putative, expressed
Misin03G344400	3.07004	0	0.325728	0	1	6	100	1	0.741244	0	0	2.7.12.1	GO:0006468,GO:0004672		KOG0192	PTHR23257,PTHR23257:SF366	PF12796,PF07714	VH1-interacting kinase	VIK	AT1G14000.1	LOC_Os07g43900.1	protein kinase domain containing protein, expressed
Misin04G070400	3.09389	0	0.323218	0	1	6	104	1	0.738264	0	0	2.2.1.7	GO:0008152,GO:0003824,GO:0016114,GO:0008661	K01662		PTHR11624,PTHR11624:SF83	PF02780,PF02779,PF13292	Deoxyxylulose-5-phosphate synthase	CLA,CLA1,DEF,DXPS2,DXS	AT4G15560.1	LOC_Os07g09190.1	transketolase, putative, expressed
Misin04G142600	2.5693	0	0.389211	1	4	6	175	4	0.803838	0	0.519288					PTHR33984,PTHR33984:SF1				AT4G12070.1	LOC_Os09g10950.1	expressed protein
Misin07G006200	2.48137	1.82e-05	0.403003	0.833333	9	6	144.333	9	0.814829	166	0.379825	3.2.1.26	GO:0004575,GO:0004564	K01193		PTHR31953,PTHR31953:SF10	PF08244,PF11837,PF00251	Glycosyl hydrolases family 32 protein	ATBETAFRUCT4,VAC-INV	AT1G12240.1	LOC_Os02g01590.1	glycosyl hydrolases, putative, expressed
Misin04G162100	2.37109	3.1e-07	0.421747	0.981818	11	6	234.545	11	0.828614	48	0.525887		GO:0008270,GO:0005515		KOG1493	PTHR14155,PTHR14155:SF89	PF13639	RING/U-box superfamily protein		AT4G32600.1	LOC_Os09g15430.3	zinc finger family protein, putative, expressed
Misin04G167800	3.32936	0	0.300358	1	2	7	20.5	2	0.70883	0	0.554054
Misin11G107500	3.03726	0	0.329244	0	1	6	76	1	0.745343	0	0					PTHR22814,PTHR22814:SF120		Heavy metal transport/detoxification superfamily protein		AT5G48290.1	LOC_Os04g39010.1	heavy metal associated domain containing protein, expressed
Misin07G200200	2.83159	0	0.353158	1	2	6	144.5	2	0.771051	0	0.840116		GO:0055085,GO:0016021	K03319		PTHR10283,PTHR10283:SF106	PF03600	dicarboxylate transport 2.1	DCT,DIT2.1	AT5G64290.1	LOC_Os08g37600.1	citrate transporter, putative, expressed
Misin04G372000	3.04322	0	0.328599	1	2	6	36	2	0.744598	0	0.545455						PF00226	Chaperone DnaJ-domain superfamily protein		AT3G62190.1	LOC_Os07g44310.1	heat shock protein DnaJ, putative, expressed
Misin04G374400	2.53055	0	0.395171	0	1	5	366	1	0.808681	0	0	3.4.19.3		K01304	KOG4755	PTHR23402,PTHR23402:SF17	PF01470	Peptidase C15, pyroglutamyl peptidase I-like		AT1G56700.1	LOC_Os07g44610.1	pyrrolidone-carboxylate peptidase, putative, expressed
Misin19G025300	2.2608	7.96e-05	0.44232	0.818182	22	6	173.955	22	0.842399	2590	0.346523	3.4.21.92		K01358	KOG0840	PTHR10381,PTHR10381:SF15	PF00574	CLP protease proteolytic subunit 2	CLP2,CLPR2,NCLPP2	AT1G12410.1	LOC_Os06g04530.1	OsClp9 - Putative Clp protease homologue, expressed
MisinT458700	2.63636	0	0.37931	1	6	6	132.5	6	0.795455	0	0.466549	5.3.1.23	GO:0044237	K08963	KOG1468	PTHR10233,PTHR10233:SF6	PF01008	NagB/RpiA/CoA transferase-like superfamily protein		AT2G05830.1	LOC_Os11g11050.1	initiation factor 2 subunit family domain containing protein, expressed
Misin18G277600	2.45007	5.74e-06	0.408151	0.872727	11	6	159.091	11	0.818741	256	0.405844				KOG2342	PTHR17985,PTHR17985:SF14	PF05742	Protein of unknown function (DUF833)		AT4G38260.1	LOC_Os09g15480.1	Ser/Thr-rich protein T10 in DGCR region, putative, expressed
Misin07G328000	2.93592	2.7e-05	0.340609	0.666667	9	6	27.8889	9	0.75801	1062	0.199206		GO:0055114,GO:0020037,GO:0016705,GO:0005506		KOG0156	PTHR24298,PTHR24298:SF59	PF00067	cytochrome P450, family 93, subfamily D, polypeptide 1	CYP93D1	AT5G06900.1	LOC_Os06g01250.1	cytochrome P450, putative, expressed
Misin08G084800	2.92697	6.88e-05	0.34165	0.545455	12	6	27.9167	12	0.759128	512	0.195221
Misin09G085800	2.72429	0.00023	0.367068	0.583333	9	6	47	9	0.784463	6538	0.208889	3.2.1.14	GO:0005975,GO:0004553			PTHR11177,PTHR11177:SF163	PF00704				LOC_Os10g28120.1	glycosyl hydrolase, putative, expressed
MisinT437700	3.24739	8.1e-07	0.307939	0.833333	4	6	16	4	0.719076	6	0.484848					PTHR31048,PTHR31048:SF13	PF00314	osmotin 34	ATOSM34,OSM34	AT4G11650.1	LOC_Os12g43430.1	thaumatin, putative, expressed
Misin13G003200	3.4918	0	0.286385	0	1	7	17	1	0.688525	0	0		GO:0005515			PTHR24414,PTHR24414:SF33	PF00646,PF01344	Galactose oxidase/kelch repeat superfamily protein		AT1G22040.1	LOC_Os10g21930.1	OsFBK21 - F-box domain and kelch repeat containing protein, expressed
Misin17G025200	3.4918	0	0.286385	0	1	7	17	1	0.688525	0	0					PTHR30028,PTHR30028:SF0	PF03649	aluminum sensitive 3	ALS3	AT2G37330.1	LOC_Os05g02750.1	ABC transporter, membrane-spanning/permease subunit, putative, expressed
Misin18G203400	3.4918	0	0.286385	0	1	7	17	1	0.688525	0	0	1.14.13.121	GO:0055114,GO:0020037,GO:0016705,GO:0005506		KOG0156	PTHR24298,PTHR24298:SF181	PF00067	cytochrome P450, family 71 subfamily B, polypeptide 7	CYP71B7	AT1G13110.1	LOC_Os06g43420.1	cytochrome P450, putative, expressed
Misin05G291400	2.67064	0	0.374442	1	4	6	147.25	4	0.79117	0	0.559886					PTHR34114,PTHR34114:SF4					LOC_Os01g57030.1	expressed protein
Misin05G292000	2.76155	1.26e-06	0.362115	0.666667	4	6	74	4	0.779806	38	0.341014		GO:0005515		KOG0267	PTHR19845,PTHR19845:SF8	PF13925,PF00400	Transducin/WD40 repeat-like superfamily protein		AT1G61210.1	LOC_Os01g57210.1	katanin p80 WD40 repeat-containing subunit B1 homolog 1, putative, expressed
Misin16G180200	2.45007	0	0.408151	1	10	6	211.3	10	0.818741	0	0.533586
Misin06G325900	2.37705	1.49e-05	0.42069	0.666667	4	5	169.75	4	0.827869	638	0.383183	3.2.1.14				PTHR11177		chitinase A	ATCHIA,CHIA	AT5G24090.1	LOC_Os01g64100.1	glycosyl hydrolase, putative, expressed
Misin05G331200	5.12072	0	0.195285	0	1	8	2	1	0.484911	0	0	2.4.99.4	GO:0008373,GO:0006486			PTHR13713,PTHR13713:SF54	PF00777	Glycosyltransferase family 29 (sialyltransferase) family protein		AT1G08280.1	LOC_Os01g63970.1	sialyltransferase family domain containing protein, expressed
Misin06G328300	4.12221	0.00298063	0.242589	0	2	7	1.5	2	0.609724	141342	0.5	2.4.99.4	GO:0008373,GO:0006486		KOG2692	PTHR13713,PTHR13713:SF54	PF00777	Glycosyltransferase family 29 (sialyltransferase) family protein		AT1G08280.1	LOC_Os01g63970.1	sialyltransferase family domain containing protein, expressed
Misin17G176800	2.25782	1.5e-07	0.442904	0.972222	9	6	235.111	9	0.842772	4	0.4601		GO:0016020,GO:0015696,GO:0008519,GO:0072488		KOG0682	PTHR11730,PTHR11730:SF45	PF00909	ammonium transporter 2	AMT2,AMT2;1,ATAMT2	AT2G38290.1	LOC_Os05g39240.1	ammonium transporter protein, putative, expressed
Misin06G326100	2.83159	6e-08	0.353158	0.666667	3	6	81.6667	3	0.771051	2	0.477583	3.2.1.14	GO:0005975,GO:0004553			PTHR11177,PTHR11177:SF198	PF00704	chitinase A	ATCHIA,CHIA	AT5G24090.1	LOC_Os01g64110.1	glycosyl hydrolase, putative, expressed
Misin16G200800	2.46498	0	0.405683	1	5	6	185.4	5	0.816878	0	0.469367					PTHR33873,PTHR33873:SF3		vascular plant one zinc finger protein	ATVOZ1,VOZ1	AT1G28520.1	LOC_Os05g43950.1	expressed protein
Misin17G109400	2.26975	0.00595235	0.440578	0.875	16	6	219.875	16	0.841282	209248	0.44317					PTHR36792,PTHR36792:SF1				AT5G05360.1	LOC_Os05g27660.1	expressed protein
Misin09G184800	2.46498	0.000171	0.405683	0.56044	14	6	107	14	0.816878	4722	0.284574		GO:0006508,GO:0004190		KOG1339	PTHR13683,PTHR13683:SF368	PF14543,PF14541	Eukaryotic aspartyl protease family protein		AT1G03230.1	LOC_Os01g71080.1	xylanase inhibitor, putative, expressed
Misin19G061400	2.40835	0	0.415223	1	5	6	248.6	5	0.823957	0	0.586321					PTHR10857,PTHR10857:SF48	PF10539	DCD (Development and Cell Death) domain protein		AT2G35140.3	LOC_Os06g07770.1	expressed protein
Misin12G261800	2.92101	0	0.342347	1	2	6	80	2	0.759873	0	0.583942	3.5.4.16	GO:0046654,GO:0005737,GO:0003934		KOG2698	PTHR11109,PTHR11109:SF0	PF01227	GTP cyclohydrolase I		AT3G07270.2	LOC_Os04g56710.1	GTP cyclohydrolase I 1, putative, expressed
Misin09G016100	2.69598	2e-07	0.370923	0.833333	4	6	93.75	4	0.788003	2	0.381098
Misin15G136800	3.12668	0.00595235	0.319828	0	2	6	40.5	2	0.734165	282680	0.5	2.7.7.6	GO:0008270,GO:0006351,GO:0003676,GO:0003899,GO:0003677	K03017	KOG2691	PTHR11239,PTHR11239:SF15	PF01096,PF02150	RNA polymerases M/15 Kd subunit	NRPB9B,NRPD9B,NRPE9B	AT4G16265.1	LOC_Os12g37370.1	DNA-directed RNA polymerase II subunit RPB9, putative, expressed
Misin06G335700	2.57973	0	0.387637	0	1	6	328	1	0.802534	0	0					PTHR24177,PTHR24177:SF51	PF13962	Ankyrin repeat family protein		AT5G50140.1	LOC_Os06g19010.1	cadmium tolerance factor, putative, expressed
Misin07G343800	2.93592	0	0.340609	0	1	6	137	1	0.75801	0	0		GO:0006950,GO:0005516			PTHR31713,PTHR31713:SF16	PF07887	Calmodulin-binding protein		AT5G57580.1	LOC_Os12g36910.1	calmodulin binding protein, putative, expressed
Misin07G073000	2.87481	0	0.347849	0	1	6	151	1	0.765648	0	0					PTHR14095,PTHR14095:SF7	PF13499	Calcium-binding EF-hand family protein		AT5G28900.1	LOC_Os02g09840.1	serine/threonine-protein phosphatase 2A regulatory subunit B subunitbeta, putative, expressed
Misin07G136800	2.5544	0	0.391482	1	4	6	207.25	4	0.8057	0	0.622372					PTHR31568,PTHR31568:SF17	PF12734			AT2G32210.1	LOC_Os08g10500.1	expressed protein
Misin07G306400	3.32936	0	0.300358	0	1	7	19	1	0.70883	0	0		GO:0019904	K06630	KOG0841	PTHR18860,PTHR18860:SF27	PF00244	general regulatory factor 7	GF14 NU,GRF7	AT3G02520.1	LOC_Os08g33370.2	14-3-3 protein, putative, expressed
Misin07G309100	2.62742	0	0.380601	1	5	6	131	5	0.796572	0	0.453287	3.1.3.56			KOG0565	PTHR11200,PTHR11200:SF147	PF03372	DNAse I-like superfamily protein	CVP2	AT1G05470.1	LOC_Os09g23140.1	endonuclease/exonuclease/phosphatase family domain containing protein, expressed
Misin07G342700	2.69896	0	0.370514	1	2	6	154	2	0.78763	0	0.626016	3.4.23.12	GO:0006508,GO:0004190		KOG1339	PTHR13683,PTHR13683:SF375	PF14543,PF14541	Eukaryotic aspartyl protease family protein		AT1G05840.1	LOC_Os02g27360.1	aspartic proteinase-like protein 2 precursor, putative, expressed
Misin07G362600	2.77943	1.51e-05	0.359786	0.333333	3	6	66.6667	3	0.777571	208	0.349123
Misin08G142000	2.5082	6.06e-05	0.398693	0.733333	6	6	194.5	6	0.811475	954	0.535813
Misin18G267600	3.80775	0	0.262622	0	1	7	4	1	0.649031	0	0					PTHR24078,PTHR24078:SF231	PF00226	Chaperone DnaJ-domain superfamily protein		AT2G17880.1	LOC_Os08g43490.1	heat shock protein DnaJ, putative, expressed
Misin07G441800	2.49925	0	0.400119	1	4	6	251.75	4	0.812593	0	0.676747		GO:0008270,GO:0005515			PTHR14155,PTHR14155:SF160	PF13639	TOXICOS EN LEVADURA 2	ATL2,TL2	AT3G16720.1	LOC_Os02g45390.1	RING-H2 finger protein, putative, expressed
Misin07G479800	2.90313	0	0.344456	1	2	6	112	2	0.762109	0	0.88189		GO:0048193,GO:0005783		KOG2218	PTHR13520,PTHR13520:SF1	PF04437	RINT-1 / TIP-1 family	MAG2	AT3G47700.1	LOC_Os02g51330.1	MAG2, putative, expressed
Misin11G178900	2.90313	0	0.344456	1	2	6	112	2	0.762109	0	0.88189					PTHR31500,PTHR31500:SF16	PF03479	AT hook motif DNA-binding family protein		AT2G33620.2	LOC_Os04g49990.2	AT hook motif domain containing protein, expressed
Misin12G074900	2.96274	0.00298063	0.337525	0	2	6	68.5	2	0.754657	98178	0.5		GO:0071805,GO:0016020,GO:0015079	K03549		PTHR30540,PTHR30540:SF15	PF02705	high affinity K+ transporter 5	ATHAK5,HAK5	AT4G13420.1	LOC_Os04g32920.4	potassium transporter, putative, expressed
Misin18G134600	2.49031	5.1e-06	0.401556	0.8	5	6	195	5	0.813711	104	0.511811					PTHR24177,PTHR24177:SF43	PF13962	Ankyrin repeat family protein		AT4G11000.1	LOC_Os06g18900.1	cadmium tolerance factor, putative, expressed
Misin09G078500	2.48435	0.00298595	0.402519	0.52381	7	6	142.714	7	0.814456	80810	0.374203	2.7.11.1	GO:0006468,GO:0005524,GO:0004672			PTHR27002,PTHR27002:SF65	PF00069	Protein kinase superfamily protein		AT1G70740.1	LOC_Os11g11780.1	cysteine-rich receptor-like protein kinase 21 precursor, putative, expressed
Misin10G076800	3.48286	0	0.28712	0	1	7	7	1	0.689642	0	0		GO:0043531		KOG4658	PTHR23155,PTHR23155:SF402	PF00931	NB-ARC domain-containing disease resistance protein	RPM1,RPS3	AT3G07040.1	LOC_Os08g14850.1	resistance protein, putative, expressed
Misin19G209900	2.99404	2.66e-06	0.333997	0	2	6	65.5	2	0.750745	46	0.503906										LOC_Os06g43080.1	expressed protein
Misin11G105100	2.67809	0	0.3734	1	2	6	202	2	0.790238	0	0.753731	3.5.3.12	GO:0009446,GO:0004668	K10536		PTHR31377,PTHR31377:SF2	PF04371	porphyromonas-type peptidyl-arginine deiminase family protein	ATAIH,EMB1873	AT5G08170.1	LOC_Os04g39210.1	agmatine deiminase, putative, expressed
Misin11G133100	3.26528	0.00298063	0.306253	0	2	7	8.5	2	0.716841	104626	0.5		GO:0005509		KOG2643	PTHR12294,PTHR12294:SF11	PF13833,PF00036	calcium-binding EF hand family protein		AT4G32060.1	LOC_Os04g42430.1	EF hand family protein, putative, expressed
Misin12G140200	4.26379	0	0.234533	0	1	8	2	1	0.592027	0	0		GO:0005509		KOG2643	PTHR12294,PTHR12294:SF11	PF00036,PF13833	calcium-binding EF hand family protein		AT4G32060.1	LOC_Os04g42430.1	EF hand family protein, putative, expressed
Misin16G088400	3.96125	0	0.252445	0	1	7	2	1	0.629844	0	0					PTHR33834				AT2G31090.1	LOC_Os01g11600.1	expressed protein
Misin14G001800	1	0	1	0	1	1	1	1	1	0	0	3.1.4.11	GO:0005515,GO:0035556			PTHR10336,PTHR10336:SF92	PF00168	phospholipase C 2	ATPLC2,PLC2	AT3G08510.2	LOC_Os12g37560.1	phospholipase C, putative, expressed
Misin14G002300	1	0	1	0	1	1	1	1	1	0	0	3.1.4.11	GO:0005515,GO:0035556,GO:0007165,GO:0006629,GO:0004435	K05857		PTHR10336,PTHR10336:SF92	PF00168,PF00387,PF00388	phospholipase C 2	ATPLC2,PLC2	AT3G08510.1	LOC_Os12g37560.1	phospholipase C, putative, expressed
Misin16G162300	3.00298	0	0.333002	0	1	6	83	1	0.749627	0	0	2.3.1.15,2.3.1.198		K13508		PTHR15486,PTHR15486:SF25		glycerol-3-phosphate acyltransferase 5	ATGPAT5,GPAT5	AT3G11430.1	LOC_Os05g38350.1	glycerol-3-phosphate acyltransferase 8, putative, expressed
Misin17G018600	3.1535	0	0.317108	0	1	6	51	1	0.730812	0	0					PTHR26374,PTHR26374:SF197	PF13912	C2H2-type zinc finger family protein		AT2G28710.1	LOC_Os05g02390.1	ZOS5-02 - C2H2 zinc finger protein, expressed
MisinT230000	2.82563	0	0.353903	1	2	6	159	2	0.771796	0	0.757143		GO:0005576,GO:0004867			PTHR33479	PF00228				LOC_Os03g60840.1	BBTI13 - Bowman-Birk type bran trypsin inhibitor precursor, expressed
Misin17G060900	3.07601	0	0.325097	0	1	6	97	1	0.740499	0	0
Misin17G217400	2.88674	0	0.346412	0	1	6	150	1	0.764158	0	0	2.4.1.225,2.4.1.224	GO:0016021,GO:0015012,GO:0006024		KOG1022	PTHR11062,PTHR11062:SF2	PF09258	glycosyltransferase family protein 47		AT5G04500.1	LOC_Os05g46260.1	exostosin, putative, expressed
Misin18G261300	1	0	1	0	1	1	1	1	1	0	0	3.4.17.23				PTHR31871,PTHR31871:SF6	PF09713	Plant protein 1589 of unknown function		AT3G10250.2	LOC_Os06g49180.1	plant-specific domain TIGR01589 family protein, putative, expressed
Misin19G232200	1	0	1	0	1	1	1	1	1	0	0	3.4.17.23				PTHR31871,PTHR31871:SF6	PF09713	Plant protein 1589 of unknown function		AT3G10250.2	LOC_Os06g49180.1	plant-specific domain TIGR01589 family protein, putative, expressed
The edge table shows the genes cononections with weights calculated by WGCNA and Cytoscape network statistics.
name	weight	EdgeBetweenness	interaction
Misin01G030900 (undirected) Misin01G098800	0.0254177	40.6769	undirected
Misin01G030900 (undirected) Misin01G113500	0.0292869	9.31567	undirected
Misin01G030900 (undirected) Misin01G212300	0.0268412	15.2728	undirected
Misin01G030900 (undirected) Misin01G225400	0.0302825	9.19084	undirected
Misin01G030900 (undirected) Misin01G273400	0.0336002	16.1902	undirected
Misin01G030900 (undirected) Misin01G312300	0.0213994	27.5513	undirected
Misin01G030900 (undirected) Misin01G379500	0.0261378	16.701	undirected
Misin01G030900 (undirected) Misin01G390500	0.0373313	9.20109	undirected
Misin01G030900 (undirected) Misin01G446600	0.0242905	10.6161	undirected
Misin01G030900 (undirected) Misin01G460900	0.0217346	20.7573	undirected
Misin01G030900 (undirected) Misin01G466000	0.0207244	12.8077	undirected
Misin01G030900 (undirected) Misin01G504400	0.0201932	20.6387	undirected
Misin01G030900 (undirected) Misin02G029000	0.0217169	7.54303	undirected
Misin01G030900 (undirected) Misin02G088300	0.0301917	13.2701	undirected
Misin01G030900 (undirected) Misin02G100900	0.0295693	12.9787	undirected
Misin01G030900 (undirected) Misin02G162800	0.0297336	19.4107	undirected
Misin01G030900 (undirected) Misin02G207900	0.0279	6.59395	undirected
Misin01G030900 (undirected) Misin02G210500	0.0257168	19.914	undirected
Misin01G030900 (undirected) Misin02G226300	0.0268922	52.7136	undirected
Misin01G030900 (undirected) Misin02G226400	0.0288281	29.8172	undirected
Misin01G030900 (undirected) Misin02G226500	0.037686	23.3755	undirected
Misin01G030900 (undirected) Misin02G226600	0.0263068	21.0248	undirected
Misin01G030900 (undirected) Misin02G259800	0.0249116	18.7072	undirected
Misin01G030900 (undirected) Misin02G265200	0.021392	13.5736	undirected
Misin01G030900 (undirected) Misin02G284000	0.0317686	8.38138	undirected
Misin01G030900 (undirected) Misin02G297100	0.0220679	12.4061	undirected
Misin01G030900 (undirected) Misin02G340700	0.0226675	24.8969	undirected
Misin01G030900 (undirected) Misin03G003500	0.0360975	9.68984	undirected
Misin01G030900 (undirected) Misin03G112500	0.0243306	8.28353	undirected
Misin01G030900 (undirected) Misin03G203300	0.0216734	31.2668	undirected
Misin01G030900 (undirected) Misin04G125300	0.0211531	6.89795	undirected
Misin01G030900 (undirected) Misin04G170300	0.0316348	16.8367	undirected
Misin01G030900 (undirected) Misin04G206600	0.0317922	18.7932	undirected
Misin01G030900 (undirected) Misin04G309300	0.0218612	8.76941	undirected
Misin01G030900 (undirected) Misin05G035800	0.0342924	15.2294	undirected
Misin01G030900 (undirected) Misin05G076400	0.0215551	11.2358	undirected
Misin01G030900 (undirected) Misin05G289200	0.0299983	21.1209	undirected
Misin01G030900 (undirected) Misin05G290000	0.0201632	22.971	undirected
Misin01G030900 (undirected) Misin05G310700	0.0229094	14.1057	undirected
Misin01G030900 (undirected) Misin05G328900	0.0435744	26.4321	undirected
Misin01G030900 (undirected) Misin05G337300	0.0253638	13.9339	undirected
Misin01G030900 (undirected) Misin05G360100	0.0219323	15.0435	undirected
Misin01G030900 (undirected) Misin05G365300	0.047249	20.7624	undirected
Misin01G030900 (undirected) Misin06G028300	0.0233479	19.2007	undirected
Misin01G030900 (undirected) Misin06G109800	0.0267661	16.6897	undirected
Misin01G030900 (undirected) Misin06G118200	0.0245749	11.1101	undirected
Misin01G030900 (undirected) Misin06G138700	0.0303548	8.32242	undirected
Misin01G030900 (undirected) Misin06G167300	0.0419466	19.0095	undirected
Misin01G030900 (undirected) Misin06G219500	0.0304189	42.2321	undirected
Misin01G030900 (undirected) Misin06G337200	0.0215055	19.1468	undirected
Misin01G030900 (undirected) Misin06G350200	0.0236354	16.9152	undirected
Misin01G030900 (undirected) Misin06G355000	0.0301427	14.7837	undirected
Misin01G030900 (undirected) Misin07G050500	0.0254159	10.5149	undirected
Misin01G030900 (undirected) Misin07G051400	0.0254948	8.11379	undirected
Misin01G030900 (undirected) Misin07G215500	0.0267604	12.3384	undirected
Misin01G030900 (undirected) Misin07G287800	0.0480184	7.26051	undirected
Misin01G030900 (undirected) Misin07G289200	0.021234	6.6382	undirected
Misin01G030900 (undirected) Misin07G296000	0.0258452	6.22924	undirected
Misin01G030900 (undirected) Misin07G340100	0.021543	12.8459	undirected
Misin01G030900 (undirected) Misin07G357500	0.0222118	8.92795	undirected
Misin01G030900 (undirected) Misin07G397500	0.0606466	24.1558	undirected
Misin01G030900 (undirected) Misin07G504400	0.0659293	16.7703	undirected
Misin01G030900 (undirected) Misin07G552500	0.0404334	23.3386	undirected
Misin01G030900 (undirected) Misin08G050700	0.037967	12.6574	undirected
Misin01G030900 (undirected) Misin08G081800	0.0341991	9.02187	undirected
Misin01G030900 (undirected) Misin08G193900	0.0680744	20.1434	undirected
Misin01G030900 (undirected) Misin08G246700	0.0349696	17.6456	undirected
Misin01G030900 (undirected) Misin08G252000	0.0222951	11.2537	undirected
Misin01G030900 (undirected) Misin08G253600	0.0217336	96.1596	undirected
Misin01G030900 (undirected) Misin08G318300	0.0387724	12.566	undirected
Misin01G030900 (undirected) Misin09G042300	0.0300994	4.49045	undirected
Misin01G030900 (undirected) Misin09G052100	0.0302688	17.5287	undirected
Misin01G030900 (undirected) Misin09G076300	0.0461775	17.9009	undirected
Misin01G030900 (undirected) Misin09G083200	0.0359222	7.72701	undirected
Misin01G030900 (undirected) Misin09G084000	0.0214876	8.85486	undirected
Misin01G030900 (undirected) Misin09G093700	0.0304103	18.3199	undirected
Misin01G030900 (undirected) Misin09G099100	0.0372116	20.3485	undirected
Misin01G030900 (undirected) Misin10G048000	0.0209537	16.5138	undirected
Misin01G030900 (undirected) Misin10G075700	0.0334228	6.77154	undirected
Misin01G030900 (undirected) Misin11G032600	0.0320455	32.7147	undirected
Misin01G030900 (undirected) Misin11G033700	0.0305201	9.74994	undirected
Misin01G030900 (undirected) Misin11G186700	0.0252017	7.64424	undirected
Misin01G030900 (undirected) Misin11G186900	0.0287936	7.45434	undirected
Misin01G030900 (undirected) Misin11G204600	0.0263809	17.4966	undirected
Misin01G030900 (undirected) Misin11G214200	0.0509834	21.1309	undirected
Misin01G030900 (undirected) Misin12G037800	0.0285582	15.973	undirected
Misin01G030900 (undirected) Misin12G044600	0.0251445	38.0658	undirected
Misin01G030900 (undirected) Misin12G100800	0.0287444	27.8172	undirected
Misin01G030900 (undirected) Misin12G171600	0.0591974	14.2491	undirected
Misin01G030900 (undirected) Misin12G189700	0.0270577	10.2754	undirected
Misin01G030900 (undirected) Misin12G202500	0.045852	23.3635	undirected
Misin01G030900 (undirected) Misin12G213200	0.0213448	6.7998	undirected
Misin01G030900 (undirected) Misin13G121100	0.0554385	20.2967	undirected
Misin01G030900 (undirected) Misin13G121200	0.0332101	8.00145	undirected
Misin01G030900 (undirected) Misin13G134800	0.0410481	13.9213	undirected
Misin01G030900 (undirected) Misin13G169000	0.0238896	6.56902	undirected
Misin01G030900 (undirected) Misin14G037800	0.0216853	32.6802	undirected
Misin01G030900 (undirected) Misin14G051200	0.0406286	15.5963	undirected
Misin01G030900 (undirected) Misin15G048800	0.0205034	30.0221	undirected
Misin01G030900 (undirected) Misin15G143400	0.0344189	9.69617	undirected
Misin01G030900 (undirected) Misin16G080600	0.0278811	22.1222	undirected
Misin01G030900 (undirected) Misin16G146600	0.0316548	27.3208	undirected
Misin01G030900 (undirected) Misin16G165400	0.0460103	10.189	undirected
Misin01G030900 (undirected) Misin16G169500	0.0218511	13.7564	undirected
Misin01G030900 (undirected) Misin17G091000	0.0207518	31.1265	undirected
Misin01G030900 (undirected) Misin17G150400	0.0309642	24.0185	undirected
Misin01G030900 (undirected) Misin17G154300	0.0254647	14.0588	undirected
Misin01G030900 (undirected) Misin17G155800	0.0511431	10.7085	undirected
Misin01G030900 (undirected) Misin17G207200	0.0208069	13.9157	undirected
Misin01G030900 (undirected) Misin18G039100	0.0422796	12.9956	undirected
Misin01G030900 (undirected) Misin18G085400	0.0524342	15.7397	undirected
Misin01G030900 (undirected) Misin18G215900	0.0316269	15.255	undirected
Misin01G030900 (undirected) Misin18G267500	0.0312407	16.4111	undirected
Misin01G030900 (undirected) Misin18G271200	0.036102	11.6112	undirected
Misin01G030900 (undirected) Misin19G035900	0.0358539	13.1918	undirected
Misin01G030900 (undirected) Misin19G177500	0.0231615	10.0999	undirected
Misin01G030900 (undirected) Misin19G200400	0.0234126	13.5538	undirected
Misin01G030900 (undirected) Misin19G230000	0.0213323	9.90526	undirected
Misin01G030900 (undirected) MisinT217700	0.024078	36.3523	undirected
Misin01G030900 (undirected) MisinT247700	0.0346513	12.7962	undirected
Misin01G030900 (undirected) MisinT256100	0.0298718	7.0279	undirected
Misin01G030900 (undirected) MisinT370300	0.0250832	18.397	undirected
Misin01G030900 (undirected) MisinT405500	0.0263736	29.9962	undirected
Misin01G030900 (undirected) MisinT413500	0.0204818	22.5491	undirected
Misin01G030900 (undirected) MisinT437200	0.0268326	9.04614	undirected
Misin01G030900 (undirected) MisinT489400	0.0305658	8.73427	undirected
Misin01G030900 (undirected) MisinT502100	0.0206405	7.08315	undirected
Misin01G030900 (undirected) MisinT505700	0.0577938	10.1802	undirected
Misin01G030900 (undirected) MisinT584800	0.020112	7.50837	undirected
Misin01G035900 (undirected) Misin01G049400	0.144295	8.7437	undirected
Misin01G035900 (undirected) Misin01G097500	0.0255028	3.64873	undirected
Misin01G035900 (undirected) Misin01G132100	0.134552	8.04071	undirected
Misin01G035900 (undirected) Misin01G206600	0.0339467	9.30838	undirected
Misin01G035900 (undirected) Misin01G232100	0.140382	11.4312	undirected
Misin01G035900 (undirected) Misin01G312300	0.10842	11.256	undirected
Misin01G035900 (undirected) Misin01G312400	0.0633747	4.18359	undirected
Misin01G035900 (undirected) Misin01G312600	0.12565	7.38428	undirected
Misin01G035900 (undirected) Misin01G314100	0.0362437	3.68719	undirected
Misin01G035900 (undirected) Misin01G323400	0.0457868	3.72946	undirected
Misin01G035900 (undirected) Misin01G344700	0.0541307	5.27024	undirected
Misin01G035900 (undirected) Misin01G379500	0.0331613	11.9643	undirected
Misin01G035900 (undirected) Misin01G460900	0.0754238	9.93247	undirected
Misin01G035900 (undirected) Misin02G033200	0.0206203	2.63098	undirected
Misin01G035900 (undirected) Misin02G069000	0.0226891	12.1906	undirected
Misin01G035900 (undirected) Misin02G074400	0.0378702	3.096	undirected
Misin01G035900 (undirected) Misin02G089100	0.0311659	4.86364	undirected
Misin01G035900 (undirected) Misin02G100900	0.0233177	27.4066	undirected
Misin01G035900 (undirected) Misin02G122000	0.118674	9.96359	undirected
Misin01G035900 (undirected) Misin02G162800	0.0471095	14.7699	undirected
Misin01G035900 (undirected) Misin02G165100	0.0570053	5.28657	undirected
Misin01G035900 (undirected) Misin02G190900	0.0214214	9.81455	undirected
Misin01G035900 (undirected) Misin02G210500	0.0298706	9.81237	undirected
Misin01G035900 (undirected) Misin02G226300	0.163148	21.0199	undirected
Misin01G035900 (undirected) Misin02G226400	0.12407	16.502	undirected
Misin01G035900 (undirected) Misin02G226500	0.0808699	14.644	undirected
Misin01G035900 (undirected) Misin02G226600	0.0709954	11.4483	undirected
Misin01G035900 (undirected) Misin02G226700	0.0860433	7.78212	undirected
Misin01G035900 (undirected) Misin02G270100	0.0213048	4.46558	undirected
Misin01G035900 (undirected) Misin02G300900	0.0631023	4.35045	undirected
Misin01G035900 (undirected) Misin02G452700	0.110979	6.00009	undirected
Misin01G035900 (undirected) Misin02G452800	0.116056	6.23726	undirected
Misin01G035900 (undirected) Misin02G455000	0.0318432	5.51635	undirected
Misin01G035900 (undirected) Misin03G047600	0.0407884	5.7483	undirected
Misin01G035900 (undirected) Misin03G116100	0.0370278	5.5727	undirected
Misin01G035900 (undirected) Misin03G163500	0.128131	9.32066	undirected
Misin01G035900 (undirected) Misin03G225500	0.0325777	6.31711	undirected
Misin01G035900 (undirected) Misin03G282300	0.0470814	3.83114	undirected
Misin01G035900 (undirected) Misin03G315300	0.102085	8.07794	undirected
Misin01G035900 (undirected) Misin04G030000	0.133463	13.0303	undirected
Misin01G035900 (undirected) Misin04G170300	0.0258776	9.92107	undirected
Misin01G035900 (undirected) Misin04G305600	0.0638185	5.16863	undirected
Misin01G035900 (undirected) Misin04G309200	0.0393477	4.06377	undirected
Misin01G035900 (undirected) Misin04G333600	0.0301198	7.05864	undirected
Misin01G035900 (undirected) Misin04G400500	0.0833194	7.29977	undirected
Misin01G035900 (undirected) Misin05G027100	0.033279	3.02587	undirected
Misin01G035900 (undirected) Misin05G035800	0.0242189	20.7131	undirected
Misin01G035900 (undirected) Misin05G075100	0.0206918	4.39257	undirected
Misin01G035900 (undirected) Misin05G125600	0.0254041	5.40925	undirected
Misin01G035900 (undirected) Misin05G188100	0.0303656	5.55085	undirected
Misin01G035900 (undirected) Misin05G202400	0.0597643	4.31168	undirected
Misin01G035900 (undirected) Misin05G202500	0.0620653	3.93015	undirected
Misin01G035900 (undirected) Misin05G260500	0.0835941	6.12491	undirected
Misin01G035900 (undirected) Misin05G289200	0.0582068	19.7873	undirected
Misin01G035900 (undirected) Misin05G290000	0.0751245	11.0446	undirected
Misin01G035900 (undirected) Misin05G320600	0.0307422	6.45682	undirected
Misin01G035900 (undirected) Misin05G328900	0.049289	22.0648	undirected
Misin01G035900 (undirected) Misin05G360100	0.0202977	26.6106	undirected
Misin01G035900 (undirected) Misin05G365300	0.0329388	30.2829	undirected
Misin01G035900 (undirected) Misin06G050300	0.0251546	4.76088	undirected
Misin01G035900 (undirected) Misin06G074100	0.0846592	6.33406	undirected
Misin01G035900 (undirected) Misin06G085300	0.0363655	6.69173	undirected
Misin01G035900 (undirected) Misin06G093800	0.0891664	6.2278	undirected
Misin01G035900 (undirected) Misin06G109800	0.0324093	9.26901	undirected
Misin01G035900 (undirected) Misin06G129300	0.0590203	7.49667	undirected
Misin01G035900 (undirected) Misin06G281700	0.0254418	7.60838	undirected
Misin01G035900 (undirected) Misin06G312200	0.116599	9.61033	undirected
Misin01G035900 (undirected) Misin06G337200	0.0569044	12.1142	undirected
Misin01G035900 (undirected) Misin06G350200	0.0366242	11.6641	undirected
Misin01G035900 (undirected) Misin06G353100	0.0882062	5.25929	undirected
Misin01G035900 (undirected) Misin06G355000	0.022506	22.1604	undirected
Misin01G035900 (undirected) Misin07G043300	0.0206793	4.95341	undirected
Misin01G035900 (undirected) Misin07G162100	0.0436925	3.92269	undirected
Misin01G035900 (undirected) Misin07G208200	0.032778	2.94309	undirected
Misin01G035900 (undirected) Misin07G382000	0.0216778	7.66837	undirected
Misin01G035900 (undirected) Misin07G392100	0.0204215	4.45394	undirected
Misin01G035900 (undirected) Misin07G414200	0.0364434	5.68292	undirected
Misin01G035900 (undirected) Misin07G425700	0.0294997	8.85373	undirected
Misin01G035900 (undirected) Misin07G441600	0.0208919	4.58519	undirected
Misin01G035900 (undirected) Misin07G444900	0.0203739	6.7963	undirected
Misin01G035900 (undirected) Misin07G492100	0.033589	4.23737	undirected
Misin01G035900 (undirected) Misin07G502100	0.0313383	3.94497	undirected
Misin01G035900 (undirected) Misin07G519100	0.0391153	4.25864	undirected
Misin01G035900 (undirected) Misin07G535500	0.0218295	42.7255	undirected
Misin01G035900 (undirected) Misin07G552500	0.0607712	15.8753	undirected
Misin01G035900 (undirected) Misin08G048700	0.0201733	3.43708	undirected
Misin01G035900 (undirected) Misin08G061600	0.07785	4.37007	undirected
Misin01G035900 (undirected) Misin08G061700	0.0403773	2.89319	undirected
Misin01G035900 (undirected) Misin08G181100	0.0733458	5.35978	undirected
Misin01G035900 (undirected) Misin08G188600	0.0303922	4.37167	undirected
Misin01G035900 (undirected) Misin08G209300	0.0369558	6.26602	undirected
Misin01G035900 (undirected) Misin08G238600	0.04182	4.36951	undirected
Misin01G035900 (undirected) Misin08G299000	0.0829113	5.43241	undirected
Misin01G035900 (undirected) Misin09G052100	0.0217593	13.5056	undirected
Misin01G035900 (undirected) Misin09G099100	0.0202688	27.0923	undirected
Misin01G035900 (undirected) Misin09G120300	0.0219445	4.64016	undirected
Misin01G035900 (undirected) Misin09G151200	0.100715	7.72379	undirected
Misin01G035900 (undirected) Misin09G160600	0.0752696	4.97728	undirected
Misin01G035900 (undirected) Misin10G047300	0.0306049	8.52546	undirected
Misin01G035900 (undirected) Misin10G048000	0.0235856	9.44079	undirected
Misin01G035900 (undirected) Misin10G060900	0.0720442	5.9732	undirected
Misin01G035900 (undirected) Misin10G075500	0.0266497	4.73594	undirected
Misin01G035900 (undirected) Misin10G093700	0.0338409	5.43503	undirected
Misin01G035900 (undirected) Misin10G142100	0.0241706	2.95087	undirected
Misin01G035900 (undirected) Misin11G032600	0.113163	20.6411	undirected
Misin01G035900 (undirected) Misin11G056900	0.0364065	3.77978	undirected
Misin01G035900 (undirected) Misin11G095600	0.0255889	14.7049	undirected
Misin01G035900 (undirected) Misin11G171300	0.0251054	5.30478	undirected
Misin01G035900 (undirected) Misin12G044600	0.162794	16.8732	undirected
Misin01G035900 (undirected) Misin12G100200	0.0464619	3.90427	undirected
Misin01G035900 (undirected) Misin12G100500	0.150525	10.9593	undirected
Misin01G035900 (undirected) Misin12G100800	0.113533	13.7091	undirected
Misin01G035900 (undirected) Misin13G001000	0.0436839	3.73511	undirected
Misin01G035900 (undirected) Misin13G001100	0.0524233	4.39713	undirected
Misin01G035900 (undirected) Misin13G042900	0.0659848	3.7235	undirected
Misin01G035900 (undirected) Misin13G132500	0.0658881	6.28776	undirected
Misin01G035900 (undirected) Misin13G133100	0.116601	7.04665	undirected
Misin01G035900 (undirected) Misin14G037800	0.143927	15.2383	undirected
Misin01G035900 (undirected) Misin14G110100	0.022574	3.59517	undirected
Misin01G035900 (undirected) Misin15G045000	0.0904814	8.32078	undirected
Misin01G035900 (undirected) Misin15G048800	0.128431	13.8566	undirected
Misin01G035900 (undirected) Misin15G054400	0.0528954	4.78153	undirected
Misin01G035900 (undirected) Misin15G158600	0.0676427	9.49617	undirected
Misin01G035900 (undirected) Misin16G033100	0.0200232	10.8657	undirected
Misin01G035900 (undirected) Misin16G146600	0.0901023	14.4117	undirected
Misin01G035900 (undirected) Misin16G146900	0.0860347	6.46683	undirected
Misin01G035900 (undirected) Misin16G174700	0.161431	11.7036	undirected
Misin01G035900 (undirected) Misin16G200500	0.12612	8.50459	undirected
Misin01G035900 (undirected) Misin17G007400	0.0244295	7.28666	undirected
Misin01G035900 (undirected) Misin17G012300	0.0226235	6.13863	undirected
Misin01G035900 (undirected) Misin17G014200	0.131789	9.9958	undirected
Misin01G035900 (undirected) Misin17G015500	0.0400949	3.7601	undirected
Misin01G035900 (undirected) Misin17G059100	0.0306178	4.79272	undirected
Misin01G035900 (undirected) Misin17G071500	0.0371362	4.39337	undirected
Misin01G035900 (undirected) Misin17G091000	0.14922	13.9598	undirected
Misin01G035900 (undirected) Misin17G150400	0.0616637	10.805	undirected
Misin01G035900 (undirected) Misin18G274800	0.127493	10.6206	undirected
Misin01G035900 (undirected) Misin19G072500	0.0220337	6.43458	undirected
Misin01G035900 (undirected) Misin19G096000	0.0339982	6.20653	undirected
Misin01G035900 (undirected) Misin19G186000	0.0235801	4.2306	undirected
Misin01G035900 (undirected) Misin19G201900	0.0445993	7.59977	undirected
Misin01G035900 (undirected) Misin19G210400	0.0220093	11.9995	undirected
Misin01G035900 (undirected) Misin19G250000	0.0203317	8.79601	undirected
Misin01G035900 (undirected) Misin19G256700	0.0308316	7.67042	undirected
Misin01G035900 (undirected) Misin19G256900	0.0599784	5.5738	undirected
Misin01G035900 (undirected) MisinT045900	0.0286332	3.43652	undirected
Misin01G035900 (undirected) MisinT064000	0.0295754	4.5386	undirected
Misin01G035900 (undirected) MisinT144600	0.0227221	5.82193	undirected
Misin01G035900 (undirected) MisinT146600	0.105362	6.23378	undirected
Misin01G035900 (undirected) MisinT171500	0.069839	4.72394	undirected
Misin01G035900 (undirected) MisinT193300	0.042163	4.21767	undirected
Misin01G035900 (undirected) MisinT193400	0.0801526	5.93323	undirected
Misin01G035900 (undirected) MisinT217700	0.145761	17.2511	undirected
Misin01G035900 (undirected) MisinT222000	0.0801596	4.15807	undirected
Misin01G035900 (undirected) MisinT307600	0.17051	11.8625	undirected
Misin01G035900 (undirected) MisinT356900	0.0508205	9.11714	undirected
Misin01G035900 (undirected) MisinT370300	0.0322193	23.6093	undirected
Misin01G035900 (undirected) MisinT405500	0.124184	17.3541	undirected
Misin01G035900 (undirected) MisinT444700	0.038146	2.68103	undirected
Misin01G035900 (undirected) MisinT463600	0.0208306	3.42514	undirected
Misin01G035900 (undirected) MisinT483000	0.0697704	6.71349	undirected
Misin01G035900 (undirected) MisinT561600	0.124644	8.46683	undirected
Misin01G042900 (undirected) Misin02G028600	0.0212639	8.89862	undirected
Misin01G042900 (undirected) Misin02G100900	0.0247606	108.16	undirected
Misin01G042900 (undirected) Misin05G360100	0.0217699	93.8398	undirected
Misin01G042900 (undirected) Misin05G365300	0.0211362	280.997	undirected
Misin01G042900 (undirected) Misin06G219500	0.0354505	39.1304	undirected
Misin01G042900 (undirected) Misin06G377000	0.0269863	66.6788	undirected
Misin01G042900 (undirected) Misin07G215500	0.0264361	111.412	undirected
Misin01G042900 (undirected) Misin07G535500	0.0234357	106.585	undirected
Misin01G042900 (undirected) Misin08G173300	0.0227646	25.4971	undirected
Misin01G042900 (undirected) Misin08G193900	0.0239466	76.8294	undirected
Misin01G042900 (undirected) Misin12G171600	0.0200218	76.1654	undirected
Misin01G042900 (undirected) Misin13G079800	0.0202356	43.5757	undirected
Misin01G042900 (undirected) Misin14G119800	0.0226256	77.1436	undirected
Misin01G042900 (undirected) Misin18G085400	0.0271452	114.406	undirected
Misin01G042900 (undirected) Misin18G215900	0.0284746	35.9041	undirected
Misin01G042900 (undirected) Misin18G267500	0.0208443	26.6971	undirected
Misin01G042900 (undirected) Misin18G271200	0.0208411	51.1549	undirected
Misin01G049400 (undirected) Misin01G068000	0.067115	10.491	undirected
Misin01G049400 (undirected) Misin01G068500	0.0652262	11.9656	undirected
Misin01G049400 (undirected) Misin01G078800	0.109821	9.71961	undirected
Misin01G049400 (undirected) Misin01G079900	0.0823608	8.56387	undirected
Misin01G049400 (undirected) Misin01G097500	0.0940115	10.1945	undirected
Misin01G049400 (undirected) Misin01G101100	0.02869	24.0881	undirected
Misin01G049400 (undirected) Misin01G113500	0.0321342	13.479	undirected
Misin01G049400 (undirected) Misin01G114300	0.0363299	13.7911	undirected
Misin01G049400 (undirected) Misin01G128500	0.0515786	10.6765	undirected
Misin01G049400 (undirected) Misin01G132100	0.170559	3.82919	undirected
Misin01G049400 (undirected) Misin01G132200	0.0830137	11.7467	undirected
Misin01G049400 (undirected) Misin01G206600	0.0710018	7.02039	undirected
Misin01G049400 (undirected) Misin01G232100	0.210261	4.78816	undirected
Misin01G049400 (undirected) Misin01G273400	0.0438647	8.82229	undirected
Misin01G049400 (undirected) Misin01G302100	0.0429459	10.6045	undirected
Misin01G049400 (undirected) Misin01G312300	0.156486	4.81783	undirected
Misin01G049400 (undirected) Misin01G312400	0.123412	6.34128	undirected
Misin01G049400 (undirected) Misin01G312600	0.178294	2.99038	undirected
Misin01G049400 (undirected) Misin01G314100	0.137259	7.12266	undirected
Misin01G049400 (undirected) Misin01G323400	0.119492	7.06432	undirected
Misin01G049400 (undirected) Misin01G344700	0.156558	5.71319	undirected
Misin01G049400 (undirected) Misin01G373800	0.0364691	11.8298	undirected
Misin01G049400 (undirected) Misin01G379500	0.0634327	7.49218	undirected
Misin01G049400 (undirected) Misin01G386500	0.0233646	96.7214	undirected
Misin01G049400 (undirected) Misin01G460900	0.109351	5.5109	undirected
Misin01G049400 (undirected) Misin01G466000	0.0277947	13.8678	undirected
Misin01G049400 (undirected) Misin02G029000	0.0455991	11.6857	undirected
Misin01G049400 (undirected) Misin02G033200	0.122958	9.71342	undirected
Misin01G049400 (undirected) Misin02G069000	0.0531543	9.92265	undirected
Misin01G049400 (undirected) Misin02G074400	0.153279	7.69623	undirected
Misin01G049400 (undirected) Misin02G089100	0.0549065	7.87736	undirected
Misin01G049400 (undirected) Misin02G097100	0.0815393	8.65754	undirected
Misin01G049400 (undirected) Misin02G100900	0.0384572	22.1415	undirected
Misin01G049400 (undirected) Misin02G103400	0.0221535	17.2156	undirected
Misin01G049400 (undirected) Misin02G122000	0.180948	4.51215	undirected
Misin01G049400 (undirected) Misin02G122200	0.106907	8.06648	undirected
Misin01G049400 (undirected) Misin02G162800	0.0688872	9.28186	undirected
Misin01G049400 (undirected) Misin02G164900	0.0748794	12.8776	undirected
Misin01G049400 (undirected) Misin02G165100	0.128223	6.14752	undirected
Misin01G049400 (undirected) Misin02G190900	0.0451271	8.80977	undirected
Misin01G049400 (undirected) Misin02G210500	0.0687314	7.46651	undirected
Misin01G049400 (undirected) Misin02G226300	0.235215	11.0167	undirected
Misin01G049400 (undirected) Misin02G226400	0.19507	7.37145	undirected
Misin01G049400 (undirected) Misin02G226500	0.131105	7.74441	undirected
Misin01G049400 (undirected) Misin02G226600	0.117423	6.23918	undirected
Misin01G049400 (undirected) Misin02G226700	0.128193	5.0405	undirected
Misin01G049400 (undirected) Misin02G265800	0.0239532	29.6637	undirected
Misin01G049400 (undirected) Misin02G269100	0.0606213	9.49869	undirected
Misin01G049400 (undirected) Misin02G270100	0.0401714	11.9087	undirected
Misin01G049400 (undirected) Misin02G284000	0.0440646	13.1727	undirected
Misin01G049400 (undirected) Misin02G297100	0.0406499	12.4836	undirected
Misin01G049400 (undirected) Misin02G300900	0.156543	6.0608	undirected
Misin01G049400 (undirected) Misin02G302600	0.11817	8.19829	undirected
Misin01G049400 (undirected) Misin02G314500	0.0517083	26.5023	undirected
Misin01G049400 (undirected) Misin02G358200	0.0278153	12.6314	undirected
Misin01G049400 (undirected) Misin02G401700	0.0228728	95.1961	undirected
Misin01G049400 (undirected) Misin02G452700	0.170879	5.11858	undirected
Misin01G049400 (undirected) Misin02G452800	0.200104	4.00899	undirected
Misin01G049400 (undirected) Misin02G455000	0.0545293	7.4906	undirected
Misin01G049400 (undirected) Misin03G003500	0.0313363	21.3408	undirected
Misin01G049400 (undirected) Misin03G047600	0.0897733	6.07251	undirected
Misin01G049400 (undirected) Misin03G116100	0.110193	7.44621	undirected
Misin01G049400 (undirected) Misin03G163500	0.183464	3.33863	undirected
Misin01G049400 (undirected) Misin03G202700	0.0467646	10.3903	undirected
Misin01G049400 (undirected) Misin03G225500	0.0607428	6.63106	undirected
Misin01G049400 (undirected) Misin03G282300	0.149188	6.94054	undirected
Misin01G049400 (undirected) Misin03G302100	0.030833	13.3707	undirected
Misin01G049400 (undirected) Misin03G303900	0.0205044	17.7021	undirected
Misin01G049400 (undirected) Misin03G310200	0.0511326	9.51905	undirected
Misin01G049400 (undirected) Misin03G315300	0.145585	4.64596	undirected
Misin01G049400 (undirected) Misin03G331700	0.0587122	17.8834	undirected
Misin01G049400 (undirected) Misin03G341900	0.0339363	14.0239	undirected
Misin01G049400 (undirected) Misin03G352200	0.0274617	15.2583	undirected
Misin01G049400 (undirected) Misin04G030000	0.159699	6.88178	undirected
Misin01G049400 (undirected) Misin04G110600	0.0455641	17.67	undirected
Misin01G049400 (undirected) Misin04G125300	0.0338559	11.8793	undirected
Misin01G049400 (undirected) Misin04G133900	0.0430245	18.7715	undirected
Misin01G049400 (undirected) Misin04G170300	0.0571403	7.86063	undirected
Misin01G049400 (undirected) Misin04G179800	0.0768619	13.4223	undirected
Misin01G049400 (undirected) Misin04G217700	0.0344536	16.9763	undirected
Misin01G049400 (undirected) Misin04G217900	0.0235158	21.8033	undirected
Misin01G049400 (undirected) Misin04G305600	0.147144	5.4158	undirected
Misin01G049400 (undirected) Misin04G309200	0.1401	6.70331	undirected
Misin01G049400 (undirected) Misin04G309300	0.0437029	10.4595	undirected
Misin01G049400 (undirected) Misin04G333600	0.0858822	7.76174	undirected
Misin01G049400 (undirected) Misin04G334700	0.0340591	12.7188	undirected
Misin01G049400 (undirected) Misin04G368300	0.0674141	24.6662	undirected
Misin01G049400 (undirected) Misin04G390400	0.0456247	11.5308	undirected
Misin01G049400 (undirected) Misin04G400500	0.151341	3.91624	undirected
Misin01G049400 (undirected) Misin04G406000	0.0482781	11.7582	undirected
Misin01G049400 (undirected) Misin05G027100	0.174766	8.00609	undirected
Misin01G049400 (undirected) Misin05G035800	0.0444039	14.2954	undirected
Misin01G049400 (undirected) Misin05G056800	0.119365	8.8396	undirected
Misin01G049400 (undirected) Misin05G075100	0.0651432	13.9126	undirected
Misin01G049400 (undirected) Misin05G076400	0.0357994	12.2626	undirected
Misin01G049400 (undirected) Misin05G087300	0.0227425	27.0951	undirected
Misin01G049400 (undirected) Misin05G125600	0.0637631	7.31437	undirected
Misin01G049400 (undirected) Misin05G139800	0.0406705	13.4849	undirected
Misin01G049400 (undirected) Misin05G188100	0.0515522	8.74858	undirected
Misin01G049400 (undirected) Misin05G202400	0.122617	9.04053	undirected
Misin01G049400 (undirected) Misin05G202500	0.145676	7.71355	undirected
Misin01G049400 (undirected) Misin05G260500	0.163003	4.29567	undirected
Misin01G049400 (undirected) Misin05G275800	0.0786665	9.42691	undirected
Misin01G049400 (undirected) Misin05G289200	0.0904775	11.1062	undirected
Misin01G049400 (undirected) Misin05G290000	0.122508	6.3648	undirected
Misin01G049400 (undirected) Misin05G320600	0.0723393	12.1287	undirected
Misin01G049400 (undirected) Misin05G328900	0.0850849	12.7051	undirected
Misin01G049400 (undirected) Misin05G360100	0.0281519	31.5048	undirected
Misin01G049400 (undirected) Misin05G365300	0.0634344	19.2492	undirected
Misin01G049400 (undirected) Misin06G015100	0.0416983	16.2433	undirected
Misin01G049400 (undirected) Misin06G046500	0.0710738	9.07994	undirected
Misin01G049400 (undirected) Misin06G050300	0.0499728	8.00901	undirected
Misin01G049400 (undirected) Misin06G069800	0.0470923	9.84766	undirected
Misin01G049400 (undirected) Misin06G074100	0.148445	5.32656	undirected
Misin01G049400 (undirected) Misin06G085300	0.0878903	13.5452	undirected
Misin01G049400 (undirected) Misin06G085600	0.0268656	29.992	undirected
Misin01G049400 (undirected) Misin06G093800	0.159472	4.12833	undirected
Misin01G049400 (undirected) Misin06G102500	0.0470505	18.6678	undirected
Misin01G049400 (undirected) Misin06G109800	0.0771906	6.74153	undirected
Misin01G049400 (undirected) Misin06G118200	0.0202046	20.3362	undirected
Misin01G049400 (undirected) Misin06G129300	0.138857	4.84807	undirected
Misin01G049400 (undirected) Misin06G138700	0.0283744	15.0089	undirected
Misin01G049400 (undirected) Misin06G167300	0.0226889	48.0382	undirected
Misin01G049400 (undirected) Misin06G195400	0.0342777	14.8909	undirected
Misin01G049400 (undirected) Misin06G209500	0.0523528	7.81487	undirected
Misin01G049400 (undirected) Misin06G275700	0.0322831	11.8539	undirected
Misin01G049400 (undirected) Misin06G281700	0.0597992	7.44363	undirected
Misin01G049400 (undirected) Misin06G308100	0.0465726	11.4833	undirected
Misin01G049400 (undirected) Misin06G312200	0.16477	5.45861	undirected
Misin01G049400 (undirected) Misin06G337200	0.101229	7.82007	undirected
Misin01G049400 (undirected) Misin06G350200	0.0732454	7.96274	undirected
Misin01G049400 (undirected) Misin06G353100	0.145368	5.30742	undirected
Misin01G049400 (undirected) Misin06G355000	0.0396238	15.4545	undirected
Misin01G049400 (undirected) Misin06G373700	0.0208227	74.491	undirected
Misin01G049400 (undirected) Misin06G373800	0.0234201	70.6777	undirected
Misin01G049400 (undirected) Misin06G377000	0.0456448	10.7976	undirected
Misin01G049400 (undirected) Misin07G019500	0.0268184	26.7014	undirected
Misin01G049400 (undirected) Misin07G034700	0.0715906	11.6155	undirected
Misin01G049400 (undirected) Misin07G041100	0.0671823	18.8976	undirected
Misin01G049400 (undirected) Misin07G043100	0.0705997	10.2781	undirected
Misin01G049400 (undirected) Misin07G043300	0.0743032	7.93697	undirected
Misin01G049400 (undirected) Misin07G101200	0.0626228	9.4855	undirected
Misin01G049400 (undirected) Misin07G101500	0.102404	11.5519	undirected
Misin01G049400 (undirected) Misin07G106100	0.0264172	18.2737	undirected
Misin01G049400 (undirected) Misin07G162100	0.111216	7.17154	undirected
Misin01G049400 (undirected) Misin07G165600	0.0262268	38.8765	undirected
Misin01G049400 (undirected) Misin07G208200	0.150926	7.98901	undirected
Misin01G049400 (undirected) Misin07G215500	0.0320755	19.4524	undirected
Misin01G049400 (undirected) Misin07G218200	0.0731689	14.5357	undirected
Misin01G049400 (undirected) Misin07G242300	0.0403192	8.60877	undirected
Misin01G049400 (undirected) Misin07G296000	0.0215352	22.6847	undirected
Misin01G049400 (undirected) Misin07G300900	0.0508668	10.3865	undirected
Misin01G049400 (undirected) Misin07G340100	0.0303823	15.4326	undirected
Misin01G049400 (undirected) Misin07G357500	0.0631165	9.58156	undirected
Misin01G049400 (undirected) Misin07G382000	0.0860168	26.3503	undirected
Misin01G049400 (undirected) Misin07G392100	0.0841303	8.56218	undirected
Misin01G049400 (undirected) Misin07G414200	0.10073	5.87245	undirected
Misin01G049400 (undirected) Misin07G425700	0.0601297	6.66005	undirected
Misin01G049400 (undirected) Misin07G428100	0.0314902	18.1485	undirected
Misin01G049400 (undirected) Misin07G435600	0.0863106	9.34651	undirected
Misin01G049400 (undirected) Misin07G438100	0.0256022	14.1433	undirected
Misin01G049400 (undirected) Misin07G441600	0.0719761	7.60948	undirected
Misin01G049400 (undirected) Misin07G444900	0.0450519	8.31372	undirected
Misin01G049400 (undirected) Misin07G462700	0.0258785	17.2425	undirected
Misin01G049400 (undirected) Misin07G462800	0.05829	11.2319	undirected
Misin01G049400 (undirected) Misin07G492100	0.0589908	9.37076	undirected
Misin01G049400 (undirected) Misin07G502100	0.118364	7.19621	undirected
Misin01G049400 (undirected) Misin07G504400	0.0208807	88.695	undirected
Misin01G049400 (undirected) Misin07G519100	0.111025	7.01821	undirected
Misin01G049400 (undirected) Misin07G535500	0.0319708	36.3181	undirected
Misin01G049400 (undirected) Misin07G552500	0.110829	8.78597	undirected
Misin01G049400 (undirected) Misin08G030700	0.0459836	9.3879	undirected
Misin01G049400 (undirected) Misin08G048700	0.0906767	9.2786	undirected
Misin01G049400 (undirected) Misin08G049300	0.0430777	8.4097	undirected
Misin01G049400 (undirected) Misin08G050600	0.0632606	10.4812	undirected
Misin01G049400 (undirected) Misin08G061600	0.167712	6.77257	undirected
Misin01G049400 (undirected) Misin08G061700	0.137771	9.69991	undirected
Misin01G049400 (undirected) Misin08G097800	0.0384123	22.9618	undirected
Misin01G049400 (undirected) Misin08G134600	0.029277	13.65	undirected
Misin01G049400 (undirected) Misin08G168700	0.0770485	29.794	undirected
Misin01G049400 (undirected) Misin08G181100	0.145385	5.16238	undirected
Misin01G049400 (undirected) Misin08G188600	0.0807475	7.69337	undirected
Misin01G049400 (undirected) Misin08G206700	0.0215589	21.4598	undirected
Misin01G049400 (undirected) Misin08G209300	0.092948	6.17229	undirected
Misin01G049400 (undirected) Misin08G227900	0.0660799	60.254	undirected
Misin01G049400 (undirected) Misin08G238600	0.121939	6.24702	undirected
Misin01G049400 (undirected) Misin08G252000	0.0340526	19.2273	undirected
Misin01G049400 (undirected) Misin08G270900	0.0232199	44.1714	undirected
Misin01G049400 (undirected) Misin08G282500	0.0580262	10.6368	undirected
Misin01G049400 (undirected) Misin08G290300	0.0504263	18.5756	undirected
Misin01G049400 (undirected) Misin08G299000	0.132651	5.67171	undirected
Misin01G049400 (undirected) Misin08G304800	0.0362798	11.0374	undirected
Misin01G049400 (undirected) Misin08G319300	0.0432412	10.4856	undirected
Misin01G049400 (undirected) Misin09G025600	0.0641469	13.62	undirected
Misin01G049400 (undirected) Misin09G052100	0.0494961	9.53359	undirected
Misin01G049400 (undirected) Misin09G072300	0.0280944	72.8915	undirected
Misin01G049400 (undirected) Misin09G076300	0.0410371	14.9136	undirected
Misin01G049400 (undirected) Misin09G083200	0.0541348	10.4978	undirected
Misin01G049400 (undirected) Misin09G092800	0.0316058	16.393	undirected
Misin01G049400 (undirected) Misin09G099100	0.0468643	21.2175	undirected
Misin01G049400 (undirected) Misin09G120300	0.08173	12.697	undirected
Misin01G049400 (undirected) Misin09G151200	0.159014	3.45694	undirected
Misin01G049400 (undirected) Misin09G160600	0.17589	5.22409	undirected
Misin01G049400 (undirected) Misin10G047300	0.0638346	7.04422	undirected
Misin01G049400 (undirected) Misin10G048000	0.0512617	8.33843	undirected
Misin01G049400 (undirected) Misin10G060900	0.14294	9.53951	undirected
Misin01G049400 (undirected) Misin10G072300	0.0258552	30.2249	undirected
Misin01G049400 (undirected) Misin10G075500	0.0880446	7.3008	undirected
Misin01G049400 (undirected) Misin10G075700	0.0473294	11.9113	undirected
Misin01G049400 (undirected) Misin10G077600	0.0478993	11.4293	undirected
Misin01G049400 (undirected) Misin10G079000	0.0556153	9.50647	undirected
Misin01G049400 (undirected) Misin10G093700	0.109071	10.3697	undirected
Misin01G049400 (undirected) Misin10G142100	0.129272	9.39789	undirected
Misin01G049400 (undirected) Misin10G187300	0.048103	17.4502	undirected
Misin01G049400 (undirected) Misin10G187400	0.0516179	17.9371	undirected
Misin01G049400 (undirected) Misin11G032600	0.172702	10.3502	undirected
Misin01G049400 (undirected) Misin11G044500	0.0457662	15.8427	undirected
Misin01G049400 (undirected) Misin11G056900	0.128481	8.00442	undirected
Misin01G049400 (undirected) Misin11G095600	0.041889	17.4374	undirected
Misin01G049400 (undirected) Misin11G113100	0.0225532	32.8132	undirected
Misin01G049400 (undirected) Misin11G126500	0.0341851	41.3506	undirected
Misin01G049400 (undirected) Misin11G129500	0.042162	10.5114	undirected
Misin01G049400 (undirected) Misin11G171300	0.0874804	8.4613	undirected
Misin01G049400 (undirected) Misin11G186700	0.0464327	11.0099	undirected
Misin01G049400 (undirected) Misin11G186900	0.0275508	21.5563	undirected
Misin01G049400 (undirected) Misin11G203200	0.0305456	13.5858	undirected
Misin01G049400 (undirected) Misin11G214200	0.0348552	30.984	undirected
Misin01G049400 (undirected) Misin12G044600	0.23314	7.45071	undirected
Misin01G049400 (undirected) Misin12G046200	0.088157	10.5198	undirected
Misin01G049400 (undirected) Misin12G050700	0.037855	15.1136	undirected
Misin01G049400 (undirected) Misin12G100200	0.145628	6.76447	undirected
Misin01G049400 (undirected) Misin12G100500	0.219574	4.26324	undirected
Misin01G049400 (undirected) Misin12G100800	0.183049	6.74223	undirected
Misin01G049400 (undirected) Misin12G113000	0.0218916	18.6208	undirected
Misin01G049400 (undirected) Misin12G164600	0.0699544	10.2615	undirected
Misin01G049400 (undirected) Misin12G189700	0.0235184	26.1698	undirected
Misin01G049400 (undirected) Misin12G202500	0.0319164	22.0639	undirected
Misin01G049400 (undirected) Misin13G001000	0.121637	7.06621	undirected
Misin01G049400 (undirected) Misin13G001100	0.118132	6.48696	undirected
Misin01G049400 (undirected) Misin13G034900	0.0311299	22.6661	undirected
Misin01G049400 (undirected) Misin13G042900	0.178433	6.68026	undirected
Misin01G049400 (undirected) Misin13G079800	0.025104	16.7301	undirected
Misin01G049400 (undirected) Misin13G115600	0.0259659	15.3352	undirected
Misin01G049400 (undirected) Misin13G132500	0.106374	5.61726	undirected
Misin01G049400 (undirected) Misin13G133100	0.192073	3.26903	undirected
Misin01G049400 (undirected) Misin13G134800	0.0477066	8.90324	undirected
Misin01G049400 (undirected) Misin13G169000	0.0201275	20.9798	undirected
Misin01G049400 (undirected) Misin14G024600	0.0239408	54.2224	undirected
Misin01G049400 (undirected) Misin14G028600	0.0954585	9.41481	undirected
Misin01G049400 (undirected) Misin14G030600	0.0433365	8.72783	undirected
Misin01G049400 (undirected) Misin14G037800	0.21013	6.48774	undirected
Misin01G049400 (undirected) Misin14G040800	0.035882	13.7562	undirected
Misin01G049400 (undirected) Misin14G102400	0.0355313	12.2537	undirected
Misin01G049400 (undirected) Misin14G110100	0.0742809	11.6906	undirected
Misin01G049400 (undirected) Misin14G119600	0.0635783	12.5665	undirected
Misin01G049400 (undirected) Misin14G119700	0.0330026	12.8255	undirected
Misin01G049400 (undirected) Misin14G119800	0.0424782	12.3204	undirected
Misin01G049400 (undirected) Misin14G151100	0.0509309	9.86614	undirected
Misin01G049400 (undirected) Misin14G151300	0.0578035	9.79788	undirected
Misin01G049400 (undirected) Misin15G045000	0.147907	4.20997	undirected
Misin01G049400 (undirected) Misin15G048800	0.174882	6.31705	undirected
Misin01G049400 (undirected) Misin15G054400	0.155207	5.69134	undirected
Misin01G049400 (undirected) Misin15G056200	0.0324414	11.8917	undirected
Misin01G049400 (undirected) Misin15G056300	0.0428334	11.868	undirected
Misin01G049400 (undirected) Misin15G093700	0.0304007	16.1145	undirected
Misin01G049400 (undirected) Misin15G133100	0.0303863	23.5731	undirected
Misin01G049400 (undirected) Misin15G143400	0.0202528	25.0801	undirected
Misin01G049400 (undirected) Misin15G144000	0.0883618	11.6277	undirected
Misin01G049400 (undirected) Misin15G153100	0.0254981	27.7707	undirected
Misin01G049400 (undirected) Misin15G158600	0.105372	5.5045	undirected
Misin01G049400 (undirected) Misin16G033100	0.0485506	25.8407	undirected
Misin01G049400 (undirected) Misin16G055100	0.0377657	14.1197	undirected
Misin01G049400 (undirected) Misin16G055500	0.0278004	23.2647	undirected
Misin01G049400 (undirected) Misin16G061400	0.0226855	39.6042	undirected
Misin01G049400 (undirected) Misin16G085100	0.0527913	11.9972	undirected
Misin01G049400 (undirected) Misin16G130400	0.0368485	13.2526	undirected
Misin01G049400 (undirected) Misin16G146600	0.151516	7.27067	undirected
Misin01G049400 (undirected) Misin16G146900	0.139008	4.03181	undirected
Misin01G049400 (undirected) Misin16G149600	0.0736852	8.53783	undirected
Misin01G049400 (undirected) Misin16G150700	0.0333264	11.6801	undirected
Misin01G049400 (undirected) Misin16G161200	0.0719744	11.5925	undirected
Misin01G049400 (undirected) Misin16G174700	0.222813	4.21545	undirected
Misin01G049400 (undirected) Misin16G200200	0.0455112	13.2054	undirected
Misin01G049400 (undirected) Misin16G200500	0.178968	3.06017	undirected
Misin01G049400 (undirected) Misin16G222700	0.025657	40.9216	undirected
Misin01G049400 (undirected) Misin16G231100	0.0353324	12.1582	undirected
Misin01G049400 (undirected) Misin17G007400	0.0868585	12.1991	undirected
Misin01G049400 (undirected) Misin17G012300	0.0869325	13.0767	undirected
Misin01G049400 (undirected) Misin17G014200	0.187893	3.99836	undirected
Misin01G049400 (undirected) Misin17G015500	0.119203	8.13778	undirected
Misin01G049400 (undirected) Misin17G047900	0.0238123	35.489	undirected
Misin01G049400 (undirected) Misin17G059100	0.0693912	6.81591	undirected
Misin01G049400 (undirected) Misin17G071500	0.108764	6.83031	undirected
Misin01G049400 (undirected) Misin17G091000	0.221332	5.65094	undirected
Misin01G049400 (undirected) Misin17G119000	0.039516	11.8603	undirected
Misin01G049400 (undirected) Misin17G146400	0.0252446	17.5838	undirected
Misin01G049400 (undirected) Misin17G150400	0.111456	5.61982	undirected
Misin01G049400 (undirected) Misin17G154300	0.0343376	29.881	undirected
Misin01G049400 (undirected) Misin17G155800	0.0264236	27.1369	undirected
Misin01G049400 (undirected) Misin17G157300	0.0374799	14.4717	undirected
Misin01G049400 (undirected) Misin17G158100	0.0230805	16.4358	undirected
Misin01G049400 (undirected) Misin17G199400	0.0619033	13.464	undirected
Misin01G049400 (undirected) Misin17G203100	0.020599	100.262	undirected
Misin01G049400 (undirected) Misin17G207200	0.0367017	11.1674	undirected
Misin01G049400 (undirected) Misin17G243300	0.0472357	10.0664	undirected
Misin01G049400 (undirected) Misin18G007400	0.0302845	17.9732	undirected
Misin01G049400 (undirected) Misin18G074700	0.0313819	13.6047	undirected
Misin01G049400 (undirected) Misin18G093700	0.0634352	10.5505	undirected
Misin01G049400 (undirected) Misin18G144100	0.0823296	10.1116	undirected
Misin01G049400 (undirected) Misin18G164600	0.0222645	37.888	undirected
Misin01G049400 (undirected) Misin18G198700	0.0497179	11.0681	undirected
Misin01G049400 (undirected) Misin18G200600	0.0510783	22.1112	undirected
Misin01G049400 (undirected) Misin18G202900	0.0274806	18.2471	undirected
Misin01G049400 (undirected) Misin18G210700	0.0213484	14.9093	undirected
Misin01G049400 (undirected) Misin18G238400	0.0247217	19.1305	undirected
Misin01G049400 (undirected) Misin18G274800	0.182182	4.03376	undirected
Misin01G049400 (undirected) Misin19G035900	0.0233136	52.3458	undirected
Misin01G049400 (undirected) Misin19G072500	0.0924059	17.0127	undirected
Misin01G049400 (undirected) Misin19G089500	0.0478903	9.91807	undirected
Misin01G049400 (undirected) Misin19G096000	0.0991442	6.13992	undirected
Misin01G049400 (undirected) Misin19G105500	0.0400233	12.0455	undirected
Misin01G049400 (undirected) Misin19G186000	0.111494	7.86281	undirected
Misin01G049400 (undirected) Misin19G196900	0.0268183	14.8331	undirected
Misin01G049400 (undirected) Misin19G200400	0.0379709	30.1368	undirected
Misin01G049400 (undirected) Misin19G201900	0.0767267	25.2939	undirected
Misin01G049400 (undirected) Misin19G210400	0.0512868	19.3646	undirected
Misin01G049400 (undirected) Misin19G250000	0.123036	24.2376	undirected
Misin01G049400 (undirected) Misin19G256600	0.0599679	52.8405	undirected
Misin01G049400 (undirected) Misin19G256700	0.0789041	6.52713	undirected
Misin01G049400 (undirected) Misin19G256900	0.147542	4.90706	undirected
Misin01G049400 (undirected) MisinT038600	0.0304903	44.2936	undirected
Misin01G049400 (undirected) MisinT044200	0.0625035	9.51975	undirected
Misin01G049400 (undirected) MisinT045900	0.112609	8.48448	undirected
Misin01G049400 (undirected) MisinT051600	0.0861593	9.2929	undirected
Misin01G049400 (undirected) MisinT064000	0.0667479	8.07845	undirected
Misin01G049400 (undirected) MisinT090200	0.0735298	18.9464	undirected
Misin01G049400 (undirected) MisinT099800	0.0533716	11.1689	undirected
Misin01G049400 (undirected) MisinT144600	0.0670882	9.49249	undirected
Misin01G049400 (undirected) MisinT146600	0.186607	4.2034	undirected
Misin01G049400 (undirected) MisinT171500	0.156587	5.59717	undirected
Misin01G049400 (undirected) MisinT193300	0.112133	6.92224	undirected
Misin01G049400 (undirected) MisinT193400	0.153743	4.52076	undirected
Misin01G049400 (undirected) MisinT217700	0.21194	8.18032	undirected
Misin01G049400 (undirected) MisinT221900	0.0387377	13.4214	undirected
Misin01G049400 (undirected) MisinT222000	0.197765	6.04875	undirected
Misin01G049400 (undirected) MisinT247700	0.0566342	15.2777	undirected
Misin01G049400 (undirected) MisinT256100	0.0297617	12.207	undirected
Misin01G049400 (undirected) MisinT307600	0.203574	5.7821	undirected
Misin01G049400 (undirected) MisinT356900	0.0709312	9.08453	undirected
Misin01G049400 (undirected) MisinT358100	0.0404873	10.9899	undirected
Misin01G049400 (undirected) MisinT370300	0.0559415	19.4614	undirected
Misin01G049400 (undirected) MisinT401500	0.0512286	10.7349	undirected
Misin01G049400 (undirected) MisinT405500	0.194411	7.83628	undirected
Misin01G049400 (undirected) MisinT444700	0.148161	8.60623	undirected
Misin01G049400 (undirected) MisinT463600	0.109925	8.26916	undirected
Misin01G049400 (undirected) MisinT483000	0.15173	4.60407	undirected
Misin01G049400 (undirected) MisinT488800	0.0585856	13.7239	undirected
Misin01G049400 (undirected) MisinT498600	0.0318838	14.4571	undirected
Misin01G049400 (undirected) MisinT502100	0.0216398	19.396	undirected
Misin01G049400 (undirected) MisinT504900	0.0689592	9.43283	undirected
Misin01G049400 (undirected) MisinT505700	0.0224339	25.8978	undirected
Misin01G049400 (undirected) MisinT547000	0.0272319	13.3746	undirected
Misin01G049400 (undirected) MisinT561600	0.17198	4.00955	undirected
Misin01G049600 (undirected) Misin01G336200	0.0209509	2	undirected
Misin01G068000 (undirected) Misin01G132100	0.0690728	9.646	undirected
Misin01G068000 (undirected) Misin01G206600	0.030286	10.6536	undirected
Misin01G068000 (undirected) Misin01G232100	0.0918612	12.9735	undirected
Misin01G068000 (undirected) Misin01G312300	0.0648289	13.1304	undirected
Misin01G068000 (undirected) Misin01G312400	0.0345224	5.25466	undirected
Misin01G068000 (undirected) Misin01G312600	0.0756991	8.98421	undirected
Misin01G068000 (undirected) Misin01G314100	0.0207979	5.06527	undirected
Misin01G068000 (undirected) Misin01G323400	0.0238352	5.15878	undirected
Misin01G068000 (undirected) Misin01G344700	0.0252107	6.99635	undirected
Misin01G068000 (undirected) Misin01G379500	0.0333574	12.8546	undirected
Misin01G068000 (undirected) Misin01G460900	0.0512963	11.5799	undirected
Misin01G068000 (undirected) Misin01G466000	0.0289243	11.4685	undirected
Misin01G068000 (undirected) Misin02G074400	0.0221177	4.20192	undirected
Misin01G068000 (undirected) Misin02G089100	0.0262476	5.51977	undirected
Misin01G068000 (undirected) Misin02G100900	0.0245724	26.6919	undirected
Misin01G068000 (undirected) Misin02G122000	0.077449	11.5093	undirected
Misin01G068000 (undirected) Misin02G162800	0.033219	17.0745	undirected
Misin01G068000 (undirected) Misin02G165100	0.0285384	7.00177	undirected
Misin01G068000 (undirected) Misin02G190900	0.0329089	10.1925	undirected
Misin01G068000 (undirected) Misin02G210500	0.0264225	11.3758	undirected
Misin01G068000 (undirected) Misin02G226300	0.0926641	22.7447	undirected
Misin01G068000 (undirected) Misin02G226400	0.0837597	17.3361	undirected
Misin01G068000 (undirected) Misin02G226500	0.0435664	17.0451	undirected
Misin01G068000 (undirected) Misin02G226600	0.0443335	12.8293	undirected
Misin01G068000 (undirected) Misin02G226700	0.0511324	9.1831	undirected
Misin01G068000 (undirected) Misin02G300900	0.0319862	6.08916	undirected
Misin01G068000 (undirected) Misin02G452700	0.0380419	8.09517	undirected
Misin01G068000 (undirected) Misin02G452800	0.0500607	7.86821	undirected
Misin01G068000 (undirected) Misin03G047600	0.0322339	6.65256	undirected
Misin01G068000 (undirected) Misin03G116100	0.0265853	8.6994	undirected
Misin01G068000 (undirected) Misin03G163500	0.0946858	10.8107	undirected
Misin01G068000 (undirected) Misin03G225500	0.0260217	7.23991	undirected
Misin01G068000 (undirected) Misin03G282300	0.0253494	5.42177	undirected
Misin01G068000 (undirected) Misin03G315300	0.060201	9.64081	undirected
Misin01G068000 (undirected) Misin04G030000	0.0540449	16.3193	undirected
Misin01G068000 (undirected) Misin04G217700	0.023573	8.67128	undirected
Misin01G068000 (undirected) Misin04G217900	0.02092	10.4284	undirected
Misin01G068000 (undirected) Misin04G305600	0.0367918	6.78022	undirected
Misin01G068000 (undirected) Misin04G309200	0.0244147	5.39246	undirected
Misin01G068000 (undirected) Misin04G390400	0.0318005	4.26319	undirected
Misin01G068000 (undirected) Misin04G400500	0.047897	8.90327	undirected
Misin01G068000 (undirected) Misin05G035800	0.025642	19.1939	undirected
Misin01G068000 (undirected) Misin05G125600	0.0331086	5.8411	undirected
Misin01G068000 (undirected) Misin05G202500	0.0207341	6.27483	undirected
Misin01G068000 (undirected) Misin05G260500	0.0474865	7.73628	undirected
Misin01G068000 (undirected) Misin05G289200	0.0419146	20.6028	undirected
Misin01G068000 (undirected) Misin05G290000	0.072395	11.3773	undirected
Misin01G068000 (undirected) Misin05G328900	0.0312813	27.2447	undirected
Misin01G068000 (undirected) Misin05G360100	0.0279173	23.3062	undirected
Misin01G068000 (undirected) Misin05G365300	0.0447254	27.1717	undirected
Misin01G068000 (undirected) Misin06G046500	0.027277	3.21444	undirected
Misin01G068000 (undirected) Misin06G050300	0.0250594	5.25745	undirected
Misin01G068000 (undirected) Misin06G074100	0.0386242	7.94888	undirected
Misin01G068000 (undirected) Misin06G093800	0.0534978	7.7414	undirected
Misin01G068000 (undirected) Misin06G109800	0.0261778	10.4436	undirected
Misin01G068000 (undirected) Misin06G129300	0.0306575	9.20247	undirected
Misin01G068000 (undirected) Misin06G281700	0.029662	7.86094	undirected
Misin01G068000 (undirected) Misin06G312200	0.0632996	14.9703	undirected
Misin01G068000 (undirected) Misin06G337200	0.0443282	14.0832	undirected
Misin01G068000 (undirected) Misin06G350200	0.0350862	12.4177	undirected
Misin01G068000 (undirected) Misin06G353100	0.0383552	6.63815	undirected
Misin01G068000 (undirected) Misin06G355000	0.0274462	20.6026	undirected
Misin01G068000 (undirected) Misin06G377000	0.0203198	8.06978	undirected
Misin01G068000 (undirected) Misin07G162100	0.0259243	5.073	undirected
Misin01G068000 (undirected) Misin07G215500	0.0281104	20.0653	undirected
Misin01G068000 (undirected) Misin07G340100	0.0233255	14.9901	undirected
Misin01G068000 (undirected) Misin07G370100	0.0276218	50.4409	undirected
Misin01G068000 (undirected) Misin07G414200	0.0279792	7.06399	undirected
Misin01G068000 (undirected) Misin07G425700	0.0304397	9.72755	undirected
Misin01G068000 (undirected) Misin07G502100	0.0258394	4.95281	undirected
Misin01G068000 (undirected) Misin07G519100	0.0380646	5.60851	undirected
Misin01G068000 (undirected) Misin07G535500	0.0200993	50.4339	undirected
Misin01G068000 (undirected) Misin07G552500	0.0435014	17.8974	undirected
Misin01G068000 (undirected) Misin08G030700	0.029888	4.78666	undirected
Misin01G068000 (undirected) Misin08G061600	0.0323559	6.1805	undirected
Misin01G068000 (undirected) Misin08G181100	0.056515	6.88116	undirected
Misin01G068000 (undirected) Misin08G188600	0.0229985	5.59464	undirected
Misin01G068000 (undirected) Misin08G209300	0.0292194	7.2428	undirected
Misin01G068000 (undirected) Misin08G238600	0.0297934	5.73887	undirected
Misin01G068000 (undirected) Misin08G299000	0.0327128	6.88123	undirected
Misin01G068000 (undirected) Misin09G052100	0.0203449	15.131	undirected
Misin01G068000 (undirected) Misin09G151200	0.0699733	9.29656	undirected
Misin01G068000 (undirected) Misin09G160600	0.0427827	6.44733	undirected
Misin01G068000 (undirected) Misin10G047300	0.0252741	9.65064	undirected
Misin01G068000 (undirected) Misin10G048000	0.0215038	10.4038	undirected
Misin01G068000 (undirected) Misin11G032600	0.0810691	22.1179	undirected
Misin01G068000 (undirected) Misin12G044600	0.0872108	19.0312	undirected
Misin01G068000 (undirected) Misin12G100200	0.0304862	5.39649	undirected
Misin01G068000 (undirected) Misin12G100500	0.0941136	12.5444	undirected
Misin01G068000 (undirected) Misin12G100800	0.0665409	15.7187	undirected
Misin01G068000 (undirected) Misin13G001000	0.0352722	5.00707	undirected
Misin01G068000 (undirected) Misin13G001100	0.0401745	5.7703	undirected
Misin01G068000 (undirected) Misin13G034900	0.0225255	9.15194	undirected
Misin01G068000 (undirected) Misin13G042900	0.0350327	5.29005	undirected
Misin01G068000 (undirected) Misin13G079800	0.0248289	10.5107	undirected
Misin01G068000 (undirected) Misin13G132500	0.0482356	7.40055	undirected
Misin01G068000 (undirected) Misin13G133100	0.0646339	8.76161	undirected
Misin01G068000 (undirected) Misin14G037800	0.0995537	16.1796	undirected
Misin01G068000 (undirected) Misin14G119800	0.0344345	11.178	undirected
Misin01G068000 (undirected) Misin15G045000	0.0493258	9.93205	undirected
Misin01G068000 (undirected) Misin15G048800	0.0814889	14.9054	undirected
Misin01G068000 (undirected) Misin15G054400	0.0286049	6.41187	undirected
Misin01G068000 (undirected) Misin15G158600	0.0437753	11.0342	undirected
Misin01G068000 (undirected) Misin16G146600	0.0573429	16.596	undirected
Misin01G068000 (undirected) Misin16G146900	0.0677096	7.80776	undirected
Misin01G068000 (undirected) Misin16G149600	0.0209692	3.96797	undirected
Misin01G068000 (undirected) Misin16G174700	0.0948634	13.5261	undirected
Misin01G068000 (undirected) Misin16G200500	0.0707443	10.1989	undirected
Misin01G068000 (undirected) Misin17G014200	0.0710266	11.8882	undirected
Misin01G068000 (undirected) Misin17G015500	0.0313956	5.11987	undirected
Misin01G068000 (undirected) Misin17G071500	0.0270851	5.83078	undirected
Misin01G068000 (undirected) Misin17G091000	0.0932506	15.7201	undirected
Misin01G068000 (undirected) Misin17G150400	0.0363702	12.7841	undirected
Misin01G068000 (undirected) Misin18G274800	0.0687747	12.7841	undirected
Misin01G068000 (undirected) Misin19G210400	0.0433011	10.6668	undirected
Misin01G068000 (undirected) Misin19G256700	0.0207609	9.33005	undirected
Misin01G068000 (undirected) Misin19G256900	0.0356475	7.18456	undirected
Misin01G068000 (undirected) MisinT045900	0.0253912	4.4215	undirected
Misin01G068000 (undirected) MisinT064000	0.028902	5.70247	undirected
Misin01G068000 (undirected) MisinT146600	0.0425682	7.80517	undirected
Misin01G068000 (undirected) MisinT171500	0.0514608	6.14751	undirected
Misin01G068000 (undirected) MisinT193300	0.0452846	5.40902	undirected
Misin01G068000 (undirected) MisinT193400	0.052788	7.42772	undirected
Misin01G068000 (undirected) MisinT217700	0.0779601	19.4323	undirected
Misin01G068000 (undirected) MisinT222000	0.0353617	5.84351	undirected
Misin01G068000 (undirected) MisinT307600	0.0884367	14.6962	undirected
Misin01G068000 (undirected) MisinT356900	0.0240761	10.2095	undirected
Misin01G068000 (undirected) MisinT405500	0.0856684	18.0518	undirected
Misin01G068000 (undirected) MisinT483000	0.0387503	8.44189	undirected
Misin01G068000 (undirected) MisinT504900	0.0212418	4.06344	undirected
Misin01G068000 (undirected) MisinT561600	0.0611647	10.9994	undirected
Misin01G068500 (undirected) Misin01G097500	0.0209853	6.4089	undirected
Misin01G068500 (undirected) Misin01G132100	0.0518038	11.0036	undirected
Misin01G068500 (undirected) Misin01G206600	0.0314206	11.288	undirected
Misin01G068500 (undirected) Misin01G232100	0.058815	14.9213	undirected
Misin01G068500 (undirected) Misin01G273400	0.0248827	10.4203	undirected
Misin01G068500 (undirected) Misin01G312300	0.0629587	13.4644	undirected
Misin01G068500 (undirected) Misin01G312600	0.0549319	10.7786	undirected
Misin01G068500 (undirected) Misin01G314100	0.0248321	5.39408	undirected
Misin01G068500 (undirected) Misin01G344700	0.0400772	6.84025	undirected
Misin01G068500 (undirected) Misin01G379500	0.0283643	14.0062	undirected
Misin01G068500 (undirected) Misin01G460900	0.0383789	12.1312	undirected
Misin01G068500 (undirected) Misin02G069000	0.0244801	12.5101	undirected
Misin01G068500 (undirected) Misin02G074400	0.0236692	5.20795	undirected
Misin01G068500 (undirected) Misin02G097100	0.0231789	4.16731	undirected
Misin01G068500 (undirected) Misin02G122000	0.052026	13.0251	undirected
Misin01G068500 (undirected) Misin02G162800	0.0323519	17.0842	undirected
Misin01G068500 (undirected) Misin02G165100	0.0316057	7.91031	undirected
Misin01G068500 (undirected) Misin02G210500	0.0379099	10.2273	undirected
Misin01G068500 (undirected) Misin02G226300	0.0991754	25.8594	undirected
Misin01G068500 (undirected) Misin02G226400	0.0579207	20.0232	undirected
Misin01G068500 (undirected) Misin02G226500	0.0563533	16.5725	undirected
Misin01G068500 (undirected) Misin02G226600	0.0321378	15.0038	undirected
Misin01G068500 (undirected) Misin02G226700	0.0281751	11.0081	undirected
Misin01G068500 (undirected) Misin02G300900	0.0271372	7.43872	undirected
Misin01G068500 (undirected) Misin02G452700	0.0312325	10.1708	undirected
Misin01G068500 (undirected) Misin02G452800	0.0464765	9.24551	undirected
Misin01G068500 (undirected) Misin03G047600	0.0252462	7.957	undirected
Misin01G068500 (undirected) Misin03G163500	0.0505891	12.4158	undirected
Misin01G068500 (undirected) Misin03G282300	0.0353505	6.00282	undirected
Misin01G068500 (undirected) Misin03G303900	0.0287862	6.54867	undirected
Misin01G068500 (undirected) Misin03G315300	0.0401817	11.3122	undirected
Misin01G068500 (undirected) Misin04G030000	0.056398	18.5561	undirected
Misin01G068500 (undirected) Misin04G170300	0.0413267	9.74302	undirected
Misin01G068500 (undirected) Misin04G305600	0.0452831	7.64853	undirected
Misin01G068500 (undirected) Misin04G400500	0.0621839	9.6925	undirected
Misin01G068500 (undirected) Misin05G260500	0.0544395	8.42098	undirected
Misin01G068500 (undirected) Misin05G289200	0.0363241	28.6689	undirected
Misin01G068500 (undirected) Misin05G290000	0.0303403	15.1134	undirected
Misin01G068500 (undirected) Misin05G328900	0.0516164	22.4922	undirected
Misin01G068500 (undirected) Misin05G365300	0.025646	46.69	undirected
Misin01G068500 (undirected) Misin06G074100	0.0387485	9.11897	undirected
Misin01G068500 (undirected) Misin06G085300	0.0232802	7.29201	undirected
Misin01G068500 (undirected) Misin06G093800	0.0495994	9.25397	undirected
Misin01G068500 (undirected) Misin06G102500	0.0268997	8.05139	undirected
Misin01G068500 (undirected) Misin06G109800	0.0266076	10.7172	undirected
Misin01G068500 (undirected) Misin06G129300	0.0533176	8.97119	undirected
Misin01G068500 (undirected) Misin06G167300	0.0231684	41.8054	undirected
Misin01G068500 (undirected) Misin06G275700	0.0246605	5.87233	undirected
Misin01G068500 (undirected) Misin06G281700	0.0332412	8.39558	undirected
Misin01G068500 (undirected) Misin06G312200	0.0498521	16.4721	undirected
Misin01G068500 (undirected) Misin06G337200	0.0363022	15.392	undirected
Misin01G068500 (undirected) Misin06G350200	0.0243558	14.4951	undirected
Misin01G068500 (undirected) Misin06G353100	0.0229893	8.65789	undirected
Misin01G068500 (undirected) Misin07G392100	0.0209071	4.75803	undirected
Misin01G068500 (undirected) Misin07G414200	0.0252922	8.0158	undirected
Misin01G068500 (undirected) Misin07G425700	0.0210883	10.7669	undirected
Misin01G068500 (undirected) Misin07G438100	0.022119	6.19821	undirected
Misin01G068500 (undirected) Misin07G462800	0.0261254	7.60499	undirected
Misin01G068500 (undirected) Misin07G502100	0.0207178	6.10768	undirected
Misin01G068500 (undirected) Misin07G519100	0.0304398	6.18828	undirected
Misin01G068500 (undirected) Misin07G552500	0.0452763	17.0398	undirected
Misin01G068500 (undirected) Misin08G061600	0.0201436	8.51491	undirected
Misin01G068500 (undirected) Misin08G181100	0.0406912	8.38535	undirected
Misin01G068500 (undirected) Misin08G188600	0.0275057	7.02999	undirected
Misin01G068500 (undirected) Misin08G238600	0.0216253	7.0086	undirected
Misin01G068500 (undirected) Misin08G299000	0.0249744	8.56922	undirected
Misin01G068500 (undirected) Misin08G304800	0.0254457	5.37763	undirected
Misin01G068500 (undirected) Misin09G052100	0.0309634	13.4763	undirected
Misin01G068500 (undirected) Misin09G076300	0.02588	16.9233	undirected
Misin01G068500 (undirected) Misin09G099100	0.0312893	19.6579	undirected
Misin01G068500 (undirected) Misin09G151200	0.0656963	10.3542	undirected
Misin01G068500 (undirected) Misin09G160600	0.035152	7.78732	undirected
Misin01G068500 (undirected) Misin10G047300	0.0270283	10.1658	undirected
Misin01G068500 (undirected) Misin10G048000	0.0275443	10.2845	undirected
Misin01G068500 (undirected) Misin11G032600	0.0540132	26.0042	undirected
Misin01G068500 (undirected) Misin11G214200	0.0308947	24.4949	undirected
Misin01G068500 (undirected) Misin12G044600	0.0991295	20.2456	undirected
Misin01G068500 (undirected) Misin12G100200	0.0201977	6.90012	undirected
Misin01G068500 (undirected) Misin12G100500	0.0645954	14.1809	undirected
Misin01G068500 (undirected) Misin12G100800	0.0714792	15.8574	undirected
Misin01G068500 (undirected) Misin12G202500	0.038139	18.4977	undirected
Misin01G068500 (undirected) Misin13G001100	0.0222181	8.43597	undirected
Misin01G068500 (undirected) Misin13G042900	0.021367	6.94501	undirected
Misin01G068500 (undirected) Misin13G132500	0.0211263	10.2598	undirected
Misin01G068500 (undirected) Misin13G133100	0.0520527	10.3527	undirected
Misin01G068500 (undirected) Misin13G134800	0.0260709	9.81525	undirected
Misin01G068500 (undirected) Misin14G037800	0.0628906	18.8704	undirected
Misin01G068500 (undirected) Misin14G040800	0.0290554	6.03507	undirected
Misin01G068500 (undirected) Misin14G110100	0.0222544	4.18758	undirected
Misin01G068500 (undirected) Misin15G045000	0.0593473	10.3623	undirected
Misin01G068500 (undirected) Misin15G048800	0.0597905	17.1495	undirected
Misin01G068500 (undirected) Misin15G054400	0.0350018	7.23992	undirected
Misin01G068500 (undirected) Misin15G144000	0.027812	4.49367	undirected
Misin01G068500 (undirected) Misin15G158600	0.035883	11.8488	undirected
Misin01G068500 (undirected) Misin15G171600	0.0248818	12.0552	undirected
Misin01G068500 (undirected) Misin16G146600	0.0716325	15.3787	undirected
Misin01G068500 (undirected) Misin16G146900	0.0325523	9.96157	undirected
Misin01G068500 (undirected) Misin16G174700	0.0740094	14.8085	undirected
Misin01G068500 (undirected) Misin16G200500	0.0771354	11.3755	undirected
Misin01G068500 (undirected) Misin17G007400	0.0221936	9.49642	undirected
Misin01G068500 (undirected) Misin17G014200	0.0811802	12.5203	undirected
Misin01G068500 (undirected) Misin17G015500	0.0232585	5.99427	undirected
Misin01G068500 (undirected) Misin17G071500	0.0335175	6.09868	undirected
Misin01G068500 (undirected) Misin17G091000	0.0715679	17.0195	undirected
Misin01G068500 (undirected) Misin17G150400	0.0542245	12.501	undirected
Misin01G068500 (undirected) Misin17G154300	0.0245426	19.7484	undirected
Misin01G068500 (undirected) Misin18G274800	0.0867912	13.1355	undirected
Misin01G068500 (undirected) Misin19G035900	0.0272879	45.6603	undirected
Misin01G068500 (undirected) Misin19G072500	0.0334365	6.43855	undirected
Misin01G068500 (undirected) Misin19G096000	0.0253634	7.4753	undirected
Misin01G068500 (undirected) Misin19G158500	0.021157	175.821	undirected
Misin01G068500 (undirected) Misin19G256700	0.0408466	8.19607	undirected
Misin01G068500 (undirected) Misin19G256900	0.0421433	7.70739	undirected
Misin01G068500 (undirected) MisinT064000	0.0297238	7.33177	undirected
Misin01G068500 (undirected) MisinT146600	0.0520976	8.69709	undirected
Misin01G068500 (undirected) MisinT171500	0.0288593	7.84771	undirected
Misin01G068500 (undirected) MisinT193300	0.028951	6.38817	undirected
Misin01G068500 (undirected) MisinT193400	0.0412185	8.98797	undirected
Misin01G068500 (undirected) MisinT217700	0.100796	19.8594	undirected
Misin01G068500 (undirected) MisinT222000	0.0304609	7.28439	undirected
Misin01G068500 (undirected) MisinT247700	0.0248349	11.2504	undirected
Misin01G068500 (undirected) MisinT307600	0.0765491	17.1108	undirected
Misin01G068500 (undirected) MisinT370300	0.0470196	20.1824	undirected
Misin01G068500 (undirected) MisinT405500	0.0566167	21.2462	undirected
Misin01G068500 (undirected) MisinT483000	0.0520881	8.7602	undirected
Misin01G068500 (undirected) MisinT489400	0.0206096	19.8536	undirected
Misin01G068500 (undirected) MisinT561600	0.0539814	12.675	undirected
Misin01G078800 (undirected) Misin01G097500	0.0497498	3.09062	undirected
Misin01G078800 (undirected) Misin01G132100	0.0836828	9.15915	undirected
Misin01G078800 (undirected) Misin01G206600	0.0609475	8.93601	undirected
Misin01G078800 (undirected) Misin01G232100	0.126621	12.6801	undirected
Misin01G078800 (undirected) Misin01G273400	0.0221409	10.2656	undirected
Misin01G078800 (undirected) Misin01G312300	0.0940243	12.4921	undirected
Misin01G078800 (undirected) Misin01G312400	0.0336504	4.93161	undirected
Misin01G078800 (undirected) Misin01G312600	0.126609	8.25359	undirected
Misin01G078800 (undirected) Misin01G314100	0.0354169	3.79295	undirected
Misin01G078800 (undirected) Misin01G323400	0.0288785	4.35639	undirected
Misin01G078800 (undirected) Misin01G344700	0.0421292	5.99928	undirected
Misin01G078800 (undirected) Misin01G379500	0.0324919	13.9045	undirected
Misin01G078800 (undirected) Misin01G460900	0.0506389	11.6774	undirected
Misin01G078800 (undirected) Misin02G069000	0.0214683	14.1842	undirected
Misin01G078800 (undirected) Misin02G074400	0.0299543	3.29619	undirected
Misin01G078800 (undirected) Misin02G089100	0.0268154	5.11731	undirected
Misin01G078800 (undirected) Misin02G097100	0.0202469	3.75115	undirected
Misin01G078800 (undirected) Misin02G122000	0.0993301	11.099	undirected
Misin01G078800 (undirected) Misin02G162800	0.0286208	19.3037	undirected
Misin01G078800 (undirected) Misin02G165100	0.0365022	6.66908	undirected
Misin01G078800 (undirected) Misin02G190900	0.0413994	9.55018	undirected
Misin01G078800 (undirected) Misin02G210500	0.0421043	9.43723	undirected
Misin01G078800 (undirected) Misin02G226300	0.145123	23.5241	undirected
Misin01G078800 (undirected) Misin02G226400	0.098291	18.8949	undirected
Misin01G078800 (undirected) Misin02G226500	0.0607053	17.0847	undirected
Misin01G078800 (undirected) Misin02G226600	0.0491223	13.5497	undirected
Misin01G078800 (undirected) Misin02G226700	0.0545418	8.86775	undirected
Misin01G078800 (undirected) Misin02G300900	0.0559039	5.1494	undirected
Misin01G078800 (undirected) Misin02G358200	0.0201284	4.58983	undirected
Misin01G078800 (undirected) Misin02G452700	0.0554969	7.2964	undirected
Misin01G078800 (undirected) Misin02G452800	0.0851223	7.09324	undirected
Misin01G078800 (undirected) Misin03G047600	0.0275193	6.54608	undirected
Misin01G078800 (undirected) Misin03G116100	0.0242339	6.89773	undirected
Misin01G078800 (undirected) Misin03G163500	0.111575	10.2491	undirected
Misin01G078800 (undirected) Misin03G225500	0.0328054	6.56554	undirected
Misin01G078800 (undirected) Misin03G282300	0.0559051	4.07275	undirected
Misin01G078800 (undirected) Misin03G315300	0.0685833	9.53555	undirected
Misin01G078800 (undirected) Misin04G030000	0.0709338	15.4687	undirected
Misin01G078800 (undirected) Misin04G170300	0.0272342	10.2824	undirected
Misin01G078800 (undirected) Misin04G305600	0.0820457	5.4807	undirected
Misin01G078800 (undirected) Misin04G309200	0.0294178	4.6454	undirected
Misin01G078800 (undirected) Misin04G400500	0.085895	8.16566	undirected
Misin01G078800 (undirected) Misin05G027100	0.0257288	3.01411	undirected
Misin01G078800 (undirected) Misin05G035800	0.0213853	31.7173	undirected
Misin01G078800 (undirected) Misin05G125600	0.0266906	5.3998	undirected
Misin01G078800 (undirected) Misin05G202400	0.022681	5.87832	undirected
Misin01G078800 (undirected) Misin05G202500	0.0271103	5.37897	undirected
Misin01G078800 (undirected) Misin05G260500	0.0839318	6.79817	undirected
Misin01G078800 (undirected) Misin05G289200	0.0418115	27.6494	undirected
Misin01G078800 (undirected) Misin05G290000	0.0581202	12.8983	undirected
Misin01G078800 (undirected) Misin05G328900	0.050168	26.5122	undirected
Misin01G078800 (undirected) Misin05G365300	0.0336228	44.9969	undirected
Misin01G078800 (undirected) Misin06G050300	0.0284424	4.55132	undirected
Misin01G078800 (undirected) Misin06G074100	0.0457903	7.87601	undirected
Misin01G078800 (undirected) Misin06G093800	0.103849	6.81992	undirected
Misin01G078800 (undirected) Misin06G109800	0.0305197	9.8092	undirected
Misin01G078800 (undirected) Misin06G129300	0.0552115	8.17864	undirected
Misin01G078800 (undirected) Misin06G275700	0.0248229	3.81553	undirected
Misin01G078800 (undirected) Misin06G281700	0.034955	7.71	undirected
Misin01G078800 (undirected) Misin06G312200	0.0879586	11.5151	undirected
Misin01G078800 (undirected) Misin06G337200	0.0459004	16.27	undirected
Misin01G078800 (undirected) Misin06G350200	0.032442	13.5291	undirected
Misin01G078800 (undirected) Misin06G353100	0.0404328	6.31744	undirected
Misin01G078800 (undirected) Misin07G043300	0.0273553	4.53636	undirected
Misin01G078800 (undirected) Misin07G162100	0.0271384	4.34313	undirected
Misin01G078800 (undirected) Misin07G208200	0.0326675	3.11077	undirected
Misin01G078800 (undirected) Misin07G414200	0.033754	6.00299	undirected
Misin01G078800 (undirected) Misin07G425700	0.0318579	9.3113	undirected
Misin01G078800 (undirected) Misin07G435600	0.0256422	3.13664	undirected
Misin01G078800 (undirected) Misin07G441600	0.0372056	4.19739	undirected
Misin01G078800 (undirected) Misin07G444900	0.0235082	6.62216	undirected
Misin01G078800 (undirected) Misin07G502100	0.0441861	4.00332	undirected
Misin01G078800 (undirected) Misin07G519100	0.0700425	4.14543	undirected
Misin01G078800 (undirected) Misin07G552500	0.0551243	16.6197	undirected
Misin01G078800 (undirected) Misin08G048700	0.0368813	2.68943	undirected
Misin01G078800 (undirected) Misin08G049300	0.0249026	6.78009	undirected
Misin01G078800 (undirected) Misin08G061600	0.049145	5.29303	undirected
Misin01G078800 (undirected) Misin08G181100	0.0972852	5.72912	undirected
Misin01G078800 (undirected) Misin08G188600	0.0424437	3.92383	undirected
Misin01G078800 (undirected) Misin08G209300	0.023657	7.54683	undirected
Misin01G078800 (undirected) Misin08G238600	0.0586681	4.67735	undirected
Misin01G078800 (undirected) Misin08G299000	0.0303301	6.98618	undirected
Misin01G078800 (undirected) Misin09G052100	0.032295	13.4211	undirected
Misin01G078800 (undirected) Misin09G076300	0.0247101	18.9098	undirected
Misin01G078800 (undirected) Misin09G151200	0.136357	8.34561	undirected
Misin01G078800 (undirected) Misin09G160600	0.0557235	5.79931	undirected
Misin01G078800 (undirected) Misin10G047300	0.0409965	8.2498	undirected
Misin01G078800 (undirected) Misin10G048000	0.0331008	9.09256	undirected
Misin01G078800 (undirected) Misin10G060900	0.0326216	7.52884	undirected
Misin01G078800 (undirected) Misin10G075500	0.0268218	4.8276	undirected
Misin01G078800 (undirected) Misin10G142100	0.0388184	2.37511	undirected
Misin01G078800 (undirected) Misin11G032600	0.0875956	25.0134	undirected
Misin01G078800 (undirected) Misin12G044600	0.133756	19.0284	undirected
Misin01G078800 (undirected) Misin12G100200	0.0432866	4.28879	undirected
Misin01G078800 (undirected) Misin12G100500	0.126178	12.1456	undirected
Misin01G078800 (undirected) Misin12G100800	0.0968094	15.0998	undirected
Misin01G078800 (undirected) Misin12G202500	0.0233876	28.2162	undirected
Misin01G078800 (undirected) Misin13G001000	0.0505561	4.06788	undirected
Misin01G078800 (undirected) Misin13G001100	0.0709068	4.66733	undirected
Misin01G078800 (undirected) Misin13G042900	0.0514195	4.3607	undirected
Misin01G078800 (undirected) Misin13G132500	0.0488842	7.1572	undirected
Misin01G078800 (undirected) Misin13G133100	0.107754	7.8769	undirected
Misin01G078800 (undirected) Misin13G134800	0.0204341	9.91902	undirected
Misin01G078800 (undirected) Misin14G037800	0.109925	17.5037	undirected
Misin01G078800 (undirected) Misin14G040800	0.0222362	4.03015	undirected
Misin01G078800 (undirected) Misin15G045000	0.070886	9.3378	undirected
Misin01G078800 (undirected) Misin15G048800	0.0835715	16.1209	undirected
Misin01G078800 (undirected) Misin15G054400	0.0480909	5.32652	undirected
Misin01G078800 (undirected) Misin15G158600	0.047632	11.1266	undirected
Misin01G078800 (undirected) Misin16G146600	0.102625	14.7745	undirected
Misin01G078800 (undirected) Misin16G146900	0.0794333	7.23053	undirected
Misin01G078800 (undirected) Misin16G149600	0.0206662	3.34947	undirected
Misin01G078800 (undirected) Misin16G174700	0.147136	13.0264	undirected
Misin01G078800 (undirected) Misin16G200500	0.13448	9.40929	undirected
Misin01G078800 (undirected) Misin17G007400	0.0239586	6.95396	undirected
Misin01G078800 (undirected) Misin17G014200	0.119574	11.1907	undirected
Misin01G078800 (undirected) Misin17G015500	0.0709143	3.52768	undirected
Misin01G078800 (undirected) Misin17G059100	0.0207597	5.24645	undirected
Misin01G078800 (undirected) Misin17G071500	0.0556513	4.29957	undirected
Misin01G078800 (undirected) Misin17G091000	0.13089	15.6741	undirected
Misin01G078800 (undirected) Misin17G150400	0.0622906	12.0171	undirected
Misin01G078800 (undirected) Misin18G274800	0.121787	11.9176	undirected
Misin01G078800 (undirected) Misin19G096000	0.0260148	6.70819	undirected
Misin01G078800 (undirected) Misin19G250000	0.0261318	7.53957	undirected
Misin01G078800 (undirected) Misin19G256700	0.0354172	7.91935	undirected
Misin01G078800 (undirected) Misin19G256900	0.0665115	6.14323	undirected
Misin01G078800 (undirected) MisinT045900	0.045389	3.10229	undirected
Misin01G078800 (undirected) MisinT064000	0.0666891	4.01265	undirected
Misin01G078800 (undirected) MisinT146600	0.0691992	7.11371	undirected
Misin01G078800 (undirected) MisinT171500	0.0751248	5.36116	undirected
Misin01G078800 (undirected) MisinT193300	0.0806538	4.15779	undirected
Misin01G078800 (undirected) MisinT193400	0.0932349	6.61924	undirected
Misin01G078800 (undirected) MisinT217700	0.130325	19.0048	undirected
Misin01G078800 (undirected) MisinT222000	0.0604116	4.905	undirected
Misin01G078800 (undirected) MisinT307600	0.142829	13.3463	undirected
Misin01G078800 (undirected) MisinT370300	0.0218038	37.856	undirected
Misin01G078800 (undirected) MisinT405500	0.099625	19.9274	undirected
Misin01G078800 (undirected) MisinT444700	0.0281348	3.3563	undirected
Misin01G078800 (undirected) MisinT463600	0.0226614	3.00622	undirected
Misin01G078800 (undirected) MisinT483000	0.0718917	7.51823	undirected
Misin01G078800 (undirected) MisinT504900	0.0480558	2.71238	undirected
Misin01G078800 (undirected) MisinT561600	0.0897753	10.1487	undirected
Misin01G079900 (undirected) Misin01G113500	0.0295355	7.08966	undirected
Misin01G079900 (undirected) Misin01G132100	0.0750299	7.49322	undirected
Misin01G079900 (undirected) Misin01G206600	0.0342395	7.60821	undirected
Misin01G079900 (undirected) Misin01G225400	0.0235166	14.6611	undirected
Misin01G079900 (undirected) Misin01G232100	0.0944599	9.86581	undirected
Misin01G079900 (undirected) Misin01G273400	0.0210898	7.20181	undirected
Misin01G079900 (undirected) Misin01G312300	0.069964	9.36944	undirected
Misin01G079900 (undirected) Misin01G312400	0.0287249	5.27504	undirected
Misin01G079900 (undirected) Misin01G312600	0.0748364	8.05788	undirected
Misin01G079900 (undirected) Misin01G314100	0.0292996	4.52023	undirected
Misin01G079900 (undirected) Misin01G323400	0.021845	5.78314	undirected
Misin01G079900 (undirected) Misin01G344700	0.0390434	5.12294	undirected
Misin01G079900 (undirected) Misin01G379500	0.0411824	7.07503	undirected
Misin01G079900 (undirected) Misin01G460900	0.0567898	7.43476	undirected
Misin01G079900 (undirected) Misin01G466000	0.0264771	7.11026	undirected
Misin01G079900 (undirected) Misin02G069000	0.030039	7.12072	undirected
Misin01G079900 (undirected) Misin02G074400	0.0331557	4.58017	undirected
Misin01G079900 (undirected) Misin02G089100	0.0206878	5.79885	undirected
Misin01G079900 (undirected) Misin02G100900	0.0380905	9.52507	undirected
Misin01G079900 (undirected) Misin02G122000	0.0792964	8.5389	undirected
Misin01G079900 (undirected) Misin02G162800	0.0425194	8.22369	undirected
Misin01G079900 (undirected) Misin02G165100	0.0320098	5.38361	undirected
Misin01G079900 (undirected) Misin02G190900	0.0313081	7.12822	undirected
Misin01G079900 (undirected) Misin02G210500	0.030886	7.68175	undirected
Misin01G079900 (undirected) Misin02G226300	0.119024	17.5518	undirected
Misin01G079900 (undirected) Misin02G226400	0.100933	11.7429	undirected
Misin01G079900 (undirected) Misin02G226500	0.0664644	9.85893	undirected
Misin01G079900 (undirected) Misin02G226600	0.0544661	8.21864	undirected
Misin01G079900 (undirected) Misin02G226700	0.0535719	7.06965	undirected
Misin01G079900 (undirected) Misin02G284000	0.0221027	6.67297	undirected
Misin01G079900 (undirected) Misin02G300900	0.0319313	6.03683	undirected
Misin01G079900 (undirected) Misin02G320800	0.0239852	12.848	undirected
Misin01G079900 (undirected) Misin02G452700	0.0482078	7.01872	undirected
Misin01G079900 (undirected) Misin02G452800	0.0619265	7.04953	undirected
Misin01G079900 (undirected) Misin02G455000	0.0206447	4.57725	undirected
Misin01G079900 (undirected) Misin03G003500	0.0249018	9.05819	undirected
Misin01G079900 (undirected) Misin03G047600	0.0285182	5.03327	undirected
Misin01G079900 (undirected) Misin03G116100	0.027794	6.04656	undirected
Misin01G079900 (undirected) Misin03G163500	0.0882824	8.49586	undirected
Misin01G079900 (undirected) Misin03G225500	0.0291381	5.58202	undirected
Misin01G079900 (undirected) Misin03G282300	0.0313239	5.78103	undirected
Misin01G079900 (undirected) Misin03G315300	0.0656498	7.172	undirected
Misin01G079900 (undirected) Misin04G030000	0.0804746	11.9971	undirected
Misin01G079900 (undirected) Misin04G170300	0.0267841	7.08296	undirected
Misin01G079900 (undirected) Misin04G217700	0.0230295	7.73398	undirected
Misin01G079900 (undirected) Misin04G305600	0.0438863	6.49774	undirected
Misin01G079900 (undirected) Misin04G309200	0.0263152	4.39745	undirected
Misin01G079900 (undirected) Misin04G333600	0.0364565	3.95491	undirected
Misin01G079900 (undirected) Misin04G400500	0.0640275	7.0104	undirected
Misin01G079900 (undirected) Misin05G027100	0.0207869	4.86354	undirected
Misin01G079900 (undirected) Misin05G035800	0.042442	9.26073	undirected
Misin01G079900 (undirected) Misin05G125600	0.0298487	5.04413	undirected
Misin01G079900 (undirected) Misin05G188100	0.0209985	4.44294	undirected
Misin01G079900 (undirected) Misin05G202400	0.0204361	7.63643	undirected
Misin01G079900 (undirected) Misin05G202500	0.0230563	6.66662	undirected
Misin01G079900 (undirected) Misin05G260500	0.0580023	6.59009	undirected
Misin01G079900 (undirected) Misin05G289200	0.068079	10.63	undirected
Misin01G079900 (undirected) Misin05G290000	0.0672542	8.53878	undirected
Misin01G079900 (undirected) Misin05G328900	0.0567998	13.8308	undirected
Misin01G079900 (undirected) Misin05G360100	0.0417121	12.9406	undirected
Misin01G079900 (undirected) Misin05G365300	0.0599192	12.8994	undirected
Misin01G079900 (undirected) Misin06G074100	0.0531141	5.66387	undirected
Misin01G079900 (undirected) Misin06G093800	0.0614652	7.02266	undirected
Misin01G079900 (undirected) Misin06G109800	0.03967	6.5189	undirected
Misin01G079900 (undirected) Misin06G129300	0.0426213	6.71929	undirected
Misin01G079900 (undirected) Misin06G167300	0.0290948	18.1777	undirected
Misin01G079900 (undirected) Misin06G209500	0.021946	4.81052	undirected
Misin01G079900 (undirected) Misin06G281700	0.0293175	6.12949	undirected
Misin01G079900 (undirected) Misin06G312200	0.0686473	11.1849	undirected
Misin01G079900 (undirected) Misin06G337200	0.0701991	7.24432	undirected
Misin01G079900 (undirected) Misin06G350200	0.0528567	7.10231	undirected
Misin01G079900 (undirected) Misin06G353100	0.0428019	5.32467	undirected
Misin01G079900 (undirected) Misin06G355000	0.0498981	9.4562	undirected
Misin01G079900 (undirected) Misin06G377000	0.0267685	3.89706	undirected
Misin01G079900 (undirected) Misin07G043300	0.0212904	5.14124	undirected
Misin01G079900 (undirected) Misin07G162100	0.0241902	5.48864	undirected
Misin01G079900 (undirected) Misin07G215500	0.0366449	8.31254	undirected
Misin01G079900 (undirected) Misin07G242300	0.0225725	4.79134	undirected
Misin01G079900 (undirected) Misin07G300900	0.0350748	3.78569	undirected
Misin01G079900 (undirected) Misin07G340100	0.034346	7.41706	undirected
Misin01G079900 (undirected) Misin07G357500	0.0289312	4.10467	undirected
Misin01G079900 (undirected) Misin07G397500	0.0356028	39.9651	undirected
Misin01G079900 (undirected) Misin07G414200	0.0350087	5.45064	undirected
Misin01G079900 (undirected) Misin07G425700	0.0331208	6.70057	undirected
Misin01G079900 (undirected) Misin07G441600	0.0237026	4.58929	undirected
Misin01G079900 (undirected) Misin07G502100	0.0306552	4.86595	undirected
Misin01G079900 (undirected) Misin07G504400	0.0436976	22.7268	undirected
Misin01G079900 (undirected) Misin07G519100	0.0352726	6.09059	undirected
Misin01G079900 (undirected) Misin07G535500	0.0401332	13.233	undirected
Misin01G079900 (undirected) Misin07G552500	0.0550007	10.3142	undirected
Misin01G079900 (undirected) Misin08G030700	0.0200704	4.81713	undirected
Misin01G079900 (undirected) Misin08G049300	0.0217707	5.86522	undirected
Misin01G079900 (undirected) Misin08G050700	0.028627	18.9835	undirected
Misin01G079900 (undirected) Misin08G061600	0.0338103	6.57089	undirected
Misin01G079900 (undirected) Misin08G181100	0.0516098	7.07686	undirected
Misin01G079900 (undirected) Misin08G188600	0.0286833	6.42585	undirected
Misin01G079900 (undirected) Misin08G193900	0.0285421	37.0293	undirected
Misin01G079900 (undirected) Misin08G209300	0.03914	4.38098	undirected
Misin01G079900 (undirected) Misin08G238600	0.0314534	5.60719	undirected
Misin01G079900 (undirected) Misin08G246700	0.0210325	20.7318	undirected
Misin01G079900 (undirected) Misin08G299000	0.0408382	4.97174	undirected
Misin01G079900 (undirected) Misin08G318300	0.0268105	20.4723	undirected
Misin01G079900 (undirected) Misin09G052100	0.0294323	8.45894	undirected
Misin01G079900 (undirected) Misin09G076300	0.0285182	10.078	undirected
Misin01G079900 (undirected) Misin09G083200	0.0214771	4.80622	undirected
Misin01G079900 (undirected) Misin09G099100	0.0269765	12.1186	undirected
Misin01G079900 (undirected) Misin09G151200	0.0762958	7.92245	undirected
Misin01G079900 (undirected) Misin09G160600	0.0516238	5.48561	undirected
Misin01G079900 (undirected) Misin10G047300	0.0333645	6.76723	undirected
Misin01G079900 (undirected) Misin10G048000	0.0294619	6.76659	undirected
Misin01G079900 (undirected) Misin10G060900	0.0231219	10.5221	undirected
Misin01G079900 (undirected) Misin10G075500	0.0210414	4.50936	undirected
Misin01G079900 (undirected) Misin11G032600	0.111813	13.7651	undirected
Misin01G079900 (undirected) Misin11G095600	0.0225317	8.22029	undirected
Misin01G079900 (undirected) Misin11G171300	0.0200437	3.18698	undirected
Misin01G079900 (undirected) Misin11G186700	0.0264407	4.5195	undirected
Misin01G079900 (undirected) Misin11G186900	0.0258969	8.5633	undirected
Misin01G079900 (undirected) Misin11G214200	0.0240098	19.4727	undirected
Misin01G079900 (undirected) Misin12G044600	0.115687	13.3361	undirected
Misin01G079900 (undirected) Misin12G100200	0.029425	5.93274	undirected
Misin01G079900 (undirected) Misin12G100500	0.098204	9.40105	undirected
Misin01G079900 (undirected) Misin12G100800	0.0867529	10.641	undirected
Misin01G079900 (undirected) Misin12G171600	0.0286496	24.9045	undirected
Misin01G079900 (undirected) Misin12G202500	0.0225548	16.1592	undirected
Misin01G079900 (undirected) Misin13G001000	0.0258417	5.79288	undirected
Misin01G079900 (undirected) Misin13G001100	0.0314373	6.56021	undirected
Misin01G079900 (undirected) Misin13G034900	0.0211	8.40887	undirected
Misin01G079900 (undirected) Misin13G042900	0.0340418	5.66446	undirected
Misin01G079900 (undirected) Misin13G079800	0.02581	6.37604	undirected
Misin01G079900 (undirected) Misin13G132500	0.0429071	6.73106	undirected
Misin01G079900 (undirected) Misin13G133100	0.0697168	7.97005	undirected
Misin01G079900 (undirected) Misin13G134800	0.0235598	6.52731	undirected
Misin01G079900 (undirected) Misin14G037800	0.104584	11.6782	undirected
Misin01G079900 (undirected) Misin14G119700	0.0201628	4.5686	undirected
Misin01G079900 (undirected) Misin14G119800	0.0413847	5.48679	undirected
Misin01G079900 (undirected) Misin15G045000	0.0699783	7.1953	undirected
Misin01G079900 (undirected) Misin15G048800	0.0926494	10.6617	undirected
Misin01G079900 (undirected) Misin15G054400	0.0390213	5.37691	undirected
Misin01G079900 (undirected) Misin15G158600	0.0536871	7.20748	undirected
Misin01G079900 (undirected) Misin16G146600	0.0733041	10.521	undirected
Misin01G079900 (undirected) Misin16G146900	0.0520272	6.99206	undirected
Misin01G079900 (undirected) Misin16G149600	0.0226701	3.77596	undirected
Misin01G079900 (undirected) Misin16G174700	0.102393	10.2726	undirected
Misin01G079900 (undirected) Misin16G200500	0.0880182	8.5703	undirected
Misin01G079900 (undirected) Misin17G014200	0.0936406	9.08245	undirected
Misin01G079900 (undirected) Misin17G015500	0.0299501	7.3377	undirected
Misin01G079900 (undirected) Misin17G059100	0.0232744	4.58798	undirected
Misin01G079900 (undirected) Misin17G071500	0.0344318	5.85286	undirected
Misin01G079900 (undirected) Misin17G091000	0.109026	10.8648	undirected
Misin01G079900 (undirected) Misin17G150400	0.0503896	8.46454	undirected
Misin01G079900 (undirected) Misin18G039100	0.0281841	22.3202	undirected
Misin01G079900 (undirected) Misin18G085400	0.0368263	28.054	undirected
Misin01G079900 (undirected) Misin18G271200	0.0203285	19.7357	undirected
Misin01G079900 (undirected) Misin18G274800	0.093707	9.51009	undirected
Misin01G079900 (undirected) Misin19G035900	0.0260554	17.9399	undirected
Misin01G079900 (undirected) Misin19G096000	0.0282999	5.28931	undirected
Misin01G079900 (undirected) Misin19G186000	0.0239202	2.99501	undirected
Misin01G079900 (undirected) Misin19G210400	0.0388774	6.11361	undirected
Misin01G079900 (undirected) Misin19G256700	0.0337311	6.1776	undirected
Misin01G079900 (undirected) Misin19G256900	0.0442556	5.8697	undirected
Misin01G079900 (undirected) MisinT045900	0.0223047	6.37391	undirected
Misin01G079900 (undirected) MisinT064000	0.0271965	7.54851	undirected
Misin01G079900 (undirected) MisinT144600	0.0202098	3.72898	undirected
Misin01G079900 (undirected) MisinT146600	0.0620532	6.17712	undirected
Misin01G079900 (undirected) MisinT171500	0.0435128	5.9334	undirected
Misin01G079900 (undirected) MisinT193300	0.0414631	6.2183	undirected
Misin01G079900 (undirected) MisinT193400	0.0548585	6.44962	undirected
Misin01G079900 (undirected) MisinT217700	0.104657	13.6362	undirected
Misin01G079900 (undirected) MisinT222000	0.0472517	5.96795	undirected
Misin01G079900 (undirected) MisinT307600	0.0990095	12.6726	undirected
Misin01G079900 (undirected) MisinT356900	0.0397172	5.22923	undirected
Misin01G079900 (undirected) MisinT370300	0.0434136	11.1028	undirected
Misin01G079900 (undirected) MisinT405500	0.10242	12.083	undirected
Misin01G079900 (undirected) MisinT437200	0.024281	12.1954	undirected
Misin01G079900 (undirected) MisinT483000	0.0465634	6.56848	undirected
Misin01G079900 (undirected) MisinT486600	0.0274354	8.22764	undirected
Misin01G079900 (undirected) MisinT498600	0.0311199	5.50925	undirected
Misin01G079900 (undirected) MisinT505700	0.0247304	10.7837	undirected
Misin01G079900 (undirected) MisinT561600	0.0698057	8.58629	undirected
Misin01G079900 (undirected) MisinT584800	0.0266026	8.74613	undirected
Misin01G089800 (undirected) Misin02G080100	0.0244927	48.2855	undirected
Misin01G089800 (undirected) Misin06G312200	0.0235228	716.627	undirected
Misin01G089800 (undirected) Misin09G178600	0.0437009	23.4169	undirected
Misin01G089800 (undirected) Misin10G060900	0.021192	239.462	undirected
Misin01G089800 (undirected) Misin10G125800	0.0371481	24.1706	undirected
Misin01G089800 (undirected) Misin16G009100	0.062646	18.0727	undirected
Misin01G089800 (undirected) Misin17G012300	0.0221138	126.741	undirected
Misin01G089800 (undirected) Misin17G012500	0.0527056	13.7976	undirected
Misin01G089800 (undirected) Misin17G013900	0.0433931	16.7139	undirected
Misin01G089800 (undirected) Misin17G203100	0.0269808	20.3968	undirected
Misin01G089800 (undirected) Misin19G256600	0.0264043	168.663	undirected
Misin01G089800 (undirected) MisinT038600	0.0275181	52.8693	undirected
Misin01G089800 (undirected) MisinT340700	0.0610435	12.1189	undirected
Misin01G097500 (undirected) Misin01G132100	0.0613821	9.73639	undirected
Misin01G097500 (undirected) Misin01G206600	0.0489687	10.302	undirected
Misin01G097500 (undirected) Misin01G232100	0.0985326	13.6549	undirected
Misin01G097500 (undirected) Misin01G312300	0.0610952	13.8754	undirected
Misin01G097500 (undirected) Misin01G312400	0.0217814	5.58531	undirected
Misin01G097500 (undirected) Misin01G312600	0.0981963	8.41127	undirected
Misin01G097500 (undirected) Misin01G314100	0.0412692	4.02664	undirected
Misin01G097500 (undirected) Misin01G323400	0.0232955	4.79319	undirected
Misin01G097500 (undirected) Misin01G344700	0.035526	6.66398	undirected
Misin01G097500 (undirected) Misin01G379500	0.0224448	16.9823	undirected
Misin01G097500 (undirected) Misin01G460900	0.0306564	13.5073	undirected
Misin01G097500 (undirected) Misin02G033200	0.0273652	3.41292	undirected
Misin01G097500 (undirected) Misin02G074400	0.045723	3.55359	undirected
Misin01G097500 (undirected) Misin02G097100	0.022127	5.20026	undirected
Misin01G097500 (undirected) Misin02G122000	0.0737535	12.0128	undirected
Misin01G097500 (undirected) Misin02G122200	0.0203574	5.85789	undirected
Misin01G097500 (undirected) Misin02G165100	0.0245721	7.49577	undirected
Misin01G097500 (undirected) Misin02G190900	0.0326366	11.5004	undirected
Misin01G097500 (undirected) Misin02G210500	0.0349066	11.2444	undirected
Misin01G097500 (undirected) Misin02G226300	0.106309	25.5573	undirected
Misin01G097500 (undirected) Misin02G226400	0.0703283	21.5152	undirected
Misin01G097500 (undirected) Misin02G226500	0.0424177	20.4476	undirected
Misin01G097500 (undirected) Misin02G226600	0.0332658	15.7588	undirected
Misin01G097500 (undirected) Misin02G226700	0.0401649	9.63906	undirected
Misin01G097500 (undirected) Misin02G300900	0.0378756	5.34326	undirected
Misin01G097500 (undirected) Misin02G302600	0.0368605	4.19234	undirected
Misin01G097500 (undirected) Misin02G314500	0.0601015	6.49979	undirected
Misin01G097500 (undirected) Misin02G358200	0.0238392	5.91082	undirected
Misin01G097500 (undirected) Misin02G452700	0.0384613	7.47115	undirected
Misin01G097500 (undirected) Misin02G452800	0.0684961	7.20567	undirected
Misin01G097500 (undirected) Misin03G116100	0.0225847	8.29644	undirected
Misin01G097500 (undirected) Misin03G163500	0.089989	10.9438	undirected
Misin01G097500 (undirected) Misin03G225500	0.0216435	7.76315	undirected
Misin01G097500 (undirected) Misin03G282300	0.0695215	3.96556	undirected
Misin01G097500 (undirected) Misin03G315300	0.0489655	10.1479	undirected
Misin01G097500 (undirected) Misin04G030000	0.0572091	16.1666	undirected
Misin01G097500 (undirected) Misin04G133900	0.0258705	5.13174	undirected
Misin01G097500 (undirected) Misin04G179800	0.0427211	3.43633	undirected
Misin01G097500 (undirected) Misin04G305600	0.0951496	5.46905	undirected
Misin01G097500 (undirected) Misin04G309200	0.0253843	5.58538	undirected
Misin01G097500 (undirected) Misin04G368300	0.0257358	7.06198	undirected
Misin01G097500 (undirected) Misin04G400500	0.0723467	8.63241	undirected
Misin01G097500 (undirected) Misin05G027100	0.0407091	3.70888	undirected
Misin01G097500 (undirected) Misin05G056800	0.0246243	3.64212	undirected
Misin01G097500 (undirected) Misin05G125600	0.0249304	6.40529	undirected
Misin01G097500 (undirected) Misin05G139800	0.0243496	4.14237	undirected
Misin01G097500 (undirected) Misin05G202400	0.0253617	5.88542	undirected
Misin01G097500 (undirected) Misin05G202500	0.0284839	5.54429	undirected
Misin01G097500 (undirected) Misin05G260500	0.0847878	6.97077	undirected
Misin01G097500 (undirected) Misin05G275800	0.0288257	3.56074	undirected
[truncated: 41,903 more rows]
