# Supplementary material for: Genome biology of the paleotetraploid perennial biomass crop Miscanthus
Source: Nat Commun. 2020 Oct 28;11:5442. doi: 10.1038/s41467-020-18923-6 (PMC7595124; doi:10.1038/s41467-020-18923-6)
Supplement: Supplementary file 12 — Supplementary Data 8 [file 41467_2020_18923_MOESM12_ESM.xlsx]

## Sheet: darkgrey WGCNA output
darkgrey module network nodes and edges tables filtered to remove connections below 0.7 correlation.
The node table shows the genes that comprise the network with Cytoscape network statistics and gene annotation.
name	AverageShortestPathLength	BetweennessCentrality	ClosenessCentrality	ClusteringCoefficient	Degree	Eccentricity	NeighborhoodConnectivity	NumberOfDirectedEdges	Radiality	Stress	TopologicalCoefficient	ec	GO	KO	KOG	Panther	Pfam	Best-hit-arabi-name	arabi-defline	arabi-symbol	Best-hit-rice-name	rice-defline	rice-symbol
Misin01G007000	2.11502	1.07e-06	0.47281	0.974359	39	4	260.974	39	0.721246	42	0.504786					PTHR33977,PTHR33977:SF2		AT1G60560.1	SWIM zinc finger family protein		LOC_Os09g13880.1	SWIM zinc finger family protein, putative, expressed
Misin01G020100	1.76198	0.00146699	0.567543	0.481947	196	3	159.52	196	0.809505	31168	0.27551	3.5.4.3	GO:0008270		KOG1018	PTHR11079,PTHR11079:SF90	PF00383	AT5G28050.1	Cytidine/deoxycytidylate deaminase family protein		LOC_Os03g61810.1	tRNA-specific adenosine deaminase, putative, expressed
Misin01G045800	1.7524	0.00138246	0.570647	0.50665	194	3	167.34	194	0.811901	33920	0.285077		GO:0005515			PTHR13233,PTHR13233:SF0	PF00498,PF13325	AT3G54350.1	Forkhead-associated (FHA) domain-containing protein	emb1967	LOC_Os03g58640.1	FHA domain containing protein, putative, expressed
Misin01G065900	1.94249	0.00014877	0.514803	0.761108	92	3	210.228	92	0.764377	4534	0.368822		GO:0005515			PTHR13844,PTHR13844:SF17	PF02201	AT4G34290.1	SWIB/MDM2 domain superfamily protein		LOC_Os03g55310.1	SWIB/MDM2 domain containing protein, expressed
Misin01G107000	1.42492	0.0126839	0.701794	0.313308	377	3	138.796	377	0.89377	213692	0.227908		GO:0051861,GO:0046836,GO:0017089,GO:0005737		KOG4189	PTHR10219,PTHR10219:SF28	PF08718	AT4G39670.1	Glycolipid transfer protein (GLTP) family protein		LOC_Os03g50280.1	GLTP domain containing protein, putative, expressed
Misin01G116400	1.45847	0.010851	0.685652	0.340136	353	3	146.739	353	0.885383	188804	0.23977	2.3.1.88	GO:0008080	K17972	KOG3234	PTHR23091,PTHR23091:SF71	PF00583	AT1G03150.1	Acyl-CoA N-acyltransferases (NAT) superfamily protein		LOC_Os03g49230.1	acetyltransferase, GNAT family, putative, expressed
Misin01G423600	1.77157	0.00119934	0.564473	0.51538	192	3	167.833	192	0.807109	29558	0.290872	4.1.1.15	GO:0030170,GO:0019752,GO:0016831		KOG1383	PTHR11999,PTHR11999:SF86	PF00282	AT5G17330.1	glutamate decarboxylase	GAD,GAD1	LOC_Os03g13300.1	glutamate decarboxylase, putative, expressed
Misin02G030200	1.63578	0.00357822	0.611328	0.431904	251	3	161.566	251	0.841054	71388	0.267937		GO:0005515			PTHR13233,PTHR13233:SF0	PF00498	AT3G54350.3	Forkhead-associated (FHA) domain-containing protein	emb1967	LOC_Os03g58640.1	FHA domain containing protein, putative, expressed
Misin02G265400	1.77476	0.00130614	0.563456	0.52459	184	3	171.038	184	0.80631	29960	0.293376	2.7.1.40	GO:0030955,GO:0006096,GO:0004743,GO:0000287	K00873		PTHR11817,PTHR11817:SF24	PF02887,PF00224	AT1G32440.1	plastidial pyruvate kinase 3	PKp3	LOC_Os10g42100.1	pyruvate kinase, putative, expressed
Misin02G434300	1.3147	0.0200174	0.760632	0.276374	437	3	132.506	437	0.921326	319666	0.214411					PTHR21220					LOC_Os03g12010.1	expressed protein
Misin03G005500	1.86741	0.00040955	0.5355	0.635224	133	3	185.143	133	0.783147	10272	0.321429	1.2.3.1,1.2.3.7	GO:0051536,GO:0009055,GO:0055114,GO:0046872,GO:0016491	K09842		PTHR11908,PTHR11908:SF98	PF00111,PF03450,PF01315,PF01799,PF00941,PF02738	AT1G04580.1	aldehyde oxidase 4	AAO4,AO4,ATAO-4,ATAO2	LOC_Os03g57680.1	aldehyde oxidase, putative, expressed
Misin03G305300	1.27476	0.0227715	0.784461	0.266544	460	3	130.939	460	0.93131	345416	0.211192				KOG2842	PTHR12354,PTHR12354:SF10	PF05004	AT1G27760.3	interferon-related developmental regulator family protein / IFRD protein family	ATSAT32,SAT32	LOC_Os07g39900.1	interferon-related developmental regulator, putative, expressed
Misin04G198800	1.38019	0.0126088	0.724537	0.310761	401	3	140.302	401	0.904952	232546	0.228877	2.7.1.82		K00894	KOG4720	PTHR22603,PTHR22603:SF24	PF01636	AT2G26830.1	Protein kinase superfamily protein	emb1187	LOC_Os09g26700.1	choline/ethanolamine kinase, putative, expressed
Misin04G224400	1.31789	0.0191577	0.758788	0.284577	432	3	135.141	432	0.920527	276932	0.217619		GO:0043565,GO:0006355,GO:0003700	K18835		PTHR31221,PTHR31221:SF35	PF03106	AT5G56270.1	WRKY DNA-binding protein 2	ATWRKY2,WRKY2	LOC_Os09g30400.1	WRKY90, expressed
Misin04G246700	1.54313	0.00600389	0.648033	0.370445	309	3	148.269	309	0.864217	120180	0.245885					PTHR31366	PF14953	AT3G59490.2			LOC_Os09g33992.2	expressed protein
Misin06G295000	1.61342	0.00463977	0.619802	0.396603	275	3	150.36	275	0.846645	88972	0.253558					PTHR31172,PTHR31172:SF2	PF16711,PF16712,PF16709	AT2G26770.1	plectin-related		LOC_Os01g59130.1	proline-rich family protein, putative, expressed
Misin07G326500	1.96326	0.00033557	0.509357	0.59899	100	3	156.55	100	0.759185	5934	0.285155			K06911		PTHR13903,PTHR13903:SF11	PF05726,PF02678	AT2G43120.1	RmlC-like cupins superfamily protein		LOC_Os08g27720.1	pirin, putative, expressed
Misin08G038800	1.73003	0.00190518	0.578024	0.467685	214	3	158.72	214	0.817492	42820	0.273184		GO:0055114,GO:0010181,GO:0004733			PTHR13343,PTHR13343:SF16	PF01243	AT1G51560.1	Pyridoxamine 5\'-phosphate oxidase family protein		LOC_Os02g05500.1	pyridoxamine 5\'-phosphate oxidase family protein, putative, expressed
Misin08G330300	1.64537	0.00313732	0.607767	0.431165	250	3	158.516	250	0.838658	70572	0.265077				KOG3201	PTHR14614,PTHR14614:SF30	PF10294	AT1G08125.1	S-adenosyl-L-methionine-dependent methyltransferases superfamily protein		LOC_Os02g57330.1	expressed protein
Misin11G173900	1.59585	0.00443913	0.626627	0.387567	289	3	149.017	289	0.851038	100740	0.252572		GO:0006351,GO:0005634,GO:0003700,GO:0043565,GO:0006355		KOG4282	PTHR10032,PTHR10032:SF204	PF13837	AT2G38250.1	Homeodomain-like superfamily protein		LOC_Os04g51320.1	transcription factor TF2, putative, expressed
Misin12G127600	1.71725	0.00198241	0.582326	0.463047	222	3	158.266	222	0.820687	44200	0.272402	1.1.1.49	GO:0055114,GO:0050661,GO:0006006,GO:0004345	K00036		PTHR23429,PTHR23429:SF6	PF00479,PF02781	AT5G40760.1	glucose-6-phosphate dehydrogenase 6	G6PD6	LOC_Os02g38840.2	glucose-6-phosphate 1-dehydrogenase, cytoplasmic isoform, putative, expressed
Misin12G163900	1.55272	0.00577484	0.644033	0.374628	306	3	149.294	306	0.861821	126538	0.248824		GO:0016788	K14648	KOG2849	PTHR12439,PTHR12439:SF11	PF09412	AT4G17100.1			LOC_Os04g45910.1	placental protein 11 precursor, putative, expressed
Misin14G104600	1.80351	0.00142946	0.554473	0.479673	183	3	153.131	183	0.799121	28588	0.27055		GO:0005515			PTHR21736,PTHR21736:SF17	PF00041,PF07227	AT3G24440.1	Fibronectin type III domain-containing protein	VIL1,VRN5	LOC_Os12g34850.1	Fibronectin type III domain containing protein, expressed
Misin16G034500	1.76198	0.00236864	0.567543	0.431163	206	3	145.053	206	0.809505	42568	0.254927	3.5.4.9,1.5.1.5	GO:0055114,GO:0009396,GO:0004488,GO:0003824		KOG0089	PTHR10025,PTHR10025:SF33	PF00763,PF02882	AT3G12290.1	Amino acid dehydrogenase family protein		LOC_Os05g05830.1	bifunctional protein folD, putative, expressed
Misin16G055200	1.5	0.00821181	0.666667	0.33384	339	3	139.584	339	0.875	144126	0.23264		GO:0003723			PTHR31426,PTHR31426:SF4	PF01985	AT3G27550.1	RNA-binding CRS1 / YhbY (CRM) domain protein		LOC_Os05g05300.1	CRS1/YhbY domain containing protein, putative, expressed
Misin16G117800	1.47604	0.00899622	0.677489	0.353965	339	3	149.59	339	0.88099	163990	0.243236						PF12734	AT5G04080.1			LOC_Os01g72009.1	expressed protein
Misin16G194200	1.73323	0.00205298	0.576959	0.44971	218	3	152.583	218	0.816693	43182	0.265361		GO:0080028,GO:0019762			PTHR23244,PTHR23244:SF249	PF01419	AT1G19715.3	Mannose-binding lectin superfamily protein		LOC_Os05g43240.3	jacalin-like lectin domain containing protein, expressed
Misin17G050900	1.67572	0.0029836	0.596759	0.417314	249	3	149.016	249	0.83107	63448	0.256924		GO:0003723			PTHR31426,PTHR31426:SF4	PF01985	AT3G27550.1	RNA-binding CRS1 / YhbY (CRM) domain protein		LOC_Os05g05300.1	CRS1/YhbY domain containing protein, putative, expressed
Misin17G138500	1.65176	0.00303901	0.605416	0.425908	259	3	154.089	259	0.837061	67596	0.2634	2.2.1.7	GO:0008152,GO:0003824,GO:0016114,GO:0008661	K01662		PTHR11624,PTHR11624:SF83	PF02780,PF02779,PF13292	AT4G15560.1	Deoxyxylulose-5-phosphate synthase	CLA,CLA1,DEF,DXPS2,DXS	LOC_Os05g33840.1	transketolase, putative, expressed
Misin17G195300	1.83706	0.00093147	0.544348	0.534938	161	3	162.28	161	0.790735	20868	0.286207		GO:0080028,GO:0019762			PTHR23244,PTHR23244:SF249	PF01419	AT1G19715.2	Mannose-binding lectin superfamily protein		LOC_Os05g43240.3	jacalin-like lectin domain containing protein, expressed
Misin17G213800	1.78594	0.00124789	0.559928	0.502819	186	3	160.038	186	0.803514	27460	0.278811					PTHR24015,PTHR24015:SF906	PF01535,PF13041	AT3G49240.1	Pentatricopeptide repeat (PPR) superfamily protein	emb1796	LOC_Os05g45760.1	EMB1796, putative, expressed
Misin18G072600	1.59904	0.00446138	0.625375	0.38982	285	3	149.656	285	0.85024	99758	0.252798		GO:0008270		KOG1703	PTHR24209,PTHR24209:SF10	PF02809,PF00412,PF12315	AT1G19270.1	DA1	DA1	LOC_Os06g08400.1	LIM domain-containing protein, putative, expressed
Misin18G131400	1.73163	0.0032362	0.577491	0.427883	198	3	153.369	198	0.817093	60598	0.25733	1.8.1.9	GO:0055114,GO:0016491	K00384		PTHR22912,PTHR22912:SF183	PF00070	AT2G17420.1	NADPH-dependent thioredoxin reductase A	ATNTRA,NTR2,NTRA	LOC_Os06g22140.1	thioredoxin reductase 2, putative, expressed
Misin18G144300	1.51278	0.0105546	0.661035	0.348784	316	3	147.316	316	0.871805	169308	0.239539	1.8.1.9	GO:0055114,GO:0016491	K00384		PTHR22912,PTHR22912:SF183	PF00070	AT2G17420.1	NADPH-dependent thioredoxin reductase A	ATNTRA,NTR2,NTRA	LOC_Os06g22140.1	thioredoxin reductase 2, putative, expressed
Misin18G269400	1.47444	0.00748735	0.678223	0.35941	341	3	150.126	341	0.88139	153922	0.244505					PTHR35097,PTHR35097:SF1		AT1G11320.1			LOC_Os06g50850.1	expressed protein
Misin18G281100	1.57827	0.00330152	0.633603	0.431134	285	3	162.572	285	0.855431	84408	0.268714				KOG2521	PTHR12265,PTHR12265:SF0	PF05705	AT3G19970.1	alpha/beta-Hydrolases superfamily protein		LOC_Os06g51390.2	expressed protein
Misin19G092700	1.71885	0.0023414	0.581784	0.43051	227	3	147.247	227	0.820288	48042	0.256081	1.3.1.42	GO:0055114,GO:0016491,GO:0010181	K05894	KOG0134	PTHR22893,PTHR22893:SF44	PF00724	AT1G76690.1	12-oxophytodienoate reductase 2	ATOPR2,OPR2	LOC_Os06g11290.1	12-oxophytodienoate reductase, putative, expressed
Misin19G219600	1.90895	0.00029201	0.523849	0.665653	118	3	183.356	118	0.772764	7494	0.324524			K02503	KOG3275	PTHR23089,PTHR23089:SF3	PF01230	AT1G31160.1	HISTIDINE TRIAD NUCLEOTIDE-BINDING 2	HINT 2	LOC_Os06g45660.1	histidine triad family protein, putative, expressed
MisinT402000	1.74601	0.00252712	0.572736	0.430075	210	3	146.767	210	0.813498	47912	0.255246		GO:0005515		KOG2502	PTHR16517,PTHR16517:SF43	PF00646,PF01167	AT1G76900.2	tubby like protein 1	AtTLP1,TLP1	LOC_Os12g06630.1	OsFBT14 - F-box and tubby domain containing protein, expressed
MisinT473500	1.39936	0.0107073	0.714612	0.318998	391	3	141.847	391	0.90016	212084	0.232155	2.1.1.43	GO:0034968,GO:0018024,GO:0008270,GO:0005634,GO:0005515		KOG1082	PTHR22884,PTHR22884:SF366	PF05033,PF00856,PF10440	AT5G43990.2	SET-domain containing protein lysine methyltransferase family protein	SDG18,SUVR2	LOC_Os02g40770.1	SET domain containing protein, expressed
Misin01G041000	1.94888	1.697e-05	0.513115	0.923611	64	3	296.922	64	0.76278	1358	0.499868					PTHR22957,PTHR22957:SF212	PF00566	AT5G15930.1	plant adhesion molecule 1	PAM1	LOC_Os08g31840.3	TBC domain containing protein, expressed
Misin01G060500	1.40735	0.0114007	0.710556	0.326288	380	3	144.395	380	0.898163	212562	0.234027			K15121	KOG0765	PTHR24089,PTHR24089:SF391	PF00153	AT5G15640.1	Mitochondrial substrate carrier family protein		LOC_Os03g54760.1	mitochondrial carrier protein, putative, expressed
Misin01G075900	1.87859	7.757e-05	0.532313	0.832456	96	3	274.542	96	0.780351	3406	0.453039	2.1.1.244	GO:0008168,GO:0006480	K16219		PTHR12753,PTHR12753:SF4	PF05891	AT5G44450.1	methyltransferases		LOC_Os03g56830.2	ad-003, putative, expressed
Misin01G089100	1.7492	0.0016759	0.571689	0.537337	200	3	180.62	200	0.8127	36670	0.309811					PTHR36335,PTHR36335:SF1		AT1G69060.1	Chaperone DnaJ-domain superfamily protein		LOC_Os03g54150.1	expressed protein
Misin01G117700	1.7508	0.00196406	0.571168	0.495405	190	3	170.863	190	0.8123	37266	0.28862	3.6.3.46		K08869	KOG1235	PTHR10566,PTHR10566:SF58	PF03109	AT2G40090.1	ABC2 homolog 9	ATATH9,ATH9	LOC_Os11g34750.1	ABC1 family domain containing protein, putative, expressed
Misin01G174200	1.92013	3.704e-05	0.520799	0.893574	84	3	275.631	84	0.769968	2860	0.465593
Misin01G204700	1.92013	3.044e-05	0.520799	0.900309	81	3	286.049	81	0.769968	2176	0.480755				KOG4162	PTHR23083,PTHR23083:SF444	PF07719	AT4G28600.1	no pollen germination related 2	NPGR2	LOC_Os10g33290.1	tetratricopeptide repeat domain containing protein, expressed
Misin01G209200	1.95847	1.215e-05	0.510604	0.916078	51	3	307.824	51	0.760383	946	0.512186	3.6.1.19	GO:0016787	K01519	KOG3222	PTHR11067,PTHR11067:SF9	PF01725	AT4G13720.1	Inosine triphosphate pyrophosphatase family protein		LOC_Os10g31940.1	inosine triphosphate pyrophosphatase, putative, expressed
Misin01G256900	1.81949	0.00068064	0.549605	0.611227	155	3	190.232	155	0.795128	15910	0.32574			K10706		PTHR10887	PF13087	AT4G30100.1	P-loop containing nucleoside triphosphate hydrolases superfamily protein		LOC_Os10g02930.2	helicase SEN1, putative, expressed
Misin01G273200	1.98722	0.00022062	0.503215	0.679605	96	3	178.75	96	0.753195	3662	0.332249	2.7.1.40	GO:0030955,GO:0006096,GO:0004743,GO:0000287	K00873		PTHR11817,PTHR11817:SF24	PF02887,PF00224	AT5G52920.1	plastidic pyruvate kinase beta subunit 1	PKP-BETA1,PKP1,PKP2	LOC_Os10g42100.1	pyruvate kinase, putative, expressed
Misin01G363600	1.70128	0.00209868	0.587793	0.532895	209	3	183.986	209	0.824681	46498	0.304612	2.7.11.1	GO:0006468,GO:0005524,GO:0004674	K04688	KOG0598	PTHR24351,PTHR24351:SF80	PF00433,PF14531	AT3G08720.1	serine/threonine protein kinase 2	ATPK19,ATPK2,ATS6K2,S6K2	LOC_Os03g21620.1	AGC_AGC_other_RS6K_like.1 - ACG kinases include homologs to PKA, PKG and PKC, expressed
Misin01G380700	1.88179	7.005e-05	0.531409	0.853987	98	3	271.786	98	0.779553	3990	0.451471
Misin01G449900	2.123	1.69e-06	0.471031	0.981982	37	4	266.324	37	0.719249	26	0.517135					PTHR35548,PTHR35548:SF1		AT5G64816.2			LOC_Os03g08710.1	THION26 - Plant thionin family protein precursor, expressed
Misin01G499400	1.97923	5.23e-06	0.505246	0.957837	64	3	284.516	64	0.755192	278	0.49481	2.7.7.7	GO:0006260,GO:0003887,GO:0003677		KOG2732	PTHR10416,PTHR10416:SF0	PF04042	AT2G42120.2	DNA polymerase delta small subunit	POLD2	LOC_Os03g03650.1	POLD2 - Putative DNA polymerase delta complex subunit, expressed
Misin02G053900	1.60863	0.0041692	0.621648	0.446354	256	3	169.133	256	0.847843	77002	0.275013					PTHR21477,PTHR21477:SF12		AT1G10150.1	Carbohydrate-binding protein		LOC_Os03g56000.1	PHLOEM 2-LIKE A10, putative, expressed
Misin02G069300	2.01118	0.00011196	0.49722	0.905195	56	3	270.268	56	0.747204	2550	0.480049					PTHR36335,PTHR36335:SF1		AT1G69060.1	Chaperone DnaJ-domain superfamily protein		LOC_Os03g54150.1	expressed protein
Misin02G073800	1.20607	0.0373924	0.829139	0.240134	497	2	124.861	497	0.948482	409204	0.199459		GO:0055085,GO:0046873,GO:0030001,GO:0016020	K16075	KOG2662	PTHR13890,PTHR13890:SF8	PF01544	AT5G64560.1	magnesium transporter 9	ATMGT9,MGT9,MRS2-2	LOC_Os03g53110.1	CorA-like magnesium transporter protein, putative, expressed
Misin02G120100	2.05112	1.827e-05	0.487539	0.909836	61	3	235.23	61	0.73722	438	0.441331	6.1.1.3	GO:0043039,GO:0016876,GO:0005524			PTHR11451,PTHR11451:SF5	PF07973,PF02824	AT5G26830.1	Threonyl-tRNA synthetase		LOC_Os08g19850.1	threonyl-tRNA synthetase, mitochondrial precursor, putative, expressed
Misin02G136100	2.00958	2.77e-06	0.497615	0.965465	37	3	300.351	37	0.747604	254	0.515182		GO:0005515			PTHR24006	PF12937	AT3G48880.1	RNI-like superfamily protein		LOC_Os03g43770.1	OsFBX97 - F-box domain containing protein, expressed
Misin02G156400	2.15655	0	0.463704	1	13	4	337.231	13	0.710863	0	0.653548					PTHR10994,PTHR10994:SF69	PF03407	AT2G35610.1	xyloglucanase 113	XEG113	LOC_Os03g38930.1	expressed protein
Misin02G237000	1.91534	3.344e-05	0.522102	0.902733	83	3	290.265	83	0.771166	2850	0.487022	2.7.7.52	GO:0016779			PTHR12271,PTHR12271:SF58	PF01909	AT2G45620.1	Nucleotidyltransferase family protein		LOC_Os10g11034.1	caffeine-induced death protein 1, putative, expressed
Misin02G315900	2.0016	1.522e-05	0.499601	0.916234	56	3	279.554	56	0.749601	1208	0.491307					PTHR31264,PTHR31264:SF4		AT3G07870.1	F-box and associated interaction domains-containing protein		LOC_Os01g28520.1	OsFBX8 - F-box domain containing protein, expressed
Misin02G344100	1.94728	2.856e-05	0.513536	0.900889	77	3	275.675	77	0.763179	1854	0.473669	2.7.11.1	GO:0006468,GO:0005524,GO:0004674	K04688	KOG0598	PTHR24351,PTHR24351:SF80	PF00433,PF14531	AT3G08720.1	serine/threonine protein kinase 2	ATPK19,ATPK2,ATS6K2,S6K2	LOC_Os03g21620.1	AGC_AGC_other_RS6K_like.1 - ACG kinases include homologs to PKA, PKG and PKC, expressed
Misin02G363000	1.93291	2.348e-05	0.517355	0.916327	74	3	286.649	74	0.766773	1870	0.482573	1.1.1.49	GO:0055114,GO:0050661,GO:0006006,GO:0004345			PTHR23429,PTHR23429:SF4	PF02781,PF00479	AT1G09420.1	glucose-6-phosphate dehydrogenase 4	G6PD4	LOC_Os03g20300.2	glucose-6-phosphate 1-dehydrogenase, chloroplast precursor, putative, expressed
Misin02G366700	1.95208	6.992e-05	0.512275	0.863598	69	3	265.768	69	0.761981	2284	0.452757		GO:0007165,GO:0000155,GO:0005515,GO:0006355,GO:0018298,GO:0009584	K12121		PTHR24423,PTHR24423:SF563	PF02518,PF00512,PF01590,PF08446,PF00989,PF00360	AT2G18790.1	phytochrome B	HY3,OOP1,PHYB	LOC_Os03g19590.1	phytochrome B, putative, expressed
Misin02G369000	2.0016	6.07e-06	0.499601	0.941219	53	3	276.774	53	0.749601	266	0.48387					PTHR20858,PTHR20858:SF18	PF03070	AT3G16990.1	Haem oxygenase-like, multi-helical		LOC_Os03g19390.1	TENA/THI-4 family protein, putative, expressed
Misin02G421600	1.46166	0.00620828	0.684153	0.381319	346	3	157.266	346	0.884585	120006	0.254888					PTHR32263,PTHR32263:SF5	PF12174	AT1G70440.1	similar to RCD one 3	SRO3	LOC_Os03g12820.1	ATP8, putative, expressed
Misin02G461300	1.64856	0.00159919	0.606589	0.538553	233	3	188.987	233	0.837859	40638	0.308299	1.4.1.24	GO:0055114,GO:0016491,GO:0009073,GO:0003856			PTHR33563,PTHR33563:SF1	PF01959	AT3G28760.2			LOC_Os03g07420.1	3-dehydroquinate synthase, putative, expressed
Misin03G069600	2.04313	6.3e-07	0.489445	0.987818	43	3	282.744	43	0.739217	22	0.508533		GO:0043666,GO:0009966,GO:0004864	K16833		PTHR12398	PF04979	AT5G52200.1	phosphoprotein phosphatase inhibitors		LOC_Os05g23610.1	protein phosphatase inhibitor 2 containing protein, expressed
Misin03G178600	1.29233	0.0258993	0.773795	0.270452	445	3	131.874	445	0.926917	335870	0.211337	6.3.2.19	GO:0008270,GO:0005515	K16274		PTHR22763,PTHR22763:SF50	PF13639	AT5G20910.1	RING/U-box superfamily protein	AIP2	LOC_Os09g26400.1	zinc finger, C3HC4 type domain containing protein, expressed
Misin03G222000	2.02875	6.01e-06	0.492913	0.940422	52	3	267.596	52	0.742811	310	0.481288	2.7.11.1	GO:0006468,GO:0004672		KOG1187	PTHR27001,PTHR27001:SF205	PF07714	AT3G21630.1	chitin elicitor receptor kinase 1	CERK1,LYSM RLK1	LOC_Os08g42580.1	protein kinase domain containing protein, expressed
Misin03G226300	2.09265	7.55e-06	0.477863	0.924925	37	3	272.081	37	0.726837	194	0.512394					PTHR31928,PTHR31928:SF10	PF06075	AT1G08760.1	Plant protein of unknown function (DUF936)		LOC_Os09g34110.1	expressed protein
Misin03G344800	2.02077	2.28e-06	0.494862	0.966531	50	3	283.92	50	0.744808	122	0.504298	1.8.1.8						AT1G18700.2	DNAJ heat shock N-terminal domain-containing protein		LOC_Os07g43870.2	heat shock protein DnaJ, putative, expressed
Misin04G052100	1.89776	6.018e-05	0.526936	0.8625	96	3	265.698	96	0.775559	2948	0.447303					PTHR24015,PTHR24015:SF384	PF12854,PF13812,PF13041	AT4G20740.1	Pentatricopeptide repeat (PPR-like) superfamily protein		LOC_Os07g08180.2	PPR repeat containing protein, expressed
Misin04G103800	2.08147	2.673e-05	0.48043	0.877009	54	4	219.944	54	0.729633	440	0.420544					PTHR32212,PTHR32212:SF74	PF08387	AT5G22610.1	F-box/RNI-like/FBD-like domains-containing protein		LOC_Os12g31340.1	OsFBD15 - F-box and FBD domain containing protein, expressed
Misin04G238000	2.00958	3.75e-06	0.497615	0.958863	58	3	282.017	58	0.747604	220	0.50181	6.3.2.19	GO:0008270,GO:0005515			PTHR23041,PTHR23041:SF62	PF13639	AT3G07200.1	RING/U-box superfamily protein		LOC_Os09g32690.3	zinc finger, C3HC4 type domain containing protein, expressed
Misin04G245600	1.45367	0.00831183	0.687912	0.356504	348	3	150.164	348	0.886581	144768	0.2422	2.7.10.2	GO:0006468,GO:0004672	K13436	KOG1187	PTHR27001,PTHR27001:SF115	PF07714	AT3G59350.1	Protein kinase superfamily protein		LOC_Os09g33860.1	protein kinase, putative, expressed
Misin04G250100	1.9361	0.00011293	0.516502	0.80799	90	3	247.867	90	0.765974	3896	0.430324	2.3.1.51			KOG4409	PTHR10992,PTHR10992:SF866	PF00561	AT4G24160.1	alpha/beta-Hydrolases superfamily protein		LOC_Os09g34860.1	hydrolase, alpha/beta fold family domain containing protein, expressed
Misin04G280000	1.71086	0.00140854	0.5845	0.569735	194	3	198.479	194	0.822284	36106	0.323784					PTHR12677,PTHR12677:SF27		AT1G12450.1	SNARE associated Golgi protein family		LOC_Os07g28440.1	SNARE associated Golgi protein, putative, expressed
Misin04G292600	2.11981	4.3e-06	0.471741	0.954545	45	4	251.267	45	0.720048	102	0.49268		GO:0019887,GO:0005956	K03115	KOG3092	PTHR11740,PTHR11740:SF4	PF01214	AT2G44680.1	casein kinase II beta subunit 4	CKB4	LOC_Os07g31280.3	casein kinase II subunit beta-4, putative, expressed
Misin04G361800	1.49521	0.00854675	0.668803	0.37969	323	3	154.211	323	0.876198	151094	0.249128		GO:0016021,GO:0008233,GO:0006465,GO:0005787			PTHR38354,PTHR38354:SF1	PF06645	AT1G34640.1	peptidases		LOC_Os07g43010.1	expressed protein
Misin04G382400	1.9377	0.00326058	0.516076	0.812225	83	3	249.663	83	0.765575	43618	0.429691				KOG4214	PTHR24193,PTHR24193:SF83	PF12796	AT5G12320.1	ankyrin repeat family protein		LOC_Os07g46500.1	ankyrin repeat domain containing protein, putative, expressed
Misin05G063200	1.84185	0.00013095	0.542931	0.80772	119	3	265.613	119	0.789537	7190	0.438306		GO:0016020,GO:0005515			PTHR19957,PTHR19957:SF116	PF00804,PF05739	AT3G24350.2	syntaxin of plants 32	ATSYP32,SYP32	LOC_Os01g08400.1	syntaxin, putative, expressed
Misin05G092600	1.8754	0.00010318	0.53322	0.825429	104	3	260.135	104	0.78115	4788	0.433558			K13144	KOG1988	PTHR13322,PTHR13322:SF2		AT4G20060.1	ARM repeat superfamily protein	EMB1895	LOC_Os01g01380.1	expressed protein
Misin05G298700	1.93131	2.686e-05	0.517783	0.903784	75	3	286.16	75	0.767173	1706	0.481751	2.7.8.5	GO:0016780,GO:0016020,GO:0008654	K08744	KOG1617	PTHR14269	PF01066	AT4G04870.1	cardiolipin synthase	CLS	LOC_Os01g57930.1	CDP-alcohol phosphatidyltransferase, putative, expressed
Misin05G371200	1.88818	0.00010728	0.529611	0.803179	93	3	268.978	93	0.777955	4546	0.446067		GO:0046872		KOG1677	PTHR12506,PTHR12506:SF21	PF00642	AT3G02830.1	zinc finger protein 1	ZFN1	LOC_Os01g68860.1	zinc finger C-x8-C-x5-C-x3-H type family protein, expressed
Misin05G371700	1.61182	0.00310257	0.620416	0.429409	270	3	160.589	270	0.847045	73386	0.268095					PTHR33385,PTHR33385:SF4		AT5G48720.2	x-ray induced transcript 1	XRI,XRI1	LOC_Os01g68930.1	expressed protein
Misin06G047000	1.49201	0.00651886	0.670236	0.368067	333	3	151.859	333	0.876997	133330	0.248541		GO:0008270,GO:0005515	K19041		PTHR22937,PTHR22937:SF54	PF13639	AT2G15530.3	RING/U-box superfamily protein		LOC_Os01g06590.1	zinc finger, C3HC4 type domain containing protein, expressed
Misin06G098600	1.89617	8.323e-05	0.52738	0.833643	99	3	252.475	99	0.775958	3828	0.426478		GO:0046872		KOG1677	PTHR12506,PTHR12506:SF26	PF00642	AT2G47850.3	Zinc finger C-x8-C-x5-C-x3-H type family protein		LOC_Os01g15350.1	zinc finger C-x8-C-x5-C-x3-H type family protein, expressed
Misin06G151500	1.95527	3.557e-05	0.511438	0.881207	79	3	267.608	79	0.761182	2416	0.465405					PTHR21450,PTHR21450:SF12	PF04783,PF04782	AT1G52320.2			LOC_Os01g31580.1	BZIP protein, putative, expressed
Misin06G204100	1.69968	0.0011537	0.588346	0.580035	208	3	195.38	208	0.82508	30232	0.322409					PTHR34777	PF05678				LOC_Os01g46440.1	VQ domain containing protein, putative, expressed
Misin06G207100	1.99201	3.235e-05	0.502005	0.874038	65	3	257.185	65	0.751997	2016	0.45439		GO:0016020		KOG2718	PTHR10361,PTHR10361:SF35	PF13593	AT2G26900.1	Sodium Bile acid symporter family		LOC_Os01g45750.1	bile acid sodium symporter family protein, putative, expressed
Misin06G230000	2.00639	5.26e-06	0.498408	0.957335	59	3	278.915	59	0.748403	388	0.495409		GO:0003723			PTHR10288,PTHR10288:SF145	PF00013	AT4G10070.1	KH domain-containing protein		LOC_Os08g01930.1	KH domain-containing protein, putative, expressed
Misin06G270000	1.90415	4.133e-05	0.525168	0.891382	86	3	279.384	86	0.773962	2810	0.46564	6.2.1.3	GO:0008152,GO:0003824		KOG1176	PTHR24095	PF13193,PF00501	AT3G16170.1	AMP-dependent synthetase and ligase family protein		LOC_Os01g55590.1	AMP-binding enzyme, putative, expressed
Misin06G305400	1.90575	7.424e-05	0.524728	0.844554	93	3	256.699	93	0.773562	3850	0.433613	2.7.11.1	GO:0006468,GO:0004672		KOG1187	PTHR27001,PTHR27001:SF4	PF07714	AT3G08760.1	Protein kinase superfamily protein	ATSIK	LOC_Os01g60700.1	serine/threonine-protein kinase NAK, putative, expressed
Misin06G328400	1.877	6.322e-05	0.532766	0.852448	97	3	278.34	97	0.780751	2914	0.459307					PTHR37211,PTHR37211:SF1		AT2G27590.1	S-adenosyl-L-methionine-dependent methyltransferases superfamily protein		LOC_Os01g63950.1	expressed protein
Misin06G342400	1.63898	0.00204286	0.610136	0.49474	246	3	179.13	246	0.840256	44568	0.295594	2.1.2.1	GO:0016740	K00600		PTHR11680,PTHR11680:SF7	PF00464	AT1G36370.1	serine hydroxymethyltransferase 7	SHM7	LOC_Os01g65410.1	serine hydroxymethyltransferase, mitochondrial precursor, putative, expressed
Misin06G382500	1.78275	0.00067304	0.560932	0.614043	165	3	204.279	165	0.804313	16912	0.342176		GO:0046872		KOG1677	PTHR12506,PTHR12506:SF21	PF00642	AT3G02830.1	zinc finger protein 1	ZFN1	LOC_Os01g68860.1	zinc finger C-x8-C-x5-C-x3-H type family protein, expressed
Misin06G386100	2.07827	3.75e-06	0.481168	0.963285	46	3	259.891	46	0.730431	140	0.489437	2.5.1.75	GO:0008033	K00791	KOG1384	PTHR11088,PTHR11088:SF26	PF12171,PF01715	AT2G27760.1	tRNAisopentenyltransferase 2	ATIPT2,IPPT,IPT2	LOC_Os01g73760.1	IPP transferase, putative, expressed
Misin06G393900	1.98243	9.47e-06	0.504432	0.935484	62	3	281.645	62	0.754393	648	0.489818	4.1.1.65	GO:0005515,GO:0008654,GO:0004609	K01613		PTHR10067,PTHR10067:SF2	PF00168,PF13499,PF02666	AT4G25970.1	phosphatidylserine decarboxylase 3	PSD3	LOC_Os01g72940.1	phosphatidylserine decarboxylase, putative, expressed
Misin06G405200	1.82428	0.00025266	0.548161	0.754781	127	3	244.906	127	0.79393	9030	0.402144		GO:0003676	K14411	KOG0145,KOG0148	PTHR24012	PF00076	AT4G36960.2	RNA-binding (RRM/RBD/RNP motifs) family protein		LOC_Os01g71770.1	RNA recognition motif containing protein, putative, expressed
Misin06G408600	1.94569	0.00046413	0.513957	0.746414	84	3	235.393	84	0.763578	9876	0.408668	3.1.2.12	GO:0046294,GO:0018738		KOG3101	PTHR10061	PF00756	AT2G41530.1	S-formylglutathione hydrolase	ATSFGH,SFGH	LOC_Os01g71300.1	S-formylglutathione hydrolase, putative, expressed
Misin07G039100	1.90415	7.006e-05	0.525168	0.828923	87	3	268.563	87	0.773962	3764	0.448353		GO:0003677,GO:0005515			PTHR12628,PTHR12628:SF10	PF00046,PF00628	AT4G29940.1	pathogenesis related homeodomain protein A	PRHA	LOC_Os02g05450.1	Homeobox domain containing protein, expressed
Misin07G040200	1.45048	0.00946229	0.689427	0.353445	357	3	150.608	357	0.88738	165656	0.24569	3.1.3.16	GO:0003824,GO:0006470,GO:0004722	K17506	KOG0698	PTHR13832,PTHR13832:SF352	PF00481	AT4G31750.1	HOPW1-1-interacting 2	WIN2	LOC_Os02g05630.4	protein phosphatase 2C, putative, expressed
Misin07G120800	1.8738	0.00014143	0.533674	0.787656	110	3	233.027	110	0.78155	4600	0.391642					PTHR31662,PTHR31662:SF10	PF04504				LOC_Os02g18660.1	expressed protein
Misin07G199100	2.02556	2.53e-06	0.493691	0.963922	51	3	279.647	51	0.74361	138	0.500263					PTHR32010,PTHR32010:SF7	PF05623	AT5G49220.1	Protein of unknown function (DUF789)		LOC_Os04g57870.1	expressed protein
Misin07G209100	1.9393	3.278e-05	0.515651	0.887955	85	3	273.059	85	0.765176	2160	0.471604	3.4.19.12	GO:0036459,GO:0016579			PTHR24006,PTHR24006:SF437	PF00443	AT2G32780.1	ubiquitin-specific protease 1	ATUBP1,UBP1	LOC_Os08g41620.1	ubiquitin carboxyl-terminal hydrolase family protein, expressed
Misin07G235400	1.57348	0.00541752	0.635533	0.407256	284	3	160.996	284	0.856629	108552	0.264362	3.1.3.16	GO:0016787	K04460	KOG0376	PTHR11668,PTHR11668:SF241	PF00149	AT5G63870.1	serine/threonine phosphatase 7	ATPP7,PP7	LOC_Os08g40200.1	Ser/Thr protein phosphatase family protein, putative, expressed
Misin07G271000	1.96006	1.727e-05	0.510187	0.912281	76	3	276.145	76	0.759984	1082	0.480252	3.4.19.12	GO:0006511,GO:0005622,GO:0004843	K05610	KOG2778	PTHR10589,PTHR10589:SF30	PF01088	AT1G65650.1	Peptidase C12, ubiquitin carboxyl-terminal hydrolase 1	UCH2	LOC_Os02g08370.1	ubiquitin carboxyl-terminal hydrolase, family 1, putative, expressed
Misin07G296500	1.57029	0.0032116	0.636826	0.449963	282	3	168.904	282	0.857428	76440	0.275537	2.4.1.15,3.1.3.12	GO:0005992,GO:0003824	K16055		PTHR10788,PTHR10788:SF24	PF02358,PF00982	AT2G18700.1	trehalose phosphatase/synthase 11	ATTPS11,ATTPSB,TPS11	LOC_Os08g34580.1	trehalose-6-phosphate synthase, putative, expressed
Misin07G302600	1.64377	0.00440728	0.608358	0.469921	232	3	174.957	232	0.839058	79958	0.283561	3.1.27.1	GO:0033897,GO:0003723	K01166	KOG1642	PTHR11240,PTHR11240:SF19	PF00445	AT2G02990.1	ribonuclease 1	ATRNS1,RNS1	LOC_Os08g33710.1	ribonuclease T2 family domain containing protein, expressed
Misin07G315700	1.50958	0.00529431	0.662434	0.384106	322	3	155.05	322	0.872604	119942	0.253764	1.8.1.9	GO:0045454,GO:0015035,GO:0009055			PTHR10168,PTHR10168:SF104	PF00462	AT5G40370.1	Glutaredoxin family protein		LOC_Os02g40500.1	OsGrx_C2.1 - glutaredoxin subgroup I, expressed
Misin07G319300	1.86741	7.878e-05	0.5355	0.853641	107	3	268.561	107	0.783147	4578	0.446114		GO:0055085,GO:0016021			PTHR23505,PTHR23505:SF10	PF07690	AT5G10190.1	Major facilitator superfamily protein		LOC_Os08g31700.1	UNE2, putative, expressed
Misin07G319700	1.83706	0.00063108	0.544348	0.649851	130	3	210.246	130	0.790735	16592	0.351582		GO:0005515		KOG4532	PTHR22847,PTHR22847:SF453	PF00400	AT1G78070.1	Transducin/WD40 repeat-like superfamily protein		LOC_Os08g31560.1	WD-40 repeat family protein, putative, expressed
Misin07G320600	1.94089	2.602e-05	0.515226	0.907692	65	3	292.723	65	0.764776	2124	0.489503					PTHR11207,PTHR11207:SF9	PF00035	AT1G09700.1	dsRNA-binding domain-like superfamily protein	DRB1,HYL1	LOC_Os08g29530.1	double-stranded RNA binding motif containing protein, expressed
Misin07G396800	2.04952	4.55e-06	0.487919	0.944444	36	3	283.194	36	0.73762	378	0.506609			K15026	KOG2315	PTHR13227	PF08662	AT1G73180.1	Eukaryotic translation initiation factor eIF2A family protein		LOC_Os02g39350.1	eukaryotic translation initiation factor 2A, putative, expressed
Misin07G408400	1.48403	0.00613486	0.673843	0.372139	337	3	153.629	337	0.878994	130646	0.251028	1.8.1.9	GO:0045454,GO:0015035,GO:0009055	K03676	KOG1752	PTHR10168,PTHR10168:SF104	PF00462	AT5G40370.1	Glutaredoxin family protein		LOC_Os02g40500.1	OsGrx_C2.1 - glutaredoxin subgroup I, expressed
Misin07G418800	1.78435	0.0009201	0.56043	0.590229	164	3	192.652	164	0.803914	21984	0.322701		GO:0016810,GO:0006807		KOG0805	PTHR23088,PTHR23088:SF31	PF00795	AT5G22300.1	nitrilase 4	AtNIT4,NIT4	LOC_Os02g42330.1	nitrilase, putative, expressed
Misin07G420000	2	1.291e-05	0.5	0.929339	63	3	260.429	63	0.75	584	0.462573					PTHR34568		AT5G58210.4	hydroxyproline-rich glycoprotein family protein		LOC_Os02g42550.1	expressed protein
Misin07G450800	1.86262	8.352e-05	0.536878	0.846585	109	3	271.817	109	0.784345	4380	0.450774		GO:0016021,GO:0005215			PTHR31376,PTHR31376:SF13	PF16913	AT1G44750.1	purine permease 11	ATPUP11,PUP11	LOC_Os02g46380.1	purine permease, putative, expressed
Misin07G547600	1.92652	0.00013289	0.519071	0.725855	86	3	216.36	86	0.768371	3038	0.369216		GO:0006355,GO:0003677			PTHR31989,PTHR31989:SF49	PF02365	AT5G04410.1	NAC domain containing protein 2	anac078,NAC2	LOC_Os02g57650.1	No apical meristem protein, putative, expressed
Misin07G554100	1.81949	0.00024427	0.549605	0.765788	132	3	248.47	132	0.795128	10486	0.409341				KOG2238	PTHR13466,PTHR13466:SF6		AT1G17820.1	Putative integral membrane protein conserved region (DUF2404)		LOC_Os02g58110.1	expressed protein
Misin08G022400	1.94728	2.255e-05	0.513536	0.9109	67	3	283.403	67	0.763179	1634	0.478721				KOG1629	PTHR23291,PTHR23291:SF34	PF01027	AT5G47120.1	BAX inhibitor 1	ATBI-1,ATBI1,BI-1,BI1	LOC_Os02g03280.2	transmembrane BAX inhibitor motif-containing protein, putative, expressed
Misin08G024100	1.84984	0.0001114	0.540587	0.81507	111	3	265.946	111	0.78754	4960	0.436693				KOG4412	PTHR24198,PTHR24198:SF94	PF12796	AT5G40160.1	Ankyrin repeat family protein	EMB139,EMB506	LOC_Os06g13000.1	ankyrin repeat domain-containing protein, chloroplast precursor, putative, expressed
Misin08G037700	1.46965	0.0099488	0.680435	0.369348	337	3	154.567	337	0.882588	163988	0.2489	2.7.1.108		K00902	KOG2468	PTHR13205,PTHR13205:SF15		AT3G45040.1	phosphatidate cytidylyltransferase family protein		LOC_Os02g05320.1	phosphatidate cytidylyltransferase family protein, putative, expressed
Misin08G038200	1.69968	0.00147025	0.588346	0.570732	199	3	192.362	199	0.82508	41190	0.312783		GO:0003677,GO:0005515			PTHR12628,PTHR12628:SF10	PF00046,PF00628	AT4G29940.1	pathogenesis related homeodomain protein A	PRHA	LOC_Os02g05450.1	Homeobox domain containing protein, expressed
Misin08G074500	2.05431	0	0.486781	1	31	3	321.419	31	0.736422	0	0.57294					PTHR24015,PTHR24015:SF381	PF13812,PF01535,PF13041	AT1G51965.1	ABA Overly-Sensitive 5	ABO5	LOC_Os02g13340.1	expressed protein
Misin08G088000	1.84665	0.00015703	0.541522	0.782456	115	3	243.765	115	0.788339	5900	0.40159		GO:0005515	K13137		PTHR19877	PF00400	AT1G52730.1	Transducin/WD40 repeat-like superfamily protein		LOC_Os06g39760.1	WD domain, G-beta repeat domain containing protein, expressed
Misin08G115400	2.14377	2.2e-07	0.466468	0.990476	21	4	281.571	21	0.714058	12	0.545681		GO:0006461,GO:0005739	K07555		PTHR13126	PF06644	AT2G34050.1			LOC_Os02g20860.1	ATP11 protein, expressed
Misin08G156200	2.02875	3.77e-05	0.492913	0.934389	52	3	269.75	52	0.742811	716	0.485162		GO:0006355,GO:0005667,GO:0003700	K06620	KOG2577	PTHR12081,PTHR12081:SF18	PF02319,PF16421	AT2G36010.1	E2F transcription factor 3	ATE2FA,E2F3	LOC_Os02g33430.1	E2F family transcription factor protein, putative, expressed
Misin08G184500	1.53514	0.00392618	0.651405	0.435164	299	3	168.341	299	0.866214	82940	0.272397					PTHR28018,PTHR28018:SF1	PF04588	AT3G05550.1	Hypoxia-responsive family protein		LOC_Os02g37930.1	hypoxia-responsive family protein, putative, expressed
Misin08G287300	1.91054	1.497e-05	0.523411	0.928738	78	3	309.269	78	0.772364	1026	0.512035		GO:0006355,GO:0005739,GO:0003690	K15032	KOG1267	PTHR13068,PTHR13068:SF8	PF02536	AT2G44020.1	Mitochondrial transcription termination factor family protein		LOC_Os02g54200.1	mitochondrial transcription termination factor family protein, putative, expressed
Misin08G300300	2.02396	6.16e-06	0.494081	0.944314	51	3	274.333	51	0.74401	394	0.489881		GO:0007050,GO:0005634,GO:0004861			PTHR10265,PTHR10265:SF21	PF02234	AT5G48820.1	inhibitor/interactor with cyclin-dependent kinase	ICK6,KRP3	LOC_Os02g52480.1	cyclin-dependent kinase inhibitor, putative, expressed
Misin08G314000	1.98882	1.253e-05	0.502811	0.922294	47	3	285.787	47	0.752796	790	0.487692	2.4.1.46	GO:0016758	K03715		PTHR21015,PTHR21015:SF25	PF04101	AT5G20410.1	monogalactosyldiacylglycerol synthase 2	ATMGD2,MGD2	LOC_Os02g55910.1	monogalactosyldiacylglycerol synthase, putative, expressed
Misin08G334000	1.57668	0.00401463	0.634245	0.42404	280	3	163.896	280	0.855831	77240	0.268243					PTHR31989,PTHR31989:SF49		AT5G04410.1	NAC domain containing protein 2	anac078,NAC2	LOC_Os02g57650.1	No apical meristem protein, putative, expressed
Misin09G094100	1.99681	3.626e-05	0.5008	0.897175	60	3	250.167	60	0.750799	1444	0.440434		GO:0043531			PTHR23155,PTHR23155:SF618	PF00931	AT1G58602.1	LRR and NB-ARC domains-containing disease resistance protein		LOC_Os11g11940.1	MLA10, putative, expressed
Misin09G128800	1.94728	3.658e-05	0.513536	0.895567	69	3	270.029	69	0.763179	1406	0.457676					PTHR24015,PTHR24015:SF516	PF01535,PF13812,PF13041	AT1G52640.1	Pentatricopeptide repeat (PPR) superfamily protein		LOC_Os08g28180.1	PPR repeat domain containing protein, putative, expressed
Misin10G020500	1.78754	0.00152992	0.559428	0.50509	180	3	168.506	180	0.803115	32944	0.291029		GO:0008270,GO:0005515			PTHR14155,PTHR14155:SF145	PF13639	AT1G23980.1	RING/U-box superfamily protein		LOC_Os11g05300.1	RING-H2 finger protein, putative, expressed
Misin10G148600	1.85942	9.12e-05	0.537801	0.833843	109	3	263.009	109	0.785144	4260	0.434726					PTHR11102,PTHR11102:SF101	PF03478	AT5G25290.1	F-box family protein with a domain of unknown function (DUF295)		LOC_Os11g38100.1	OsFBDUF55 - F-box and DUF domain containing protein, expressed
Misin11G065700	1.46326	0.00841727	0.683406	0.360206	342	3	151.784	342	0.884185	148598	0.244812	3.4.19.12				PTHR12419,PTHR12419:SF3	PF02338	AT3G02070.1	Cysteine proteinases superfamily protein		LOC_Os04g32970.1	OTU-like cysteine protease family protein, putative, expressed
Misin11G115000	1.67732	0.00255673	0.59619	0.518409	215	3	186.502	215	0.830671	52530	0.304245					PTHR32091,PTHR32091:SF6	PF06273	AT3G26400.1	eukaryotic translation initiation factor 4B1	EIF4B1	LOC_Os04g40400.1	eukaryotic translation initiation factor 4B, putative, expressed
Misin11G148700	1.75559	0.00124403	0.569609	0.606135	165	3	201.558	165	0.811102	33838	0.32827		GO:0005515		KOG0315	PTHR14221,PTHR14221:SF6	PF00400	AT3G15470.1	Transducin/WD40 repeat-like superfamily protein		LOC_Os04g44700.1	WD-40 repeat family protein, putative, expressed
Misin12G049900	2.08466	3.038e-05	0.479693	0.861464	58	4	223.534	58	0.728834	600	0.431534				KOG4567	PTHR22957,PTHR22957:SF302	PF00566	AT4G13730.1	Ypt/Rab-GAP domain of gyp1p superfamily protein		LOC_Os11g28990.1	TBC domain containing protein, expressed
Misin12G065400	1.7476	0.00069918	0.572212	0.629991	174	3	207.879	174	0.813099	20898	0.340786	3.4.19.12				PTHR12419,PTHR12419:SF3	PF02338	AT3G02070.1	Cysteine proteinases superfamily protein		LOC_Os04g32970.1	OTU-like cysteine protease family protein, putative, expressed
Misin12G136700	1.83706	0.00055867	0.544348	0.655145	134	3	199.619	134	0.790735	13952	0.33606					PTHR37911,PTHR37911:SF1		AT3G14900.1			LOC_Os04g42030.1	expressed protein
Misin12G146700	1.97125	3.644e-05	0.507293	0.886247	66	3	279.545	66	0.757189	2382	0.483643		GO:0043531		KOG4658	PTHR23155,PTHR23155:SF600	PF00931	AT3G14470.1	NB-ARC domain-containing disease resistance protein		LOC_Os04g43340.1	disease resistance RPP13-like protein 1, putative, expressed
Misin12G173200	1.98083	1.198e-05	0.504839	0.930785	71	3	272.859	71	0.754792	580	0.481233	3.1.2.2	GO:0047617,GO:0006637	K01068	KOG3016	PTHR11066,PTHR11066:SF34	PF00027,PF02551	AT1G01710.1	Acyl-CoA thioesterase family protein		LOC_Os04g47120.1	acyl-CoA thioesterase 2, putative, expressed
Misin12G215600	1.86581	0.00011864	0.535959	0.829007	108	3	267.324	108	0.783546	7418	0.44406							AT3G17668.1	DnaJ/Hsp40 cysteine-rich domain superfamily protein	ENA	LOC_Os04g49940.1	expressed protein
Misin12G257900	1.86901	0.00010752	0.535043	0.828577	102	3	274.853	102	0.782748	5102	0.453553							AT5G20600.1			LOC_Os04g56350.1	nucleolar protein,Nop52 containing protein, expressed
Misin13G049100	1.98722	1.032e-05	0.503215	0.927322	61	3	287.508	61	0.753195	890	0.50176		GO:0005515			PTHR32212,PTHR32212:SF84	PF00646	AT4G13960.1	F-box/RNI-like superfamily protein		LOC_Os08g09740.1	OsFBX274 - F-box domain containing protein, expressed
Misin13G067500	1.87859	0.00027809	0.532313	0.757627	98	3	261.857	98	0.780351	10660	0.433538	1.6.2.4	GO:0055114,GO:0016491,GO:0010181	K00327		PTHR19384,PTHR19384:SF74	PF00175,PF00258,PF00667	AT4G30210.2	P450 reductase 2	AR2,ATR2	LOC_Os08g14570.1	NADPH reductase, putative, expressed
Misin13G086500	2.07668	2.36e-06	0.481538	0.968687	45	3	269.844	45	0.730831	128	0.506275					PTHR18921		AT2G46180.1	golgin candidate 4	GC4	LOC_Os08g29730.1	intracellular protein transport protein USO1-related, putative, expressed
Misin13G113900	1.36102	0.0216311	0.734742	0.295034	402	3	137.968	402	0.909744	278482	0.221102	3.1.27.1	GO:0033897,GO:0003723	K01166	KOG1642	PTHR11240,PTHR11240:SF19	PF00445	AT2G02990.1	ribonuclease 1	ATRNS1,RNS1	LOC_Os08g33710.1	ribonuclease T2 family domain containing protein, expressed
Misin13G119600	1.83546	0.00102766	0.544822	0.531938	162	3	166.414	162	0.791134	17912	0.293498		GO:0006412,GO:0005840,GO:0005622,GO:0003735	K02961	KOG1740	PTHR10744	PF00366	AT3G18880.1	Nucleic acid-binding, OB-fold-like protein		LOC_Os08g27090.1	ribosomal protein S17, putative, expressed
Misin13G149600	1.29872	0.0197938	0.769988	0.274471	445	3	132.843	445	0.925319	308900	0.214262	1.6.5.4	GO:0055114,GO:0016491	K08232	KOG1336	PTHR22912,PTHR22912:SF162	PF00070	AT3G52880.1	monodehydroascorbate reductase 1	ATMDAR1,MDAR1	LOC_Os08g44340.1	monodehydroascorbate reductase, putative, expressed
Misin13G167500	2.04313	1.1e-06	0.489445	0.980066	43	3	293	43	0.739217	80	0.526978	1.2.4.1	GO:0008152,GO:0003824,GO:0006086,GO:0004739	K00162		PTHR11624,PTHR11624:SF56	PF02780,PF02779	AT5G50850.1	Transketolase family protein	MAB1	LOC_Os08g42410.1	transketolase, putative, expressed
Misin14G069700	1.86901	0.0001152	0.535043	0.816056	113	3	250.097	113	0.782748	5218	0.420332		GO:0043565,GO:0006355,GO:0003700	K09060		PTHR22952,PTHR22952:SF47	PF00170,PF07777,PF16596	AT2G35530.1	basic region/leucine zipper transcription factor 16	AtbZIP16,bZIP16	LOC_Os12g13170.2	transcription factor, putative, expressed
Misin14G072400	1.95367	2.819e-05	0.511856	0.890823	80	3	257.762	80	0.761581	1528	0.448283	2.1.1.43				PTHR22884,PTHR22884:SF340		AT5G55390.2	ENHANCED DOWNY MILDEW 2	EDM2	LOC_Os12g12300.1	EDM2, putative, expressed
Misin14G073000	1.96965	7.8e-06	0.507705	0.944587	69	3	287.826	69	0.757588	468	0.499698	2.7.1.107	GO:0035556,GO:0016301,GO:0007205,GO:0004143	K00901		PTHR11255,PTHR11255:SF46	PF00130,PF00781,PF00609	AT5G63770.1	diacylglycerol kinase 2	ATDGK2,DGK2	LOC_Os12g12260.1	diacylglycerol kinase 1, putative, expressed
Misin14G148600	1.71565	0.00191055	0.582868	0.485461	208	3	171.245	208	0.821086	45140	0.287324					PTHR24015,PTHR24015:SF268	PF01535,PF13041	AT1G18900.2	Pentatricopeptide repeat (PPR) superfamily protein		LOC_Os12g44170.1	pentatricopeptide, putative, expressed
Misin14G158600	1.95687	4.078e-05	0.51102	0.873418	79	3	265.823	79	0.760783	2884	0.463106	2.8.1.2,2.8.1.1		K01011	KOG1529	PTHR11364,PTHR11364:SF12	PF00581	AT1G79230.1	mercaptopyruvate sulfurtransferase 1	ATMST1,ATRDH1,MST1,ST1,STR1	LOC_Os12g41500.1	rhodanese-like domain containing protein, putative, expressed
Misin15G047700	1.71885	0.00087078	0.581784	0.631187	188	3	209.372	188	0.820288	23520	0.340997	3.1.3.2	GO:0016787		KOG1378	PTHR22953,PTHR22953:SF38	PF16656,PF00149,PF14008	AT3G20500.1	purple acid phosphatase 18	ATPAP18,PAP18	LOC_Os11g05410.1	Ser/Thr protein phosphatase family protein, putative, expressed
Misin15G185100	1.92652	3.758e-05	0.519071	0.893541	79	3	276.595	79	0.768371	2526	0.466433	1.2.4.1	GO:0008152,GO:0003824	K00162		PTHR11624,PTHR11624:SF76	PF02780,PF02779	AT2G34590.1	Transketolase family protein		LOC_Os12g42230.1	transketolase, putative, expressed
Misin15G193200	1.33387	0.0210942	0.749701	0.28749	422	3	136.382	422	0.916534	291076	0.219616		GO:0005525	K07889	KOG0092	PTHR24073,PTHR24073:SF570	PF00025	AT4G19640.1	Ras-related small GTP-binding family protein	ARA-7,ARA7,ATRAB-F2B,ATRAB5B,ATRABF2B,RAB-F2B,RABF2B	LOC_Os12g43550.2	ras-related protein, putative, expressed
Misin15G195000	2.00799	7.01e-06	0.498011	0.947368	57	3	274.982	57	0.748003	474	0.487558		GO:0006413,GO:0003743	K02520		PTHR10938,PTHR10938:SF2	PF00707,PF05198	AT1G34360.1	translation initiation factor 3 (IF-3) family protein		LOC_Os02g01110.1	translation initiation factor IF-3, putative, expressed
Misin15G208600	2.0016	7.96e-06	0.499601	0.936612	61	3	279.754	61	0.749601	518	0.496018	1.14.19.3	GO:0006629	K13076	KOG4232	PTHR19353,PTHR19353:SF20	PF00173,PF00487	AT2G46210.1	Fatty acid/sphingolipid desaturase		LOC_Os09g16920.1	desaturase/cytochrome b5 protein, putative, expressed
Misin16G058100	2.09265	4.54e-06	0.477863	0.952381	43	4	254.256	43	0.726837	132	0.483376		GO:0043531			PTHR23155,PTHR23155:SF561	PF00931	AT3G07040.1	NB-ARC domain-containing disease resistance protein	RPM1,RPS3	LOC_Os12g37740.1	resistance protein LR10, putative, expressed
Misin16G073800	2.09265	1.16e-06	0.477863	0.979487	40	4	276.925	40	0.726837	76	0.521516		GO:0005515			PTHR24412,PTHR24412:SF228	PF10539,PF01344	AT5G01660.1			LOC_Os05g07220.1	kelch repeat-containing protein, putative, expressed
Misin16G191800	1.84185	0.0001486	0.542931	0.806865	119	3	264.681	119	0.789537	8474	0.436767		GO:0055085,GO:0016020,GO:0006811,GO:0005216	K05391	KOG0498	PTHR10217,PTHR10217:SF532	PF00027,PF00520	AT5G54250.1	cyclic nucleotide-gated cation channel 4	ATCNGC4,CNGC4,DND2,HLM1	LOC_Os05g42250.1	cyclic nucleotide-gated ion channel 2, putative, expressed
Misin16G217300	2.01757	7.89e-06	0.495645	0.93098	51	3	274.98	51	0.745607	362	0.487554					PTHR33130,PTHR33130:SF11	PF07797	AT1G55340.1	Protein of unknown function (DUF1639)		LOC_Os05g46395.1	expressed protein
Misin17G012800	2.07987	2.05e-06	0.480799	0.973077	40	3	272.6	40	0.730032	116	0.508582		GO:0005525			PTHR11089,PTHR11089:SF39	PF01926	AT1G08410.1	P-loop containing nucleoside triphosphate hydrolases superfamily protein		LOC_Os12g42370.1	GTPase of unknown function domain containing protein, putative, expressed
Misin17G060600	2.11661	1.9e-06	0.472453	0.976471	35	4	274.286	35	0.720847	136	0.528489
Misin17G081600	1.83706	0.00016151	0.544348	0.790026	127	3	248.52	127	0.790735	7672	0.41351				KOG0963	PTHR13140,PTHR13140:SF460		AT3G16000.1	MAR binding filament-like protein 1	MFP1	LOC_Os05g08790.1	MAR-binding filament-like protein 1, putative, expressed
Misin17G113700	2.07348	1.306e-05	0.48228	0.908213	46	3	235.957	46	0.731629	372	0.441866	1.14.13.11	GO:0055114,GO:0020037,GO:0016705,GO:0005506	K00487	KOG0156	PTHR24298,PTHR24298:SF65	PF00067	AT2G30490.1	cinnamate-4-hydroxylase	ATC4H,C4H,CYP73A5,REF3	LOC_Os05g25640.1	cytochrome P450, putative, expressed
Misin17G140600	1.78115	0.00104215	0.561435	0.587514	166	3	195.765	166	0.804712	25836	0.327915	5.3.3.2	GO:0016787,GO:0008299,GO:0004452	K01823	KOG0142	PTHR10885,PTHR10885:SF4	PF00293	AT5G16440.1	isopentenyl diphosphate isomerase 1	IPP1	LOC_Os05g34180.1	hydrolase, NUDIX family, domain containing protein, expressed
Misin17G182100	1.6246	0.00302144	0.615536	0.434651	258	3	162.07	258	0.84385	70182	0.268772	2.7.1.137			KOG2896	PTHR15157,PTHR15157:SF14		AT2G32760.1			LOC_Os05g41160.1	expressed protein
Misin17G202500	1.95367	0.00013432	0.511856	0.807523	83	3	248.783	83	0.761581	5510	0.434936	2.7.11.1	GO:0007165	K07198	KOG0583	PTHR24347,PTHR24347:SF168	PF14531,PF03822	AT4G18700.1	CBL-interacting protein kinase 12	ATWL4,CIPK12,SnRK3.9,WL4	LOC_Os05g43840.1	CAMK_KIN1/SNF1/Nim1_like.25 - CAMK includes calcium/calmodulin depedent protein kinases, expressed
Misin17G203900	1.93291	4.161e-05	0.517355	0.878471	71	3	273.423	71	0.766773	2590	0.457994		GO:0003677,GO:0005515			PTHR12628,PTHR12628:SF13	PF00046,PF00628	AT3G19510.1	Homeodomain-like protein with RING/FYVE/PHD-type zinc finger domain	HAT3.1	LOC_Os06g12400.1	Homeobox domain containing protein, expressed
Misin17G209100	1.71565	0.00125385	0.582868	0.574212	193	3	192.425	193	0.821086	31374	0.314934		GO:0016758,GO:0008152			PTHR11926,PTHR11926:SF408	PF00201	AT3G16520.3	UDP-glucosyl transferase 88A1	UGT88A1	LOC_Os05g45100.1	anthocyanidin 5,3-O-glucosyltransferase, putative, expressed
Misin17G249200	1.81949	0.00033746	0.549605	0.726147	135	3	233.578	135	0.795128	12354	0.386718	6.3.4.2	GO:0016787,GO:0006541,GO:0006221,GO:0003883	K01937		PTHR11550,PTHR11550:SF10	PF07722,PF06418	AT1G30820.1	CTP synthase family protein		LOC_Os05g49770.1	CTP synthase, putative, expressed
Misin18G010900	2.03674	3.66e-06	0.49098	0.954878	41	4	267.707	41	0.740815	232	0.475501	2.7.11.1	GO:0006468,GO:0005524,GO:0004672		KOG0032	PTHR24349,PTHR24349:SF111	PF00069	AT1G12580.1	phosphoenolpyruvate carboxylase-related kinase 1	PEPKR1	LOC_Os06g03682.1	calcium-dependent protein kinase isoform AK1, putative, expressed
Misin18G030900	2.04792	2.32e-06	0.4883	0.935065	22	3	316.5	22	0.738019	136	0.551394	2.7.11.1	GO:0006950,GO:0016567,GO:0004842,GO:0006468,GO:0004672		KOG1187	PTHR27003,PTHR27003:SF62	PF00582,PF04564,PF07714	AT4G25160.1	U-box domain-containing protein kinase family protein		LOC_Os06g04880.1	serine threonine kinase, putative, expressed
Misin18G063200	1.64696	0.00335759	0.607178	0.465776	233	3	173.468	233	0.838259	61816	0.282521					PTHR13308	PF07145,PF01713,PF08590	AT2G26280.1	CTC-interacting domain 7	CID7	LOC_Os06g09890.1	smr domain containing protein, expressed
Misin18G065700	1.89617	3.902e-05	0.52738	0.871199	84	3	284.107	84	0.775958	1994	0.468051	2.4.1.115	GO:0016758,GO:0008152	K12930		PTHR11926,PTHR11926:SF209	PF00201	AT5G17050.1	UDP-glucosyl transferase 78D2	UGT78D2	LOC_Os06g09240.1	anthocyanidin 3-O-glucosyltransferase, putative, expressed
Misin18G215800	1.76837	0.00090172	0.565492	0.613772	168	3	203.155	168	0.807907	23646	0.336907	6.3.2.19		K10583	KOG0423	PTHR24067,PTHR24067:SF57	PF00179	AT5G05080.1	ubiquitin-conjugating enzyme 22	ATUBC22,UBC22	LOC_Os06g45000.1	ubiquitin-conjugating enzyme, putative, expressed
Misin18G264700	1.61182	0.00516288	0.620416	0.452599	258	3	170.919	258	0.847045	107016	0.279736				KOG3156	PTHR14360,PTHR14360:SF1	PF07798	AT2G16460.1	Protein of unknown function (DUF1640)		LOC_Os06g49890.1	coiled-coil domain-containing protein 90A, mitochondrial precursor, putative, expressed
Misin19G055700	1.7492	0.00183414	0.571689	0.487232	195	3	170.313	195	0.8127	37584	0.289648	2.7.10.2	GO:0006468,GO:0004672		KOG1187	PTHR27001,PTHR27001:SF24	PF07714	AT1G52540.1	Protein kinase superfamily protein		LOC_Os06g07070.1	BRASSINOSTEROID INSENSITIVE 1-associated receptor kinase 1 precursor, putative, expressed
Misin19G096700	1.92652	0.00027927	0.519071	0.737184	77	3	231.987	77	0.768371	8656	0.389894					PTHR23354,PTHR23354:SF76	PF07534	AT4G39870.1	TLD-domain containing nucleolar protein		LOC_Os06g11790.1	TLD family protein, putative, expressed
Misin19G113900	1.92492	2.252e-05	0.519502	0.910959	73	3	304.644	73	0.76877	1832	0.50774					PTHR24015,PTHR24015:SF734	PF13041	AT3G61520.1	Pentatricopeptide repeat (PPR) superfamily protein		LOC_Os06g13950.1	pentatricopeptide, putative, expressed
Misin19G133600	1.88978	0.00016154	0.529163	0.75246	110	3	220.545	110	0.777556	4382	0.377001	3.1.3.48	GO:0008138,GO:0006470	K04459	KOG1716	PTHR10159,PTHR10159:SF331	PF00782	AT2G04550.1	indole-3-butyric acid response 5	DSPTP1E,IBR5	LOC_Os06g20340.1	dual specificity protein phosphatase, putative, expressed
Misin19G224600	1.59585	0.00422326	0.626627	0.444631	268	3	169.213	268	0.851038	85162	0.276944				KOG3156	PTHR14360,PTHR14360:SF1	PF07798	AT2G16460.1	Protein of unknown function (DUF1640)		LOC_Os06g49890.1	coiled-coil domain-containing protein 90A, mitochondrial precursor, putative, expressed
MisinT053100	1.8754	6.117e-05	0.53322	0.860022	95	3	277.747	95	0.78115	2750	0.456071
MisinT085400	1.58147	0.00749804	0.632323	0.409266	271	3	162.601	271	0.854633	131552	0.263536					PTHR33883,PTHR33883:SF5		AT2G34730.1	myosin heavy chain-related		LOC_Os09g04810.1	myosin heavy chain-related, putative, expressed
MisinT162300	1.77796	0.00054525	0.562444	0.641584	167	3	201.635	167	0.805511	16462	0.337182	3.4.22.68	GO:0008234,GO:0006508	K16287	KOG3246	PTHR12606,PTHR12606:SF28	PF02902	AT1G10570.2	Cysteine proteinases superfamily protein	OTS2,ULP1C	LOC_Os12g41380.1	ulp1 protease family protein, putative, expressed
MisinT253100	1.89457	6.91e-05	0.527825	0.841514	91	3	268.176	91	0.776358	3748	0.446216	3.1.1.23			KOG1455	PTHR11614,PTHR11614:SF96	PF12695	AT5G11650.1	alpha/beta-Hydrolases superfamily protein		LOC_Os01g10250.1	hydrolase, alpha/beta fold family domain containing protein, expressed
MisinT404900	2.01757	9.75e-06	0.495645	0.938039	51	3	258.824	51	0.745607	250	0.458907		GO:0003723,GO:0000178	K03681	KOG1004	PTHR21321	PF15985	AT4G32175.1	PNAS-3 related		LOC_Os01g66730.2	exosome complex exonuclease RRP40, putative, expressed
MisinT409500	1.78914	0.00113222	0.558929	0.642953	150	3	209.267	150	0.802716	33280	0.344189	3.4.23.12	GO:0006508,GO:0004190		KOG1339	PTHR13683,PTHR13683:SF351	PF14541,PF14543	AT5G22850.1	Eukaryotic aspartyl protease family protein		LOC_Os01g56930.1	eukaryotic aspartyl protease domain containing protein, expressed
MisinT493200	1.92492	2.25e-05	0.519502	0.914241	80	3	280.65	80	0.76877	1494	0.473272	2.7.7.7	GO:0006260,GO:0003887,GO:0003677	K02328		PTHR10416,PTHR10416:SF0	PF04042	AT2G42120.2	DNA polymerase delta small subunit	POLD2	LOC_Os03g03650.1	POLD2 - Putative DNA polymerase delta complex subunit, expressed
MisinT521500	1.5607	0.00576044	0.640737	0.405918	290	3	161.2	290	0.859824	115050	0.26383		GO:0005515		KOG4532	PTHR22847,PTHR22847:SF453	PF00400	AT1G78070.1	Transducin/WD40 repeat-like superfamily protein		LOC_Os08g31560.1	WD-40 repeat family protein, putative, expressed
Misin01G033600	2.08946	1.686e-05	0.478593	0.893707	49	4	217.306	49	0.727636	336	0.415499		GO:0046983			PTHR12565,PTHR12565:SF158	PF00010	AT2G41130.1	basic helix-loop-helix (bHLH) DNA-binding superfamily protein		LOC_Os03g59670.1	basic helix-loop-helix, putative, expressed
Misin02G081000	2.11981	1.056e-05	0.471741	0.927454	38	4	226.184	38	0.720048	266	0.439193		GO:0005525		KOG0410	PTHR10229,PTHR10229:SF0	PF13167,PF01926,PF16360	AT3G49725.1	GTP-binding protein, HflX		LOC_Os03g51790.1	GTPase of unknown function domain containing protein, putative, expressed
Misin04G115400	2.07987	8.378e-05	0.480799	0.760452	60	4	187.733	60	0.730032	1386	0.36242				KOG0522	PTHR12447,PTHR12447:SF8	PF13857,PF11904	AT1G04780.1	Ankyrin repeat family protein		LOC_Os07g25460.1	ankyrin repeat domain containing protein, expressed
Misin04G393700	2.00639	9.692e-05	0.498408	0.789277	66	3	205.621	66	0.748403	2152	0.369822	2.7.11.1	GO:0007165		KOG0583	PTHR24347,PTHR24347:SF259	PF14531,PF03822	AT5G58380.1	SOS3-interacting protein 1	CIPK10,PKS2,SIP1,SNRK3.8	LOC_Os07g48100.1	CAMK_KIN1/SNF1/Nim1_like.31 - CAMK includes calcium/calmodulin depedent protein kinases, expressed
Misin07G280400	2.0655	4.1e-06	0.484145	0.957219	34	3	227.971	34	0.733626	342	0.41374	3.4.19.12		K11855	KOG1865	PTHR24006,PTHR24006:SF494	PF01753,PF13423	AT4G24560.1	ubiquitin-specific protease 16	UBP16	LOC_Os08g37350.1	ubiquitin carboxyl-terminal hydrolase family protein, expressed
Misin08G319500	1.96166	0.0004083	0.509772	0.575235	88	3	163.591	88	0.759585	7320	0.291087	3.6.3.43	GO:0016887,GO:0005524	K12608	KOG2355	PTHR12847,PTHR12847:SF6	PF00005	AT1G03905.1	P-loop containing nucleoside triphosphate hydrolases superfamily protein		LOC_Os02g56550.1	ABC transporter, ATP-binding protein, putative, expressed
Misin11G236300	2.0655	0.00014081	0.484145	0.694064	73	4	167.151	73	0.733626	2198	0.325196		GO:0008270,GO:0005515	K10635	KOG1493	PTHR14155,PTHR14155:SF72	PF13639	AT1G45180.1	RING/U-box superfamily protein		LOC_Os04g55510.1	zinc finger, C3HC4 type domain containing protein, expressed
Misin12G153300	2.02716	2.47e-05	0.493302	0.892549	51	3	266.843	51	0.743211	1014	0.478214		GO:0016758,GO:0008152		KOG1192	PTHR11926,PTHR11926:SF341	PF00201	AT3G53150.1	UDP-glucosyl transferase 73D1	UGT73D1	LOC_Os04g44240.1	cytokinin-O-glucosyltransferase 3, putative, expressed
Misin12G277000	1.90096	0.00059865	0.52605	0.563238	128	3	169.398	128	0.77476	13400	0.302497				KOG1039	PTHR15315,PTHR15315:SF20	PF13920	AT3G47160.1	RING/U-box superfamily protein		LOC_Os07g46700.3	zinc finger, RING-type, putative, expressed
Misin15G207200	1.96805	4.68e-05	0.508117	0.876712	73	3	259.808	73	0.757987	3174	0.453417					PTHR24015,PTHR24015:SF268	PF01535,PF13041	AT1G18900.3	Pentatricopeptide repeat (PPR) superfamily protein		LOC_Os12g44170.1	pentatricopeptide, putative, expressed
Misin17G173400	1.85463	0.00086269	0.53919	0.557087	142	3	167.901	142	0.786342	19374	0.292002					PTHR21576,PTHR21576:SF36	PF06813	AT2G30300.1	Major facilitator superfamily protein		LOC_Os05g39800.1	NFD4, putative, expressed
MisinT513100	1.61502	0.00370457	0.619189	0.454584	257	3	171.541	257	0.846246	79474	0.281215	1.1.1.41	GO:0055114,GO:0016616,GO:0051287,GO:0000287			PTHR11835,PTHR11835:SF51	PF00180	AT4G35260.1	isocitrate dehydrogenase 1	IDH-I,IDH1	LOC_Os04g40310.1	dehydrogenase, putative, expressed
Misin01G139800	1.4345	0.00902318	0.697105	0.355841	362	3	151.481	362	0.891374	168542	0.245114					PTHR31747,PTHR31747:SF3	PF06943	AT4G20380.7	LSD1 zinc finger family protein	LSD1	LOC_Os03g43840.1	LSD1 zinc finger domain containing protein, expressed
Misin04G104400	1.33067	0.0209464	0.751501	0.285771	420	3	135.233	420	0.917332	278018	0.216373					PTHR33417	PF06522	AT3G48140.1	B12D protein		LOC_Os07g17330.1	B12D protein, putative, expressed
Misin06G396400	1.59744	0.0100841	0.626	0.36232	258	3	139.128	258	0.850639	154008	0.2244	2.7.1.23,2.7.1.86	GO:0008152,GO:0006741,GO:0003951	K00858	KOG2178	PTHR20275,PTHR20275:SF10	PF01513	AT3G21070.2	NAD kinase 1	ATNADK-1,NADK1	LOC_Os01g72690.1	NAD kinase, putative, expressed
Misin07G136700	1.3738	0.0126489	0.727907	0.319578	395	3	143.653	395	0.90655	217048	0.230583					PTHR31568,PTHR31568:SF17	PF12734	AT2G32210.1			LOC_Os08g10500.1	expressed protein
Misin08G329900	1.67412	0.00221234	0.597328	0.523104	215	3	175.47	215	0.83147	45222	0.285317		GO:0016747,GO:0008152			PTHR18919,PTHR18919:SF93	PF02803	AT2G33150.1	peroxisomal 3-ketoacyl-CoA thiolase 3	KAT2,PED1,PKT3	LOC_Os02g57260.1	3-ketoacyl-CoA thiolase, peroxisomal precursor, putative, expressed
Misin09G166600	1.49201	0.0224327	0.670236	0.307753	322	3	131.606	322	0.876997	351402	0.211585					PTHR23012,PTHR23012:SF57	PF12428	AT2G02960.1	RING/FYVE/PHD zinc finger superfamily protein		LOC_Os11g38800.1	zinc finger family protein, putative, expressed
Misin09G203500	1.53355	0.00408299	0.652083	0.42631	300	3	164.527	300	0.866613	95048	0.266224		GO:0005783		KOG3491	PTHR15601,PTHR15601:SF5	PF06624	AT1G27330.1	Ribosome associated membrane protein RAMP4		LOC_Os11g41875.2	membrane protein, putative, expressed
Misin10G152100	1.35942	0.0325405	0.735605	0.267817	403	3	127.546	403	0.910144	437270	0.2044	6.3.2.19	GO:0008270			PTHR23012,PTHR23012:SF57	PF12906,PF12428	AT2G02960.2	RING/FYVE/PHD zinc finger superfamily protein		LOC_Os11g38800.2	zinc finger family protein, putative, expressed
Misin13G050000	1.36741	0.012304	0.731308	0.319303	399	3	143.574	399	0.908147	214294	0.230456					PTHR31568,PTHR31568:SF17	PF12734	AT2G32210.1			LOC_Os08g10500.1	expressed protein
Misin17G197400	1.77476	0.00054372	0.563456	0.654247	159	3	207.66	159	0.80631	13702	0.341547				KOG2798	PTHR12303,PTHR12303:SF6	PF07942	AT2G32170.1	S-adenosyl-L-methionine-dependent methyltransferases superfamily protein		LOC_Os05g43560.1	AGAP007115-PA, putative, expressed
Misin19G148300	1.42013	0.00807126	0.704162	0.351745	371	3	150.978	371	0.894968	150830	0.244302		GO:0016020	K07052		PTHR10794,PTHR10794:SF58	PF02517	AT5G60750.1	CAAX amino terminal protease family protein		LOC_Os06g30910.1	CAAX amino terminal protease family protein, putative, expressed
MisinT237900	1.53035	0.00815077	0.653445	0.381646	298	3	150.238	298	0.867412	154174	0.241541	3.2.1.39				PTHR32227,PTHR32227:SF54	PF07983	AT5G24318.1	O-Glycosyl hydrolases family 17 protein		LOC_Os11g47820.1	glucan endo-1,3-beta-glucosidase precursor, putative, expressed
MisinT416500	1.92173	0.0002539	0.520366	0.699981	103	3	211.398	103	0.769569	6914	0.369577	3.4.19.12	GO:0006511,GO:0005622,GO:0004843	K05610	KOG2778	PTHR10589,PTHR10589:SF30	PF01088	AT1G65650.1	Peptidase C12, ubiquitin carboxyl-terminal hydrolase 1	UCH2	LOC_Os02g08370.1	ubiquitin carboxyl-terminal hydrolase, family 1, putative, expressed
MisinT485100	1.34185	0.0204775	0.745238	0.282811	413	3	133.632	413	0.914537	292820	0.213811					PTHR34574,PTHR34574:SF2		AT4G38810.2	Calcium-binding EF-hand family protein		LOC_Os03g14590.1	calcium-binding EF hand family protein, putative, expressed
Misin01G057200	1.82109	0.00015035	0.549123	0.80814	129	3	260.147	129	0.794728	7398	0.427171					PTHR21454,PTHR21454:SF3		AT3G44150.1			LOC_Os03g57320.1	expp1 protein precursor, putative, expressed
Misin01G403500	1.96805	3.149e-05	0.508117	0.897136	59	3	281.576	59	0.757987	1484	0.479687	3.1.3.74		K07025	KOG3109	PTHR12725,PTHR12725:SF72	PF13419	AT5G02230.1	Haloacid dehalogenase-like hydrolase (HAD) superfamily protein		LOC_Os03g16670.1	haloacid dehalogenase-like hydrolase family protein, putative, expressed
Misin01G467700	1.91693	0.00012485	0.521667	0.807387	86	3	249.233	86	0.770767	5206	0.421001					PTHR33882,PTHR33882:SF1	PF05627	AT5G64850.1			LOC_Os03g07380.1	expressed protein
Misin02G090200	1.92652	2.671e-05	0.519071	0.90463	81	3	282.173	81	0.768371	2064	0.47745		GO:0005507	K02258		PTHR21320,PTHR21320:SF3	PF04442	AT1G02410.1	cytochrome c oxidase assembly protein CtaG / Cox11 family		LOC_Os03g50940.1	cytochrome c oxidase assembly protein COX11, mitochondrial precursor, putative, expressed
Misin02G296400	2.03195	1.2e-06	0.492138	0.974529	43	3	300.605	43	0.742013	90	0.533934				KOG1109	PTHR10281,PTHR10281:SF44	PF09335	AT4G14950.1	SNARE associated Golgi protein family		LOC_Os01g57066.1	transmembrane protein 49, putative, expressed
Misin02G329700	1.64217	0.00266895	0.608949	0.483991	238	3	176.105	238	0.839457	51636	0.287753	2.5.1.48	GO:0030170	K01739	KOG0053	PTHR11808,PTHR11808:SF14	PF01053	AT3G01120.1	Pyridoxal phosphate (PLP)-dependent transferases superfamily protein	ATCYS1,CGS,CGS1,MTO1	LOC_Os03g25940.4	cystathionine gamma-synthase, putative, expressed
Misin02G403300	1.84345	0.00117806	0.542461	0.709207	114	3	231.965	114	0.789137	29594	0.38027	4.1.1.15	GO:0030170,GO:0019752,GO:0016831	K01580		PTHR11999,PTHR11999:SF86	PF00282	AT5G17330.1	glutamate decarboxylase	GAD,GAD1	LOC_Os03g13300.1	glutamate decarboxylase, putative, expressed
Misin02G479000	1.95527	6.146e-05	0.511438	0.846902	63	3	277.841	63	0.761182	3100	0.470121	6.1.1.16		K01883		PTHR10890,PTHR10890:SF12	PF01406	AT2G31170.1	Cysteinyl-tRNA synthetase, class Ia family protein	SYCO ARATH	LOC_Os03g04960.2	cysteinyl-tRNA synthetase, putative, expressed
Misin02G483800	1.95847	0.00017112	0.510604	0.827792	69	3	263.449	69	0.760383	6020	0.451886					PTHR10579,PTHR10579:SF54	PF17123,PF14624,PF13768	AT5G60710.1	Zinc finger (C3HC4-type RING finger) family protein		LOC_Os03g04890.1	zinc finger family protein, putative, expressed
Misin03G062800	1.52556	0.00913635	0.655497	0.385492	302	3	156.987	302	0.86861	158550	0.252797					PTHR34564,PTHR34564:SF1		AT5G22280.1			LOC_Os07g14650.1	expressed protein
Misin03G205900	1.91534	4.782e-05	0.522102	0.865546	85	3	272.612	85	0.771166	3370	0.458942					PTHR37247,PTHR37247:SF1		AT4G38490.1			LOC_Os09g27690.5	expressed protein
Misin05G061300	1.90895	3.787e-05	0.523849	0.889444	78	3	299.231	78	0.772764	2206	0.494596		GO:0016021			PTHR13353,PTHR13353:SF8	PF01940	AT5G19930.1	Protein of unknown function DUF92, transmembrane		LOC_Os01g08290.1	transmembrane protein, putative, expressed
Misin05G119900	2.02556	9.64e-06	0.493691	0.941224	50	3	263.04	50	0.74361	736	0.469714			K15170		PTHR13130,PTHR13130:SF4	PF11571	AT3G09180.1			LOC_Os01g15850.1	expressed protein
Misin05G127400	1.71406	0.00122867	0.583411	0.551809	200	3	186.385	200	0.821486	28102	0.308074	1.1.1.41	GO:0055114,GO:0016616,GO:0051287,GO:0000287	K00030		PTHR11835	PF00180	AT5G03290.1	isocitrate dehydrogenase V	IDH-V	LOC_Os01g16900.1	dehydrogenase, putative, expressed
Misin05G217300	1.91054	7.971e-05	0.523411	0.836823	89	3	271.326	89	0.772364	5448	0.457548	6.3.2.19			KOG0417	PTHR24067,PTHR24067:SF100	PF00179	AT1G53025.1	Ubiquitin-conjugating enzyme family protein		LOC_Os09g12310.1	ubiquitin-conjugating enzyme domain containing protein, expressed
Misin06G008300	2.09105	7.7e-06	0.478228	0.933144	38	4	241.079	38	0.727236	248	0.453156					PTHR34380,PTHR34380:SF1		AT5G53220.2			LOC_Os01g12180.1	expressed protein
Misin06G154500	2.10064	3.53e-06	0.476046	0.930736	22	3	232.636	22	0.72484	80	0.430012	2.1.1.33	GO:0008176,GO:0006400	K03439	KOG3115	PTHR23417,PTHR23417:SF18	PF02390	AT5G17660.1	tRNA (guanine-N-7) methyltransferase		LOC_Os01g35170.1	tRNA methyltransferase, putative, expressed
Misin06G274600	2.02875	7.1e-07	0.492913	0.987224	42	3	320.19	42	0.742811	62	0.565708					PTHR31908,PTHR31908:SF2		AT5G65770.2	little nuclei4	LINC4	LOC_Os01g56140.1	expressed protein
Misin06G336700	1.95527	5.528e-05	0.511438	0.872256	68	3	262.294	68	0.761182	2972	0.447601										LOC_Os11g19250.1	AARP2CN domain containing protein, expressed
Misin07G311400	2.02875	6.89e-06	0.492913	0.942029	46	3	280.761	46	0.742811	742	0.499574					PTHR33372,PTHR33372:SF3	PF11833	AT5G23040.1	Protein of unknown function (DUF3353)	CDF1	LOC_Os08g32130.2	heat shock protein DnaJ, putative, expressed
Misin07G313700	1.88498	0.0002692	0.530508	0.747623	110	3	230.173	110	0.778754	7042	0.39145	2.7.11.1	GO:0006468,GO:0004672		KOG0192	PTHR23257,PTHR23257:SF419	PF07714	AT5G58950.1	Protein kinase superfamily protein		LOC_Os01g54350.1	protein kinase domain containing protein, expressed
Misin07G389500	1.46486	0.0136031	0.682661	0.347421	341	3	146.49	341	0.883786	221196	0.236274					PTHR28018,PTHR28018:SF1	PF04588	AT3G05550.1	Hypoxia-responsive family protein		LOC_Os02g37930.1	hypoxia-responsive family protein, putative, expressed
Misin08G016100	2.02236	8.53e-06	0.494471	0.927845	47	3	277.021	47	0.744409	510	0.490303					PTHR33925,PTHR33925:SF3	PF13355	AT5G42480.1	Chaperone DnaJ-domain superfamily protein	ARC6	LOC_Os02g03000.2	division protein, putative, expressed
Misin08G016700	1.96006	1.278e-05	0.510187	0.930769	65	3	298.185	65	0.759984	746	0.508847	3.4.22.68	GO:0008234,GO:0006508	K16287	KOG3246	PTHR12606,PTHR12606:SF28	PF02902	AT1G10570.1	Cysteine proteinases superfamily protein	OTS2,ULP1C	LOC_Os12g41380.1	ulp1 protease family protein, putative, expressed
Misin08G229800	1.96166	6.66e-06	0.509772	0.955224	68	3	299.779	68	0.759585	432	0.515085		GO:0005777	K13337	KOG3133	PTHR12774	PF04614	AT3G03490.1	peroxin 19-1	AtPEX19-1,PEX19-1	LOC_Os02g44220.1	peroxisomal biogenesis factor 19, putative, expressed
Misin09G176100	1.88179	8.042e-05	0.531409	0.849498	92	3	269.935	92	0.779553	3934	0.443972					PTHR26374,PTHR26374:SF171	PF13912	AT2G37430.1	C2H2 and C2HC zinc fingers superfamily protein		LOC_Os11g47630.1	ZOS11-10 - C2H2 zinc finger protein, expressed
Misin11G031400	1.98243	3.591e-05	0.504432	0.855496	48	3	273.312	48	0.754393	1446	0.464028	2.3.1.225				PTHR22883,PTHR22883:SF66		AT3G60800.1	DHHC-type zinc finger family protein		LOC_Os03g58960.1	DHHC zinc finger domain containing protein, expressed
Misin11G040500	2.04952	2.57e-06	0.487919	0.965726	32	3	288.938	32	0.73762	284	0.51321				KOG4567	PTHR22957,PTHR22957:SF302	PF00566	AT4G13730.1	Ypt/Rab-GAP domain of gyp1p superfamily protein		LOC_Os11g28990.1	TBC domain containing protein, expressed
Misin11G160900	1.61182	0.00371192	0.620416	0.485769	251	3	174.327	251	0.847045	85242	0.282082	1.4.1.3	GO:0055114,GO:0016491,GO:0006520	K00261		PTHR11606,PTHR11606:SF12	PF02812,PF00208	AT5G07440.1	glutamate dehydrogenase 2	GDH2	LOC_Os02g43470.1	glutamate dehydrogenase protein, putative, expressed
Misin12G145200	1.57348	0.0028479	0.635533	0.468013	279	3	174.172	279	0.856629	67950	0.283668					PTHR26312,PTHR26312:SF84		AT5G20190.1	Tetratricopeptide repeat (TPR)-like superfamily protein		LOC_Os04g43160.1	expressed protein
Misin12G252600	1.97284	0.00013035	0.506883	0.743472	63	3	213.556	63	0.756789	3640	0.368199	3.2.1.50		K01205		PTHR12872,PTHR12872:SF2	PF12971,PF12972,PF05089	AT5G13690.1	alpha-N-acetylglucosaminidase family / NAGLU family	CYL1,NAGLU	LOC_Os04g55730.1	alpha-N-acetylglucosaminidase, putative, expressed
Misin14G022200	2.03834	3.55e-06	0.490596	0.953542	42	3	267.952	42	0.740415	288	0.478486
Misin14G052800	1.95687	0.00015633	0.51102	0.74857	82	3	201.915	82	0.760783	3570	0.353616		GO:0005515		KOG2502	PTHR16517,PTHR16517:SF43	PF00646,PF01167	AT1G76900.2	tubby like protein 1	AtTLP1,TLP1	LOC_Os12g06630.2	OsFBT14 - F-box and tubby domain containing protein, expressed
Misin14G097700	1.89776	8.715e-05	0.526936	0.849005	94	3	269.309	94	0.775559	5214	0.45186		GO:0051301,GO:0032955			PTHR33404,PTHR33404:SF2	PF03776	AT1G69390.1	homologue of bacterial MinE 1	ARC12,ATMINE1,MINE1	LOC_Os12g31450.1	plastid division regulator MinE, putative, expressed
Misin15G056100	1.96965	0.00010063	0.507705	0.808858	66	3	254.288	66	0.757588	3498	0.439185				KOG1303	PTHR22950,PTHR22950:SF290	PF01490	AT1G77380.1	amino acid permease 3	AAP3,ATAAP3	LOC_Os12g08130.1	amino acid transporter, putative, expressed
Misin16G022800	1.85623	0.00018484	0.538726	0.793578	109	3	257.881	109	0.785942	7348	0.424845					PTHR31248					LOC_Os08g28560.1	expressed protein
Misin16G064600	2.00958	1.67e-06	0.497615	0.965812	27	3	311.963	27	0.747604	104	0.526076					PTHR10052,PTHR10052:SF5		AT5G57060.1			LOC_Os05g08854.1	expressed protein
Misin16G065200	1.84984	8.87e-05	0.540587	0.836691	111	3	268.577	111	0.78754	3370	0.441012				KOG4593,KOG0978	PTHR13140,PTHR13140:SF460		AT3G16000.1	MAR binding filament-like protein 1	MFP1	LOC_Os05g08790.1	MAR-binding filament-like protein 1, putative, expressed
Misin16G112100	1.5	0.00667589	0.666667	0.386099	322	3	158.27	322	0.875	121760	0.256516			K15115	KOG0764	PTHR24089,PTHR24089:SF393	PF00153	AT2G47490.1	NAD+ transporter 1	ATNDT1,NDT1	LOC_Os05g28870.1	mitochondrial carrier protein, putative, expressed
Misin16G144500	1.92492	3.128e-05	0.519502	0.912691	79	3	274.911	79	0.76877	1534	0.462814		GO:0006355,GO:0003677			PTHR31719,PTHR31719:SF16	PF02365	AT1G01720.1	NAC (No Apical Meristem) domain transcriptional regulator superfamily protein	ANAC002,ATAF1	LOC_Os05g34830.1	No apical meristem protein, putative, expressed
Misin17G084000	1.86741	0.0003987	0.5355	0.696262	108	3	220.667	108	0.783147	12100	0.367166	1.1.1.40	GO:0055114,GO:0004471,GO:0051287	K00029		PTHR23406,PTHR23406:SF11	PF00390,PF03949	AT5G25880.1	NADP-malic enzyme 3	ATNADP-ME3,NADP-ME3	LOC_Os05g09440.1	NADP-dependent malic enzyme, chloroplast precursor, putative, expressed
Misin17G248400	1.7524	0.0006695	0.570647	0.65731	171	3	216.871	171	0.811901	20182	0.355527		GO:0006355,GO:0003700			PTHR31657,PTHR31657:SF8	PF00847	AT1G78080.1	related to AP2 4	RAP2.4	LOC_Os05g49700.1	AP2 domain containing protein, expressed
Misin18G115100	1.95208	2.521e-05	0.512275	0.898154	77	3	273.13	77	0.761981	1636	0.471727	2.7.1.150	GO:0005524,GO:0046488,GO:0016307			PTHR11353,PTHR11353:SF103	PF00118,PF01504	AT1G71010.1	FORMS APLOID AND BINUCLEATE CELLS 1C	FAB1C	LOC_Os06g14750.1	phosphatidylinositol-4-phosphate 5-Kinase family protein, putative, expressed
Misin18G153300	1.95687	5.289e-05	0.51102	0.853659	82	3	244.768	82	0.760783	1270	0.428666	2.4.1.255	GO:0016757		KOG4698	PTHR20961,PTHR20961:SF5	PF04577	AT3G18170.1	Glycosyltransferase family 61 protein		LOC_Os03g37010.3	glycosyltransferase, putative, expressed
Misin19G125600	1.97125	1.582e-05	0.507293	0.911538	65	3	281.615	65	0.757189	1022	0.486382	1.14.11.33				PTHR31573,PTHR31573:SF1	PF13532	AT2G22260.1	oxidoreductase, 2OG-Fe(II) oxygenase family protein		LOC_Os06g17830.1	oxidoreductase, 2OG-Fe oxygenase family protein, putative, expressed
Misin19G139800	2.04313	3.8e-07	0.489445	0.989489	37	3	302.405	37	0.739217	22	0.538088	3.5.4.33	GO:0008270		KOG1018	PTHR11079,PTHR11079:SF72	PF00383	AT1G68720.1	tRNA arginine adenosine deaminase	ATTADA,TADA	LOC_Os06g29430.1	cytidine and deoxycytidylate deaminase zinc-binding region family protein, expressed
MisinT059700	1.78115	0.00069792	0.561435	0.652557	162	3	210.543	162	0.804712	13820	0.350321
MisinT256600	1.51757	0.00950522	0.658947	0.375026	309	3	155.243	309	0.870607	162774	0.250796	1.1.1.41	GO:0055114,GO:0016616,GO:0051287,GO:0000287		KOG0784	PTHR11835,PTHR11835:SF51	PF00180	AT4G35650.1	isocitrate dehydrogenase III	IDH-III	LOC_Os02g38200.1	dehydrogenase, putative, expressed
Misin01G376800	1.64856	0.00689403	0.606589	0.525675	232	3	181.625	232	0.837859	110334	0.295806		GO:0008270,GO:0005515		KOG4430		PF13639,PF00628	AT3G05670.1	RING/U-box protein		LOC_Os03g19020.3	PHD-finger family protein, expressed
Misin01G382100	1.78275	0.00163488	0.560932	0.616671	154	3	197.714	154	0.804313	34796	0.325188	1.14.99.33	GO:0006629,GO:0055114,GO:0016717	K10257		PTHR32100,PTHR32100:SF17	PF00487,PF11960	AT5G05580.1	fatty acid desaturase 8	FAD8	LOC_Os03g18070.1	omega-3 fatty acid desaturase, chloroplast precursor, putative, expressed
Misin01G451600	1.64537	0.00754304	0.607767	0.411668	229	3	149.528	229	0.838658	118132	0.241564					PTHR33779,PTHR33779:SF4		AT3G60520.1			LOC_Os03g08840.1	zinc finger protein, putative, expressed
Misin01G513300	1.81629	0.0003984	0.550572	0.69124	142	3	223.415	142	0.795927	14210	0.372981		GO:0006614,GO:0005525,GO:0006886,GO:0005785,GO:0005047,GO:0003924	K13431		PTHR11564,PTHR11564:SF16	PF02881,PF00448,PF04086	AT4G30600.1	signal recognition particle receptor alpha subunit family protein		LOC_Os08g37444.3	signal recognition particle receptor, putative, expressed
Misin02G008800	1.65495	0.00203529	0.604247	0.525148	223	3	179.785	223	0.836262	53766	0.290444					PTHR31087,PTHR31087:SF24	PF04525	AT5G01750.2	Protein of unknown function (DUF567)		LOC_Os03g60220.1	DUF567 domain containing protein, putative, expressed
Misin02G041900	1.81629	0.00017774	0.550572	0.79312	129	3	228.721	129	0.795927	8310	0.373727					PTHR21454,PTHR21454:SF3		AT3G44150.1			LOC_Os03g57320.1	expp1 protein precursor, putative, expressed
Misin02G135100	1.64537	0.00257197	0.607767	0.495323	234	3	177.598	234	0.838658	65818	0.289248					PTHR31747,PTHR31747:SF3	PF06943	AT4G20380.2	LSD1 zinc finger family protein	LSD1	LOC_Os03g43840.1	LSD1 zinc finger domain containing protein, expressed
Misin02G282500	1.76358	0.00107359	0.567029	0.674323	164	3	212.744	164	0.809105	25248	0.34876	3.2.1.14	GO:0016998,GO:0006032,GO:0004568		KOG4742	PTHR22595,PTHR22595:SF55	PF00182	AT3G12500.1	basic chitinase	ATHCHIB,B-CHI,CHI-B,HCHIB,PR-3,PR3	LOC_Os10g39680.1	CHIT14 - Chitinase family protein precursor, expressed
Misin03G098800	1.68051	0.00267218	0.595057	0.512144	210	3	180.733	210	0.829872	74470	0.293398		GO:0005515,GO:0006950,GO:0006355			PTHR10774,PTHR10774:SF51	PF17047,PF00168	AT3G61050.2	Calcium-dependent lipid-binding (CaLB domain) family protein	NTMC2T4,NTMC2TYPE4	LOC_Os07g22640.1	lipid binding protein, putative, expressed
Misin03G249600	1.58786	0.00635536	0.629779	0.409347	262	3	153.462	262	0.853035	126606	0.246723					PTHR12677,PTHR12677:SF27	PF09335	AT2G02370.1	SNARE associated Golgi protein family		LOC_Os07g28440.1	SNARE associated Golgi protein, putative, expressed
Misin05G128600	1.61502	0.00315802	0.619189	0.469384	255	3	175.525	255	0.846246	61758	0.286806	2.7.1.40	GO:0030955,GO:0006096,GO:0004743,GO:0000287			PTHR11817,PTHR11817:SF5	PF02887,PF00224	AT5G56350.1	Pyruvate kinase family protein		LOC_Os01g16960.1	pyruvate kinase, putative, expressed
Misin06G068900	1.65655	0.00263923	0.603664	0.501814	222	3	178.95	222	0.835863	61322	0.289096					PTHR34543,PTHR34543:SF1	PF14108	AT1G67080.1	abscisic acid (aba)-deficient 4	ABA4	LOC_Os01g03750.1	expressed protein
Misin06G263400	1.63259	0.00532905	0.612524	0.456937	238	3	162.307	238	0.841853	101002	0.262632	2.7.11.1	GO:0006468,GO:0004672		KOG1187	PTHR27001,PTHR27001:SF106	PF07714	AT3G24550.1	proline extensin-like receptor kinase 1	ATPERK1,PERK1	LOC_Os01g54700.1	retrotransposon protein, putative, unclassified, expressed
Misin07G245600	1.6278	0.00369902	0.614328	0.45092	245	3	165.873	245	0.843051	85410	0.270152			K13456		PTHR33159,PTHR33159:SF6	PF05627	AT3G25070.1	RPM1 interacting protein 4	RIN4	LOC_Os08g41470.2	proteophosphoglycan ppg4, putative, expressed
Misin07G440600	1.65655	0.00372962	0.603664	0.498929	223	3	172.166	223	0.835863	79810	0.278586		GO:0016021,GO:0005789		KOG3319	PTHR12665,PTHR12665:SF14	PF04061	AT1G01230.1	ORMDL family protein		LOC_Os04g47970.1	ORM1, putative, expressed
Misin08G330000	1.80032	0.00029799	0.555457	0.735765	141	3	231.376	141	0.79992	12610	0.379305	2.3.1.16	GO:0016747,GO:0008152	K07513		PTHR18919,PTHR18919:SF93	PF02803,PF00108	AT2G33150.1	peroxisomal 3-ketoacyl-CoA thiolase 3	KAT2,PED1,PKT3	LOC_Os02g57260.1	3-ketoacyl-CoA thiolase, peroxisomal precursor, putative, expressed
Misin13G120900	1.83067	0.00011816	0.546248	0.82407	123	3	256.041	123	0.792332	5104	0.420428	2.4.1.15,3.1.3.12	GO:0005992,GO:0003824	K16055		PTHR10788,PTHR10788:SF24	PF08282,PF00982	AT4G17770.1	trehalose phosphatase/synthase 5	ATTPS5,TPS5	LOC_Os08g34580.1	trehalose-6-phosphate synthase, putative, expressed
Misin15G072600	1.77316	0.00732489	0.563964	0.583566	152	3	193.375	152	0.806709	112364	0.31442		GO:0006355,GO:0003700			PTHR31190,PTHR31190:SF30	PF00847	AT2G33710.2	Integrase-type DNA-binding superfamily protein		LOC_Os04g32620.1	ethylene-responsive transcription factor ERF114, putative, expressed
Misin18G040500	1.76837	0.00038265	0.565492	0.720802	159	3	229.208	159	0.807907	12970	0.374522					PTHR33120					LOC_Os06g05420.1	expressed protein
Misin18G111700	1.76198	0.00047313	0.567543	0.696462	160	3	211.794	160	0.809505	16990	0.34438
Misin19G144300	1.8131	0.00023359	0.551542	0.749601	133	3	224.797	133	0.796725	8046	0.36852	2.4.1.255	GO:0016757		KOG4698	PTHR20961,PTHR20961:SF5	PF04577	AT3G18170.1	Glycosyltransferase family 61 protein		LOC_Os03g37010.3	glycosyltransferase, putative, expressed
MisinT226600	1.81629	0.00062008	0.550572	0.797615	130	3	240.146	130	0.795927	13148	0.393038	3.2.1.39	GO:0005975,GO:0004553			PTHR32227,PTHR32227:SF86	PF00332	AT3G57260.1	beta-1,3-glucanase 2	BG2,BGL2,PR-2,PR2	LOC_Os01g71690.3	recA protein, expressed
MisinT247100	1.65974	0.00347776	0.602502	0.468265	222	3	161.32	222	0.835064	73080	0.261458	3.2.1.39	GO:0005975,GO:0004553			PTHR32227,PTHR32227:SF54	PF07983,PF00332	AT5G24318.1	O-Glycosyl hydrolases family 17 protein		LOC_Os11g47820.1	glucan endo-1,3-beta-glucosidase precursor, putative, expressed
MisinT308400	1.48722	0.0193994	0.672395	0.326568	324	3	138.423	324	0.878195	286032	0.222188		GO:0007034	K12191	KOG3230	PTHR10476,PTHR10476:SF12	PF03357	AT2G06530.1	SNF7 family protein	VPS2.1	LOC_Os11g47710.1	SNF7 domain containing protein, putative, expressed
MisinT430100	1.76837	0.00047197	0.565492	0.69055	159	3	216.245	159	0.807907	17952	0.353342
Misin01G143900	1.94569	6.42e-06	0.513957	0.950321	59	3	285.542	59	0.763578	282	0.475112		GO:0008270,GO:0005634	K10624	KOG0314	PTHR15439,PTHR15439:SF6	PF13696,PF08783	AT5G47430.1	DWNN domain, a CCHC-type zinc finger		LOC_Os03g45730.1	DNA-binding protein-like, putative, expressed
Misin01G146200	1.91214	3.287e-05	0.522974	0.914901	77	3	288.026	77	0.771965	1090	0.476864					PTHR34941		AT1G54410.1	dehydrin family protein		LOC_Os03g45280.1	dehydrin, putative, expressed
Misin01G196500	1.90096	0.00041823	0.52605	0.651474	119	3	193.966	119	0.77476	9636	0.34089					PTHR37706,PTHR37706:SF1		AT3G15780.1			LOC_Os01g29740.1	expressed protein
Misin01G218600	1.96645	6.19e-06	0.50853	0.940603	48	3	297.146	48	0.758387	256	0.49607		GO:0008270,GO:0005634	K10624	KOG0314	PTHR15439,PTHR15439:SF7	PF13696,PF08783	AT5G47430.1	DWNN domain, a CCHC-type zinc finger		LOC_Os10g29560.1	transposon protein, putative, CACTA, En/Spm sub-class, expressed
Misin01G229700	1.83706	0.00013001	0.544348	0.813866	120	3	258.225	120	0.790735	5738	0.424712					PTHR31150,PTHR31150:SF7		AT1G14180.1	RING/U-box superfamily protein		LOC_Os10g26610.2	mandelonitrile lyase, putative, expressed
Misin01G293000	1.71565	0.00112915	0.582868	0.598703	188	3	197.553	188	0.821086	34186	0.320703	3.1.3.16	GO:0003824,GO:0006470,GO:0004722	K01102	KOG0700	PTHR13832,PTHR13832:SF324	PF00481	AT4G38520.2	Protein phosphatase 2C family protein		LOC_Os10g39780.2	protein phosphatase 2C, putative, expressed
Misin01G398100	1.89776	0.00024126	0.526936	0.857143	84	3	277.131	84	0.775559	4932	0.457312		GO:0003676	K12881	KOG0533	PTHR19965,PTHR19965:SF29	PF00076	AT5G59950.5	RNA-binding (RRM/RBD/RNP motifs) family protein		LOC_Os03g17010.1	RNA recognition motif containing protein, putative, expressed
Misin01G451900	1.91853	1.002e-05	0.521232	0.93499	70	3	299.114	70	0.770367	778	0.492775			K08505		PTHR12791,PTHR12791:SF31		AT4G14600.1	Target SNARE coiled-coil domain protein		LOC_Os03g08870.1	expressed protein
Misin01G488700	1.85623	8.885e-05	0.538726	0.833186	107	3	249.056	107	0.785942	4416	0.408959					PTHR31390,PTHR31390:SF2	PF12043	AT2G33360.2	Protein of unknown function (DUF3527)		LOC_Os03g04600.1	expressed protein
Misin01G490000	1.85144	9.535e-05	0.540121	0.823037	112	3	256.839	112	0.787141	3664	0.423129		GO:0055085,GO:0005741	K15040	KOG3126	PTHR11743,PTHR11743:SF27	PF01459	AT5G57490.1	voltage dependent anion channel 4	ATVDAC4,VDAC4	LOC_Os03g04460.1	outer mitochondrial membrane porin, putative, expressed
Misin01G501700	1.85463	0.00012926	0.53919	0.807006	110	3	222.991	110	0.786342	5192	0.367366	2.7.11.1	GO:0007165		KOG0583	PTHR24347,PTHR24347:SF140	PF14531,PF03822	AT1G01140.1	CBL-interacting protein kinase 9	CIPK9,PKS6,SnRK3.12	LOC_Os03g03510.1	CAMK_KIN1/SNF1/Nim1_like.15 - CAMK includes calcium/calmodulin depedent protein kinases, expressed
Misin02G042800	1.88179	0.00061716	0.531409	0.674869	92	3	197.989	92	0.779553	23070	0.32564					PTHR31476,PTHR31476:SF13	PF11955	AT2G39120.1	Ubiquitin carboxyl-terminal hydrolase family protein		LOC_Os03g57270.1	ubiquitin carboxyl-terminal hydrolase, family 1, putative, expressed
Misin02G064500	1.92492	3.305e-05	0.519502	0.876861	71	3	283.31	71	0.76877	1946	0.470614	3.1.3.16			KOG1605	PTHR12210,PTHR12210:SF40	PF03031	AT4G26190.1	Haloacid dehalogenase-like hydrolase (HAD) superfamily protein		LOC_Os03g54870.1	NLI interacting factor-like phosphatase, putative, expressed
Misin02G100200	1.96965	0.00019933	0.507705	0.883137	51	3	275.627	51	0.757588	9356	0.464019					PTHR10972,PTHR10972:SF100	PF15413,PF01237	AT4G08180.1	OSBP(oxysterol binding protein)-related protein 1C	ORP1C	LOC_Os03g49770.1	oxysterol-binding protein, putative, expressed
Misin02G114400	1.89137	7.514e-05	0.528716	0.846499	85	3	255.6	85	0.777157	2428	0.419704					PTHR23041,PTHR23041:SF64		AT2G38920.1	SPX (SYG1/Pho81/XPR1) domain-containing protein / zinc finger (C3HC4-type RING finger) protein-related		LOC_Os03g44810.2	expressed protein
Misin02G116800	1.86422	0.00031653	0.536418	0.752163	108	3	244.176	108	0.783946	7432	0.404935					PTHR34941		AT1G54410.1	dehydrin family protein		LOC_Os03g45280.1	dehydrin, putative, expressed
Misin02G164100	1.96486	0.00013377	0.508943	0.801659	52	3	220.731	52	0.758786	3990	0.370354	6.3.2.19	GO:0046872	K10695		PTHR10825,PTHR10825:SF33	PF00097	AT5G44280.1	RING 1A	ATRING1A,RING1A	LOC_Os05g41795.1	zinc finger C3HC4 type family protein, putative, expressed
Misin02G179100	1.96006	0.00110418	0.510187	0.834543	53	3	255.321	53	0.759984	27530	0.426958
Misin02G281600	1.7524	0.0023404	0.570647	0.596205	167	3	184.79	167	0.811901	45230	0.300962	3.1.3.16	GO:0003824,GO:0006470,GO:0004722	K01102	KOG0700	PTHR13832,PTHR13832:SF324	PF00481	AT4G38520.2	Protein phosphatase 2C family protein		LOC_Os10g39780.1	protein phosphatase 2C, putative, expressed
Misin02G282700	1.94089	1.831e-05	0.515226	0.919437	69	3	289.232	69	0.764776	1150	0.486922	2.7.11.1	GO:0006468,GO:0004672			PTHR27001,PTHR27001:SF41	PF13414,PF07714	AT4G35230.1	BR-signaling kinase 1	BSK1	LOC_Os10g39670.1	protein kinase family protein, putative, expressed
Misin02G451200	1.91534	0.00011443	0.522102	0.770548	73	3	245.863	73	0.771166	3846	0.405715					PTHR33779,PTHR33779:SF4		AT3G60520.1			LOC_Os03g08840.1	zinc finger protein, putative, expressed
Misin02G468700	1.88978	3.108e-05	0.529163	0.89629	88	3	285.42	88	0.777556	1438	0.470215					PTHR24015,PTHR24015:SF741	PF01535,PF13041	AT2G30780.1	Tetratricopeptide repeat (TPR)-like superfamily protein		LOC_Os03g06370.1	PPR repeat domain containing protein, putative, expressed
Misin02G513700	1.69968	0.00208054	0.588346	0.542587	201	3	177.274	201	0.82508	52164	0.28919		GO:0006614,GO:0005525,GO:0006886,GO:0005785,GO:0005047,GO:0003924	K13431		PTHR11564,PTHR11564:SF16	PF01656,PF02881,PF04086	AT4G30600.1	signal recognition particle receptor alpha subunit family protein		LOC_Os08g37444.1	signal recognition particle receptor, putative, expressed
Misin03G012500	1.97284	4.307e-05	0.506883	0.835354	45	3	248.422	45	0.756789	2342	0.415422		GO:0016888	K03424	KOG3020	PTHR10060,PTHR10060:SF15	PF01026	AT3G52390.1	TatD related DNase		LOC_Os07g06440.1	deoxyribonuclease tatD, putative, expressed
Misin03G016100	1.97125	0.00036413	0.507293	0.814118	51	3	244.118	51	0.757189	11296	0.411666	3.6.4.13	GO:0005524,GO:0003676		KOG0331	PTHR24031,PTHR24031:SF326	PF00271,PF00270	AT3G22330.1	putative mitochondrial RNA helicase 2	ATRH53,PMH2	LOC_Os07g05050.1	DEAD-box ATP-dependent RNA helicase, putative, expressed
Misin03G102600	1.98882	2.618e-05	0.502811	0.897593	63	3	264.857	63	0.752796	2102	0.464662				KOG0522	PTHR12447,PTHR12447:SF8	PF11904	AT1G04780.1	Ankyrin repeat family protein		LOC_Os07g25460.1	ankyrin repeat domain containing protein, expressed
Misin03G119900	1.89457	2.478e-05	0.527825	0.908403	85	3	274.271	85	0.776358	1192	0.451846
Misin03G242700	1.76198	0.00303786	0.567543	0.449292	163	3	143.613	163	0.809505	62230	0.234663		GO:0016021,GO:0004252,GO:0006508		KOG2289	PTHR22936,PTHR22936:SF34	PF01694	AT5G07250.1	RHOMBOID-like protein 3	ATRBL3,RBL3	LOC_Os09g35730.1	OsRhmbd16 - Putative Rhomboid homologue, expressed
Misin03G245800	2.03195	4.39e-06	0.492138	0.958367	50	3	274.5	50	0.742013	168	0.493705		GO:0016020		KOG2718	PTHR10361,PTHR10361:SF30	PF01758	AT4G22840.1	Sodium Bile acid symporter family		LOC_Os09g34900.1	bile acid sodium symporter family protein, putative, expressed
Misin03G281000	1.96326	1.483e-05	0.509357	0.914745	54	3	277.704	54	0.759185	540	0.466729		GO:0007264,GO:0005525			PTHR24073,PTHR24073:SF515	PF00071	AT5G54840.1	Ras-related small GTP-binding family protein	ATSGP1,SGP1	LOC_Os07g33850.2	ras-related protein, putative, expressed
Misin03G305500	1.8738	0.00217935	0.533674	0.705239	98	3	222.52	98	0.78155	45080	0.36659		GO:0016149,GO:0006415,GO:0005737	K03265		PTHR10113,PTHR10113:SF13	PF03463,PF03465,PF03464	AT3G26618.1	eukaryotic release factor 1-3	ERF1-3	LOC_Os07g39870.2	eukaryotic peptide chain release factor subunit 1-1, putative, expressed
Misin04G015600	1.98562	7.24e-06	0.50362	0.927305	48	3	276.667	48	0.753594	296	0.471323		GO:0005515			PTHR32133,PTHR32133:SF134	PF00646				LOC_Os07g03110.1	OsFBX213 - F-box domain containing protein, expressed
Misin04G047900	2.02396	1.9e-07	0.494081	0.984211	20	3	349.85	20	0.74401	14	0.591963	2.3.1.48				PTHR24098,PTHR24098:SF9		AT4G14920.1	Acyl-CoA N-acyltransferase with RING/FYVE/PHD-type zinc finger protein		LOC_Os07g07690.2	PHD-finger domain containing protein, expressed
Misin04G151200	1.91693	2.746e-05	0.521667	0.895149	72	3	299.431	72	0.770767	1590	0.49411	2.1.1.43	GO:0005515	K11423		PTHR22884,PTHR22884:SF362	PF00856	AT2G44150.1	histone-lysine N-methyltransferase ASHH3	ASHH3,SDG7	LOC_Os09g13740.2	SET domain containing protein, expressed
Misin04G206200	1.82268	0.00042137	0.548642	0.72166	127	3	206.449	127	0.794329	12860	0.338441	2.4.1.134	GO:0016020,GO:0008378,GO:0006486		KOG2288	PTHR11214,PTHR11214:SF102	PF13334,PF01762	AT1G77810.2	Galactosyltransferase family protein		LOC_Os09g27950.1	galactosyltransferase, putative, expressed
Misin04G247500	1.88179	0.00010496	0.531409	0.825131	92	3	228.946	92	0.779553	4680	0.376555					PTHR31928,PTHR31928:SF10	PF06075	AT1G08760.1	Plant protein of unknown function (DUF936)		LOC_Os09g34110.1	expressed protein
Misin04G339200	1.84345	0.00321082	0.542461	0.48124	118	3	146.22	118	0.789137	62954	0.241288		GO:0016149,GO:0006415,GO:0005737	K03265		PTHR10113,PTHR10113:SF13	PF03463,PF03465,PF03464	AT3G26618.1	eukaryotic release factor 1-3	ERF1-3	LOC_Os07g39870.3	eukaryotic peptide chain release factor subunit 1-1, putative, expressed
Misin05G057100	1.88818	5.721e-05	0.529611	0.86367	90	3	281.133	90	0.777955	2564	0.463916		GO:0043565,GO:0006355,GO:0003700	K16241		PTHR13301,PTHR13301:SF77	PF00170	AT5G11260.1	Basic-leucine zipper (bZIP) transcription factor family protein	HY5,TED 5	LOC_Os01g07880.1	transcription factor HY5, putative, expressed
Misin05G111400	1.89776	2.145e-05	0.526936	0.915663	83	3	268.627	83	0.775559	848	0.442548				KOG4467	PTHR13448	PF10151	AT1G23170.2	Protein of unknown function DUF2359, transmembrane		LOC_Os01g03760.1	expressed protein
Misin05G173200	2.14537	9.6e-07	0.466121	0.892857	8	4	283	8	0.713658	20	0.535985										LOC_Os01g38520.1	expressed protein
Misin05G254900	1.95367	6.9e-06	0.511856	0.940392	51	3	309.843	51	0.761581	478	0.512985					PTHR31307,PTHR31307:SF6	PF13837	AT3G24490.1	Alcohol dehydrogenase transcription factor Myb/SANT-like family protein		LOC_Os01g52090.2	transcription factor like protein, putative, expressed
Misin05G266100	1.91853	2.195e-05	0.521232	0.915906	73	3	271.822	73	0.770367	1200	0.450036		GO:0055085	K15280	KOG1443	PTHR11132,PTHR11132:SF58	PF08449	AT1G06470.1	Nucleotide/sugar transporter family protein		LOC_Os01g54580.1	transporter family protein, putative, expressed
Misin05G281300	1.84984	0.00075885	0.540587	0.727273	110	3	249.136	110	0.78754	31986	0.40842	3.5.1.49	GO:0016811			PTHR31891,PTHR31891:SF1	PF03069	AT4G37560.1	Acetamidase/Formamidase family protein		LOC_Os01g55950.1	acetamidase, putative, expressed
Misin05G293100	1.84185	0.00012604	0.542931	0.814493	115	3	229.096	115	0.789537	5726	0.375567	2.3.1.51	GO:0016746,GO:0008152	K13513	KOG1505	PTHR10983,PTHR10983:SF28	PF16076,PF01553	AT3G18850.3	lysophosphatidyl acyltransferase 5	LPAT5	LOC_Os01g57360.1	acyltransferase, putative, expressed
Misin05G309700	1.8722	6.405e-05	0.53413	0.858586	99	3	244.222	99	0.781949	2580	0.402343					PTHR34952,PTHR34952:SF1		AT2G37480.1			LOC_Os01g59900.1	expressed protein
Misin05G409700	1.98722	6.37e-06	0.503215	0.960256	40	3	292.15	40	0.753195	420	0.491835		GO:0005515,GO:0005634,GO:0003677		KOG0520	PTHR23335,PTHR23335:SF8	PF01833,PF00612,PF13637,PF03859	AT1G67310.1	Calmodulin-binding transcription activator protein with CG-1 and Ankyrin domains		LOC_Os01g69910.2	calmodulin-binding transcription activator, putative, expressed
Misin06G111400	1.78435	0.00402263	0.56043	0.632686	149	3	200.819	149	0.803914	58558	0.328661	2.7.1.40	GO:0030955,GO:0006096,GO:0004743,GO:0000287	K00873		PTHR11817,PTHR11817:SF5	PF02887,PF00224	AT5G56350.1	Pyruvate kinase family protein		LOC_Os01g16960.1	pyruvate kinase, putative, expressed
Misin06G142500	1.78435	0.00076891	0.56043	0.673656	147	3	214.864	147	0.803914	30602	0.349941		GO:0008270,GO:0005515			PTHR22937,PTHR22937:SF42	PF13639	AT3G05545.1	RING/U-box superfamily protein		LOC_Os01g24880.1	zinc finger, C3HC4 type domain containing protein, expressed
Misin06G146800	1.92652	1.135e-05	0.519071	0.936228	67	3	282.985	67	0.768371	370	0.467744										ChrUn.fgenesh.mRNA.73	expressed protein
Misin06G184200	1.95687	3.584e-05	0.51102	0.883502	55	3	280.491	55	0.760783	2066	0.469048		GO:0006334,GO:0005634,GO:0003677,GO:0000786	K09422		PTHR21717,PTHR21717:SF31	PF00249,PF00538	AT1G49950.1	telomere repeat binding factor 1	ATTRB1,TRB1	LOC_Os01g40670.1	single myb histone, putative, expressed
Misin06G194600	2.14058	5e-08	0.467164	0.996923	26	4	310.962	26	0.714856	2	0.603809	3.5.1.23				PTHR12670,PTHR12670:SF4	PF04734	AT2G38010.1	Neutral/alkaline non-lysosomal ceramidase		LOC_Os01g43520.1	neutral ceramidase precursor, putative, expressed
Misin06G257700	1.9345	1.187e-05	0.516928	0.952404	65	3	294.923	65	0.766374	596	0.489905	3.4.22.68				PTHR12606,PTHR12606:SF28		AT1G60220.1	UB-like protease 1D	OTS1,ULP1D	LOC_Os01g53630.1	ulp1 protease family protein, putative, expressed
Misin06G317400	1.84665	0.00053865	0.541522	0.704754	110	3	216.918	110	0.788339	18242	0.354441	6.3.2.19		K10575	KOG0425	PTHR24067,PTHR24067:SF109	PF00179	AT5G59300.1	ubiquitin carrier protein 7	ATUBC7,UBC7	LOC_Os01g62244.1	ubiquitin-conjugating enzyme, putative, expressed
Misin07G012700	1.95847	0.00014256	0.510604	0.887879	45	3	287.111	45	0.760383	5240	0.473	1.1.1.300			KOG1208	PTHR24320,PTHR24320:SF73	PF08659	AT4G27760.1	NAD(P)-binding Rossmann-fold superfamily protein	FEY,FEY3	LOC_Os02g02470.1	oxidoreductase, short chain dehydrogenase/reductase family domain containing protein, expressed
Misin07G017000	2.01438	2.56e-06	0.496431	0.966387	35	3	321.714	35	0.746406	256	0.552774					PTHR35112		AT1G76250.1			LOC_Os02g02730.1	expressed protein
Misin07G035500	1.91054	6.936e-05	0.523411	0.853501	73	3	260.205	73	0.772364	4418	0.427267		GO:0051087,GO:0001671			PTHR13009,PTHR13009:SF5	PF09229	AT5G58110.1	chaperone binding;ATPase activators		LOC_Os02g04650.1	activator of 90 kDa heat shock protein ATPase homolog, putative, expressed
Misin07G051600	1.9393	5.627e-05	0.515651	0.880771	59	3	260.797	59	0.765176	3784	0.431069	6.3.4.15,6.3.4.11	GO:0006464,GO:0004077	K01942		PTHR12835	PF02237,PF03099	AT2G25710.2	holocarboxylase synthase 1	HCS1	LOC_Os02g07040.2	biotin--protein ligase, putative, expressed
Misin07G141300	2.16613	3.7e-07	0.461652	0.978355	22	4	256.818	22	0.708466	18	0.50956		GO:0005515	K10523		PTHR26379,PTHR26379:SF157	PF00651	AT3G06190.1	BTB-POZ and MATH domain 2	ATBPM2,BPM2	LOC_Os08g13030.1	MBTB21 - Bric-a-Brac, Tramtrack, Broad Complex BTB domain with Meprin and TRAF Homology MATH domain, expressed
Misin07G160900	2.15495	0.00124336	0.464047	0.889328	23	4	247.522	23	0.711262	12040	0.486205		GO:0055085,GO:0016020,GO:0006810,GO:0015171,GO:0003333		KOG1287	PTHR11785,PTHR11785:SF338	PF00324	AT1G31830.1	Amino acid permease family protein		LOC_Os03g37984.2	amino acid permease family protein, putative, expressed
Misin07G205300	1.72684	0.00205243	0.579093	0.546536	182	3	178.467	182	0.818291	54658	0.29019				KOG1901	PTHR12357,PTHR12357:SF26	PF04146	AT1G48110.2	evolutionarily conserved C-terminal region 7	ECT7	LOC_Os01g22630.2	ECT protein, putative, expressed
Misin07G239400	1.88339	0.0060201	0.530958	0.631001	89	3	209.382	89	0.779153	79926	0.343794		GO:0007049,GO:0005634	K10842		PTHR12683	PF06391	AT4G30820.3	cyclin-dependent kinase-activating kinase assembly factor-related / CDK-activating kinase assembly factor-related		LOC_Os06g07480.1	CDK-activating kinase assembly factor MAT1 family protein, expressed
Misin07G269200	1.77636	0.00175715	0.56295	0.533024	153	3	166.882	153	0.805911	41986	0.272239	1.6.5.4	GO:0055114,GO:0016491	K08232		PTHR22912,PTHR22912:SF162	PF00070	AT3G52880.1	monodehydroascorbate reductase 1	ATMDAR1,MDAR1	LOC_Os08g44340.1	monodehydroascorbate reductase, putative, expressed
Misin07G343600	1.9361	1.572e-05	0.516502	0.911418	63	3	296.683	63	0.765974	654	0.492011
Misin07G346600	2.23642	0	0.447143	1	9	4	234.111	9	0.690895	0	0.492866		GO:0006355,GO:0005667,GO:0003700	K06620	KOG2577	PTHR12081,PTHR12081:SF18	PF02319,PF16421	AT2G36010.1	E2F transcription factor 3	ATE2FA,E2F3	LOC_Os02g33430.1	E2F family transcription factor protein, putative, expressed
Misin07G383600	1.78435	0.0005115	0.56043	0.68873	148	3	201.162	148	0.803914	17082	0.32816	3.6.3.26	GO:0016020,GO:0006810,GO:0005215			PTHR11654,PTHR11654:SF154	PF00854	AT3G21670.1	Major facilitator superfamily protein		LOC_Os04g39030.1	peptide transporter PTR2, putative, expressed
Misin07G426600	1.9345	0.0004231	0.516928	0.753107	60	3	225.8	60	0.766374	15960	0.371993			K08331		PTHR13430,PTHR13430:SF5		AT3G49590.3	Autophagy-related protein 13		LOC_Os02g43040.1	expressed protein
Misin07G529900	1.9393	1.772e-05	0.515651	0.922207	67	3	262.239	67	0.765176	1020	0.439261		GO:0005543		KOG0251	PTHR22951,PTHR22951:SF29	PF07651	AT5G35200.1	ENTH/ANTH/VHS superfamily protein		LOC_Os02g55970.1	ANTH, putative, expressed
Misin07G556600	1.89776	4.319e-05	0.526936	0.885393	90	3	277.367	90	0.775559	2450	0.462278					PTHR33644,PTHR33644:SF1		AT3G19895.1	RING/U-box superfamily protein		LOC_Os02g58280.1	expressed protein
Misin08G003600	1.84665	8.976e-05	0.541522	0.841868	110	3	255.845	110	0.788339	3434	0.418048	4.99.1.1	GO:0006783,GO:0004325	K01772		PTHR11108,PTHR11108:SF4	PF00762	AT5G26030.2	ferrochelatase 1	ATFC-I,FC-I,FC1	LOC_Os09g12560.1	ferrochelatase-2, chloroplast precursor, putative, expressed
Misin08G034300	1.84505	9.778e-05	0.541991	0.828753	114	3	265.535	114	0.788738	4424	0.436018		GO:0051087,GO:0001671			PTHR13009,PTHR13009:SF5	PF09229	AT5G58110.1	chaperone binding;ATPase activators		LOC_Os02g04650.1	activator of 90 kDa heat shock protein ATPase homolog, putative, expressed
Misin08G076600	1.84665	0.00021289	0.541522	0.798034	111	3	251.955	111	0.788339	8966	0.412365		GO:0003676	K12741	KOG0131	PTHR24012,PTHR24012:SF318	PF00076	AT1G17640.1	RNA-binding (RRM/RBD/RNP motifs) family protein		LOC_Os02g12850.1	RNA recognition motif containing protein, expressed
Misin08G179100	1.8131	0.00028024	0.551542	0.743581	132	3	219.182	132	0.796725	11848	0.358726		GO:0016020,GO:0006810,GO:0005215			PTHR11654,PTHR11654:SF154	PF00854	AT3G21670.1	Major facilitator superfamily protein		LOC_Os04g39030.1	peptide transporter PTR2, putative, expressed
Misin08G227200	1.82588	0.00121606	0.547682	0.565241	123	3	189.447	123	0.79353	32700	0.309554		GO:0005525	K07874	KOG0084	PTHR24073,PTHR24073:SF520	PF00025	AT1G02130.1	RAS 5	ARA-5,ARA5,ATRAB1B,ATRABD2A,RA-5,RABD2A	LOC_Os01g08450.1	ras-related protein, putative, expressed
Misin08G227400	1.72684	0.00123203	0.579093	0.580909	181	3	184.331	181	0.818291	32272	0.299239		GO:0005525	K07874	KOG0084	PTHR24073,PTHR24073:SF520	PF00025	AT1G02130.1	RAS 5	ARA-5,ARA5,ATRAB1B,ATRABD2A,RA-5,RABD2A	LOC_Os01g08450.1	ras-related protein, putative, expressed
Misin08G243900	1.90256	1.519e-05	0.525609	0.936076	80	3	293.113	80	0.774361	650	0.482887					PTHR24015,PTHR24015:SF684	PF03407	AT1G14590.1	Nucleotide-diphospho-sugar transferase family protein		LOC_Os02g46120.2	regulatory protein, putative, expressed
Misin09G142100	1.93131	0.00322789	0.517783	0.847171	62	3	277.613	62	0.767173	32116	0.45808	2.3.1.74	GO:0016747,GO:0008610,GO:0006633,GO:0004315			PTHR11877,PTHR11877:SF27	PF08541,PF08545	AT5G13930.1	Chalcone and stilbene synthase family protein	ATCHS,CHS,TT4	LOC_Os11g32650.1	chalcone synthase, putative, expressed
Misin09G166500	1.83546	0.00132708	0.544822	0.675793	118	3	211.186	118	0.791134	32922	0.345641		GO:0008270			PTHR23012,PTHR23012:SF57	PF12906	AT5G62460.1	RING/FYVE/PHD zinc finger superfamily protein		LOC_Os11g38800.2	zinc finger family protein, putative, expressed
Misin11G130700	1.9377	2.378e-05	0.516076	0.914476	74	3	276.473	74	0.765575	1352	0.467805		GO:0005515,GO:0003723	K03260	KOG0401	PTHR23253,PTHR23253:SF32	PF02847,PF02854	AT5G57870.1	MIF4G domain-containing protein / MA3 domain-containing protein	eIFiso4G1	LOC_Os04g42140.1	eukaryotic initiation factor iso-4F subunit p82-34, putative, expressed
Misin11G144400	1.98562	3.69e-06	0.50362	0.963652	48	3	297.729	48	0.753594	326	0.507205	2.4.1.17	GO:0016757			PTHR11183,PTHR11183:SF39	PF01501	AT5G18480.1	plant glycogenin-like starch initiation protein 6	PGSIP6	LOC_Os02g41520.1	glycosyl transferase 8 domain containing protein, putative, expressed
Misin11G150100	1.97764	5.923e-05	0.505654	0.828986	46	3	276.413	46	0.755591	1452	0.465342				KOG0762	PTHR24089,PTHR24089:SF35	PF00153	AT4G15010.2	Mitochondrial substrate carrier family protein		LOC_Os04g44540.1	mitochondrial carrier protein, putative, expressed
Misin11G172000	1.93131	0.000386	0.517783	0.831235	66	3	282.652	66	0.767173	15296	0.468742		GO:0043565,GO:0006355,GO:0003700			PTHR31282,PTHR31282:SF15	PF10533,PF03106	AT4G31550.1	WRKY DNA-binding protein 11	ATWRKY11,WRKY11	LOC_Os04g51560.1	WRKY68, expressed
Misin12G065900	1.86901	0.00017279	0.535043	0.761624	98	3	251.133	98	0.782748	6036	0.411693	2.3.1.78			KOG4683	PTHR31061,PTHR31061:SF6	PF07786	AT5G47900.1	Protein of unknown function (DUF1624)		LOC_Os04g33200.1	heparan-alpha-glucosaminide N-acetyltransferase, putative, expressed
Misin12G211400	1.88019	7.307e-05	0.531861	0.850168	95	3	275.684	95	0.779952	3558	0.454924				KOG1901	PTHR12357,PTHR12357:SF28	PF04146	AT3G13060.2	evolutionarily conserved C-terminal region 5	ECT5	LOC_Os04g51940.1	YT521-B, putative, expressed
Misin13G049900	1.8754	6.844e-05	0.53322	0.849989	98	3	254.735	98	0.78115	2686	0.420354					PTHR31568,PTHR31568:SF17	PF12734	AT2G32210.1
Misin13G115400	1.88179	7.838e-05	0.531409	0.852267	93	3	273.86	93	0.779553	3218	0.45117			K17824	KOG3077	PTHR12281	PF03556	AT1G15860.1	Domain of unknown function (DUF298)		LOC_Os08g34070.1	DCN1, putative, expressed
Misin13G162300	1.70447	0.00115762	0.586692	0.595198	199	3	197.769	199	0.823882	35734	0.323152			K13456		PTHR33159,PTHR33159:SF6	PF05627	AT3G25070.1	RPM1 interacting protein 4	RIN4	LOC_Os08g41470.2	proteophosphoglycan ppg4, putative, expressed
Misin13G191700	1.98722	2.625e-05	0.503215	0.900901	37	3	285.865	37	0.753195	2254	0.478836		GO:0055085,GO:0016020,GO:0006821,GO:0005247			PTHR11689,PTHR11689:SF86	PF00654	AT1G55620.2	chloride channel F	ATCLC-F,CLC-F,CLCF	LOC_Os08g38980.1	chloride transporter, chloride channel family, putative, expressed
Misin14G085900	2.0016	0.00015829	0.499601	0.85042	35	3	285.429	35	0.749601	7018	0.483777		GO:0006355,GO:0003677			PTHR31719,PTHR31719:SF22	PF02365	AT5G13180.1	NAC domain containing protein 83	ANAC083,NAC083,VNI2	LOC_Os12g29330.1	no apical meristem protein, putative, expressed
Misin15G024600	1.98562	4.32e-06	0.50362	0.95122	41	3	313.073	41	0.753594	162	0.527059		GO:0005634	K13109	KOG2498	PTHR12765,PTHR12765:SF5	PF07807,PF07808	AT2G26460.1	RED family protein	SMU2	LOC_Os11g04950.1	splicing factor, putative, expressed
Misin15G085100	1.91534	7.262e-05	0.522102	0.856144	78	3	253.026	78	0.771166	2710	0.421008					PTHR21385,PTHR21385:SF1		AT5G63280.1	C2H2-like zinc finger protein		LOC_Os12g13130.3	ZOS12-03 - C2H2 zinc finger protein, expressed
Misin15G162500	2.02396	0.00204215	0.494081	0.792023	27	3	266.111	27	0.74401	19386	0.456388		GO:0016021			PTHR10783,PTHR10783:SF46	PF03124	AT5G35730.1	EXS (ERD1/XPR1/SYG1) family protein		LOC_Os12g40340.1	EXS family protein, putative, expressed
Misin16G020200	1.82109	0.00026991	0.549123	0.753369	130	3	234.338	130	0.794728	12040	0.385425							AT5G43490.1			LOC_Os03g63040.1	expressed protein
Misin16G036200	1.8722	0.00026728	0.53413	0.756339	99	3	241.535	99	0.781949	8680	0.397917					PTHR33732,PTHR33732:SF3	PF05755	AT3G05500.1	Rubber elongation factor protein (REF)		LOC_Os05g05940.1	stress-related protein, putative, expressed
Misin16G145100	1.92812	0.00034561	0.518641	0.81362	63	3	250.571	63	0.767971	12870	0.412124		GO:0016021,GO:0015693,GO:0015095		KOG2922	PTHR12570,PTHR12570:SF22	PF05653	AT1G71900.1	Protein of unknown function (DUF803)		LOC_Os05g35060.1	DUF803 domain containing, putative, expressed
Misin16G248000	1.81949	0.0002108	0.549605	0.76706	132	3	247.583	132	0.795128	8068	0.40788					PTHR31459,PTHR31459:SF3	PF03168	AT1G01470.1	Late embryogenesis abundant protein	LEA14,LSR3	LOC_Os05g50710.1	late embryogenesis abundant protein, putative, expressed
Misin17G036900	1.89457	6.624e-05	0.527825	0.826864	89	3	241.584	89	0.776358	2962	0.400637	3.1.3.16	GO:0003824,GO:0006470,GO:0004722	K14803	KOG0698	PTHR13832,PTHR13832:SF165	PF00481	AT3G62260.2	Protein phosphatase 2C family protein		LOC_Os05g04360.1	protein phosphatase 2C, putative, expressed
Misin17G077700	1.69329	0.00294184	0.590566	0.47754	203	3	155.581	203	0.826677	63406	0.252978	1.6.5.4	GO:0045454,GO:0015035,GO:0006662	K03671	KOG0907	PTHR10438,PTHR10438:SF240	PF00085	AT3G08710.1	thioredoxin H-type 9	ATH9,TH9,TRX H9	LOC_Os05g07690.2	thioredoxin, putative, expressed
Misin17G137800	1.88978	0.00038811	0.529163	0.757947	97	3	202.866	97	0.777556	12074	0.339241	3.1.1.1	GO:0016787,GO:0008152	K14493	KOG1515	PTHR23024,PTHR23024:SF98	PF07859	AT5G27320.1	alpha/beta-Hydrolases superfamily protein	ATGID1C,GID1C	LOC_Os05g33730.1	gibberellin receptor GID1L2, putative, expressed
Misin18G016500	1.7492	0.00109746	0.571689	0.617299	172	3	191.599	172	0.8127	33320	0.313582	4.1.1.19	GO:0003824,GO:0008792,GO:0008295,GO:0006527	K01583		PTHR11482,PTHR11482:SF36	PF00278,PF02784	AT4G34710.1	arginine decarboxylase 2	ADC2,ATADC2,SPE2	LOC_Os06g04070.1	pyridoxal-dependent decarboxylase protein, putative, expressed
Misin18G056700	1.77157	0.00083078	0.564473	0.638121	161	3	215.801	161	0.807109	24960	0.354936	2.7.10.2	GO:0006468,GO:0005524,GO:0004672		KOG1187	PTHR27001,PTHR27001:SF24	PF00069	AT1G52540.1	Protein kinase superfamily protein		LOC_Os06g07070.1	BRASSINOSTEROID INSENSITIVE 1-associated receptor kinase 1 precursor, putative, expressed
Misin18G071400	1.89617	6.553e-05	0.52738	0.853414	84	3	249.488	84	0.775958	2284	0.411018					PTHR23213,PTHR23213:SF190	PF10409	AT5G58160.1	actin binding		LOC_Os06g08540.2	formin-like protein 13, putative, expressed
Misin18G164400	2.02396	0.00056343	0.494081	0.92328	28	3	295	28	0.74401	8218	0.506003				KOG1303	PTHR22950,PTHR22950:SF208	PF01490	AT1G58360.1	amino acid permease 1	AAP1,NAT2	LOC_Os06g36180.1	amino acid transporter, putative, expressed
Misin18G270900	1.91534	6.196e-05	0.522102	0.843557	79	3	227.899	79	0.771166	2296	0.379831					PTHR21068,PTHR21068:SF22	PF06911	AT2G17840.1	Senescence/dehydration-associated protein-related	ERD7	LOC_Os06g50330.1	senescence-associated protein, putative, expressed
Misin19G050000	1.94089	9.564e-05	0.515226	0.833333	61	3	244.033	61	0.764776	5980	0.40537	2.7.7.14	GO:0009058,GO:0003824	K00967		PTHR10739,PTHR10739:SF29	PF01467	AT2G38670.1	phosphorylethanolamine cytidylyltransferase 1	PECT1	LOC_Os12g02820.1	cytidylyltransferase domain containing protein, expressed
Misin19G067300	1.83546	0.00018847	0.544822	0.788751	123	3	259.276	123	0.791134	9558	0.427849					PTHR11132,PTHR11132:SF47		AT4G31600.1	UDP-N-acetylglucosamine (UAA) transporter family		LOC_Os06g08860.1	transporter family protein, putative, expressed
Misin19G099600	1.9393	5.52e-06	0.515651	0.956497	60	3	297.45	60	0.765176	402	0.492467	1.14.13.169	GO:0055114,GO:0016491,GO:0006633,GO:0005506	K04713	KOG0874	PTHR11863,PTHR11863:SF52	PF04116	AT1G14290.1	sphingoid base hydroxylase 2	SBH2	LOC_Os06g12250.1	sphingolipid C4-hydroxylase SUR2, putative, expressed
Misin19G157900	1.95687	1.413e-05	0.51102	0.909289	53	3	265.717	53	0.760783	614	0.442862					PTHR33265,PTHR33265:SF8	PF05553	AT3G16330.1			LOC_Os06g36070.1	expressed protein
MisinT033800	1.88658	0.0001824	0.530059	0.794075	92	3	230.826	92	0.778355	5150	0.381531					PTHR31579,PTHR31579:SF12	PF04720	AT2G39650.1	Protein of unknown function (DUF506)		LOC_Os01g74250.1	plant-specific domain TIGR01615 family protein, expressed
MisinT084500	1.77955	0.00061973	0.561939	0.678215	149	3	203.638	149	0.805112	18730	0.331118				KOG1901	PTHR12357,PTHR12357:SF26	PF04146	AT1G48110.1	evolutionarily conserved C-terminal region 7	ECT7	LOC_Os01g22630.1	ECT protein, putative, expressed
MisinT089300	1.9393	1.763e-05	0.515651	0.909882	63	3	302.27	63	0.765176	780	0.502945	2.1.1.10				PTHR21091,PTHR21091:SF6	PF02574	AT3G63250.1	homocysteine methyltransferase 2	ATHMT-2,HMT-2,HMT2	LOC_Os12g41390.1	homocysteine S-methyltransferase protein, putative, expressed
MisinT131200	1.99681	3.15e-06	0.5008	0.931034	30	3	310.1	30	0.750799	140	0.518562					PTHR33383	PF01809	AT3G09310.1			LOC_Os02g15970.5	alpha-hemolysin, putative, expressed
MisinT236300	1.73802	0.00286766	0.575368	0.478878	177	3	154.102	177	0.815495	49742	0.251389					PTHR33270,PTHR33270:SF5		AT1G23150.1			LOC_Os02g21925.1	expressed protein
MisinT247200	1.65974	0.00344589	0.602502	0.471164	221	3	161.792	221	0.835064	73234	0.261799	3.2.1.39	GO:0005975,GO:0004553			PTHR32227,PTHR32227:SF54	PF07983,PF00332	AT5G24318.1	O-Glycosyl hydrolases family 17 protein		LOC_Os11g47820.1	glucan endo-1,3-beta-glucosidase precursor, putative, expressed
MisinT249000	1.84505	0.00064601	0.541991	0.740202	113	3	221.584	113	0.788738	21566	0.363253	5.3.1.6	GO:0009052,GO:0004751		KOG3075	PTHR11934,PTHR11934:SF7	PF06026	AT2G01290.1	ribose-5-phosphate isomerase 2	RPI2	LOC_Os04g24140.1	ribose-5-phosphate isomerase A, putative, expressed
MisinT343600	1.88498	7.002e-05	0.530508	0.856241	93	3	273.925	93	0.778754	2686	0.452768					PTHR34806,PTHR34806:SF2	PF16974	AT4G24730.4	Calcineurin-like metallo-phosphoesterase superfamily protein		LOC_Os02g38230.1	high affinity nitrate transporter, putative, expressed
MisinT505500	1.93291	0.00046028	0.517355	0.781746	64	3	243.453	64	0.766773	17172	0.403068	1.2.1.2	GO:0055114,GO:0051287,GO:0016616,GO:0008152		KOG0069	PTHR10996,PTHR10996:SF171	PF00389,PF02826	AT5G14780.1	formate dehydrogenase	FDH	LOC_Os06g29220.1	erythronate-4-phosphate dehydrogenase domain containing protein, expressed
Misin01G328400	1.97604	3.867e-05	0.506063	0.865672	67	3	256.701	67	0.75599	2738	0.447215		GO:0005515		KOG2130	PTHR12480,PTHR12480:SF5	PF12937,PF01636,PF13621	AT1G78280.1	transferases, transferring glycosyl groups		LOC_Os03g27250.1	OsFBO14 - F-box and other domain containing protein, expressed
Misin02G026900	2.08466	1.106e-05	0.479693	0.865801	22	3	215.227	22	0.728834	434	0.390612	3.1.3.16	GO:0016787	K04382		PTHR11668,PTHR11668:SF287	PF00149	AT3G58500.1	protein phosphatase 2A-4	PP2A-4	LOC_Os03g59060.2	OsPP2Ac-2 - Phosphatase 2A isoform 2 belonging to family 2, expressed
Misin12G192900	2.04313	1.77e-06	0.489445	0.968288	44	3	279.409	44	0.739217	80	0.50344					PTHR36317,PTHR36317:SF1		AT1G20830.1	multiple chloroplast division site 1	MCD1	LOC_Os04g49540.1	expressed protein
Misin01G081600	2.10224	4.1e-07	0.475684	0.963235	17	3	209.765	17	0.724441	14	0.384889
Misin07G481100	1.96006	2.222e-05	0.510187	0.909226	64	3	297.625	64	0.759984	1892	0.507027		GO:0016020,GO:0006810,GO:0005215	K09874	KOG0223	PTHR19139,PTHR19139:SF142	PF00230	AT5G37820.1	NOD26-like intrinsic protein 4;2	NIP4;2,NLM5	LOC_Os02g51110.1	aquaporin protein, putative, expressed
Misin11G109600	2.32907	1.1e-07	0.429355	0.9	5	4	214.8	5	0.667732	2	0.504225					PTHR35767,PTHR35767:SF1		AT5G56250.1	hapless 8	HAP8	LOC_Os04g39560.2	expressed protein
Misin13G139300	2.04153	9.94e-06	0.489828	0.912913	37	3	290.27	37	0.739617	1014	0.515578	3.4.19.12		K11855	KOG1865	PTHR24006,PTHR24006:SF494	PF01753,PF13423	AT4G24560.1	ubiquitin-specific protease 16	UBP16	LOC_Os08g37350.1	ubiquitin carboxyl-terminal hydrolase family protein, expressed
Misin15G021000	2.16134	2.1e-07	0.462676	0.993846	26	4	243.731	26	0.709665	8	0.485519					PTHR31087,PTHR31087:SF5	PF04525	AT2G38640.1	Protein of unknown function (DUF567)		LOC_Os12g02720.1	DUF567 domain containing protein, putative, expressed
Misin01G094300	2.02556	8e-06	0.493691	0.935245	47	3	229.511	47	0.74361	174	0.407657					PTHR24078,PTHR24078:SF272	PF00226	AT4G07990.1	Chaperone DnaJ-domain superfamily protein		LOC_Os03g51830.1	heat shock protein DnaJ, putative, expressed
Misin02G388700	1.76358	0.00485114	0.567029	0.507921	157	3	155.057	157	0.809105	75712	0.251308		GO:0055085		KOG1441	PTHR11132,PTHR11132:SF104	PF08449	AT3G11320.1	Nucleotide-sugar transporter family protein		LOC_Os03g17740.1	transporter, putative, expressed
Misin04G342400	1.86262	0.00012204	0.536878	0.812454	105	3	214.019	105	0.784345	4742	0.352585		GO:0016192		KOG1743	PTHR21493,PTHR21493:SF149	PF04178	AT5G01430.2	Got1/Sft2-like vescicle transport protein family		LOC_Os03g11100.1	vesicle transport protein GOT1B, putative, expressed
Misin05G355400	1.8754	0.00023903	0.53322	0.787071	100	3	204.6	100	0.78115	8266	0.338742		GO:0046983			PTHR16223,PTHR16223:SF33	PF00010	AT1G05805.1	basic helix-loop-helix (bHLH) DNA-binding superfamily protein		LOC_Os01g67480.1	helix-loop-helix DNA-binding domain containing protein, expressed
Misin07G356600	1.78275	0.00144528	0.560932	0.573736	146	3	171.226	146	0.804313	36794	0.277964	2.7.11.1	GO:0006468,GO:0005524,GO:0004672	K13430	KOG1187	PTHR27001,PTHR27001:SF42	PF00069	AT5G13160.1	Protein kinase superfamily protein	PBS1	LOC_Os02g30900.1	protein kinase domain containing protein, expressed
Misin08G145000	1.76198	0.00358374	0.567543	0.451494	176	3	140.182	176	0.809505	59016	0.234026	2.7.11.1	GO:0006468,GO:0005524,GO:0004672	K13430	KOG1187	PTHR27001,PTHR27001:SF42	PF00069	AT5G13160.1	Protein kinase superfamily protein	PBS1	LOC_Os02g30900.1	protein kinase domain containing protein, expressed
Misin09G093200	1.91853	0.00022129	0.521232	0.745577	95	3	184.968	95	0.770367	5084	0.317815
Misin10G199300	1.95527	0.00050986	0.511438	0.66807	76	3	166.237	76	0.761182	11904	0.287607		GO:0007034	K12191	KOG3230	PTHR10476,PTHR10476:SF12	PF03357	AT2G06530.1	SNF7 family protein	VPS2.1	LOC_Os11g47710.1	SNF7 domain containing protein, putative, expressed
Misin14G157800	1.96645	0.00089302	0.50853	0.493519	81	3	118.432	81	0.758387	13156	0.209244	2.7.12.1			KOG0192	PTHR23257,PTHR23257:SF499	PF14531	AT3G22750.1	Protein kinase superfamily protein		LOC_Os03g43760.1	protein kinase domain containing protein, expressed
Misin17G099200	1.91214	0.00066813	0.522974	0.59323	84	3	164.738	84	0.771965	15142	0.275943			K15115	KOG0764	PTHR24089,PTHR24089:SF393	PF00153	AT2G47490.1	NAD+ transporter 1	ATNDT1,NDT1	LOC_Os05g28870.1	mitochondrial carrier protein, putative, expressed
Misin01G236900	1.99361	1.536e-05	0.501603	0.918546	57	3	269.632	57	0.751597	1068	0.470561	3.4.19.12	GO:0004843	K11835		PTHR24006,PTHR24006:SF526	PF13423,PF06337	AT4G10570.1	ubiquitin-specific protease 9	UBP9	LOC_Os10g07270.1	ubiquitin carboxyl-terminal hydrolase 5, putative, expressed
Misin01G457900	2.1278	2.01e-06	0.46997	0.966132	34	4	265.147	34	0.718051	44	0.514849					PTHR35548,PTHR35548:SF1		AT5G64816.2			LOC_Os03g08710.2	THION26 - Plant thionin family protein precursor, expressed
Misin02G245000	1.99681	2.459e-05	0.5008	0.886339	61	3	261.295	61	0.750799	1150	0.460838	3.4.19.12				PTHR24006,PTHR24006:SF526	PF13423	AT4G10590.1	ubiquitin-specific protease 10	UBP10	LOC_Os10g07270.1	ubiquitin carboxyl-terminal hydrolase 5, putative, expressed
Misin04G028100	1.95527	2.453e-05	0.511438	0.899301	66	3	239.424	66	0.761182	918	0.407184	2.7.11.1	GO:0007165		KOG0583	PTHR24343,PTHR24343:SF136	PF14531,PF03822	AT1G30270.1	CBL-interacting protein kinase 23	ATCIPK23,CIPK23,LKS1,SnRK3.23	LOC_Os07g05620.2	CAMK_KIN1/SNF1/Nim1_like.28 - CAMK includes calcium/calmodulin depedent protein kinases, expressed
Misin04G085900	1.9377	5.02e-05	0.516076	0.901178	63	3	279.937	63	0.765575	1308	0.465011					PTHR31087,PTHR31087:SF11	PF04525	AT5G01750.2	Protein of unknown function (DUF567)		LOC_Os07g12730.1	DUF567 domain containing protein, putative, expressed
Misin04G095600	1.89137	0.0005413	0.528716	0.683386	88	3	222.136	88	0.777157	18332	0.366562					PTHR34564,PTHR34564:SF1		AT5G22280.1			LOC_Os07g14650.1	expressed protein
Misin04G165900	2.10064	0	0.476046	1	14	3	300.929	14	0.72484	0	0.548139	2.1.1.85				PTHR14614,PTHR14614:SF39	PF10294	AT4G14000.1	Putative methyltransferase family protein		LOC_Os09g19570.1	AGAP009532-PA, putative, expressed
Misin04G229100	2.2476	0	0.444918	1	15	4	246.6	15	0.688099	0	0.532613			K14514		PTHR33305,PTHR33305:SF2	PF04873	AT1G73730.1	ETHYLENE-INSENSITIVE3-like 3	AtEIL3,ATSLIM,EIL3,SLIM1	LOC_Os09g31400.1	ethylene-insensitive 3, putative, expressed
Misin05G385800	2.22843	9e-08	0.448746	0.933333	6	4	285.167	6	0.692891	2	0.594097					PTHR33199,PTHR33199:SF1	PF01823	AT4G24290.2	MAC/Perforin domain-containing protein		LOC_Os07g07194.1	MAC/Perforin domain containing protein, putative, expressed
Misin08G312800	2.03035	2.89e-06	0.492526	0.955466	39	3	294	39	0.742412	148	0.517606	3.1.3.16	GO:0003824,GO:0006470,GO:0004722	K14803	KOG0698	PTHR13832,PTHR13832:SF299	PF00481	AT2G25620.1	DNA-binding protein phosphatase 1	AtDBP1,DBP1	LOC_Os02g55560.1	protein phosphatase 2C, putative, expressed
Misin12G080900	2.02396	6.86e-06	0.494081	0.940404	45	3	270.089	45	0.74401	646	0.477189		GO:0006893,GO:0000145	K17637		PTHR13043	PF15469	AT1G21170.1	Exocyst complex component SEC5	SEC5B	LOC_Os04g34450.1	expressed protein
Misin13G028500	1.97444	4.24e-06	0.506472	0.953243	52	3	266.923	52	0.75639	188	0.452412	3.6.3.20	GO:0055085,GO:0016021	K13783	KOG2533	PTHR11662,PTHR11662:SF302	PF07690	AT3G47420.1	phosphate starvation-induced gene 3	ATPS3,PS3	LOC_Os08g06010.1	transporter, major facilitator family, putative, expressed
Misin13G159400	2.11661	9.3e-07	0.472453	0.960114	27	3	265.037	27	0.720847	52	0.503873				KOG2933	PTHR21567	PF12348	AT5G14790.1	ARM repeat superfamily protein		LOC_Os02g20310.1	expressed protein
Misin17G013800	2.11981	0.0001759	0.471741	0.87619	15	3	224.2	15	0.720048	3844	0.418284		GO:0009611,GO:0004867			PTHR33091,PTHR33091:SF8	PF00280	AT2G38870.1	Serine protease inhibitor, potato inhibitor I-type family protein		LOC_Os12g25090.2	expressed protein
Misin17G190500	1.99361	5.26e-06	0.501603	0.952935	62	3	281.952	62	0.751597	304	0.496394					PTHR36365	PF09353	AT3G20680.1	Domain of unknown function (DUF1995)		LOC_Os05g42100.1	expressed protein
Misin18G241500	1.96965	4.299e-05	0.507705	0.842938	60	3	259.9	60	0.757588	1610	0.444273		GO:0006355,GO:0003700	K09286		PTHR31677,PTHR31677:SF13	PF00847	AT3G15210.1	ethylene responsive element binding factor 4	ATERF-4,ATERF4,ERF4,RAP2.5	LOC_Os06g47590.1	AP2 domain containing protein, expressed
Misin01G110600	2.78275	0	0.359357	0	1	4	149	1	0.554313	0	0	3.6.4.13	GO:0005524,GO:0003676	K12858		PTHR24031	PF00271,PF00270	AT2G33730.1	P-loop containing nucleoside triphosphate hydrolases superfamily protein		LOC_Os03g50090.2	transposon protein, putative, CACTA, En/Spm sub-class, expressed
Misin01G220100	2.02875	3.78e-06	0.492913	0.935673	19	3	288.842	19	0.742811	74	0.490394					PTHR11527,PTHR11527:SF138	PF00011	AT5G04890.1	HSP20-like chaperones superfamily protein	RTM2	LOC_Os10g30162.1	hsp20/alpha crystallin family protein, putative, expressed
Misin01G228000	2.01757	9.61e-06	0.495645	0.923829	54	3	261.333	54	0.745607	374	0.465835	3.1.13.4		K12603	KOG0620	PTHR12121,PTHR12121:SF34	PF15801,PF03372	AT3G58580.1	DNAse I-like superfamily protein		LOC_Os10g27230.2	endonuclease/exonuclease/phosphatase family domain containing protein, expressed
Misin02G045600	2.03355	2.37e-06	0.491752	0.94302	27	3	295	27	0.741613	50	0.510381		GO:0016020		KOG2952	PTHR10926,PTHR10926:SF29	PF03381	AT1G79450.1	ALA-interacting subunit 5	ALIS5	LOC_Os03g57170.2	cell cycle control protein, putative, expressed
Misin02G422800	1.83387	0.0003594	0.545296	0.717562	119	3	201.605	119	0.791534	11030	0.329959	3.6.3.8	GO:0005516,GO:0046872,GO:0000166	K01537		PTHR24093,PTHR24093:SF221	PF00690,PF12515,PF12710,PF00689,PF00122	AT4G37640.1	calcium ATPase 2	ACA2	LOC_Os03g10640.1	calcium-transporting ATPase, plasma membrane-type, putative, expressed
Misin03G010600	1.94888	8.714e-05	0.513115	0.833031	58	3	230.069	58	0.76278	2064	0.383448	2.5.1.18
Misin03G049200	2.14377	4.9e-07	0.466468	0.909091	12	3	239.75	12	0.714058	12	0.457538		GO:0006334,GO:0005634,GO:0003677,GO:0000786	K11275		PTHR11467,PTHR11467:SF47	PF00538	AT2G30620.1	winged-helix DNA-binding transcription factor family protein		LOC_Os07g08710.1	AT hook-containing DNA-binding protein, putative, expressed
Misin03G130700	2.20607	4.6e-07	0.453295	0.987013	22	4	243.5	22	0.698482	6	0.509414	3.1.1.3	GO:0016788			PTHR22835,PTHR22835:SF116	PF00657	AT5G55050.1	GDSL-like Lipase/Acylhydrolase superfamily protein		LOC_Os06g50950.1	GDSL-like lipase/acylhydrolase, putative, expressed
Misin03G245500	2.15016	1.74e-06	0.465082	0.947692	26	4	255.192	26	0.71246	66	0.503338	3.2.1.51	GO:0005975,GO:0004560	K01206		PTHR10030,PTHR10030:SF25	PF01120	AT2G28100.1	alpha-L-fucosidase 1	ATFUC1,FUC1	LOC_Os09g34920.1	glycosyl hydrolase family 29, putative, expressed
Misin03G273400	2.01278	5.19e-06	0.496825	0.947368	38	3	290.474	38	0.746805	416	0.500817	2.7.11.1	GO:0006468,GO:0005524,GO:0004672,GO:0007094	K02178	KOG0198	PTHR14030,PTHR14030:SF6	PF00069,PF08311	AT2G20635.1	ATP binding;protein kinases;protein serine/threonine kinases		LOC_Os07g32480.1	mitotic checkpoint serine/threonine-protein kinase BUB1, putative, expressed
Misin04G020000	2	7.38e-06	0.5	0.933333	31	3	313.774	31	0.75	322	0.527352					PTHR32212,PTHR32212:SF61		AT4G03220.1	Protein with RNI-like/FBD-like domains		LOC_Os07g02760.1	OsFBD13 - F-box and FBD domain containing protein, expressed
Misin05G230900	2.02236	4.21e-06	0.494471	0.917241	30	3	254.833	30	0.744409	162	0.437858	6.3.4.2	GO:0006221,GO:0003883	K01937		PTHR11550,PTHR11550:SF10	PF00117,PF06418	AT1G30820.1	CTP synthase family protein		LOC_Os01g46570.1	CTP synthase, putative, expressed
Misin05G255900	1.90575	2.318e-05	0.524728	0.909757	78	3	256.91	78	0.773562	1154	0.423246	2.1.1.145	GO:0008168,GO:0008152		KOG3010	PTHR10108,PTHR10108:SF898	PF08241	AT5G10830.1	S-adenosyl-L-methionine-dependent methyltransferases superfamily protein		LOC_Os01g51870.1	methyltransferase, putative, expressed
Misin05G277000	2.04952	4.2e-07	0.487919	0.968421	20	3	315	20	0.73762	16	0.547826		GO:0006355		KOG2959	PTHR13464	PF07818	AT1G29220.1	transcriptional regulator family protein		LOC_Os01g55490.1	transcriptional regulator family protein, putative, expressed
Misin05G285800	2.02396	3.41e-06	0.494081	0.928854	23	3	308.87	23	0.74401	132	0.525288					PTHR31215,PTHR31215:SF4		AT5G46170.1	F-box family protein		LOC_Os01g56390.1	OsFBX26 - F-box domain containing protein, expressed
Misin05G310000	1.99521	2.722e-05	0.501201	0.85695	39	3	252.513	39	0.751198	1186	0.427988			K14404		PTHR13309	PF10453	AT5G18440.1			LOC_Os01g59860.1	expressed protein
Misin07G281600	2.02396	0.00319612	0.494081	0.862319	24	3	305.625	24	0.74401	19676	0.521473					PTHR32297,PTHR32297:SF1	PF15803,PF15805				LOC_Os08g37260.2	expressed protein
Misin07G367400	2.01278	2.581e-05	0.496825	0.875661	28	3	287.464	28	0.746805	840	0.487228		GO:0005515,GO:0042393,GO:0006355		KOG1632	PTHR12321,PTHR12321:SF49	PF00628,PF12165	AT5G20510.1	alfin-like 5	AL5	LOC_Os02g35600.1	PHD finger protein, putative, expressed
Misin07G528100	1.92652	3.1e-05	0.519071	0.897698	69	3	284.565	69	0.768371	1330	0.471916	3.1.3.16	GO:0003824,GO:0006470,GO:0004722	K14803	KOG0698	PTHR13832,PTHR13832:SF299	PF00481	AT2G25620.1	DNA-binding protein phosphatase 1	AtDBP1,DBP1	LOC_Os02g55560.1	protein phosphatase 2C, putative, expressed
Misin09G036400	2.08786	1.48e-06	0.478959	0.854545	11	3	274.545	11	0.728035	40	0.49026		GO:0006887,GO:0000145			PTHR12542,PTHR12542:SF41	PF03081	AT5G52340.1	exocyst subunit exo70 family protein A2	ATEXO70A2,EXO70A2	LOC_Os11g05880.1	exo70 exocyst complex subunit, putative, expressed
Misin11G008200	2.01118	7.94e-06	0.49722	0.937143	50	3	267.86	50	0.747204	318	0.470756		GO:0030127,GO:0008270,GO:0006888,GO:0006886	K14007		PTHR13803,PTHR13803:SF11	PF04810,PF08033,PF04815,PF04811	AT3G07100.1	Sec23/Sec24 protein transport family protein	ERMO2,SEC24A	LOC_Os04g04020.1	protein transport protein Sec24-like, putative, expressed
Misin11G271300	1.97284	2.51e-06	0.506883	0.97463	44	3	326.136	44	0.756789	160	0.544468	2.7.11.1	GO:0016773,GO:0016020,GO:0005524		KOG0659,KOG0594	PTHR24348,PTHR24348:SF24	PF06293	AT1G49180.1	protein kinase family protein		LOC_Os04g58990.1	CAMK_CAMK_like_ULKh_APGy.3 - CAMK includes calcium/calmodulin depedent protein kinases, expressed
Misin17G050800	1.8722	0.00017573	0.53413	0.793535	100	3	227.83	100	0.781949	7106	0.375957		GO:0005515			PTHR21736,PTHR21736:SF25	PF00041,PF07227	AT3G24440.1	Fibronectin type III domain-containing protein	VIL1,VRN5	LOC_Os05g05310.1	Fibronectin type III domain containing protein, expressed
Misin17G102700	1.90256	6.918e-05	0.525609	0.85297	79	3	273.152	79	0.774361	2624	0.449263					PTHR13166,PTHR13166:SF2	PF05347	AT3G62810.1	complex 1 family protein / LVR family protein		LOC_Os05g30030.1	expressed protein
Misin18G015700	1.92492	0.0001472	0.519502	0.807928	75	3	256.213	75	0.76877	3820	0.42845		GO:0006334,GO:0005634,GO:0003677,GO:0000786	K11275		PTHR11467,PTHR11467:SF50	PF00538	AT2G18050.1	histone H1-3	HIS1-3	LOC_Os06g04020.1	histone H1, putative, expressed
MisinT243000	1.98403	8.52e-06	0.504026	0.937075	49	3	286.429	49	0.753994	572	0.487953	2.7.11.1	GO:0006468,GO:0005524,GO:0004672		KOG1164	PTHR11909,PTHR11909:SF153	PF00069	AT3G03940.1	Protein kinase family protein		LOC_Os01g56580.1	CK1_CaseinKinase_1a.3 - CK1 includes the casein kinase 1 kinases, expressed
Misin01G292200	1.92173	8.847e-05	0.520366	0.820546	69	3	233.116	69	0.769569	3194	0.38468		GO:0017004,GO:0017003,GO:0005886			PTHR34128,PTHR34128:SF2	PF03100	AT3G51790.1	transmembrane protein G1P-related 1	ATG1,TG1	LOC_Os10g39870.1	ATG1, putative, expressed
Misin01G481500	2.04313	2.98e-06	0.489445	0.961672	42	3	233.952	42	0.739217	98	0.420022	2.7.11.1	GO:0006468,GO:0005524,GO:0004672		KOG1187	PTHR27003,PTHR27003:SF117	PF00069	AT4G00330.1	calmodulin-binding receptor-like cytoplasmic kinase 2	CRCK2	LOC_Os03g05470.1	tyrosine protein kinase domain containing protein, putative, expressed
Misin02G372200	1.94888	3.425e-05	0.513115	0.883131	62	3	235.613	62	0.76278	1172	0.395324					PTHR33193,PTHR33193:SF1	PF12023	AT2G19460.1	Protein of unknown function (DUF3511)		LOC_Os03g19040.1	expressed protein
Misin02G505100	1.94409	0.00140159	0.51438	0.695253	80	3	186.75	80	0.763978	31658	0.321429	2.7.11.1,2.7.10.2	GO:0006468,GO:0005524,GO:0004672	K14500	KOG1187	PTHR27001,PTHR27001:SF41	PF13414,PF00069	AT4G35230.1	BR-signaling kinase 1	BSK1	LOC_Os03g04050.1	protein kinase family protein, putative, expressed
Misin03G120000	2.0016	5.81e-06	0.499601	0.959088	59	3	236.542	59	0.749601	184	0.417919		GO:0003676		KOG2953	PTHR15672	PF01424,PF12752	AT3G10770.1	Single-stranded nucleic acid binding R3H protein		LOC_Os09g39462.1	nucleic acid binding protein, putative, expressed
Misin03G308300	2.03674	0.00185301	0.49098	0.820565	32	3	230.562	32	0.740815	25590	0.404441		GO:0003676	K14411	KOG4205	PTHR24012,PTHR24012:SF332	PF00076	AT3G07810.1	RNA-binding (RRM/RBD/RNP motifs) family protein		LOC_Os07g39560.1	RNA recognition motif containing protein, putative, expressed
Misin05G309600	1.95847	1.2e-06	0.510604	0.987421	54	3	253.056	54	0.760383	72	0.42317
Misin05G378200	2.03195	8.173e-05	0.492138	0.891738	27	3	262.259	27	0.742013	1944	0.452952			K16280	KOG4172	PTHR10857,PTHR10857:SF28	PF13920,PF07002	AT5G14420.2	RING domain ligase2	RGLG2	LOC_Os01g68060.1	copine, putative, expressed
Misin06G019400	1.88179	0.00013102	0.531409	0.820381	95	3	217.505	95	0.779553	4062	0.359513		GO:0055085,GO:0016021			PTHR10891,PTHR10891:SF633	PF01699	AT1G53210.1	sodium/calcium exchanger family protein / calcium-binding EF hand family protein		LOC_Os01g11414.1	sodium/calcium exchanger protein, putative, expressed
Misin06G278800	2.00799	6.82e-06	0.498011	0.942646	47	3	241.255	47	0.748003	172	0.420305	1.5.99.12	GO:0055114,GO:0050660,GO:0016491,GO:0019139,GO:0009690	K00279		PTHR13878,PTHR13878:SF44	PF01565,PF09265	AT1G75450.1	cytokinin oxidase 5	ATCKX5,ATCKX6,CKX5	LOC_Os01g56810.1	cytokinin dehydrogenase precursor, putative, expressed
Misin06G341700	2.02716	1.93e-06	0.493302	0.968468	37	3	259.757	37	0.743211	50	0.45412			K09422	KOG0048	PTHR10641,PTHR10641:SF617	PF00249	AT1G22640.1	myb domain protein 3	ATMYB3,MYB3	LOC_Os01g65370.1	MYB family transcription factor, putative, expressed
Misin06G380800	1.96006	0.00322695	0.510187	0.819117	58	3	254.034	58	0.759984	32078	0.429083	6.3.2.19	GO:0008270,GO:0005515		KOG0320	PTHR23041,PTHR23041:SF63	PF13639	AT3G07200.1	RING/U-box superfamily protein		LOC_Os01g69040.1	zinc finger, C3HC4 type domain containing protein, expressed
Misin07G206600	2.07987	0.00135039	0.480799	0.85755	27	3	224.963	27	0.730032	22004	0.410449					PTHR33133,PTHR33133:SF5		AT1G31130.1			LOC_Os08g01590.2	expressed protein
Misin07G429900	1.86422	0.00045941	0.536418	0.659524	105	3	178.238	105	0.783946	11274	0.294122		GO:0005525	K07874	KOG0084	PTHR24073,PTHR24073:SF520	PF00025	AT1G02130.1	RAS 5	ARA-5,ARA5,ATRAB1B,ATRABD2A,RA-5,RABD2A	LOC_Os01g08450.1	ras-related protein, putative, expressed
Misin07G467400	2.00479	2.235e-05	0.498805	0.888163	50	3	223.4	50	0.748802	516	0.389878					PTHR31533,PTHR31533:SF2		AT5G56170.1	LORELEI-LIKE-GPI-ANCHORED PROTEIN 1	LLG1	LOC_Os02g48980.1	GPI-anchored protein, putative, expressed
Misin08G141900	1.86262	0.0005342	0.536878	0.707435	102	3	204.735	102	0.784345	17206	0.335632		GO:0005515			PTHR24412,PTHR24412:SF0	PF01344	AT1G67480.1	Galactose oxidase/kelch repeat superfamily protein		LOC_Os02g30210.1	OsFBK7 - F-box domain and kelch repeat containing protein, expressed
Misin08G160000	2.03674	0.00039825	0.49098	0.830049	29	3	220.966	29	0.740815	11586	0.384957	3.2.1.26	GO:0033926			PTHR31916,PTHR31916:SF3	PF12899	AT4G09510.1	cytosolic invertase 2	CINV2	LOC_Os02g34560.1	plant neutral invertase domain containing protein, expressed
Misin08G303800	1.96965	3.003e-05	0.507705	0.883632	69	3	233.145	69	0.757588	770	0.404766		GO:0045454		KOG2640	PTHR18929,PTHR18929:SF113	PF00085	AT1G34780.1	APR-like 4	APRL4,ATAPRL4	LOC_Os02g51850.1	OsAPRL3 adenosine 5\'-phosphosulfate reductase-like OsAPRL3, expressed
Misin10G059200	1.97284	1.391e-05	0.506883	0.937995	66	3	233.076	66	0.756789	418	0.403944
Misin11G074900	1.94569	0.00010895	0.513957	0.892383	54	3	276.556	54	0.763578	3556	0.456362	6.3.2.19	GO:0016567,GO:0004842			PTHR22849,PTHR22849:SF46	PF04564	AT5G64660.1	CYS, MET, PRO, and GLY protein 2	ATCMPG2,CMPG2	LOC_Os02g33680.1	U-box domain containing protein, expressed
Misin11G158500	1.98243	8.64e-06	0.504432	0.914414	37	3	282.081	37	0.754393	586	0.470135		GO:0005515		KOG1118	PTHR10663,PTHR10663:SF163	PF00018	AT4G34660.1	SH3 domain-containing protein		LOC_Os04g45670.1	src homology-3 domain protein 3, putative, expressed
Misin12G157600	1.92971	3.855e-05	0.518212	0.855721	67	3	243.716	67	0.767572	1424	0.404173		GO:0005515		KOG0315	PTHR14221,PTHR14221:SF6	PF00400	AT3G15470.1	Transducin/WD40 repeat-like superfamily protein		LOC_Os04g44700.1	WD-40 repeat family protein, putative, expressed
Misin13G081300	2.02077	3.76e-06	0.494862	0.958621	30	3	323.033	30	0.744808	142	0.554088		GO:0055114,GO:0020037,GO:0016705,GO:0005506		KOG0156	PTHR24298,PTHR24298:SF59	PF00067	AT5G06900.1	cytochrome P450, family 93, subfamily D, polypeptide 1	CYP93D1	LOC_Os06g01250.1	cytochrome P450, putative, expressed
Misin13G088300	1.90895	0.00013225	0.523849	0.859535	77	3	262.909	77	0.772764	4642	0.433843		GO:0008138,GO:0006470			PTHR10343,PTHR10343:SF57	PF00782,PF16561	AT3G01510.1	like SEX4 1	LSF1	LOC_Os08g29160.1	5-AMP-activated protein kinase beta-1 subunit-related, putative, expressed
Misin15G203900	1.9361	0.00023762	0.516502	0.843254	64	3	239.891	64	0.765974	8066	0.398489					PTHR34794	PF05678	AT2G22880.1	VQ motif-containing protein		LOC_Os03g47280.1	VQ domain containing protein, putative, expressed
Misin16G158700	1.91534	0.00469208	0.522102	0.681081	75	3	219.48	75	0.771166	76256	0.363377		GO:0006355,GO:0003700			PTHR31190,PTHR31190:SF24	PF00847	AT5G61890.1	Integrase-type DNA-binding superfamily protein		LOC_Os05g36100.1	AP2 domain containing protein, expressed
Misin16G172300	2.18371	0	0.457937	1	11	3	251.818	11	0.704073	0	0.503636					PTHR31045,PTHR31045:SF4	PF04749,PF11204	AT3G10980.1	PLAC8 family protein		LOC_Os05g39730.1	SAG20, putative, expressed
Misin19G083600	1.99521	2.74e-05	0.501201	0.953488	43	3	262.535	43	0.751198	544	0.448012					PTHR31662,PTHR31662:SF5	PF04504	AT1G66420.1	DNA-binding storekeeper protein-related transcriptional regulator		LOC_Os06g10710.1	expressed protein
Misin19G263000	1.99681	1.205e-05	0.5008	0.915854	41	3	269.756	41	0.750799	350	0.45955	2.7.11.1	GO:0006468,GO:0005524,GO:0004672		KOG1187	PTHR27001,PTHR27001:SF214	PF00069	AT5G47070.1	Protein kinase superfamily protein		LOC_Os06g50100.1	tyrosine protein kinase domain containing protein, putative, expressed
MisinT432400	1.83387	0.00048746	0.545296	0.698398	115	3	194.47	115	0.791534	14094	0.316211	2.7.11.1	GO:0006468,GO:0005524,GO:0004672	K04733	KOG1187	PTHR27002,PTHR27002:SF111	PF00069	AT1G11300.1	protein serine/threonine kinases;protein kinases;ATP binding;sugar binding;kinases;carbohydrate binding		LOC_Os10g12620.1	protein kinase domain containing protein, expressed
MisinT498700	1.82588	0.00065772	0.547682	0.667999	123	3	203.211	123	0.79353	20322	0.332045			K17824	KOG3077	PTHR12281	PF03556	AT1G15860.1	Domain of unknown function (DUF298)		LOC_Os08g34070.1	DCN1, putative, expressed
Misin02G081200	2.03674	0	0.49098	1	23	3	335.783	23	0.740815	0	0.578936					PTHR24078,PTHR24078:SF272	PF00226	AT4G07990.1	Chaperone DnaJ-domain superfamily protein		LOC_Os03g51830.1	heat shock protein DnaJ, putative, expressed
Misin06G233200	2.22204	8.1e-07	0.450036	0.961905	21	4	203.762	21	0.694489	16	0.433536	2.3.1.30	GO:0009001,GO:0006535,GO:0005737	K00640	KOG4750	PTHR23416,PTHR23416:SF67	PF00132,PF06426	AT5G56760.1	serine acetyltransferase 1;1	ATSERAT1;1,SAT-52,SAT5,SERAT1;1	LOC_Os01g52260.1	serine acetyltransferase protein, putative, expressed
Misin07G104400	2.13259	1.56e-06	0.468914	0.945652	24	4	213.417	24	0.716853	34	0.409629
Misin13G060600	2.00958	4.58e-05	0.497615	0.829885	30	3	248.633	30	0.747604	2438	0.421412		GO:0005515			PTHR22880,PTHR22880:SF162	PF00439,PF17035	AT5G65630.1	global transcription factor group E7	GTE7	LOC_Os08g09340.1	bromodomain containing protein, expressed
Misin01G259200	2.26837	0	0.440845	1	5	4	267	5	0.682907	0	0.588106					PTHR24015,PTHR24015:SF739	PF01535,PF13041	AT4G18520.1	Pentatricopeptide repeat (PPR) superfamily protein		LOC_Os03g44210.2	expressed protein
Misin01G270200	2.64058	0	0.378705	1	2	4	128.5	2	0.589856	0	0.558696				KOG0706	PTHR23180,PTHR23180:SF275		AT4G17890.1	ARF-GAP domain 8	AGD8	LOC_Os10g42420.1	GTPase-activating protein, putative, expressed
Misin04G020700	1.96486	0.00222563	0.508943	0.665306	50	3	195.52	50	0.758786	30704	0.326957					PTHR32212,PTHR32212:SF61		AT4G03220.1	Protein with RNI-like/FBD-like domains		LOC_Os07g02760.1	OsFBD13 - F-box and FBD domain containing protein, expressed
Misin05G191600	2.01118	0.00026912	0.49722	0.66113	43	3	156.721	43	0.747204	5382	0.272085		GO:0007034	K12194	KOG1656	PTHR22761,PTHR22761:SF8	PF03357	AT2G19830.1	SNF7 family protein	SNF7.2,VPS32	LOC_Os09g09480.3	SNF7 domain containing protein, putative, expressed
Misin08G237700	1.98403	0.00017179	0.504026	0.759887	60	3	174.867	60	0.753994	5130	0.303588		GO:0016021,GO:0005789		KOG3319	PTHR12665,PTHR12665:SF14	PF04061	AT1G01230.1	ORMDL family protein		LOC_Os04g47970.1	ORM1, putative, expressed
Misin11G246400	2.01278	0.00026711	0.496825	0.659574	48	3	145.312	48	0.746805	6532	0.254934				KOG2846	PTHR22166,PTHR22166:SF15	PF10058	AT4G31080.1	Protein of unknown function (DUF2296)		LOC_Os04g57690.1	expressed protein
Misin19G075000	1.92173	0.00370943	0.520366	0.643519	81	3	174.259	81	0.769569	60502	0.29384				KOG3113	PTHR12775	PF04641	AT5G58020.1			LOC_Os06g08490.1	X0001, putative, expressed
Misin02G199600	1.96006	0.00102517	0.510187	0.684082	50	3	202.68	50	0.759984	23248	0.337238	2.3.1.16	GO:0016747,GO:0008152	K07513		PTHR18919,PTHR18919:SF100	PF02803,PF00108	AT2G33150.1	peroxisomal 3-ketoacyl-CoA thiolase 3	KAT2,PED1,PKT3	LOC_Os10g31950.1	3-ketoacyl-CoA thiolase, peroxisomal precursor, putative, expressed
Misin03G043100	1.99361	2.656e-05	0.501603	0.872242	42	3	213.786	42	0.751597	1028	0.363581			K06890	KOG2322	PTHR23291,PTHR23291:SF48	PF01027	AT1G03070.1	Bax inhibitor-1 family protein		LOC_Os07g08070.1	transmembrane BAX inhibitor motif-containing protein, putative, expressed
Misin04G375500	2.0016	3.203e-05	0.499601	0.851552	39	3	233.769	39	0.749601	1358	0.398924					PTHR37616,PTHR37616:SF1		AT2G40950.1	Basic-leucine zipper (bZIP) transcription factor family protein	BZIP17	LOC_Os07g44950.1	bZIP transcription factor domain containing protein, expressed
Misin05G258100	1.95048	0.00042032	0.512695	0.617562	53	3	181.792	53	0.76238	10918	0.300981	3.5.4.5	GO:0008270,GO:0009972,GO:0004126	K01489		PTHR11644,PTHR11644:SF2	PF00383,PF08211	AT2G19570.1	cytidine deaminase 1	AT-CDA1,CDA1,DESZ	LOC_Os01g51540.1	cytidine/deoxycytidylate deaminase, putative, expressed
Misin07G214700	1.89297	0.00015301	0.52827	0.782099	81	3	234.235	81	0.776757	5824	0.382736	2.7.11.22,2.7.11.23	GO:0006468,GO:0005524,GO:0004672			PTHR24056,PTHR24056:SF203	PF00069	AT1G53050.1	Protein kinase superfamily protein		LOC_Os08g02050.1	protein kinase family protein, putative, expressed
Misin12G241200	2.01757	3.343e-05	0.495645	0.858974	40	3	193.65	40	0.745607	1182	0.336783
Misin18G001900	2.11821	0.0001653	0.472097	0.679803	29	4	150.793	29	0.720447	2430	0.287773				KOG2914	PTHR18901,PTHR18901:SF35	PF13419	AT2G38740.1	Haloacid dehalogenase-like hydrolase (HAD) superfamily protein		LOC_Os06g01990.1	phosphoglycolate phosphatase, plasmid, putative, expressed
Misin01G346800	2.03834	6.16e-06	0.490596	0.931217	28	3	273.286	28	0.740415	262	0.476108					PTHR16295,PTHR16295:SF18		AT1G09920.1	TRAF-type zinc finger-related		LOC_Os03g24184.1	TRAF-type zinc finger domain-containing protein 1, putative, expressed
Misin18G135200	2.09105	2.315e-05	0.478228	0.811966	27	3	201.037	27	0.727236	756	0.370917	1.14.11.33				PTHR31573,PTHR31573:SF1	PF13532	AT2G22260.1	oxidoreductase, 2OG-Fe(II) oxygenase family protein		LOC_Os06g17830.1	oxidoreductase, 2OG-Fe oxygenase family protein, putative, expressed
Misin03G065100	2.24121	0	0.446187	1	9	4	196.889	9	0.689696	0	0.420703				KOG2342	PTHR17985,PTHR17985:SF14	PF05742	AT4G38260.1	Protein of unknown function (DUF833)		LOC_Os09g15480.1	Ser/Thr-rich protein T10 in DGCR region, putative, expressed
Misin04G401000	2.23323	0.00025049	0.447783	0.813187	14	4	160.071	14	0.691693	3802	0.342033					PTHR10641,PTHR10641:SF460	PF00249	AT1G48000.1	myb domain protein 112	AtMYB112,MYB112	LOC_Os07g48870.1	MYB family transcription factor, putative, expressed
Misin02G394500	2.01597	1.638e-05	0.496038	0.900581	53	3	214.113	53	0.746006	368	0.380308			K13101	KOG4315	PTHR15818,PTHR15818:SF2	PF12656	AT1G33520.1	D111/G-patch domain-containing protein	MOS2	LOC_Os03g14860.1	G-patch domain containing protein, expressed
Misin17G151800	2.61182	5.21e-06	0.382875	0.666667	3	4	133.667	3	0.597045	42	0.534667										LOC_Os05g35170.2	no apical meristem protein, putative, expressed
Misin18G040200	2.64537	0	0.378019	1	2	4	117.5	2	0.588658	0	0.506466		GO:0006355,GO:0003677			PTHR31989,PTHR31989:SF46	PF02365	AT5G04410.1	NAC domain containing protein 2	anac078,NAC2	LOC_Os05g35170.2	no apical meristem protein, putative, expressed
Misin06G116600	2.11182	1.5e-07	0.473525	0.986928	18	3	263.333	18	0.722045	8	0.489467					PTHR31865,PTHR31865:SF2		AT2G46940.1			LOC_Os01g18220.1	expressed protein
Misin07G453100	2.01917	4.37e-05	0.495253	0.871795	39	3	235.231	39	0.745208	782	0.409097	6.2.1.34,6.2.1.12	GO:0008152,GO:0003824	K01904		PTHR24096,PTHR24096:SF169	PF13193,PF00501	AT1G65060.1	4-coumarate:CoA ligase 3	4CL3	LOC_Os02g46970.1	AMP-binding domain containing protein, expressed
Misin16G257900	2.45847	0	0.406758	1	2	4	245.5	2	0.635383	0	0.717836
Misin02G340600	2.20128	0	0.454282	1	4	4	288.75	4	0.699681	0	0.580986					PTHR10994,PTHR10994:SF67	PF02453	AT3G10915.2	Reticulon family protein		LOC_Os03g21840.1	reticulon domain containing protein, putative, expressed
Misin01G402300	2.02716	2.9e-07	0.493302	0.977941	17	3	321.235	17	0.743211	18	0.542627			K09562	KOG2160	PTHR19316,PTHR19316:SF21	PF08609	AT3G09350.1	Fes1A	Fes1A	LOC_Os03g16460.1	expressed protein
Misin01G407100	2.08786	2.76e-06	0.478959	0.952381	22	3	220.136	22	0.728035	180	0.400977		GO:0016021,GO:0005783		KOG1607	PTHR12560,PTHR12560:SF12	PF03798	AT3G19260.1	LAG1 homologue 2	LAG1 HOMOLOG 2,LOH2	LOC_Os03g15750.1	ASC1, putative, expressed
Misin12G121800	1.90415	0.0009414	0.525168	0.613898	88	3	169.898	88	0.773962	22316	0.28411					PTHR32091,PTHR32091:SF6	PF06273	AT3G26400.1	eukaryotic translation initiation factor 4B1	EIF4B1	LOC_Os04g40400.1	eukaryotic translation initiation factor 4B, putative, expressed
Misin16G144000	2.09585	0.00175325	0.477134	0.405288	65	3	89.6154	65	0.726038	19614	0.178873		GO:0020037,GO:0009055			PTHR11961,PTHR11961:SF8	PF00034	AT1G22840.1	CYTOCHROME C-1	ATCYTC-A,CYTC-1	LOC_Os05g34770.1	cytochrome c, putative, expressed
Misin01G418000	2.3738	4.248e-05	0.421265	0.505495	14	4	85.5714	14	0.65655	340	0.223424		GO:0005622,GO:0003779,GO:0030042,GO:0015629	K05765	KOG1735	PTHR11913,PTHR11913:SF16	PF00241	AT2G16700.1	actin depolymerizing factor 5	ADF5,ATADF5	LOC_Os03g13950.1	actin-depolymerizing factor, putative, expressed
Misin05G349200	2.03355	9.583e-05	0.491752	0.821053	20	3	305.5	20	0.741613	3644	0.522222					PTHR12953,PTHR12953:SF1	PF07738	AT1G71360.1	Galactose-binding protein		LOC_Os01g65520.1	Sad1 / UNC-like C-terminal domain containing protein, putative, expressed
Misin07G474000	2.42173	0.00014402	0.412929	0.666667	12	4	97.6667	12	0.644569	1732	0.275117	2.4.1.324	GO:0016758,GO:0008152			PTHR11926,PTHR11926:SF412	PF00201	AT1G22360.1	UDP-glucosyl transferase 85A2	AtUGT85A2,UGT85A2	LOC_Os02g51930.1	cytokinin-O-glucosyltransferase 2, putative, expressed
Misin12G020400	2.02716	5.696e-05	0.493302	0.831169	22	3	245.591	22	0.743211	2328	0.418383					PTHR31988,PTHR31988:SF5	PF03629	AT3G53010.1	Domain of unknown function (DUF303)		LOC_Os04g01980.1	receptor protein kinase, putative, expressed
Misin19G207600	2.23482	6.958e-05	0.447462	0.679803	29	4	120.414	29	0.691294	782	0.266993		GO:0005515			PTHR31245,PTHR31245:SF5	PF02845	AT5G32440.3	Ubiquitin system component Cue protein		LOC_Os06g43550.1	expressed protein
Misin02G162400	2.11182	0	0.473525	1	16	3	253.812	16	0.722045	0	0.470023					PTHR34129,PTHR34129:SF2	PF06108	AT4G01897.1			LOC_Os03g36630.1	expressed protein
Misin03G001700	2.07668	2.478e-05	0.481538	0.836694	32	3	183.188	32	0.730831	1312	0.335508	5.2.1.8	GO:0005515			PTHR10516,PTHR10516:SF322	PF00515	AT5G21990.1	Tetratricopeptide repeat (TPR)-like superfamily protein		LOC_Os07g06710.1	tetratricopeptide repeat, putative, expressed
Misin03G009400	2.08626	0.0001193	0.479326	0.657143	36	3	128.472	36	0.728434	3104	0.239687	5.2.1.8	GO:0005515			PTHR10516,PTHR10516:SF322	PF00515	AT5G21990.1	Tetratricopeptide repeat (TPR)-like superfamily protein		LOC_Os07g06710.1	tetratricopeptide repeat, putative, expressed
Misin03G146900	1.96326	0.0032134	0.509357	0.862845	53	3	234.906	53	0.759185	36170	0.394768
Misin03G336700	2.01118	1.595e-05	0.49722	0.941799	28	3	281.607	28	0.747204	1380	0.476493			K12846		PTHR31077	PF08648	AT5G57370.1			LOC_Os02g26349.2	transposon protein, putative, CACTA, En/Spm sub-class, expressed
Misin05G140400	2.01917	0.0032214	0.495253	0.812903	31	3	241.323	31	0.745208	30702	0.414588	6.3.2.19	GO:0008270			PTHR23012,PTHR23012:SF90	PF12906,PF12428	AT1G02610.1	RING/FYVE/PHD zinc finger superfamily protein		LOC_Os01g19800.1	zinc finger, C3HC4 type, putative, expressed
Misin05G193000	2.04313	0.00046101	0.489445	0.701299	22	3	197.773	22	0.739217	9358	0.34276	5.3.4.1				PTHR15852,PTHR15852:SF19		AT1G75690.1	DnaJ/Hsp40 cysteine-rich domain superfamily protein		LOC_Os01g42720.1	expressed protein
Misin07G461800	1.96805	7.703e-05	0.508117	0.787415	49	3	208.959	49	0.757987	3152	0.350015		GO:0006950			PTHR31964,PTHR31964:SF49	PF00582	AT5G14680.1	Adenine nucleotide alpha hydrolases-like superfamily protein		LOC_Os02g47840.1	universal stress protein domain containing protein, putative, expressed
Misin10G046500	2.18371	0	0.457937	1	10	4	258.5	10	0.704073	0	0.51494
Misin11G240100	2.01438	3.65e-06	0.496431	0.942857	35	3	250.457	35	0.746406	88	0.430339		GO:0030688,GO:0006364	K14849		PTHR13026,PTHR13026:SF0	PF05997	AT5G20600.1			LOC_Os04g56350.1	nucleolar protein,Nop52 containing protein, expressed
Misin12G203200	2.05431	0.00048111	0.486781	0.825397	36	3	217.694	36	0.736422	11192	0.392192	5.1.3.5		K12448	KOG1371	PTHR10366,PTHR10366:SF358	PF02719	AT1G30620.1	NAD(P)-binding Rossmann-fold superfamily protein	HSR8,MUR4,UXE1	LOC_Os04g52730.1	NAD dependent epimerase/dehydratase family domain containing protein, expressed
Misin12G254300	1.97923	0.00103252	0.505246	0.696662	53	3	178.962	53	0.755192	21438	0.305396					PTHR33077,PTHR33077:SF5	PF09425,PF06200	AT5G20900.1	jasmonate-zim-domain protein 12	JAZ12,TIFY3B	LOC_Os04g55920.2	zinc-finger protein, putative, expressed
Misin15G107000	2.42492	7.1e-07	0.412385	0.809524	7	4	143	7	0.64377	8	0.40056		GO:0006355,GO:0003677			PTHR31719,PTHR31719:SF22	PF02365	AT5G13180.1	NAC domain containing protein 83	ANAC083,NAC083,VNI2	LOC_Os12g29330.1	no apical meristem protein, putative, expressed
Misin18G189900	2.03674	4.747e-05	0.49098	0.852063	38	3	205.632	38	0.740815	1240	0.36395					PTHR34674	PF14378	AT3G15820.1	phosphatidic acid phosphatase-related / PAP2-related	ROD1	LOC_Os06g40500.1	expressed protein
Misin18G261200	2.30831	7.3e-07	0.433218	0.961538	13	4	167.846	13	0.672923	18	0.39774					PTHR24015,PTHR24015:SF705	PF13812,PF01535,PF13041	AT1G23450.1	Tetratricopeptide repeat (TPR)-like superfamily protein		LOC_Os06g49185.1	expressed protein
Misin19G075500	2.16933	0	0.460972	1	14	4	256.5	14	0.707668	0	0.505917					PTHR23213,PTHR23213:SF190	PF10409	AT5G58160.1	actin binding		LOC_Os06g08540.2	formin-like protein 13, putative, expressed
Misin19G225500	2.14058	1.772e-05	0.467164	0.77193	19	4	144.684	19	0.714856	532	0.278239					PTHR18063	PF04424	AT4G11860.1	Protein of unknown function (DUF544)		LOC_Os06g49800.1	ubiquitin interaction motif family protein, expressed
MisinT059500	2.08946	0	0.478593	1	17	3	253.353	17	0.727636	0	0.458143					PTHR37616,PTHR37616:SF1		AT2G40950.1	Basic-leucine zipper (bZIP) transcription factor family protein	BZIP17	LOC_Os07g44950.1	bZIP transcription factor domain containing protein, expressed
MisinT213700	2.25399	4.64e-06	0.443657	0.901961	18	4	172.833	18	0.686502	78	0.384074		GO:0005515			PTHR22847,PTHR22847:SF429	PF08513	AT2G32700.1	LEUNIG_homolog	LUH	LOC_Os03g64300.1	THION30 - Plant thionin family protein precursor, expressed
Misin08G044700	1.97125	4.3e-06	0.507293	0.963002	44	3	294.341	44	0.757189	194	0.490568					PTHR32212,PTHR32212:SF87					LOC_Os07g36520.1	OsFBX248 - F-box domain containing protein, expressed
Misin09G028000	2.15176	2.1e-07	0.464736	0.977778	10	3	290.8	10	0.712061	12	0.558157
Misin02G013500	2.95847	0	0.338013	0	1	4	58	1	0.510383	0	0	3.1.3.16	GO:0003824,GO:0006470,GO:0004722		KOG0700	PTHR13832,PTHR13832:SF228	PF00481	AT2G28890.1	poltergeist like 4	PLL4	LOC_Os03g60650.1	protein phosphatase 2C, putative, expressed
Misin05G116500	2.02396	8.14e-06	0.494081	0.941935	31	3	289.258	31	0.74401	248	0.498721		GO:0006396	K12623	KOG3482,KOG3448	PTHR23338,PTHR23338:SF24	PF01423	AT5G27720.1	Small nuclear ribonucleoprotein family protein	emb1644	LOC_Os01g15310.1	LSM domain containing protein, expressed
Misin06G328200	2.07188	7.35e-06	0.482652	0.867647	17	3	262.412	17	0.732029	458	0.465269					PTHR10593,PTHR10593:SF27		AT1G08290.1	WIP domain protein 3	WIP3	LOC_Os01g63980.1	ZOS1-17 - C2H2 zinc finger protein, expressed
Misin07G133500	2.25399	1.189e-05	0.443657	0.852381	21	4	149.048	21	0.686502	220	0.33344		GO:0005515			PTHR22880,PTHR22880:SF162	PF00439,PF17035	AT5G65630.1	global transcription factor group E7	GTE7	LOC_Os08g09340.1	bromodomain containing protein, expressed
Misin10G090600	2.35942	1.94e-06	0.423832	0.923077	14	4	123.571	14	0.660144	20	0.318483	3.6.3.25	GO:0016887,GO:0005524			PTHR24220,PTHR24220:SF511	PF00005	AT5G14100.1	non-intrinsic ABC protein 14	ATNAP14,NAP14	LOC_Os11g29850.1	ABC transporter, ATP-binding protein, putative, expressed
Misin17G058000	2.07029	4.37e-06	0.483025	0.904412	17	3	221.059	17	0.732428	328	0.391255		GO:0046983	K12126		PTHR12565,PTHR12565:SF146	PF00010	AT1G09530.1	phytochrome interacting factor 3	PAP3,PIF3,POC1	LOC_Os05g04740.1	helix-loop-helix DNA-binding domain containing protein, expressed
Misin17G146100	2.14696	0.00086551	0.465774	0.573574	37	3	112.784	37	0.713259	11968	0.226929		GO:0020037,GO:0009055	K08738	KOG3453	PTHR11961,PTHR11961:SF8	PF00034	AT1G22840.1	CYTOCHROME C-1	ATCYTC-A,CYTC-1	LOC_Os05g34770.1	cytochrome c, putative, expressed
Misin02G223400	2.08946	6.033e-05	0.478593	0.830882	17	3	215	17	0.727636	2190	0.388788		GO:0005515			PTHR24413,PTHR24413:SF133	PF01344	AT1G14330.1	Galactose oxidase/kelch repeat superfamily protein		LOC_Os03g07530.3	OsFBK12 - F-box domain and kelch repeat containing protein, expressed
Misin04G168400	2.12141	3.7e-07	0.471386	0.961538	13	3	243.538	13	0.719649	6	0.453517		GO:0003723		KOG1990	PTHR31846,PTHR31846:SF7	PF01985	AT4G29750.1	CRS1 / YhbY (CRM) domain-containing protein		LOC_Os09g19850.1	chloroplastic group IIA intron splicing facilitator CRS1, chloroplast precursor, putative, expressed
Misin06G291300	2.11182	0	0.473525	1	8	3	329.75	8	0.722045	0	0.601734	2.7.8.5	GO:0016780,GO:0016020,GO:0008654	K08744	KOG1617	PTHR14269	PF01066	AT4G04870.1	cardiolipin synthase	CLS	LOC_Os01g57930.1	CDP-alcohol phosphatidyltransferase, putative, expressed
Misin08G099000	2.02716	0	0.493302	1	20	3	342.45	20	0.743211	0	0.581409				KOG2474	PTHR11040,PTHR11040:SF46		AT3G20870.1	ZIP metal ion transporter family	ZTP29	LOC_Os02g10230.1	metal cation transporter, putative, expressed
Misin12G276600	2.00958	9.32e-06	0.497615	0.909244	35	3	258.114	35	0.747604	352	0.441221		GO:0030132,GO:0030130,GO:0016192,GO:0006886,GO:0005198			PTHR10639,PTHR10639:SF7	PF01086	AT2G20760.1	Clathrin light chain protein		LOC_Os04g58240.1	expressed protein
Misin15G121900	1.97923	2.182e-05	0.505246	0.885859	45	3	242.333	45	0.755192	1250	0.407969	2.7.4.8		K00942	KOG0707	PTHR23117,PTHR23117:SF13	PF00625	AT3G57550.2	guanylate kinase	AGK2,GK-2	LOC_Os12g33100.1	guanylate kinase, putative, expressed
Misin02G075800	2.17252	0	0.460294	1	7	4	288.571	7	0.706869	0	0.563616	2.5.1.46	GO:0008612	K00809		PTHR11703,PTHR11703:SF0	PF01916	AT5G05920.1	deoxyhypusine synthase	DHS,EDA22	LOC_Os03g52970.3	deoxyhypusine synthase, putative, expressed
Misin18G165500	2.53195	3.057e-05	0.394953	0.711111	10	4	83.2	10	0.617013	600	0.281081	1.13.99.1	GO:0055114,GO:0050113,GO:0019310,GO:0005737,GO:0005506	K00469	KOG1573	PTHR12588,PTHR12588:SF1	PF05153	AT1G14520.1	myo-inositol oxygenase 1	MIOX1	LOC_Os06g36560.1	inositol oxygenase, putative, expressed
Misin14G034000	2.123	0	0.471031	1	6	3	311.333	6	0.719249	0	0.573358					PTHR34569,PTHR34569:SF1					LOC_Os12g06190.1	expressed protein
Misin02G139500	3.00639	3.4e-07	0.332625	0	2	4	29.5	2	0.498403	2	0.662791		GO:0043565,GO:0006355,GO:0003700			PTHR31282,PTHR31282:SF23	PF10533,PF03106	AT2G30590.1	WRKY DNA-binding protein 21	WRKY21	LOC_Os12g40570.2	WRKY94, expressed
Misin03G173400	2.3115	0.00012922	0.432619	0.705128	13	4	134	13	0.672125	2518	0.319048	4.1.1.50	GO:0008295,GO:0006597,GO:0004014	K01611	KOG0788	PTHR11570,PTHR11570:SF3	PF01536	AT3G02470.3	S-adenosylmethionine decarboxylase	SAMDC	LOC_Os09g25625.1	S-adenosyl-l-methionine decarboxylase leader peptide, putative, expressed
Misin02G179200	2.79872	1.036e-05	0.357306	0.466667	6	4	43	6	0.550319	44	0.326972				KOG4282	PTHR21654,PTHR21654:SF9	PF13837	AT1G76880.1	Duplicated homeodomain-like superfamily protein		LOC_Os02g43300.1	expressed protein
Misin11G258000	2.44728	4.687e-05	0.408616	0.666667	7	4	108.429	7	0.638179	922	0.316118	3.6.4.5	GO:0005856,GO:0008017,GO:0007018,GO:0005524,GO:0003777,GO:0005871		KOG0239	PTHR24115,PTHR24115:SF470	PF09379,PF00373,PF00784,PF00225	AT5G65930.2	kinesin-like calmodulin-binding protein (ZWICHEL)	KCBP,PKCBP,ZWI	LOC_Os04g57140.2	kinesin motor domain containing protein, putative, expressed
Misin06G391100	2.32428	0	0.430241	1	3	4	238	3	0.66893	0	0.565321	1.11.1.7	GO:0055114,GO:0020037,GO:0006979,GO:0004601	K00430		PTHR31235,PTHR31235:SF12	PF00141	AT1G71695.1	Peroxidase superfamily protein		LOC_Os01g73170.1	peroxidase precursor, putative, expressed
Misin08G293100	2.13898	1.053e-05	0.467513	0.816667	16	4	210.062	16	0.715256	422	0.400883					PTHR33306,PTHR33306:SF5		AT2G31940.1			LOC_Os02g53510.1	oxidoreductase/ transition metal ion binding protein, putative, expressed
Misin02G335800	2.88179	0	0.347007	0	1	4	89	1	0.529553	0	0	2.3.1.225	GO:0008270		KOG1312	PTHR22883	PF01529	AT3G04970.1	DHHC-type zinc finger family protein		LOC_Os03g24900.1	DHHC zinc finger domain containing protein, expressed
Misin04G051300	2.73962	0	0.365015	1	3	4	86.3333	3	0.565096	0	0.510848					PTHR33165,PTHR33165:SF5					LOC_Os11g34790.1	expressed protein
Misin04G339900	2.1262	5.38e-06	0.470323	0.910526	20	3	210.45	20	0.71845	226	0.399336			K15285	KOG1441	PTHR11132,PTHR11132:SF132	PF03151	AT4G09810.1	Nucleotide-sugar transporter family protein		LOC_Os05g12490.1	transporter-related, putative, expressed
Misin04G342300	2.26198	4.88e-06	0.44209	0.882353	17	4	145.882	17	0.684505	54	0.32709					PTHR34362,PTHR34362:SF1	PF13943	AT1G47200.1	WPP domain protein 2	WPP2	LOC_Os07g40320.1	vesicle transport protein GOT1B, putative, expressed
Misin05G050900	2.17732	2.54e-06	0.459281	0.901099	14	3	230.714	14	0.705671	122	0.460508
Misin05G341400	2.42652	0	0.412113	1	7	4	137	7	0.643371	0	0.387006	2.3.1.225	GO:0008270	K18932	KOG1315	PTHR22883,PTHR22883:SF92	PF01529	AT3G09320.1	DHHC-type zinc finger family protein		LOC_Os01g62620.1	DHHC zinc finger domain containing protein, expressed
Misin06G312400	2.33067	2.17e-06	0.429061	0.871795	13	4	124.538	13	0.667332	32	0.304495					PTHR24015,PTHR24015:SF551	PF13812,PF01535,PF13041	AT5G39980.1	Tetratricopeptide repeat (TPR)-like superfamily protein		LOC_Os01g61630.1	expressed protein
Misin07G095500	2.13898	2.8e-07	0.467513	0.975	16	3	225	16	0.715256	6	0.43021		GO:0003676	K12741	KOG0131	PTHR24012,PTHR24012:SF318	PF00076	AT1G17640.1	RNA-binding (RRM/RBD/RNP motifs) family protein		LOC_Os02g12850.1	RNA recognition motif containing protein, expressed
Misin07G299900	2.11182	0	0.473525	1	17	3	301.706	17	0.722045	0	0.559751		GO:0016020		KOG3358	PTHR10050,PTHR10050:SF33	PF02815	AT2G25110.1	stromal cell-derived factor 2-like protein precursor	AtSDF2,ATSDL,SDF2	LOC_Os08g34190.1	stromal cell-derived factor 2-like protein precursor, putative, expressed
Misin06G383600	2.33067	0	0.429061	1	4	4	195.5	4	0.667332	0	0.468825				KOG4172	PTHR10857,PTHR10857:SF28	PF13920,PF07002	AT5G14420.2	RING domain ligase2	RGLG2	LOC_Os01g68060.1	copine, putative, expressed
Misin17G212400	2.26837	8.9e-07	0.440845	0.892857	8	4	190.375	8	0.682907	10	0.418407					PTHR33083,PTHR33083:SF2	PF04520	AT1G29640.1	Protein of unknown function, DUF584		LOC_Os05g45440.1	expressed protein
Misin07G509000	2.16134	1.284e-05	0.462676	0.905797	24	4	220.75	24	0.709665	682	0.439741					PTHR33306,PTHR33306:SF5		AT2G31940.1			LOC_Os02g53510.1	oxidoreductase/ transition metal ion binding protein, putative, expressed
Misin11G225600	2.33227	6.2e-07	0.428767	0.9	5	4	212.2	5	0.666933	4	0.511325		GO:0005515	K17302	KOG0266	PTHR19876,PTHR19876:SF8	PF00400	AT1G79990.3	structural molecules		LOC_Os02g11830.2	coatomer subunit beta, putative, expressed
Misin03G032900	2.28435	0	0.437762	1	3	4	327.667	3	0.678914	0	0.733035	1.6.5.2	GO:0016491	K03809	KOG3135	PTHR30546,PTHR30546:SF4	PF03358	AT5G54500.1	flavodoxin-like quinone reductase 1	FQR1	LOC_Os05g42190.1	NADPH-dependent FMN reductase domain containing protein, expressed
Misin05G335800	2.24121	0	0.446187	1	9	4	213.333	9	0.689696	0	0.456817	2.4.1.1	GO:0008184,GO:0005975	K00688		PTHR11468,PTHR11468:SF4	PF00343	AT3G46970.1	alpha-glucan phosphorylase 2	ATPHS2,PHS2	LOC_Os01g63270.1	alpha-glucan phosphorylast isozyme, putative, expressed
Misin16G062800	2.36102	1.37e-06	0.423545	0.897436	13	4	134.308	13	0.659744	32	0.345264	3.1.3.16	GO:0016787	K06269	KOG0374	PTHR11668,PTHR11668:SF262	PF16891,PF00149	AT3G05580.1	Calcineurin-like metallo-phosphoesterase superfamily protein		LOC_Os01g24750.1	Ser/Thr protein phosphatase family protein, putative, expressed
Misin03G172600	2.96166	0	0.337648	0	1	4	53	1	0.509585	0	0		GO:0016020,GO:0004970		KOG1052	PTHR18966,PTHR18966:SF238	PF00497,PF01094,PF00060	AT2G29100.1	glutamate receptor 2.9	ATGLR2.9,GLR2.9	LOC_Os09g26160.1	glutamate receptor, putative, expressed
Misin07G440300	2.84984	3.25e-06	0.350897	0.6	5	4	36.8	5	0.53754	12	0.353846	2.7.11.1	GO:0006468,GO:0005524,GO:0004672	K08867		PTHR13902,PTHR13902:SF57	PF00069	AT3G18750.3	with no lysine (K) kinase 6	ATWNK6,WNK6,ZIK5	LOC_Os02g45130.1	protein kinase, putative, expressed
Misin06G031000	2.32748	0	0.42965	1	7	4	248.143	7	0.668131	0	0.597935	2.7.1.78		K06947	KOG2749	PTHR12755,PTHR12755:SF3	PF16575	AT5G11010.3	Pre-mRNA cleavage complex II protein family		LOC_Os01g08850.1	expressed protein
Misin07G250900	2.79553	0	0.357714	1	2	4	108	2	0.551118	0	0.760563					PTHR22957,PTHR22957:SF277	PF00566	AT3G49350.1	Ypt/Rab-GAP domain of gyp1p superfamily protein		LOC_Os08g43380.1	TBC domain containing protein, expressed
Misin03G365800	2.90415	0	0.344334	1	3	4	33.6667	3	0.523962	0	0.431624			K09422		PTHR10641,PTHR10641:SF460	PF00249	AT1G48000.1	myb domain protein 112	AtMYB112,MYB112	LOC_Os07g48870.1	MYB family transcription factor, putative, expressed
Misin05G149600	2.89936	0	0.344904	1	3	4	50.6667	3	0.52516	0	0.603175	5.3.4.1	GO:0005783	K09584	KOG0191	PTHR18929,PTHR18929:SF91	PF13098,PF07749	AT2G47470.1	thioredoxin family protein	ATPDI11,ATPDIL2-1,MEE30,PDI11,UNE5	LOC_Os01g23740.1	OsPDIL2-2 protein disulfide isomerase PDIL2-2, expressed
Misin17G261400	2.22524	0	0.44939	1	5	3	312.8	5	0.69369	0	0.651667			K11644		PTHR12346,PTHR12346:SF10	PF16879,PF08295	AT1G24190.1	SIN3-like 3	ATSIN3,SIN3,SNL3	LOC_Os05g51110.1	expressed protein
Misin04G192200	2.34345	0	0.426721	1	8	4	231	8	0.664137	0	0.571782		GO:0008270,GO:0006355,GO:0005634		KOG2845	PTHR12963,PTHR12963:SF1	PF06221	AT3G47610.1	transcription regulators;zinc ion binding		LOC_Os09g24660.1	AGAP000554-PA, putative, expressed
Misin18G127600	2.16454	1.85e-06	0.461993	0.8	6	3	284.167	6	0.708866	174	0.549645		GO:0005515	K10520	KOG0511	PTHR24413,PTHR24413:SF107	PF13857,PF00651	AT2G04740.1	ankyrin repeat family protein		LOC_Os06g21330.1	ABB1 - Ankyrin repeat region with 2 Bric-a-Brac, Tramtrack, Broad Complex BTB domains, expressed
Misin04G246800	2.92013	0	0.342451	0	1	4	81	1	0.519968	0	0		GO:0015031,GO:0006457			PTHR30560,PTHR30560:SF4	PF05697	AT2G30695.1			LOC_Os09g34000.1	expressed protein
Misin06G047400	2.41374	0	0.414295	1	4	4	222.75	4	0.646566	0	0.603659
Misin06G293600	2.9361	0	0.340588	0	1	4	83	1	0.515974	0	0										LOC_Os01g58800.1	expressed protein
Misin05G075900	2.76038	0	0.362269	1	3	4	80.6667	3	0.559904	0	0.5138					PTHR37378,PTHR37378:SF2					LOC_Os01g04050.1	BBTI12 - Bowman-Birk type bran trypsin inhibitor precursor, expressed
Misin19G148100	3.01757	0	0.331392	0	1	4	31	1	0.495607	0	0		GO:0005515			PTHR24412,PTHR24412:SF194	PF07707,PF00651	AT3G61600.2	POZ/BTB containin G-protein 1	ATPOB1,POB1	LOC_Os06g31100.1	E1-BTB2 - Bric-a-Brac, Tramtrack, and Broad Complex domain with E1 subfamily conserved sequence, expressed
Misin05G190100	2.97764	9.6e-07	0.335837	0	2	4	25	2	0.505591	4	0.55814	1.1.1.317			KOG1575	PTHR11732,PTHR11732:SF253	PF00248	AT1G60690.1	NAD(P)-linked oxidoreductase superfamily protein		LOC_Os01g43090.1	oxidoreductase, aldo/keto reductase family protein, putative, expressed
Misin12G271600	2.46166	1.27e-06	0.40623	0.809524	7	4	111	7	0.634585	18	0.333333					PTHR22166,PTHR22166:SF15	PF10058	AT4G31080.1	Protein of unknown function (DUF2296)		LOC_Os04g57690.1	expressed protein
Misin14G060400	2.26198	0	0.44209	1	5	4	314.6	5	0.684505	0	0.6869		GO:0005515			PTHR32133,PTHR32133:SF82	PF00646	AT5G42430.1	F-box and associated interaction domains-containing protein		LOC_Os07g35050.1	OsFBX237 - F-box domain containing protein, expressed
Misin19G039500	2.33227	0	0.428767	1	7	4	272.286	7	0.666933	0	0.659287		GO:0003676,GO:0017069,GO:0000398			PTHR10501,PTHR10501:SF19	PF00076	AT1G21320.1	nucleotide binding;nucleic acid binding		LOC_Os06g05530.1	RNA recognition motif containing protein, putative, expressed
MisinT288600	2.3131	0	0.43232	1	3	4	334	3	0.671725	0	0.778555					PTHR31346,PTHR31346:SF3		AT1G11430.1	plastid developmental protein DAG, putative		LOC_Os08g04450.2	DAG protein, chloroplast precursor, putative, expressed
Misin13G138300	3.02236	0	0.330867	0	1	4	24	1	0.494409	0	0					PTHR32297					LOC_Os08g37260.1	expressed protein
Misin07G318800	2.47764	0	0.403611	1	2	4	273.5	2	0.630591	0	0.833841
Misin08G193700	2.3099	0	0.432918	1	3	4	327.333	3	0.672524	0	0.76124			K15026	KOG2315	PTHR13227	PF08662	AT1G73180.1	Eukaryotic translation initiation factor eIF2A family protein		LOC_Os02g39350.1	eukaryotic translation initiation factor 2A, putative, expressed
Misin09G140000	2.92971	0	0.34133	0	1	4	62	1	0.517572	0	0	2.3.1.74	GO:0016747,GO:0008610	K00660		PTHR11877,PTHR11877:SF27	PF08541,PF00195	AT5G13930.1	Chalcone and stilbene synthase family protein	ATCHS,CHS,TT4	LOC_Os11g32650.1	chalcone synthase, putative, expressed
Misin11G032000	2.48722	0	0.402055	1	3	4	176	3	0.628195	0	0.546584			K11266	KOG2300	PTHR21394		AT5G51340.1	Tetratricopeptide repeat (TPR)-like superfamily protein		LOC_Os04g28010.1	expressed protein
Misin17G000500	2.77157	0	0.360807	0	1	4	152	1	0.557109	0	0					PTHR31149,PTHR31149:SF5		AT5G23490.1			LOC_Os05g01060.1	expressed protein
The edge table shows the genes cononections with weights calculated by WGCNA and Cytoscape network statistics.
name	weight	EdgeBetweenness	interaction
Misin01G007000 (undirected) Misin01G020100	0.0244828	16.5753	undirected
Misin01G007000 (undirected) Misin01G045800	0.0427334	15.301	undirected
Misin01G007000 (undirected) Misin01G065900	0.0226557	6.22144	undirected
Misin01G007000 (undirected) Misin01G107000	0.0415897	55.8323	undirected
Misin01G007000 (undirected) Misin01G116400	0.0203128	62.226	undirected
Misin01G007000 (undirected) Misin01G423600	0.0224824	15.1499	undirected
Misin01G007000 (undirected) Misin02G030200	0.0297674	29.6042	undirected
Misin01G007000 (undirected) Misin02G265400	0.0275784	14.6691	undirected
Misin01G007000 (undirected) Misin02G434300	0.0474117	73.2915	undirected
Misin01G007000 (undirected) Misin03G005500	0.0236708	9.96355	undirected
Misin01G007000 (undirected) Misin03G305300	0.0296826	113.618	undirected
Misin01G007000 (undirected) Misin04G198800	0.0278939	66.8065	undirected
Misin01G007000 (undirected) Misin04G224400	0.0272978	89.7724	undirected
Misin01G007000 (undirected) Misin04G246700	0.0311759	32.4226	undirected
Misin01G007000 (undirected) Misin06G295000	0.0204244	27.1455	undirected
Misin01G007000 (undirected) Misin07G326500	0.0283722	7.20293	undirected
Misin01G007000 (undirected) Misin08G038800	0.0230176	17.0871	undirected
Misin01G007000 (undirected) Misin08G330300	0.034056	23.326	undirected
Misin01G007000 (undirected) Misin11G173900	0.0403114	24.8599	undirected
Misin01G007000 (undirected) Misin12G127600	0.0227432	18.0468	undirected
Misin01G007000 (undirected) Misin12G163900	0.0271007	30.6277	undirected
Misin01G007000 (undirected) Misin14G104600	0.0205723	13.4267	undirected
Misin01G007000 (undirected) Misin16G034500	0.0378169	15.8838	undirected
Misin01G007000 (undirected) Misin16G055200	0.065608	34.7398	undirected
Misin01G007000 (undirected) Misin16G117800	0.0210136	65.851	undirected
Misin01G007000 (undirected) Misin16G194200	0.0296162	15.8504	undirected
Misin01G007000 (undirected) Misin17G050900	0.0569355	19.006	undirected
Misin01G007000 (undirected) Misin17G138500	0.0240463	21.2962	undirected
Misin01G007000 (undirected) Misin17G195300	0.0261329	10.9467	undirected
Misin01G007000 (undirected) Misin17G213800	0.0326885	14.3695	undirected
Misin01G007000 (undirected) Misin18G072600	0.0469491	25.0811	undirected
Misin01G007000 (undirected) Misin18G131400	0.0312779	27.543	undirected
Misin01G007000 (undirected) Misin18G144300	0.0208728	66.1209	undirected
Misin01G007000 (undirected) Misin18G269400	0.0251402	46.5816	undirected
Misin01G007000 (undirected) Misin18G281100	0.0238668	28.6349	undirected
Misin01G007000 (undirected) Misin19G092700	0.0435961	16.3128	undirected
Misin01G007000 (undirected) Misin19G219600	0.0206028	7.82081	undirected
Misin01G007000 (undirected) MisinT402000	0.0342326	17.9002	undirected
Misin01G007000 (undirected) MisinT473500	0.0287235	55.7213	undirected
Misin01G020100 (undirected) Misin01G041000	0.0229799	10.4154	undirected
Misin01G020100 (undirected) Misin01G045800	0.0356793	6.96748	undirected
Misin01G020100 (undirected) Misin01G060500	0.0418714	13.6229	undirected
Misin01G020100 (undirected) Misin01G065900	0.029891	8.39164	undirected
Misin01G020100 (undirected) Misin01G075900	0.0209218	11.1771	undirected
Misin01G020100 (undirected) Misin01G089100	0.0249781	7.6684	undirected
Misin01G020100 (undirected) Misin01G107000	0.0692617	12.2109	undirected
Misin01G020100 (undirected) Misin01G116400	0.0316845	15.5475	undirected
Misin01G020100 (undirected) Misin01G117700	0.0222027	9.43733	undirected
Misin01G020100 (undirected) Misin01G174200	0.035944	7.26894	undirected
Misin01G020100 (undirected) Misin01G204700	0.0233622	7.96255	undirected
Misin01G020100 (undirected) Misin01G209200	0.0217984	13.5143	undirected
Misin01G020100 (undirected) Misin01G256900	0.0218468	9.64812	undirected
Misin01G020100 (undirected) Misin01G273200	0.033723	9.17336	undirected
Misin01G020100 (undirected) Misin01G363600	0.0287336	11.1061	undirected
Misin01G020100 (undirected) Misin01G380700	0.0279818	7.8352	undirected
Misin01G020100 (undirected) Misin01G423600	0.0356741	5.32929	undirected
Misin01G020100 (undirected) Misin01G449900	0.0218934	17.0126	undirected
Misin01G020100 (undirected) Misin01G499400	0.0252086	9.07611	undirected
Misin01G020100 (undirected) Misin02G030200	0.0351659	9.3269	undirected
Misin01G020100 (undirected) Misin02G053900	0.0253434	17.7994	undirected
Misin01G020100 (undirected) Misin02G069300	0.0204277	10.6283	undirected
Misin01G020100 (undirected) Misin02G073800	0.0252635	47.0639	undirected
Misin01G020100 (undirected) Misin02G120100	0.0362242	10.1844	undirected
Misin01G020100 (undirected) Misin02G136100	0.0246614	15.6853	undirected
Misin01G020100 (undirected) Misin02G156400	0.0226558	37.7319	undirected
Misin01G020100 (undirected) Misin02G237000	0.0335259	7.98404	undirected
Misin01G020100 (undirected) Misin02G265400	0.0349239	7.4085	undirected
Misin01G020100 (undirected) Misin02G315900	0.0218802	11.1502	undirected
Misin01G020100 (undirected) Misin02G344100	0.0253146	8.5509	undirected
Misin01G020100 (undirected) Misin02G363000	0.0265834	9.04831	undirected
Misin01G020100 (undirected) Misin02G366700	0.0356346	8.74311	undirected
Misin01G020100 (undirected) Misin02G369000	0.0234367	12.9312	undirected
Misin01G020100 (undirected) Misin02G421600	0.0244132	16.5385	undirected
Misin01G020100 (undirected) Misin02G434300	0.0701798	17.3531	undirected
Misin01G020100 (undirected) Misin02G461300	0.0268737	9.91778	undirected
Misin01G020100 (undirected) Misin03G005500	0.0462144	4.97663	undirected
Misin01G020100 (undirected) Misin03G069600	0.0245756	12.7414	undirected
Misin01G020100 (undirected) Misin03G178600	0.0261596	43.9769	undirected
Misin01G020100 (undirected) Misin03G222000	0.023974	11.0593	undirected
Misin01G020100 (undirected) Misin03G226300	0.0308178	15.4678	undirected
Misin01G020100 (undirected) Misin03G305300	0.0552398	20.5888	undirected
Misin01G020100 (undirected) Misin03G344800	0.0257302	10.5627	undirected
Misin01G020100 (undirected) Misin04G052100	0.0252866	7.68273	undirected
Misin01G020100 (undirected) Misin04G103800	0.0259031	14.9884	undirected
Misin01G020100 (undirected) Misin04G198800	0.0429469	14.7898	undirected
Misin01G020100 (undirected) Misin04G224400	0.035903	20.6839	undirected
Misin01G020100 (undirected) Misin04G238000	0.0228342	9.17218	undirected
Misin01G020100 (undirected) Misin04G245600	0.0205125	28.5276	undirected
Misin01G020100 (undirected) Misin04G246700	0.0345331	11.2674	undirected
Misin01G020100 (undirected) Misin04G250100	0.0314517	8.15048	undirected
Misin01G020100 (undirected) Misin04G280000	0.0206363	16.0821	undirected
Misin01G020100 (undirected) Misin04G292600	0.0249891	14.0611	undirected
Misin01G020100 (undirected) Misin04G361800	0.02161	32.8775	undirected
Misin01G020100 (undirected) Misin04G382400	0.0215002	19.1073	undirected
Misin01G020100 (undirected) Misin05G063200	0.0271745	7.6813	undirected
Misin01G020100 (undirected) Misin05G092600	0.0300186	8.28241	undirected
Misin01G020100 (undirected) Misin05G298700	0.0307847	8.19524	undirected
Misin01G020100 (undirected) Misin05G371200	0.0237471	9.64787	undirected
Misin01G020100 (undirected) Misin05G371700	0.0300008	7.87579	undirected
Misin01G020100 (undirected) Misin06G047000	0.0338846	11.2527	undirected
Misin01G020100 (undirected) Misin06G098600	0.0217915	8.36196	undirected
Misin01G020100 (undirected) Misin06G151500	0.0462379	7.39607	undirected
Misin01G020100 (undirected) Misin06G204100	0.0228632	9.11125	undirected
Misin01G020100 (undirected) Misin06G207100	0.0347177	9.68904	undirected
Misin01G020100 (undirected) Misin06G230000	0.0299145	9.01564	undirected
Misin01G020100 (undirected) Misin06G270000	0.028593	8.30332	undirected
Misin01G020100 (undirected) Misin06G295000	0.0318125	9.26616	undirected
Misin01G020100 (undirected) Misin06G305400	0.0265593	7.77775	undirected
Misin01G020100 (undirected) Misin06G328400	0.0231188	10.4211	undirected
Misin01G020100 (undirected) Misin06G342400	0.0200563	10.9807	undirected
Misin01G020100 (undirected) Misin06G382500	0.0235418	8.88589	undirected
Misin01G020100 (undirected) Misin06G386100	0.0352872	12.7161	undirected
Misin01G020100 (undirected) Misin06G393900	0.0331647	8.93088	undirected
Misin01G020100 (undirected) Misin06G405200	0.0204195	9.40958	undirected
Misin01G020100 (undirected) Misin06G408600	0.0232123	10.4263	undirected
Misin01G020100 (undirected) Misin07G039100	0.0284272	8.59386	undirected
Misin01G020100 (undirected) Misin07G040200	0.0317303	14.7211	undirected
Misin01G020100 (undirected) Misin07G120800	0.0321609	7.02471	undirected
Misin01G020100 (undirected) Misin07G199100	0.0218088	10.8278	undirected
Misin01G020100 (undirected) Misin07G209100	0.0229829	8.12333	undirected
Misin01G020100 (undirected) Misin07G235400	0.0241732	13.5646	undirected
Misin01G020100 (undirected) Misin07G271000	0.0311659	7.61746	undirected
Misin01G020100 (undirected) Misin07G296500	0.0207007	19.2689	undirected
Misin01G020100 (undirected) Misin07G302600	0.0236286	19.6836	undirected
Misin01G020100 (undirected) Misin07G315700	0.0368442	8.639	undirected
Misin01G020100 (undirected) Misin07G319300	0.0338682	6.83429	undirected
Misin01G020100 (undirected) Misin07G319700	0.0342128	8.41987	undirected
Misin01G020100 (undirected) Misin07G320600	0.0217279	10.0711	undirected
Misin01G020100 (undirected) Misin07G396800	0.0231597	15.1594	undirected
Misin01G020100 (undirected) Misin07G408400	0.0338255	11.1304	undirected
Misin01G020100 (undirected) Misin07G418800	0.0222487	9.78732	undirected
Misin01G020100 (undirected) Misin07G420000	0.0431211	8.7987	undirected
Misin01G020100 (undirected) Misin07G450800	0.0207816	8.41406	undirected
Misin01G020100 (undirected) Misin07G547600	0.0268952	9.79051	undirected
Misin01G020100 (undirected) Misin07G554100	0.0219097	11.5322	undirected
Misin01G020100 (undirected) Misin08G022400	0.0331734	9.33838	undirected
Misin01G020100 (undirected) Misin08G024100	0.0239254	11.8195	undirected
Misin01G020100 (undirected) Misin08G037700	0.02048	28.6109	undirected
Misin01G020100 (undirected) Misin08G038200	0.0211049	18.6163	undirected
Misin01G020100 (undirected) Misin08G038800	0.0221868	9.21217	undirected
Misin01G020100 (undirected) Misin08G074500	0.0201074	15.8775	undirected
Misin01G020100 (undirected) Misin08G088000	0.0232196	10.7876	undirected
Misin01G020100 (undirected) Misin08G115400	0.0259227	25.7993	undirected
Misin01G020100 (undirected) Misin08G156200	0.0255519	10.8878	undirected
Misin01G020100 (undirected) Misin08G184500	0.0219531	17.0167	undirected
Misin01G020100 (undirected) Misin08G287300	0.020851	10.2998	undirected
Misin01G020100 (undirected) Misin08G300300	0.0289831	10.9617	undirected
Misin01G020100 (undirected) Misin08G314000	0.0218045	11.9812	undirected
Misin01G020100 (undirected) Misin08G330300	0.0345029	8.34244	undirected
Misin01G020100 (undirected) Misin08G334000	0.0264213	15.2175	undirected
Misin01G020100 (undirected) Misin09G094100	0.0426212	9.80771	undirected
Misin01G020100 (undirected) Misin09G128800	0.0313296	9.70587	undirected
Misin01G020100 (undirected) Misin10G020500	0.025532	8.49207	undirected
Misin01G020100 (undirected) Misin10G148600	0.0236134	8.5253	undirected
Misin01G020100 (undirected) Misin11G065700	0.0362875	20.2519	undirected
Misin01G020100 (undirected) Misin11G115000	0.0229691	18.1277	undirected
Misin01G020100 (undirected) Misin11G148700	0.0227272	21.67	undirected
Misin01G020100 (undirected) Misin11G173900	0.0458197	7.94791	undirected
Misin01G020100 (undirected) Misin12G049900	0.0215472	12.3603	undirected
Misin01G020100 (undirected) Misin12G065400	0.0404049	9.21156	undirected
Misin01G020100 (undirected) Misin12G127600	0.0426506	5.76879	undirected
Misin01G020100 (undirected) Misin12G136700	0.0403413	6.57093	undirected
Misin01G020100 (undirected) Misin12G146700	0.0282163	9.53084	undirected
Misin01G020100 (undirected) Misin12G163900	0.0301298	11.0476	undirected
Misin01G020100 (undirected) Misin12G173200	0.0227699	8.68786	undirected
Misin01G020100 (undirected) Misin12G215600	0.0289224	7.2906	undirected
Misin01G020100 (undirected) Misin12G257900	0.0233421	9.47882	undirected
Misin01G020100 (undirected) Misin13G049100	0.0206767	9.80586	undirected
Misin01G020100 (undirected) Misin13G067500	0.0263899	9.97202	undirected
Misin01G020100 (undirected) Misin13G086500	0.0323464	12.4959	undirected
Misin01G020100 (undirected) Misin13G113900	0.0204268	44.7538	undirected
Misin01G020100 (undirected) Misin13G119600	0.0346275	5.18985	undirected
Misin01G020100 (undirected) Misin13G149600	0.0520925	20.3742	undirected
Misin01G020100 (undirected) Misin13G167500	0.0317286	11.7221	undirected
Misin01G020100 (undirected) Misin14G069700	0.0226757	7.38255	undirected
Misin01G020100 (undirected) Misin14G072400	0.0215236	8.98256	undirected
Misin01G020100 (undirected) Misin14G073000	0.0239795	8.5793	undirected
Misin01G020100 (undirected) Misin14G104600	0.024189	8.95622	undirected
Misin01G020100 (undirected) Misin14G148600	0.0208033	9.01253	undirected
Misin01G020100 (undirected) Misin14G158600	0.0310783	7.96389	undirected
Misin01G020100 (undirected) Misin15G047700	0.024384	13.9567	undirected
Misin01G020100 (undirected) Misin15G185100	0.025415	8.8463	undirected
Misin01G020100 (undirected) Misin15G193200	0.037299	26.9414	undirected
Misin01G020100 (undirected) Misin15G195000	0.0342226	9.51102	undirected
Misin01G020100 (undirected) Misin15G208600	0.0268947	9.15518	undirected
Misin01G020100 (undirected) Misin16G034500	0.0367818	8.8942	undirected
Misin01G020100 (undirected) Misin16G055200	0.0731391	10.1443	undirected
Misin01G020100 (undirected) Misin16G058100	0.0243073	14.0548	undirected
Misin01G020100 (undirected) Misin16G073800	0.0270673	14.1932	undirected
Misin01G020100 (undirected) Misin16G117800	0.0467277	11.5791	undirected
Misin01G020100 (undirected) Misin16G191800	0.0208826	7.96037	undirected
Misin01G020100 (undirected) Misin16G194200	0.0398832	7.18636	undirected
Misin01G020100 (undirected) Misin16G217300	0.023386	11.3086	undirected
Misin01G020100 (undirected) Misin17G012800	0.0327858	13.8555	undirected
Misin01G020100 (undirected) Misin17G050900	0.0687355	6.23993	undirected
Misin01G020100 (undirected) Misin17G060600	0.020604	16.0324	undirected
Misin01G020100 (undirected) Misin17G081600	0.0258668	7.39383	undirected
Misin01G020100 (undirected) Misin17G113700	0.0257916	15.6588	undirected
Misin01G020100 (undirected) Misin17G138500	0.0349434	7.14221	undirected
Misin01G020100 (undirected) Misin17G140600	0.0215337	9.5059	undirected
Misin01G020100 (undirected) Misin17G182100	0.0457101	5.93808	undirected
Misin01G020100 (undirected) Misin17G195300	0.0327848	7.78771	undirected
Misin01G020100 (undirected) Misin17G202500	0.0233778	9.62706	undirected
Misin01G020100 (undirected) Misin17G203900	0.0284755	9.96096	undirected
Misin01G020100 (undirected) Misin17G209100	0.0215229	14.0018	undirected
Misin01G020100 (undirected) Misin17G213800	0.0447336	5.56226	undirected
Misin01G020100 (undirected) Misin17G249200	0.0216248	8.49975	undirected
Misin01G020100 (undirected) Misin18G010900	0.0228416	14.2412	undirected
Misin01G020100 (undirected) Misin18G030900	0.0219707	24.7176	undirected
Misin01G020100 (undirected) Misin18G063200	0.0222131	20.3813	undirected
Misin01G020100 (undirected) Misin18G065700	0.0232515	12.251	undirected
Misin01G020100 (undirected) Misin18G072600	0.0345736	9.43709	undirected
Misin01G020100 (undirected) Misin18G144300	0.0208187	24.0545	undirected
Misin01G020100 (undirected) Misin18G215800	0.032055	7.77495	undirected
Misin01G020100 (undirected) Misin18G264700	0.0300053	17.4466	undirected
Misin01G020100 (undirected) Misin18G269400	0.0338639	12.2629	undirected
Misin01G020100 (undirected) Misin18G281100	0.0283397	7.9786	undirected
Misin01G020100 (undirected) Misin19G055700	0.0275759	7.74677	undirected
Misin01G020100 (undirected) Misin19G092700	0.0463762	6.93223	undirected
Misin01G020100 (undirected) Misin19G096700	0.0227809	11.6444	undirected
Misin01G020100 (undirected) Misin19G113900	0.0208005	9.02163	undirected
Misin01G020100 (undirected) Misin19G133600	0.0226813	7.94767	undirected
Misin01G020100 (undirected) Misin19G219600	0.0204009	10.6177	undirected
Misin01G020100 (undirected) Misin19G224600	0.0325633	12.6377	undirected
Misin01G020100 (undirected) MisinT053100	0.0226018	11.148	undirected
Misin01G020100 (undirected) MisinT085400	0.0229362	34.1824	undirected
Misin01G020100 (undirected) MisinT162300	0.0259536	7.23352	undirected
Misin01G020100 (undirected) MisinT253100	0.0251017	9.31803	undirected
Misin01G020100 (undirected) MisinT402000	0.0254575	12.1263	undirected
Misin01G020100 (undirected) MisinT404900	0.0368084	11.4872	undirected
Misin01G020100 (undirected) MisinT409500	0.0293707	11.8488	undirected
Misin01G020100 (undirected) MisinT473500	0.0285589	14.6112	undirected
Misin01G020100 (undirected) MisinT493200	0.0218648	8.38235	undirected
Misin01G020100 (undirected) MisinT521500	0.0376105	10.7395	undirected
Misin01G033600 (undirected) Misin01G089100	0.0205192	18.398	undirected
Misin01G033600 (undirected) Misin01G107000	0.0394909	51.9867	undirected
Misin01G033600 (undirected) Misin01G116400	0.0231289	58.4943	undirected
Misin01G033600 (undirected) Misin02G081000	0.0228427	3.45396	undirected
Misin01G033600 (undirected) Misin02G434300	0.0387268	69.2338	undirected
Misin01G033600 (undirected) Misin03G305300	0.0306968	93.6688	undirected
Misin01G033600 (undirected) Misin04G103800	0.0212488	3.67136	undirected
Misin01G033600 (undirected) Misin04G115400	0.0249022	4.26604	undirected
Misin01G033600 (undirected) Misin04G198800	0.0243618	62.402	undirected
Misin01G033600 (undirected) Misin04G224400	0.0234027	86.197	undirected
Misin01G033600 (undirected) Misin04G246700	0.0240564	32.1374	undirected
Misin01G033600 (undirected) Misin04G250100	0.0218602	6.67077	undirected
Misin01G033600 (undirected) Misin04G393700	0.0281159	4.16195	undirected
Misin01G033600 (undirected) Misin06G295000	0.0486928	23.8675	undirected
Misin01G033600 (undirected) Misin07G235400	0.0350114	35.8505	undirected
Misin01G033600 (undirected) Misin07G280400	0.025846	3.78271	undirected
Misin01G033600 (undirected) Misin07G326500	0.0204209	7.80543	undirected
Misin01G033600 (undirected) Misin08G038800	0.0206778	16.7474	undirected
Misin01G033600 (undirected) Misin08G319500	0.0201347	10.725	undirected
Misin01G033600 (undirected) Misin08G330300	0.026232	22.7887	undirected
Misin01G033600 (undirected) Misin10G020500	0.0405199	13.4355	undirected
Misin01G033600 (undirected) Misin11G173900	0.0428013	24.3928	undirected
Misin01G033600 (undirected) Misin11G236300	0.0241906	4.47748	undirected
Misin01G033600 (undirected) Misin12G153300	0.0256925	4.56679	undirected
Misin01G033600 (undirected) Misin12G163900	0.0411061	28.0396	undirected
Misin01G033600 (undirected) Misin12G277000	0.0209437	10.4759	undirected
Misin01G033600 (undirected) Misin13G149600	0.0211099	104.942	undirected
Misin01G033600 (undirected) Misin14G104600	0.0423803	11.8977	undirected
Misin01G033600 (undirected) Misin14G148600	0.0262089	20.5251	undirected
Misin01G033600 (undirected) Misin15G207200	0.0226328	5.02157	undirected
Misin01G033600 (undirected) Misin16G034500	0.0467749	14.1836	undirected
Misin01G033600 (undirected) Misin16G055200	0.0360322	34.5697	undirected
Misin01G033600 (undirected) Misin16G194200	0.0309855	15.2088	undirected
Misin01G033600 (undirected) Misin17G050900	0.0373136	19.3108	undirected
Misin01G033600 (undirected) Misin17G113700	0.0326952	3.36088	undirected
Misin01G033600 (undirected) Misin17G138500	0.0280548	20.0526	undirected
Misin01G033600 (undirected) Misin17G173400	0.0319512	9.38429	undirected
Misin01G033600 (undirected) Misin17G195300	0.0293255	10.1427	undirected
Misin01G033600 (undirected) Misin17G202500	0.0234125	6.01244	undirected
Misin01G033600 (undirected) Misin18G072600	0.0361488	23.9242	undirected
Misin01G033600 (undirected) Misin18G131400	0.0274106	24.567	undirected
Misin01G033600 (undirected) Misin18G144300	0.0429391	55.6879	undirected
Misin01G033600 (undirected) Misin19G055700	0.03807	17.6427	undirected
Misin01G033600 (undirected) Misin19G092700	0.0411221	16.2296	undirected
Misin01G033600 (undirected) Misin19G219600	0.0204194	7.57348	undirected
Misin01G033600 (undirected) MisinT402000	0.0313655	16.0164	undirected
Misin01G033600 (undirected) MisinT473500	0.0278978	51.7206	undirected
Misin01G033600 (undirected) MisinT513100	0.0203316	37.8473	undirected
Misin01G033600 (undirected) MisinT521500	0.0226931	37.6771	undirected
Misin01G041000 (undirected) Misin01G060500	0.0354658	21.5183	undirected
Misin01G041000 (undirected) Misin01G107000	0.0389877	23.9226	undirected
Misin01G041000 (undirected) Misin01G116400	0.0443168	20.8627	undirected
Misin01G041000 (undirected) Misin01G117700	0.0423726	9.19324	undirected
Misin01G041000 (undirected) Misin01G139800	0.0258936	23.1681	undirected
Misin01G041000 (undirected) Misin01G423600	0.0244502	9.62677	undirected
Misin01G041000 (undirected) Misin02G073800	0.0371299	42.7936	undirected
Misin01G041000 (undirected) Misin02G434300	0.0406632	29.9714	undirected
Misin01G041000 (undirected) Misin02G461300	0.0224462	10.4446	undirected
Misin01G041000 (undirected) Misin03G178600	0.0320067	39.647	undirected
Misin01G041000 (undirected) Misin03G305300	0.037512	31.3388	undirected
Misin01G041000 (undirected) Misin04G104400	0.022169	39.2814	undirected
Misin01G041000 (undirected) Misin04G198800	0.0333705	24.0848	undirected
Misin01G041000 (undirected) Misin04G224400	0.0268797	30.9855	undirected
Misin01G041000 (undirected) Misin04G245600	0.0263165	23.1639	undirected
Misin01G041000 (undirected) Misin04G246700	0.0268701	18.9369	undirected
Misin01G041000 (undirected) Misin04G361800	0.0216992	24.6872	undirected
Misin01G041000 (undirected) Misin05G371700	0.033832	12.6974	undirected
Misin01G041000 (undirected) Misin06G047000	0.044464	17.1359	undirected
Misin01G041000 (undirected) Misin06G270000	0.0219644	3.04845	undirected
Misin01G041000 (undirected) Misin06G382500	0.0274312	7.4429	undirected
Misin01G041000 (undirected) Misin06G396400	0.0297819	29.2518	undirected
Misin01G041000 (undirected) Misin07G040200	0.0273133	20.7626	undirected
Misin01G041000 (undirected) Misin07G136700	0.0290695	27.1077	undirected
Misin01G041000 (undirected) Misin07G235400	0.0251024	18.8723	undirected
Misin01G041000 (undirected) Misin07G296500	0.0260135	14.9123	undirected
Misin01G041000 (undirected) Misin07G315700	0.0215406	16.4883	undirected
Misin01G041000 (undirected) Misin07G408400	0.0260126	17.2713	undirected
Misin01G041000 (undirected) Misin08G037700	0.0315646	23.4443	undirected
Misin01G041000 (undirected) Misin08G038200	0.0245367	11.0071	undirected
Misin01G041000 (undirected) Misin08G329900	0.0228062	13.7161	undirected
Misin01G041000 (undirected) Misin08G334000	0.0260357	14.889	undirected
Misin01G041000 (undirected) Misin09G166600	0.0207554	52.5691	undirected
Misin01G041000 (undirected) Misin09G203500	0.0251716	17.4349	undirected
Misin01G041000 (undirected) Misin10G152100	0.0293906	50.9969	undirected
Misin01G041000 (undirected) Misin11G065700	0.0270943	22.0037	undirected
Misin01G041000 (undirected) Misin12G127600	0.0299358	11.4661	undirected
Misin01G041000 (undirected) Misin12G136700	0.0240356	6.57509	undirected
Misin01G041000 (undirected) Misin13G050000	0.029109	26.5892	undirected
Misin01G041000 (undirected) Misin13G119600	0.0252852	8.52024	undirected
Misin01G041000 (undirected) Misin13G149600	0.0403543	28.3364	undirected
Misin01G041000 (undirected) Misin14G148600	0.0244224	11.1925	undirected
Misin01G041000 (undirected) Misin15G193200	0.0279613	31.3126	undirected
Misin01G041000 (undirected) Misin16G055200	0.0278257	22.6324	undirected
Misin01G041000 (undirected) Misin16G117800	0.0273119	21.4416	undirected
Misin01G041000 (undirected) Misin16G194200	0.0218223	13.6623	undirected
Misin01G041000 (undirected) Misin17G050900	0.0225513	15.3952	undirected
Misin01G041000 (undirected) Misin17G140600	0.0331724	7.33886	undirected
Misin01G041000 (undirected) Misin17G182100	0.0314418	12.3456	undirected
Misin01G041000 (undirected) Misin17G197400	0.0249003	7.40869	undirected
Misin01G041000 (undirected) Misin17G213800	0.0286731	9.98659	undirected
Misin01G041000 (undirected) Misin18G063200	0.0341279	13.9499	undirected
Misin01G041000 (undirected) Misin18G072600	0.0219362	18.0706	undirected
Misin01G041000 (undirected) Misin18G215800	0.0257619	7.04946	undirected
Misin01G041000 (undirected) Misin18G269400	0.0346245	18.7456	undirected
Misin01G041000 (undirected) Misin18G281100	0.0272364	14.3165	undirected
Misin01G041000 (undirected) Misin19G096700	0.0202995	4.31865	undirected
Misin01G041000 (undirected) Misin19G148300	0.0215461	21.8818	undirected
Misin01G041000 (undirected) MisinT237900	0.020437	26.4012	undirected
Misin01G041000 (undirected) MisinT416500	0.0299128	4.90951	undirected
Misin01G041000 (undirected) MisinT473500	0.027844	23.4678	undirected
Misin01G041000 (undirected) MisinT485100	0.0264316	35.9452	undirected
Misin01G041000 (undirected) MisinT521500	0.0303843	16.9241	undirected
Misin01G045800 (undirected) Misin01G057200	0.0226939	8.10485	undirected
Misin01G045800 (undirected) Misin01G060500	0.0280794	16.0016	undirected
Misin01G045800 (undirected) Misin01G065900	0.0344898	7.90105	undirected
Misin01G045800 (undirected) Misin01G089100	0.0226765	8.19535	undirected
Misin01G045800 (undirected) Misin01G107000	0.0604369	13.0769	undirected
Misin01G045800 (undirected) Misin01G116400	0.026549	15.3736	undirected
Misin01G045800 (undirected) Misin01G139800	0.0246141	19.4722	undirected
Misin01G045800 (undirected) Misin01G174200	0.031296	7.52838	undirected
Misin01G045800 (undirected) Misin01G204700	0.0365894	7.06304	undirected
Misin01G045800 (undirected) Misin01G256900	0.0253139	7.66622	undirected
Misin01G045800 (undirected) Misin01G273200	0.0385815	9.43478	undirected
Misin01G045800 (undirected) Misin01G363600	0.0354333	9.30362	undirected
Misin01G045800 (undirected) Misin01G380700	0.0241627	8.01032	undirected
Misin01G045800 (undirected) Misin01G403500	0.0289159	9.92998	undirected
Misin01G045800 (undirected) Misin01G423600	0.0302615	6.21033	undirected
Misin01G045800 (undirected) Misin01G449900	0.0210966	16.8986	undirected
Misin01G045800 (undirected) Misin01G467700	0.0235187	9.15313	undirected
Misin01G045800 (undirected) Misin01G499400	0.0327551	9.08063	undirected
Misin01G045800 (undirected) Misin02G030200	0.0553982	6.12524	undirected
Misin01G045800 (undirected) Misin02G053900	0.0208891	18.4663	undirected
Misin01G045800 (undirected) Misin02G073800	0.0236368	38.6044	undirected
Misin01G045800 (undirected) Misin02G090200	0.0216132	8.50685	undirected
Misin01G045800 (undirected) Misin02G120100	0.0385703	10.7371	undirected
Misin01G045800 (undirected) Misin02G237000	0.0338788	7.18257	undirected
Misin01G045800 (undirected) Misin02G265400	0.0467636	4.83798	undirected
Misin01G045800 (undirected) Misin02G296400	0.0290743	11.7029	undirected
Misin01G045800 (undirected) Misin02G329700	0.0311652	10.605	undirected
Misin01G045800 (undirected) Misin02G344100	0.0316834	7.63534	undirected
Misin01G045800 (undirected) Misin02G363000	0.0458154	7.64045	undirected
Misin01G045800 (undirected) Misin02G366700	0.0211862	10.2679	undirected
Misin01G045800 (undirected) Misin02G403300	0.0234156	16.8395	undirected
Misin01G045800 (undirected) Misin02G421600	0.0272009	13.7807	undirected
Misin01G045800 (undirected) Misin02G434300	0.0714027	16.3407	undirected
Misin01G045800 (undirected) Misin02G461300	0.025524	10.6535	undirected
Misin01G045800 (undirected) Misin02G479000	0.0204622	11.9831	undirected
Misin01G045800 (undirected) Misin02G483800	0.0350498	9.62807	undirected
Misin01G045800 (undirected) Misin03G005500	0.0447807	6.14438	undirected
Misin01G045800 (undirected) Misin03G062800	0.0241631	23.7566	undirected
Misin01G045800 (undirected) Misin03G069600	0.0344606	13.0564	undirected
Misin01G045800 (undirected) Misin03G178600	0.0241192	38.5958	undirected
Misin01G045800 (undirected) Misin03G205900	0.0255112	7.91042	undirected
Misin01G045800 (undirected) Misin03G222000	0.0289815	10.9757	undirected
Misin01G045800 (undirected) Misin03G226300	0.024866	16.2107	undirected
Misin01G045800 (undirected) Misin03G305300	0.0507548	19.041	undirected
Misin01G045800 (undirected) Misin03G344800	0.0205723	11.7903	undirected
Misin01G045800 (undirected) Misin04G052100	0.033712	6.72066	undirected
Misin01G045800 (undirected) Misin04G103800	0.0231751	14.4431	undirected
Misin01G045800 (undirected) Misin04G104400	0.0226695	35.7706	undirected
Misin01G045800 (undirected) Misin04G198800	0.0396615	12.7904	undirected
Misin01G045800 (undirected) Misin04G224400	0.0363929	17.3658	undirected
Misin01G045800 (undirected) Misin04G238000	0.0243869	9.87915	undirected
Misin01G045800 (undirected) Misin04G246700	0.0409726	8.55967	undirected
Misin01G045800 (undirected) Misin04G250100	0.0235303	8.48339	undirected
Misin01G045800 (undirected) Misin04G280000	0.022041	14.086	undirected
Misin01G045800 (undirected) Misin04G292600	0.0283999	14.5526	undirected
Misin01G045800 (undirected) Misin04G382400	0.027096	15.8452	undirected
Misin01G045800 (undirected) Misin05G061300	0.0272502	9.237	undirected
Misin01G045800 (undirected) Misin05G063200	0.0237234	7.41793	undirected
Misin01G045800 (undirected) Misin05G092600	0.0422935	7.06201	undirected
Misin01G045800 (undirected) Misin05G119900	0.0218732	12.3438	undirected
Misin01G045800 (undirected) Misin05G127400	0.0365642	7.07469	undirected
Misin01G045800 (undirected) Misin05G217300	0.0200792	7.64339	undirected
Misin01G045800 (undirected) Misin05G371700	0.0226269	8.83953	undirected
Misin01G045800 (undirected) Misin06G008300	0.031972	16.9633	undirected
Misin01G045800 (undirected) Misin06G047000	0.0225856	12.318	undirected
Misin01G045800 (undirected) Misin06G151500	0.0290485	7.91938	undirected
Misin01G045800 (undirected) Misin06G154500	0.0202139	34.2136	undirected
Misin01G045800 (undirected) Misin06G204100	0.0240402	8.51466	undirected
Misin01G045800 (undirected) Misin06G207100	0.02955	9.32709	undirected
Misin01G045800 (undirected) Misin06G230000	0.0346428	9.41396	undirected
Misin01G045800 (undirected) Misin06G274600	0.0209003	12.6039	undirected
Misin01G045800 (undirected) Misin06G295000	0.0231175	9.21403	undirected
Misin01G045800 (undirected) Misin06G305400	0.0320348	7.55656	undirected
Misin01G045800 (undirected) Misin06G336700	0.0260723	9.70425	undirected
Misin01G045800 (undirected) Misin06G386100	0.0391567	12.8817	undirected
Misin01G045800 (undirected) Misin06G393900	0.0275755	9.33117	undirected
Misin01G045800 (undirected) Misin06G405200	0.0294133	8.75981	undirected
Misin01G045800 (undirected) Misin07G040200	0.0238815	17.3045	undirected
Misin01G045800 (undirected) Misin07G120800	0.0232485	8.06649	undirected
Misin01G045800 (undirected) Misin07G136700	0.0205243	24.7125	undirected
Misin01G045800 (undirected) Misin07G209100	0.0326723	7.11726	undirected
Misin01G045800 (undirected) Misin07G271000	0.0262675	8.20835	undirected
Misin01G045800 (undirected) Misin07G302600	0.0363794	13.7146	undirected
Misin01G045800 (undirected) Misin07G311400	0.0257765	11.9875	undirected
Misin01G045800 (undirected) Misin07G313700	0.0279275	7.27645	undirected
Misin01G045800 (undirected) Misin07G315700	0.0318495	9.72509	undirected
Misin01G045800 (undirected) Misin07G319300	0.0355474	6.6666	undirected
Misin01G045800 (undirected) Misin07G326500	0.0321697	9.90994	undirected
Misin01G045800 (undirected) Misin07G389500	0.0217712	42.531	undirected
Misin01G045800 (undirected) Misin07G408400	0.0299384	12.4275	undirected
Misin01G045800 (undirected) Misin07G418800	0.0318348	7.8059	undirected
Misin01G045800 (undirected) Misin07G420000	0.0280936	9.79277	undirected
Misin01G045800 (undirected) Misin07G450800	0.0255762	7.31529	undirected
Misin01G045800 (undirected) Misin08G016100	0.027917	12.0785	undirected
Misin01G045800 (undirected) Misin08G016700	0.024296	8.9361	undirected
Misin01G045800 (undirected) Misin08G022400	0.0277728	9.12697	undirected
Misin01G045800 (undirected) Misin08G038800	0.0320597	6.47256	undirected
Misin01G045800 (undirected) Misin08G184500	0.0310648	13.6573	undirected
Misin01G045800 (undirected) Misin08G229800	0.0234691	8.72943	undirected
Misin01G045800 (undirected) Misin08G300300	0.0271999	11.0626	undirected
Misin01G045800 (undirected) Misin08G319500	0.0221918	14.0769	undirected
Misin01G045800 (undirected) Misin08G330300	0.0390617	6.26837	undirected
Misin01G045800 (undirected) Misin09G094100	0.0274675	10.8336	undirected
Misin01G045800 (undirected) Misin09G176100	0.0225134	11.0951	undirected
Misin01G045800 (undirected) Misin10G148600	0.0240573	8.02681	undirected
Misin01G045800 (undirected) Misin11G031400	0.0216877	13.9038	undirected
Misin01G045800 (undirected) Misin11G040500	0.0201638	16.7277	undirected
Misin01G045800 (undirected) Misin11G065700	0.0267838	22.0225	undirected
Misin01G045800 (undirected) Misin11G160900	0.0203214	21.0924	undirected
Misin01G045800 (undirected) Misin11G173900	0.0468796	6.61552	undirected
Misin01G045800 (undirected) Misin12G049900	0.0228452	13.588	undirected
Misin01G045800 (undirected) Misin12G065400	0.0320633	9.70693	undirected
Misin01G045800 (undirected) Misin12G127600	0.0373452	6.23548	undirected
Misin01G045800 (undirected) Misin12G136700	0.0369466	7.93047	undirected
Misin01G045800 (undirected) Misin12G145200	0.0238071	13.5548	undirected
Misin01G045800 (undirected) Misin12G146700	0.0241734	9.31839	undirected
Misin01G045800 (undirected) Misin12G163900	0.0332746	8.57787	undirected
Misin01G045800 (undirected) Misin12G215600	0.0207709	7.38606	undirected
Misin01G045800 (undirected) Misin12G252600	0.0215479	14.3923	undirected
Misin01G045800 (undirected) Misin13G049100	0.0216153	9.68262	undirected
Misin01G045800 (undirected) Misin13G050000	0.0225701	22.5965	undirected
Misin01G045800 (undirected) Misin13G086500	0.0363534	12.5987	undirected
Misin01G045800 (undirected) Misin13G113900	0.0301229	30.9331	undirected
Misin01G045800 (undirected) Misin13G119600	0.0205657	10.0203	undirected
Misin01G045800 (undirected) Misin13G149600	0.0371253	20.0388	undirected
Misin01G045800 (undirected) Misin14G022200	0.0222994	13.9514	undirected
Misin01G045800 (undirected) Misin14G052800	0.0283382	10.6374	undirected
Misin01G045800 (undirected) Misin14G069700	0.0275281	7.06755	undirected
Misin01G045800 (undirected) Misin14G072400	0.0430595	7.42204	undirected
Misin01G045800 (undirected) Misin14G073000	0.0227767	9.08122	undirected
Misin01G045800 (undirected) Misin14G097700	0.0261665	7.04853	undirected
Misin01G045800 (undirected) Misin14G104600	0.0214936	8.04562	undirected
Misin01G045800 (undirected) Misin14G158600	0.0303234	7.6513	undirected
Misin01G045800 (undirected) Misin15G056100	0.0326142	10.2568	undirected
Misin01G045800 (undirected) Misin15G185100	0.0333943	7.4623	undirected
Misin01G045800 (undirected) Misin15G193200	0.0278797	28.3839	undirected
Misin01G045800 (undirected) Misin15G195000	0.0329847	10.0854	undirected
Misin01G045800 (undirected) Misin15G208600	0.0236129	10.0525	undirected
Misin01G045800 (undirected) Misin16G022800	0.0202806	10.4991	undirected
Misin01G045800 (undirected) Misin16G034500	0.029389	8.62161	undirected
Misin01G045800 (undirected) Misin16G055200	0.0758931	9.03413	undirected
Misin01G045800 (undirected) Misin16G058100	0.0276024	14.8931	undirected
Misin01G045800 (undirected) Misin16G064600	0.023998	23.1564	undirected
Misin01G045800 (undirected) Misin16G065200	0.0204037	10.5906	undirected
Misin01G045800 (undirected) Misin16G073800	0.044002	13.9376	undirected
Misin01G045800 (undirected) Misin16G112100	0.0267189	17.8294	undirected
Misin01G045800 (undirected) Misin16G117800	0.0401183	13.1378	undirected
Misin01G045800 (undirected) Misin16G144500	0.0246462	8.26852	undirected
Misin01G045800 (undirected) Misin16G191800	0.0273001	7.27768	undirected
Misin01G045800 (undirected) Misin16G194200	0.030677	6.71696	undirected
Misin01G045800 (undirected) Misin17G012800	0.0461797	13.8017	undirected
Misin01G045800 (undirected) Misin17G050900	0.0611694	5.83281	undirected
Misin01G045800 (undirected) Misin17G081600	0.039048	6.33929	undirected
Misin01G045800 (undirected) Misin17G084000	0.0204083	10.9161	undirected
Misin01G045800 (undirected) Misin17G138500	0.0297972	6.76277	undirected
Misin01G045800 (undirected) Misin17G173400	0.0220698	10.2546	undirected
Misin01G045800 (undirected) Misin17G182100	0.0319505	8.95597	undirected
Misin01G045800 (undirected) Misin17G195300	0.0266554	7.54953	undirected
Misin01G045800 (undirected) Misin17G209100	0.0200259	13.2092	undirected
Misin01G045800 (undirected) Misin17G213800	0.0428893	5.49025	undirected
Misin01G045800 (undirected) Misin17G248400	0.0279669	8.88351	undirected
Misin01G045800 (undirected) Misin17G249200	0.0210039	8.67379	undirected
Misin01G045800 (undirected) Misin18G072600	0.046163	7.07271	undirected
Misin01G045800 (undirected) Misin18G115100	0.0349146	7.53478	undirected
Misin01G045800 (undirected) Misin18G131400	0.028564	10.6356	undirected
Misin01G045800 (undirected) Misin18G144300	0.023015	16.6841	undirected
Misin01G045800 (undirected) Misin18G153300	0.0209338	9.76616	undirected
Misin01G045800 (undirected) Misin18G215800	0.0258559	9.53866	undirected
Misin01G045800 (undirected) Misin18G264700	0.0333666	15.2869	undirected
Misin01G045800 (undirected) Misin18G269400	0.0360424	10.7958	undirected
Misin01G045800 (undirected) Misin18G281100	0.0337253	6.85603	undirected
Misin01G045800 (undirected) Misin19G092700	0.0469907	6.0184	undirected
Misin01G045800 (undirected) Misin19G113900	0.0203608	9.16482	undirected
Misin01G045800 (undirected) Misin19G125600	0.0262957	9.24538	undirected
Misin01G045800 (undirected) Misin19G133600	0.0390616	6.76367	undirected
Misin01G045800 (undirected) Misin19G139800	0.0288038	14.5768	undirected
Misin01G045800 (undirected) Misin19G148300	0.0232409	18.597	undirected
Misin01G045800 (undirected) Misin19G219600	0.0287224	8.00431	undirected
Misin01G045800 (undirected) Misin19G224600	0.041854	10.9009	undirected
Misin01G045800 (undirected) MisinT053100	0.0217946	10.8083	undirected
Misin01G045800 (undirected) MisinT059700	0.0246586	8.36038	undirected
Misin01G045800 (undirected) MisinT085400	0.0274822	26.3923	undirected
Misin01G045800 (undirected) MisinT162300	0.0364817	6.02904	undirected
Misin01G045800 (undirected) MisinT256600	0.0233313	22.6831	undirected
Misin01G045800 (undirected) MisinT402000	0.0312207	8.28138	undirected
Misin01G045800 (undirected) MisinT404900	0.0206857	13.5187	undirected
Misin01G045800 (undirected) MisinT409500	0.0230884	12.363	undirected
Misin01G045800 (undirected) MisinT473500	0.038289	11.9306	undirected
Misin01G045800 (undirected) MisinT485100	0.020913	46.2032	undirected
Misin01G045800 (undirected) MisinT493200	0.0244959	8.20079	undirected
Misin01G045800 (undirected) MisinT513100	0.0214385	13.3113	undirected
Misin01G045800 (undirected) MisinT521500	0.027526	12.0975	undirected
Misin01G057200 (undirected) Misin01G060500	0.0447934	13.3402	undirected
Misin01G057200 (undirected) Misin01G089100	0.0296604	7.36916	undirected
Misin01G057200 (undirected) Misin01G107000	0.056645	14.4016	undirected
Misin01G057200 (undirected) Misin01G116400	0.0315894	13.1748	undirected
Misin01G057200 (undirected) Misin01G117700	0.0220749	8.56104	undirected
Misin01G057200 (undirected) Misin01G139800	0.055976	11.4947	undirected
Misin01G057200 (undirected) Misin01G256900	0.0218928	7.31938	undirected
Misin01G057200 (undirected) Misin01G363600	0.0307877	6.74092	undirected
Misin01G057200 (undirected) Misin01G376800	0.024408	12.8637	undirected
Misin01G057200 (undirected) Misin01G382100	0.0217267	7.54347	undirected
Misin01G057200 (undirected) Misin01G423600	0.0205595	7.81318	undirected
Misin01G057200 (undirected) Misin01G451600	0.0209191	18.9458	undirected
Misin01G057200 (undirected) Misin01G513300	0.0220341	4.57057	undirected
Misin01G057200 (undirected) Misin02G008800	0.0267775	8.29298	undirected
Misin01G057200 (undirected) Misin02G030200	0.027942	9.15009	undirected
Misin01G057200 (undirected) Misin02G041900	0.0212365	5.58954	undirected
Misin01G057200 (undirected) Misin02G053900	0.0320586	9.66065	undirected
Misin01G057200 (undirected) Misin02G073800	0.0576728	22.7724	undirected
Misin01G057200 (undirected) Misin02G135100	0.0319688	8.27981	undirected
Misin01G057200 (undirected) Misin02G265400	0.0213708	8.23536	undirected
Misin01G057200 (undirected) Misin02G282500	0.0268582	5.77576	undirected
Misin01G057200 (undirected) Misin02G329700	0.0315049	7.54617	undirected
Misin01G057200 (undirected) Misin02G421600	0.0460464	9.87802	undirected
Misin01G057200 (undirected) Misin02G434300	0.0616569	16.9814	undirected
Misin01G057200 (undirected) Misin02G461300	0.0284879	5.93026	undirected
Misin01G057200 (undirected) Misin03G062800	0.0361423	13.3732	undirected
Misin01G057200 (undirected) Misin03G098800	0.02063	10.792	undirected
Misin01G057200 (undirected) Misin03G178600	0.0600298	20.2024	undirected
Misin01G057200 (undirected) Misin03G249600	0.0227549	15.7091	undirected
Misin01G057200 (undirected) Misin03G305300	0.067714	17.4747	undirected
Misin01G057200 (undirected) Misin04G052100	0.0206631	4.64067	undirected
Misin01G057200 (undirected) Misin04G104400	0.066423	18.3869	undirected
Misin01G057200 (undirected) Misin04G198800	0.0581021	13.2674	undirected
Misin01G057200 (undirected) Misin04G224400	0.0471611	16.2892	undirected
Misin01G057200 (undirected) Misin04G245600	0.0315874	13.1379	undirected
Misin01G057200 (undirected) Misin04G246700	0.0356932	10.9877	undirected
Misin01G057200 (undirected) Misin04G280000	0.0201773	6.89699	undirected
Misin01G057200 (undirected) Misin04G361800	0.0507303	13.0296	undirected
Misin01G057200 (undirected) Misin05G127400	0.0277684	6.08354	undirected
Misin01G057200 (undirected) Misin05G128600	0.0258828	8.418	undirected
Misin01G057200 (undirected) Misin05G371700	0.0313159	8.36524	undirected
Misin01G057200 (undirected) Misin06G047000	0.0403651	10.1954	undirected
Misin01G057200 (undirected) Misin06G068900	0.0284592	8.94611	undirected
Misin01G057200 (undirected) Misin06G204100	0.0386398	5.09451	undirected
Misin01G057200 (undirected) Misin06G263400	0.0224148	14.4086	undirected
Misin01G057200 (undirected) Misin06G295000	0.0252152	11.255	undirected
Misin01G057200 (undirected) Misin06G342400	0.0333237	6.62404	undirected
Misin01G057200 (undirected) Misin06G396400	0.0233269	21.5304	undirected
Misin01G057200 (undirected) Misin07G040200	0.0390591	12.1896	undirected
Misin01G057200 (undirected) Misin07G136700	0.0438797	14.2063	undirected
Misin01G057200 (undirected) Misin07G235400	0.0253604	10.1733	undirected
Misin01G057200 (undirected) Misin07G245600	0.029552	9.76907	undirected
Misin01G057200 (undirected) Misin07G296500	0.0361558	8.47972	undirected
Misin01G057200 (undirected) Misin07G302600	0.0331082	9.22586	undirected
Misin01G057200 (undirected) Misin07G313700	0.0242539	5.2667	undirected
Misin01G057200 (undirected) Misin07G315700	0.0392993	9.53745	undirected
Misin01G057200 (undirected) Misin07G389500	0.0449654	17.3638	undirected
Misin01G057200 (undirected) Misin07G408400	0.0409788	10.0485	undirected
Misin01G057200 (undirected) Misin07G418800	0.0271355	6.36121	undirected
Misin01G057200 (undirected) Misin07G440600	0.0204722	12.1496	undirected
Misin01G057200 (undirected) Misin08G037700	0.0365535	12.7942	undirected
Misin01G057200 (undirected) Misin08G038200	0.0204236	7.26311	undirected
Misin01G057200 (undirected) Misin08G038800	0.0260171	9.20023	undirected
Misin01G057200 (undirected) Misin08G184500	0.0430628	8.14103	undirected
Misin01G057200 (undirected) Misin08G329900	0.0349573	8.68411	undirected
Misin01G057200 (undirected) Misin08G330000	0.0275016	4.02186	undirected
Misin01G057200 (undirected) Misin08G330300	0.0264174	9.63371	undirected
Misin01G057200 (undirected) Misin08G334000	0.0275453	9.35013	undirected
Misin01G057200 (undirected) Misin09G166600	0.0251689	33.888	undirected
Misin01G057200 (undirected) Misin09G203500	0.0497156	9.0252	undirected
Misin01G057200 (undirected) Misin10G152100	0.0446556	30.379	undirected
Misin01G057200 (undirected) Misin11G065700	0.0416853	12.3735	undirected
Misin01G057200 (undirected) Misin11G115000	0.0211377	8.7826	undirected
Misin01G057200 (undirected) Misin11G160900	0.0396284	9.17055	undirected
Misin01G057200 (undirected) Misin11G173900	0.0338521	10.6249	undirected
Misin01G057200 (undirected) Misin12G065400	0.0219204	5.07004	undirected
Misin01G057200 (undirected) Misin12G127600	0.0267717	9.10149	undirected
Misin01G057200 (undirected) Misin12G145200	0.0445212	7.12297	undirected
Misin01G057200 (undirected) Misin12G163900	0.0341407	11.1385	undirected
Misin01G057200 (undirected) Misin13G050000	0.0442012	13.7832	undirected
Misin01G057200 (undirected) Misin13G113900	0.0509777	18.9258	undirected
Misin01G057200 (undirected) Misin13G120900	0.0245815	3.09447	undirected
Misin01G057200 (undirected) Misin13G149600	0.0599918	16.5554	undirected
Misin01G057200 (undirected) Misin14G148600	0.0214272	8.14677	undirected
Misin01G057200 (undirected) Misin15G047700	0.0272408	5.49977	undirected
Misin01G057200 (undirected) Misin15G072600	0.0225319	15.2875	undirected
Misin01G057200 (undirected) Misin15G193200	0.045864	17.4337	undirected
Misin01G057200 (undirected) Misin16G055200	0.0367374	13.2119	undirected
Misin01G057200 (undirected) Misin16G112100	0.0361333	10.7816	undirected
Misin01G057200 (undirected) Misin16G117800	0.0368023	11.973	undirected
Misin01G057200 (undirected) Misin17G050900	0.0271983	10.6051	undirected
Misin01G057200 (undirected) Misin17G138500	0.0238249	10.0078	undirected
Misin01G057200 (undirected) Misin17G140600	0.0250853	6.23442	undirected
Misin01G057200 (undirected) Misin17G182100	0.02786	8.54625	undirected
Misin01G057200 (undirected) Misin17G209100	0.0330363	5.97108	undirected
Misin01G057200 (undirected) Misin17G213800	0.0225607	8.79863	undirected
Misin01G057200 (undirected) Misin17G248400	0.0207799	4.43719	undirected
Misin01G057200 (undirected) Misin17G249200	0.0203973	4.7445	undirected
Misin01G057200 (undirected) Misin18G040500	0.0217634	4.44786	undirected
Misin01G057200 (undirected) Misin18G072600	0.0310954	10.6044	undirected
Misin01G057200 (undirected) Misin18G111700	0.0216205	5.8604	undirected
Misin01G057200 (undirected) Misin18G131400	0.0225077	10.726	undirected
Misin01G057200 (undirected) Misin18G144300	0.0333117	13.3795	undirected
Misin01G057200 (undirected) Misin18G153300	0.022355	6.1341	undirected
Misin01G057200 (undirected) Misin18G264700	0.033912	10.5711	undirected
Misin01G057200 (undirected) Misin18G269400	0.0334419	11.0712	undirected
Misin01G057200 (undirected) Misin18G281100	0.0330964	8.16482	undirected
Misin01G057200 (undirected) Misin19G092700	0.0205384	10.6384	undirected
Misin01G057200 (undirected) Misin19G133600	0.0215071	5.70585	undirected
Misin01G057200 (undirected) Misin19G144300	0.0261756	4.57112	undirected
Misin01G057200 (undirected) Misin19G148300	0.0407137	11.4766	undirected
Misin01G057200 (undirected) Misin19G219600	0.0203699	9.14082	undirected
Misin01G057200 (undirected) Misin19G224600	0.0345771	8.36663	undirected
Misin01G057200 (undirected) MisinT059700	0.0324403	4.95998	undirected
Misin01G057200 (undirected) MisinT085400	0.0253513	13.2276	undirected
Misin01G057200 (undirected) MisinT162300	0.0322152	4.99375	undirected
Misin01G057200 (undirected) MisinT226600	0.0223012	5.00069	undirected
Misin01G057200 (undirected) MisinT237900	0.0295135	15.5475	undirected
Misin01G057200 (undirected) MisinT247100	0.0200347	12.5585	undirected
Misin01G057200 (undirected) MisinT253100	0.0205384	4.47026	undirected
Misin01G057200 (undirected) MisinT256600	0.0287117	13.2938	undirected
Misin01G057200 (undirected) MisinT308400	0.0315825	26.6146	undirected
Misin01G057200 (undirected) MisinT402000	0.0209135	11.1721	undirected
Misin01G057200 (undirected) MisinT430100	0.0280399	4.93416	undirected
Misin01G057200 (undirected) MisinT473500	0.0478375	12.7136	undirected
Misin01G057200 (undirected) MisinT485100	0.0500117	20.0975	undirected
Misin01G057200 (undirected) MisinT513100	0.0264284	8.65696	undirected
Misin01G057200 (undirected) MisinT521500	0.023012	10.5316	undirected
Misin01G060500 (undirected) Misin01G065900	0.024308	29.3298	undirected
Misin01G060500 (undirected) Misin01G075900	0.0443055	16.5328	undirected
Misin01G060500 (undirected) Misin01G089100	0.0317832	14.0894	undirected
Misin01G060500 (undirected) Misin01G107000	0.0804439	8.68451	undirected
Misin01G060500 (undirected) Misin01G116400	0.0404542	9.673	undirected
Misin01G060500 (undirected) Misin01G117700	0.0350322	13.2477	undirected
Misin01G060500 (undirected) Misin01G139800	0.0397094	11.921	undirected
Misin01G060500 (undirected) Misin01G143900	0.0307479	27.4784	undirected
Misin01G060500 (undirected) Misin01G146200	0.0266609	21.3144	undirected
Misin01G060500 (undirected) Misin01G174200	0.0421664	18.9178	undirected
Misin01G060500 (undirected) Misin01G196500	0.0234919	25.4126	undirected
Misin01G060500 (undirected) Misin01G204700	0.0333983	19.1583	undirected
Misin01G060500 (undirected) Misin01G209200	0.0324788	25.7976	undirected
Misin01G060500 (undirected) Misin01G218600	0.0320828	32.9559	undirected
Misin01G060500 (undirected) Misin01G229700	0.0340093	14.9399	undirected
Misin01G060500 (undirected) Misin01G256900	0.0236339	20.1687	undirected
Misin01G060500 (undirected) Misin01G273200	0.0292548	36.8121	undirected
Misin01G060500 (undirected) Misin01G293000	0.0371604	17.2418	undirected
Misin01G060500 (undirected) Misin01G363600	0.0501253	12.7569	undirected
Misin01G060500 (undirected) Misin01G376800	0.0340448	36.0879	undirected
Misin01G060500 (undirected) Misin01G380700	0.0522115	15.4415	undirected
Misin01G060500 (undirected) Misin01G398100	0.0307304	21.852	undirected
Misin01G060500 (undirected) Misin01G423600	0.0330929	15.0679	undirected
Misin01G060500 (undirected) Misin01G451600	0.043441	39.0475	undirected
Misin01G060500 (undirected) Misin01G451900	0.0296664	21.7306	undirected
Misin01G060500 (undirected) Misin01G488700	0.0390952	20.735	undirected
Misin01G060500 (undirected) Misin01G490000	0.050702	15.9094	undirected
Misin01G060500 (undirected) Misin01G499400	0.0430889	24.8116	undirected
Misin01G060500 (undirected) Misin01G501700	0.0239767	25.6841	undirected
Misin01G060500 (undirected) Misin01G513300	0.0364471	14.4069	undirected
Misin01G060500 (undirected) Misin02G008800	0.0276439	18.3829	undirected
Misin01G060500 (undirected) Misin02G030200	0.0377938	11.624	undirected
Misin01G060500 (undirected) Misin02G041900	0.0253497	21.7842	undirected
Misin01G060500 (undirected) Misin02G042800	0.0272298	44.9998	undirected
Misin01G060500 (undirected) Misin02G053900	0.0579549	12.1742	undirected
Misin01G060500 (undirected) Misin02G064500	0.0223105	24.6286	undirected
Misin01G060500 (undirected) Misin02G069300	0.0309005	32.7794	undirected
Misin01G060500 (undirected) Misin02G073800	0.0520541	16.6841	undirected
Misin01G060500 (undirected) Misin02G090200	0.0315221	19.8372	undirected
Misin01G060500 (undirected) Misin02G100200	0.0296155	32.869	undirected
Misin01G060500 (undirected) Misin02G114400	0.0387369	23.0317	undirected
Misin01G060500 (undirected) Misin02G116800	0.0232189	20.0577	undirected
Misin01G060500 (undirected) Misin02G120100	0.027698	41.0028	undirected
Misin01G060500 (undirected) Misin02G135100	0.0267429	17.5511	undirected
Misin01G060500 (undirected) Misin02G136100	0.0366095	35.7316	undirected
Misin01G060500 (undirected) Misin02G156400	0.027913	99.0472	undirected
Misin01G060500 (undirected) Misin02G164100	0.0217222	63.0449	undirected
Misin01G060500 (undirected) Misin02G179100	0.0224354	50.0707	undirected
Misin01G060500 (undirected) Misin02G237000	0.0424166	17.9771	undirected
Misin01G060500 (undirected) Misin02G265400	0.0295815	16.805	undirected
Misin01G060500 (undirected) Misin02G281600	0.023353	33.6736	undirected
Misin01G060500 (undirected) Misin02G282500	0.0284037	18.052	undirected
Misin01G060500 (undirected) Misin02G282700	0.0402757	21.6334	undirected
Misin01G060500 (undirected) Misin02G296400	0.0227776	39.6006	undirected
Misin01G060500 (undirected) Misin02G315900	0.0278462	32.377	undirected
Misin01G060500 (undirected) Misin02G329700	0.0334827	14.2812	undirected
Misin01G060500 (undirected) Misin02G344100	0.0346558	21.1158	undirected
Misin01G060500 (undirected) Misin02G363000	0.0288617	21.1077	undirected
Misin01G060500 (undirected) Misin02G366700	0.0524599	22.7322	undirected
Misin01G060500 (undirected) Misin02G369000	0.0238092	34.4594	undirected
Misin01G060500 (undirected) Misin02G403300	0.032321	22.9143	undirected
Misin01G060500 (undirected) Misin02G421600	0.0514295	8.95314	undirected
Misin01G060500 (undirected) Misin02G434300	0.0813372	7.56949	undirected
Misin01G060500 (undirected) Misin02G451200	0.0377776	25.8622	undirected
Misin01G060500 (undirected) Misin02G461300	0.0547785	8.82824	undirected
Misin01G060500 (undirected) Misin02G468700	0.0263529	18.4972	undirected
Misin01G060500 (undirected) Misin02G479000	0.0277641	24.6521	undirected
Misin01G060500 (undirected) Misin02G483800	0.0205102	27.9376	undirected
Misin01G060500 (undirected) Misin02G513700	0.0342721	21.3665	undirected
Misin01G060500 (undirected) Misin03G005500	0.0442804	19.6274	undirected
Misin01G060500 (undirected) Misin03G012500	0.0204356	48.5522	undirected
Misin01G060500 (undirected) Misin03G016100	0.0353451	44.9314	undirected
Misin01G060500 (undirected) Misin03G062800	0.0317579	22.5368	undirected
Misin01G060500 (undirected) Misin03G069600	0.035132	39.8895	undirected
Misin01G060500 (undirected) Misin03G098800	0.0462045	19.5558	undirected
Misin01G060500 (undirected) Misin03G102600	0.0203597	31.8272	undirected
Misin01G060500 (undirected) Misin03G119900	0.0282945	23.2253	undirected
Misin01G060500 (undirected) Misin03G178600	0.0642253	18.0623	undirected
Misin01G060500 (undirected) Misin03G205900	0.0230662	20.7986	undirected
Misin01G060500 (undirected) Misin03G222000	0.0227786	43.3807	undirected
Misin01G060500 (undirected) Misin03G226300	0.0239234	57.4083	undirected
Misin01G060500 (undirected) Misin03G242700	0.0261278	58.3122	undirected
Misin01G060500 (undirected) Misin03G245800	0.0265885	37.6	undirected
Misin01G060500 (undirected) Misin03G249600	0.0294296	30.5059	undirected
Misin01G060500 (undirected) Misin03G281000	0.0295469	31.0156	undirected
Misin01G060500 (undirected) Misin03G305300	0.0811656	7.3882	undirected
Misin01G060500 (undirected) Misin03G305500	0.0302604	44.5759	undirected
Misin01G060500 (undirected) Misin03G344800	0.044312	33.3009	undirected
Misin01G060500 (undirected) Misin04G015600	0.021038	37.0155	undirected
Misin01G060500 (undirected) Misin04G047900	0.025165	62.3517	undirected
Misin01G060500 (undirected) Misin04G052100	0.043287	17.6538	undirected
Misin01G060500 (undirected) Misin04G104400	0.0456302	21.017	undirected
Misin01G060500 (undirected) Misin04G151200	0.035453	20.5409	undirected
Misin01G060500 (undirected) Misin04G198800	0.0552535	8.56518	undirected
Misin01G060500 (undirected) Misin04G206200	0.0223663	24.5152	undirected
Misin01G060500 (undirected) Misin04G224400	0.0429981	10.6509	undirected
Misin01G060500 (undirected) Misin04G238000	0.0319073	32.0287	undirected
Misin01G060500 (undirected) Misin04G245600	0.0540992	12.3286	undirected
Misin01G060500 (undirected) Misin04G246700	0.0330095	11.8391	undirected
Misin01G060500 (undirected) Misin04G247500	0.0230039	33.5001	undirected
Misin01G060500 (undirected) Misin04G250100	0.0343541	22.4313	undirected
Misin01G060500 (undirected) Misin04G280000	0.0400403	14.3596	undirected
Misin01G060500 (undirected) Misin04G292600	0.0229806	60.5184	undirected
Misin01G060500 (undirected) Misin04G339200	0.0214187	80.012	undirected
Misin01G060500 (undirected) Misin04G361800	0.0521479	17.9298	undirected
Misin01G060500 (undirected) Misin04G382400	0.0211378	50.1477	undirected
Misin01G060500 (undirected) Misin05G057100	0.0290502	18.3005	undirected
Misin01G060500 (undirected) Misin05G061300	0.0229941	19.5603	undirected
Misin01G060500 (undirected) Misin05G063200	0.039187	13.865	undirected
Misin01G060500 (undirected) Misin05G092600	0.0390067	16.6991	undirected
Misin01G060500 (undirected) Misin05G111400	0.0341027	21.8757	undirected
Misin01G060500 (undirected) Misin05G127400	0.0308991	14.0703	undirected
Misin01G060500 (undirected) Misin05G128600	0.032181	13.9744	undirected
Misin01G060500 (undirected) Misin05G173200	0.0202546	201.712	undirected
Misin01G060500 (undirected) Misin05G217300	0.0235201	19.9208	undirected
Misin01G060500 (undirected) Misin05G254900	0.0305219	28.2556	undirected
Misin01G060500 (undirected) Misin05G266100	0.0202539	26.6271	undirected
Misin01G060500 (undirected) Misin05G281300	0.0352014	20.0674	undirected
Misin01G060500 (undirected) Misin05G293100	0.0214247	28.3557	undirected
Misin01G060500 (undirected) Misin05G298700	0.0458658	19.5706	undirected
Misin01G060500 (undirected) Misin05G309700	0.0244762	22.864	undirected
Misin01G060500 (undirected) Misin05G371200	0.0401804	16.7014	undirected
Misin01G060500 (undirected) Misin05G371700	0.0423916	9.06785	undirected
Misin01G060500 (undirected) Misin05G409700	0.022683	42.559	undirected
Misin01G060500 (undirected) Misin06G047000	0.0465083	7.0061	undirected
Misin01G060500 (undirected) Misin06G068900	0.0388783	18.5172	undirected
Misin01G060500 (undirected) Misin06G098600	0.0323055	19.1549	undirected
Misin01G060500 (undirected) Misin06G111400	0.0228117	45.5911	undirected
Misin01G060500 (undirected) Misin06G142500	0.0277442	21.7735	undirected
Misin01G060500 (undirected) Misin06G146800	0.0377181	25.8477	undirected
Misin01G060500 (undirected) Misin06G151500	0.0468686	21.9472	undirected
Misin01G060500 (undirected) Misin06G184200	0.0282115	28.9941	undirected
Misin01G060500 (undirected) Misin06G194600	0.0202285	74.1154	undirected
Misin01G060500 (undirected) Misin06G204100	0.050003	10.8564	undirected
Misin01G060500 (undirected) Misin06G207100	0.0237385	32.8963	undirected
Misin01G060500 (undirected) Misin06G230000	0.0390773	30.6309	undirected
Misin01G060500 (undirected) Misin06G257700	0.0290939	23.8592	undirected
Misin01G060500 (undirected) Misin06G263400	0.0328485	27.7729	undirected
Misin01G060500 (undirected) Misin06G270000	0.0474899	17.207	undirected
Misin01G060500 (undirected) Misin06G274600	0.0231785	35.4536	undirected
Misin01G060500 (undirected) Misin06G295000	0.0372799	13.2311	undirected
Misin01G060500 (undirected) Misin06G305400	0.0357434	18.568	undirected
Misin01G060500 (undirected) Misin06G317400	0.020652	31.4131	undirected
Misin01G060500 (undirected) Misin06G328400	0.0416752	15.8586	undirected
Misin01G060500 (undirected) Misin06G342400	0.0391415	10.1763	undirected
Misin01G060500 (undirected) Misin06G382500	0.0352182	13.3797	undirected
Misin01G060500 (undirected) Misin06G386100	0.0248133	52.6723	undirected
Misin01G060500 (undirected) Misin06G393900	0.047798	25.4227	undirected
Misin01G060500 (undirected) Misin06G396400	0.0341048	44.0623	undirected
Misin01G060500 (undirected) Misin06G405200	0.0413895	13.8175	undirected
Misin01G060500 (undirected) Misin06G408600	0.0297954	26.817	undirected
Misin01G060500 (undirected) Misin07G012700	0.0254124	39.7313	undirected
Misin01G060500 (undirected) Misin07G017000	0.0269602	37.445	undirected
Misin01G060500 (undirected) Misin07G035500	0.0218989	32.1794	undirected
Misin01G060500 (undirected) Misin07G039100	0.0325769	18.2991	undirected
Misin01G060500 (undirected) Misin07G040200	0.0563006	6.81477	undirected
Misin01G060500 (undirected) Misin07G051600	0.0219533	43.2281	undirected
Misin01G060500 (undirected) Misin07G120800	0.0568236	16.6555	undirected
Misin01G060500 (undirected) Misin07G136700	0.0365114	13.6303	undirected
Misin01G060500 (undirected) Misin07G141300	0.027042	94.2822	undirected
Misin01G060500 (undirected) Misin07G160900	0.0274593	121.398	undirected
Misin01G060500 (undirected) Misin07G199100	0.0294304	37.4175	undirected
Misin01G060500 (undirected) Misin07G205300	0.029741	26.9184	undirected
Misin01G060500 (undirected) Misin07G209100	0.0267576	21.8323	undirected
Misin01G060500 (undirected) Misin07G235400	0.0338387	12.8367	undirected
Misin01G060500 (undirected) Misin07G239400	0.0236399	86.5499	undirected
Misin01G060500 (undirected) Misin07G245600	0.0218084	21.3895	undirected
Misin01G060500 (undirected) Misin07G269200	0.0326304	34.7859	undirected
Misin01G060500 (undirected) Misin07G271000	0.0420963	21.9909	undirected
Misin01G060500 (undirected) Misin07G296500	0.0577121	10.2487	undirected
Misin01G060500 (undirected) Misin07G302600	0.0411376	16.8492	undirected
Misin01G060500 (undirected) Misin07G311400	0.0206959	42.014	undirected
Misin01G060500 (undirected) Misin07G313700	0.0233589	20.4399	undirected
Misin01G060500 (undirected) Misin07G315700	0.0519665	6.21735	undirected
Misin01G060500 (undirected) Misin07G319300	0.0452233	15.0683	undirected
Misin01G060500 (undirected) Misin07G319700	0.0367753	17.7828	undirected
Misin01G060500 (undirected) Misin07G320600	0.0445807	21.1837	undirected
Misin01G060500 (undirected) Misin07G343600	0.0440165	23.0707	undirected
Misin01G060500 (undirected) Misin07G346600	0.0213592	275.725	undirected
Misin01G060500 (undirected) Misin07G383600	0.020629	23.8242	undirected
Misin01G060500 (undirected) Misin07G389500	0.0515785	27.226	undirected
Misin01G060500 (undirected) Misin07G396800	0.0242077	49.9362	undirected
Misin01G060500 (undirected) Misin07G408400	0.0583689	5.27671	undirected
Misin01G060500 (undirected) Misin07G418800	0.0286316	16.5109	undirected
Misin01G060500 (undirected) Misin07G420000	0.0490861	29.619	undirected
Misin01G060500 (undirected) Misin07G426600	0.0216405	46.3631	undirected
Misin01G060500 (undirected) Misin07G440600	0.0309532	28.0168	undirected
Misin01G060500 (undirected) Misin07G450800	0.0347235	15.1012	undirected
Misin01G060500 (undirected) Misin07G529900	0.027393	29.0093	undirected
Misin01G060500 (undirected) Misin07G547600	0.0472484	22.1953	undirected
Misin01G060500 (undirected) Misin07G554100	0.0455564	14.0127	undirected
Misin01G060500 (undirected) Misin07G556600	0.051122	17.1637	undirected
Misin01G060500 (undirected) Misin08G003600	0.0300437	18.2941	undirected
Misin01G060500 (undirected) Misin08G016700	0.0256502	24.9305	undirected
Misin01G060500 (undirected) Misin08G022400	0.0363509	22.2839	undirected
Misin01G060500 (undirected) Misin08G024100	0.0491018	15.6129	undirected
Misin01G060500 (undirected) Misin08G034300	0.0334374	16.009	undirected
Misin01G060500 (undirected) Misin08G037700	0.0384097	17.8188	undirected
Misin01G060500 (undirected) Misin08G038200	0.0425697	14.048	undirected
Misin01G060500 (undirected) Misin08G038800	0.0228922	17.7433	undirected
Misin01G060500 (undirected) Misin08G074500	0.0320811	43.8789	undirected
Misin01G060500 (undirected) Misin08G076600	0.0281617	19.4811	undirected
Misin01G060500 (undirected) Misin08G088000	0.0573875	15.1384	undirected
Misin01G060500 (undirected) Misin08G115400	0.0205086	94.959	undirected
Misin01G060500 (undirected) Misin08G156200	0.0374259	35.8644	undirected
Misin01G060500 (undirected) Misin08G179100	0.0213294	21.7154	undirected
Misin01G060500 (undirected) Misin08G184500	0.0483068	10.1425	undirected
Misin01G060500 (undirected) Misin08G227200	0.0300092	28.3968	undirected
Misin01G060500 (undirected) Misin08G227400	0.0266987	22.7547	undirected
Misin01G060500 (undirected) Misin08G229800	0.0341604	21.8078	undirected
Misin01G060500 (undirected) Misin08G243900	0.0314391	19.5693	undirected
Misin01G060500 (undirected) Misin08G287300	0.0351734	18.0481	undirected
Misin01G060500 (undirected) Misin08G300300	0.0229879	39.654	undirected
Misin01G060500 (undirected) Misin08G314000	0.0277595	31.9779	undirected
Misin01G060500 (undirected) Misin08G329900	0.0450342	17.8426	undirected
Misin01G060500 (undirected) Misin08G330000	0.0478789	14.3738	undirected
Misin01G060500 (undirected) Misin08G330300	0.0307232	13.5987	undirected
Misin01G060500 (undirected) Misin08G334000	0.0534646	9.16058	undirected
Misin01G060500 (undirected) Misin09G094100	0.0427722	31.3419	undirected
Misin01G060500 (undirected) Misin09G128800	0.06026	21.9636	undirected
Misin01G060500 (undirected) Misin09G142100	0.0248885	64.822	undirected
Misin01G060500 (undirected) Misin09G166500	0.0312641	36.0821	undirected
Misin01G060500 (undirected) Misin09G166600	0.037933	66.08	undirected
Misin01G060500 (undirected) Misin09G176100	0.0286442	19.706	undirected
Misin01G060500 (undirected) Misin09G203500	0.0475647	11.3271	undirected
Misin01G060500 (undirected) Misin10G020500	0.0327543	17.9874	undirected
Misin01G060500 (undirected) Misin10G148600	0.0524672	14.9476	undirected
Misin01G060500 (undirected) Misin10G152100	0.0502701	48.3079	undirected
Misin01G060500 (undirected) Misin11G065700	0.0721783	8.24201	undirected
Misin01G060500 (undirected) Misin11G115000	0.0538597	14.0382	undirected
Misin01G060500 (undirected) Misin11G130700	0.0285654	22.7096	undirected
Misin01G060500 (undirected) Misin11G144400	0.0244384	30.6722	undirected
Misin01G060500 (undirected) Misin11G148700	0.0433421	17.1746	undirected
Misin01G060500 (undirected) Misin11G150100	0.0239405	34.4844	undirected
Misin01G060500 (undirected) Misin11G160900	0.0485362	16.8257	undirected
Misin01G060500 (undirected) Misin11G172000	0.0274434	26.6835	undirected
Misin01G060500 (undirected) Misin11G173900	0.0390839	12.4944	undirected
Misin01G060500 (undirected) Misin12G049900	0.0220946	50.3333	undirected
Misin01G060500 (undirected) Misin12G065400	0.069877	11.3764	undirected
Misin01G060500 (undirected) Misin12G065900	0.0269577	19.8345	undirected
Misin01G060500 (undirected) Misin12G127600	0.04034	13.1831	undirected
Misin01G060500 (undirected) Misin12G136700	0.053417	15.1332	undirected
Misin01G060500 (undirected) Misin12G145200	0.0392743	10.8719	undirected
Misin01G060500 (undirected) Misin12G146700	0.0376994	24.39	undirected
Misin01G060500 (undirected) Misin12G153300	0.0250209	39.6197	undirected
Misin01G060500 (undirected) Misin12G163900	0.0333572	13.1936	undirected
Misin01G060500 (undirected) Misin12G173200	0.0344488	26.1556	undirected
Misin01G060500 (undirected) Misin12G211400	0.0209635	18.4271	undirected
Misin01G060500 (undirected) Misin12G215600	0.038853	14.8187	undirected
Misin01G060500 (undirected) Misin12G257900	0.0481921	15.1875	undirected
Misin01G060500 (undirected) Misin13G049100	0.0271599	28.5196	undirected
Misin01G060500 (undirected) Misin13G049900	0.0300154	19.9745	undirected
Misin01G060500 (undirected) Misin13G050000	0.0366192	12.6918	undirected
Misin01G060500 (undirected) Misin13G067500	0.0289515	18.2542	undirected
Misin01G060500 (undirected) Misin13G086500	0.0247852	50.5465	undirected
Misin01G060500 (undirected) Misin13G113900	0.0416533	22.1131	undirected
Misin01G060500 (undirected) Misin13G115400	0.0248305	19.2462	undirected
Misin01G060500 (undirected) Misin13G119600	0.0446569	16.1397	undirected
Misin01G060500 (undirected) Misin13G120900	0.0424155	14.5651	undirected
Misin01G060500 (undirected) Misin13G149600	0.0804104	6.24618	undirected
Misin01G060500 (undirected) Misin13G162300	0.0365739	15.2308	undirected
Misin01G060500 (undirected) Misin13G167500	0.036763	38.9188	undirected
Misin01G060500 (undirected) Misin13G191700	0.0216075	41.7661	undirected
Misin01G060500 (undirected) Misin14G069700	0.0344476	16.5642	undirected
Misin01G060500 (undirected) Misin14G072400	0.0242454	25.41	undirected
Misin01G060500 (undirected) Misin14G073000	0.0382031	22.7248	undirected
Misin01G060500 (undirected) Misin14G085900	0.0246035	44.0235	undirected
Misin01G060500 (undirected) Misin14G097700	0.022556	19.1541	undirected
Misin01G060500 (undirected) Misin14G104600	0.0244563	24.1456	undirected
Misin01G060500 (undirected) Misin14G148600	0.0311346	13.5309	undirected
Misin01G060500 (undirected) Misin14G158600	0.0321183	24.0321	undirected
Misin01G060500 (undirected) Misin15G024600	0.0276624	31.4695	undirected
Misin01G060500 (undirected) Misin15G047700	0.0521828	12.0739	undirected
Misin01G060500 (undirected) Misin15G072600	0.0286657	58.7736	undirected
Misin01G060500 (undirected) Misin15G085100	0.0350964	28.4463	undirected
Misin01G060500 (undirected) Misin15G162500	0.0211754	103.686	undirected
Misin01G060500 (undirected) Misin15G185100	0.0256966	21.561	undirected
Misin01G060500 (undirected) Misin15G193200	0.0614852	9.38249	undirected
Misin01G060500 (undirected) Misin15G195000	0.0292245	30.9634	undirected
Misin01G060500 (undirected) Misin15G207200	0.0213445	28.7478	undirected
Misin01G060500 (undirected) Misin15G208600	0.0304391	28.968	undirected
Misin01G060500 (undirected) Misin16G020200	0.0265551	18.0551	undirected
Misin01G060500 (undirected) Misin16G022800	0.0255668	18.0185	undirected
Misin01G060500 (undirected) Misin16G034500	0.0241208	22.9929	undirected
Misin01G060500 (undirected) Misin16G036200	0.0210341	22.9677	undirected
Misin01G060500 (undirected) Misin16G055200	0.0529544	11.4597	undirected
Misin01G060500 (undirected) Misin16G058100	0.0263896	52.8738	undirected
Misin01G060500 (undirected) Misin16G065200	0.0428702	15.0721	undirected
Misin01G060500 (undirected) Misin16G073800	0.0214461	53.8697	undirected
Misin01G060500 (undirected) Misin16G112100	0.035504	13.2924	undirected
Misin01G060500 (undirected) Misin16G117800	0.0618061	6.01939	undirected
Misin01G060500 (undirected) Misin16G144500	0.0394393	20.7425	undirected
Misin01G060500 (undirected) Misin16G145100	0.0203423	40.1461	undirected
Misin01G060500 (undirected) Misin16G191800	0.0316721	14.2079	undirected
Misin01G060500 (undirected) Misin16G194200	0.0281089	18.2482	undirected
Misin01G060500 (undirected) Misin16G217300	0.0295188	35.6461	undirected
Misin01G060500 (undirected) Misin16G248000	0.0353204	14.8962	undirected
Misin01G060500 (undirected) Misin17G012800	0.0238108	52.7625	undirected
Misin01G060500 (undirected) Misin17G036900	0.0291577	23.8384	undirected
Misin01G060500 (undirected) Misin17G050900	0.0413094	14.8014	undirected
Misin01G060500 (undirected) Misin17G060600	0.0226886	61.384	undirected
Misin01G060500 (undirected) Misin17G077700	0.0239469	40.4861	undirected
Misin01G060500 (undirected) Misin17G081600	0.0344763	14.7436	undirected
Misin01G060500 (undirected) Misin17G113700	0.0243257	56.4142	undirected
Misin01G060500 (undirected) Misin17G137800	0.0239566	37.289	undirected
Misin01G060500 (undirected) Misin17G138500	0.0329586	13.1681	undirected
Misin01G060500 (undirected) Misin17G140600	0.0322715	13.7293	undirected
Misin01G060500 (undirected) Misin17G182100	0.0547608	7.53745	undirected
Misin01G060500 (undirected) Misin17G195300	0.0218887	25.3728	undirected
Misin01G060500 (undirected) Misin17G197400	0.0375472	14.3104	undirected
Misin01G060500 (undirected) Misin17G202500	0.0308018	24.8079	undirected
Misin01G060500 (undirected) Misin17G203900	0.0438358	20.7798	undirected
Misin01G060500 (undirected) Misin17G209100	0.0492427	12.9738	undirected
Misin01G060500 (undirected) Misin17G213800	0.035808	16.3449	undirected
Misin01G060500 (undirected) Misin17G248400	0.0306439	14.5378	undirected
Misin01G060500 (undirected) Misin17G249200	0.0441918	13.9883	undirected
Misin01G060500 (undirected) Misin18G010900	0.0386217	40.5802	undirected
Misin01G060500 (undirected) Misin18G016500	0.0318785	21.3476	undirected
Misin01G060500 (undirected) Misin18G030900	0.0401881	56.3214	undirected
Misin01G060500 (undirected) Misin18G040500	0.0396607	14.4206	undirected
Misin01G060500 (undirected) Misin18G056700	0.0330898	14.9331	undirected
Misin01G060500 (undirected) Misin18G063200	0.0438582	12.4996	undirected
Misin01G060500 (undirected) Misin18G065700	0.0432136	19.2814	undirected
Misin01G060500 (undirected) Misin18G071400	0.0372481	24.6313	undirected
Misin01G060500 (undirected) Misin18G072600	0.0292697	13.8357	undirected
Misin01G060500 (undirected) Misin18G111700	0.0362816	17.8322	undirected
Misin01G060500 (undirected) Misin18G115100	0.0250346	24.1275	undirected
Misin01G060500 (undirected) Misin18G144300	0.0255237	18.8494	undirected
Misin01G060500 (undirected) Misin18G153300	0.0302533	23.8912	undirected
Misin01G060500 (undirected) Misin18G164400	0.0239329	62.3278	undirected
Misin01G060500 (undirected) Misin18G215800	0.0608761	11.4908	undirected
Misin01G060500 (undirected) Misin18G264700	0.0518241	14.6011	undirected
Misin01G060500 (undirected) Misin18G269400	0.0392	8.40374	undirected
Misin01G060500 (undirected) Misin18G270900	0.0260214	35.5791	undirected
Misin01G060500 (undirected) Misin18G281100	0.0344239	9.86403	undirected
Misin01G060500 (undirected) Misin19G050000	0.0268649	42.732	undirected
Misin01G060500 (undirected) Misin19G055700	0.0390305	14.71	undirected
Misin01G060500 (undirected) Misin19G067300	0.0267677	15.0522	undirected
Misin01G060500 (undirected) Misin19G092700	0.0313094	18.1789	undirected
Misin01G060500 (undirected) Misin19G096700	0.0379537	22.4703	undirected
Misin01G060500 (undirected) Misin19G099600	0.0214543	29.8988	undirected
Misin01G060500 (undirected) Misin19G113900	0.0305303	18.6557	undirected
Misin01G060500 (undirected) Misin19G133600	0.0385315	19.3876	undirected
Misin01G060500 (undirected) Misin19G139800	0.031832	40.9974	undirected
Misin01G060500 (undirected) Misin19G144300	0.0388909	16.5055	undirected
Misin01G060500 (undirected) Misin19G148300	0.0480342	9.38535	undirected
Misin01G060500 (undirected) Misin19G157900	0.0281248	42.4352	undirected
Misin01G060500 (undirected) Misin19G224600	0.0544182	10.6661	undirected
Misin01G060500 (undirected) MisinT033800	0.0212453	27.2625	undirected
Misin01G060500 (undirected) MisinT053100	0.0505006	16.7377	undirected
Misin01G060500 (undirected) MisinT059700	0.0328643	14.925	undirected
Misin01G060500 (undirected) MisinT084500	0.024197	24.1325	undirected
Misin01G060500 (undirected) MisinT085400	0.0378993	20.7374	undirected
Misin01G060500 (undirected) MisinT089300	0.0305893	22.3614	undirected
Misin01G060500 (undirected) MisinT131200	0.0255725	49.7521	undirected
Misin01G060500 (undirected) MisinT162300	0.0425664	13.2379	undirected
Misin01G060500 (undirected) MisinT226600	0.0285412	19.869	undirected
Misin01G060500 (undirected) MisinT236300	0.0321991	42.347	undirected
Misin01G060500 (undirected) MisinT237900	0.0352695	25.651	undirected
Misin01G060500 (undirected) MisinT247100	0.0268731	27.9426	undirected
Misin01G060500 (undirected) MisinT247200	0.0252425	27.9388	undirected
Misin01G060500 (undirected) MisinT249000	0.0270336	24.4046	undirected
Misin01G060500 (undirected) MisinT253100	0.0534104	17.0869	undirected
Misin01G060500 (undirected) MisinT256600	0.0299586	21.9397	undirected
Misin01G060500 (undirected) MisinT308400	0.0320676	55.2313	undirected
Misin01G060500 (undirected) MisinT343600	0.0254367	19.6291	undirected
Misin01G060500 (undirected) MisinT404900	0.051544	33.6022	undirected
Misin01G060500 (undirected) MisinT409500	0.051129	15.4893	undirected
Misin01G060500 (undirected) MisinT416500	0.0308914	20.5307	undirected
Misin01G060500 (undirected) MisinT430100	0.0251297	17.1333	undirected
Misin01G060500 (undirected) MisinT473500	0.0409037	9.41788	undirected
Misin01G060500 (undirected) MisinT485100	0.0510789	21.8829	undirected
Misin01G060500 (undirected) MisinT493200	0.0438013	19.2437	undirected
Misin01G060500 (undirected) MisinT505500	0.0200134	46.5779	undirected
Misin01G060500 (undirected) MisinT513100	0.0320849	14.4806	undirected
Misin01G060500 (undirected) MisinT521500	0.0430248	9.83513	undirected
Misin01G065900 (undirected) Misin01G089100	0.0248906	9.34742	undirected
Misin01G065900 (undirected) Misin01G107000	0.0563961	22.9797	undirected
Misin01G065900 (undirected) Misin01G116400	0.0273826	27.3612	undirected
Misin01G065900 (undirected) Misin01G139800	0.025426	34.8813	undirected
Misin01G065900 (undirected) Misin01G174200	0.0223454	4.87173	undirected
Misin01G065900 (undirected) Misin01G204700	0.0216206	5.00407	undirected
Misin01G065900 (undirected) Misin01G256900	0.0224501	6.95335	undirected
Misin01G065900 (undirected) Misin01G328400	0.0234238	5.25566	undirected
Misin01G065900 (undirected) Misin01G363600	0.0232243	13.6054	undirected
Misin01G065900 (undirected) Misin01G423600	0.0335155	7.04348	undirected
Misin01G065900 (undirected) Misin01G449900	0.0259642	6.91223	undirected
Misin01G065900 (undirected) Misin01G513300	0.0209317	7.88899	undirected
Misin01G065900 (undirected) Misin02G026900	0.0231899	13.9645	undirected
Misin01G065900 (undirected) Misin02G030200	0.025831	14.0056	undirected
Misin01G065900 (undirected) Misin02G073800	0.028439	77.2028	undirected
Misin01G065900 (undirected) Misin02G120100	0.0204886	5.11077	undirected
Misin01G065900 (undirected) Misin02G265400	0.0263531	8.56859	undirected
Misin01G065900 (undirected) Misin02G344100	0.0200569	4.69526	undirected
Misin01G065900 (undirected) Misin02G434300	0.0559109	31.1317	undirected
Misin01G065900 (undirected) Misin02G483800	0.020343	6.92006	undirected
Misin01G065900 (undirected) Misin03G005500	0.0262408	5.78722	undirected
Misin01G065900 (undirected) Misin03G178600	0.0211818	73.2629	undirected
Misin01G065900 (undirected) Misin03G222000	0.0234181	4.46433	undirected
Misin01G065900 (undirected) Misin03G305300	0.0406233	38.2763	undirected
Misin01G065900 (undirected) Misin04G198800	0.0493914	24.9373	undirected
Misin01G065900 (undirected) Misin04G224400	0.0401162	34.2996	undirected
Misin01G065900 (undirected) Misin04G246700	0.0332752	16.1545	undirected
Misin01G065900 (undirected) Misin04G250100	0.0201567	5.13822	undirected
Misin01G065900 (undirected) Misin04G382400	0.0243752	8.95199	undirected
Misin01G065900 (undirected) Misin05G063200	0.0234436	6.96412	undirected
Misin01G065900 (undirected) Misin05G217300	0.0250676	5.05414	undirected
Misin01G065900 (undirected) Misin05G371700	0.0244228	13.5284	undirected
Misin01G065900 (undirected) Misin06G047000	0.0352899	19.8103	undirected
Misin01G065900 (undirected) Misin06G207100	0.0278829	4.05874	undirected
Misin01G065900 (undirected) Misin06G295000	0.0235586	14.0894	undirected
Misin01G065900 (undirected) Misin06G305400	0.0260434	4.96878	undirected
Misin01G065900 (undirected) Misin07G039100	0.0241199	6.2354	undirected
Misin01G065900 (undirected) Misin07G235400	0.0218387	18.6115	undirected
Misin01G065900 (undirected) Misin07G313700	0.021733	6.34894	undirected
Misin01G065900 (undirected) Misin07G315700	0.025437	18.0024	undirected
Misin01G065900 (undirected) Misin07G319300	0.0228855	5.57011	undirected
Misin01G065900 (undirected) Misin07G319700	0.020334	7.61285	undirected
Misin01G065900 (undirected) Misin07G326500	0.0223592	7.34231	undirected
Misin01G065900 (undirected) Misin07G408400	0.0230545	22.3356	undirected
Misin01G065900 (undirected) Misin08G016100	0.0212106	6.09505	undirected
Misin01G065900 (undirected) Misin08G037700	0.0212299	39.1008	undirected
Misin01G065900 (undirected) Misin08G038800	0.0245085	10.0235	undirected
Misin01G065900 (undirected) Misin08G300300	0.0201722	4.67257	undirected
Misin01G065900 (undirected) Misin08G330300	0.0319842	11.3529	undirected
Misin01G065900 (undirected) Misin11G173900	0.0467272	12.2646	undirected
Misin01G065900 (undirected) Misin11G236300	0.0222966	7.00959	undirected
Misin01G065900 (undirected) Misin12G049900	0.0200315	5.58609	undirected
Misin01G065900 (undirected) Misin12G127600	0.0293926	9.37623	undirected
Misin01G065900 (undirected) Misin12G163900	0.0306582	15.5174	undirected
Misin01G065900 (undirected) Misin12G192900	0.0242737	5.50949	undirected
Misin01G065900 (undirected) Misin13G050000	0.0211331	42.4905	undirected
Misin01G065900 (undirected) Misin13G067500	0.0219789	7.45212	undirected
Misin01G065900 (undirected) Misin13G119600	0.0202804	8.70807	undirected
Misin01G065900 (undirected) Misin13G149600	0.0291934	40.4808	undirected
Misin01G065900 (undirected) Misin14G097700	0.0304911	4.94131	undirected
Misin01G065900 (undirected) Misin14G104600	0.0274782	8.02166	undirected
Misin01G065900 (undirected) Misin14G158600	0.0243497	3.92808	undirected
Misin01G065900 (undirected) Misin15G193200	0.0207608	55.2094	undirected
Misin01G065900 (undirected) Misin15G195000	0.0322885	4.33158	undirected
Misin01G065900 (undirected) Misin16G034500	0.048521	8.5235	undirected
Misin01G065900 (undirected) Misin16G055200	0.0621518	17.5895	undirected
Misin01G065900 (undirected) Misin16G073800	0.0237412	5.90528	undirected
Misin01G065900 (undirected) Misin16G117800	0.0269613	24.6912	undirected
Misin01G065900 (undirected) Misin16G194200	0.0441835	8.15692	undirected
Misin01G065900 (undirected) Misin17G050900	0.0588283	9.82091	undirected
Misin01G065900 (undirected) Misin17G081600	0.0235372	6.31576	undirected
Misin01G065900 (undirected) Misin17G138500	0.026625	11.0056	undirected
Misin01G065900 (undirected) Misin17G182100	0.0272312	13.7558	undirected
Misin01G065900 (undirected) Misin17G195300	0.0354592	5.71628	undirected
Misin01G065900 (undirected) Misin17G213800	0.04073	7.44605	undirected
Misin01G065900 (undirected) Misin18G072600	0.0541323	12.6013	undirected
Misin01G065900 (undirected) Misin18G131400	0.0287148	16.3019	undirected
Misin01G065900 (undirected) Misin18G144300	0.0241351	29.1037	undirected
Misin01G065900 (undirected) Misin18G264700	0.0208583	22.765	undirected
Misin01G065900 (undirected) Misin18G269400	0.0309751	20.5292	undirected
Misin01G065900 (undirected) Misin18G281100	0.0373203	12.2006	undirected
Misin01G065900 (undirected) Misin19G092700	0.0472993	8.81177	undirected
Misin01G065900 (undirected) Misin19G219600	0.0276276	5.18268	undirected
Misin01G065900 (undirected) Misin19G224600	0.0227741	19.0346	undirected
Misin01G065900 (undirected) MisinT402000	0.0359166	10.2543	undirected
Misin01G065900 (undirected) MisinT409500	0.0220819	12.3958	undirected
Misin01G065900 (undirected) MisinT473500	0.0360163	23.6911	undirected
Misin01G065900 (undirected) MisinT521500	0.0326719	17.1922	undirected
Misin01G075900 (undirected) Misin01G107000	0.0304937	20.7369	undirected
Misin01G075900 (undirected) Misin01G116400	0.0229851	18.3348	undirected
Misin01G075900 (undirected) Misin01G139800	0.023376	16.038	undirected
Misin01G075900 (undirected) Misin01G293000	0.0237566	7.20374	undirected
Misin01G075900 (undirected) Misin01G363600	0.0240463	9.52414	undirected
Misin01G075900 (undirected) Misin01G451600	0.0387381	14.7142	undirected
Misin01G075900 (undirected) Misin02G030200	0.0261337	12.3063	undirected
Misin01G075900 (undirected) Misin02G042800	0.0203174	8.04363	undirected
Misin01G075900 (undirected) Misin02G053900	0.0427963	9.83719	undirected
Misin01G075900 (undirected) Misin02G073800	0.0493454	26.6519	undirected
Misin01G075900 (undirected) Misin02G329700	0.0214242	10.7563	undirected
Misin01G075900 (undirected) Misin02G421600	0.0288372	13.1815	undirected
Misin01G075900 (undirected) Misin02G434300	0.0419428	23.5303	undirected
Misin01G075900 (undirected) Misin02G451200	0.0225891	4.08336	undirected
Misin01G075900 (undirected) Misin02G461300	0.0235855	7.6699	undirected
Misin01G075900 (undirected) Misin02G513700	0.0228426	9.19041	undirected
Misin01G075900 (undirected) Misin03G062800	0.0226704	16.9461	undirected
Misin01G075900 (undirected) Misin03G098800	0.0264331	8.90377	undirected
Misin01G075900 (undirected) Misin03G178600	0.0475725	22.8122	undirected
Misin01G075900 (undirected) Misin03G242700	0.0301385	13.6766	undirected
Misin01G075900 (undirected) Misin03G249600	0.0284026	14.6026	undirected
Misin01G075900 (undirected) Misin03G305300	0.0444035	23.2707	undirected
Misin01G075900 (undirected) Misin04G104400	0.0351065	23.3515	undirected
Misin01G075900 (undirected) Misin04G198800	0.0288803	19.6646	undirected
Misin01G075900 (undirected) Misin04G224400	0.0359595	21.8412	undirected
Misin01G075900 (undirected) Misin04G245600	0.0347186	14.1413	undirected
Misin01G075900 (undirected) Misin04G280000	0.0265184	7.14527	undirected
Misin01G075900 (undirected) Misin04G339200	0.0238936	15.5362	undirected
Misin01G075900 (undirected) Misin04G361800	0.0298578	14.7233	undirected
Misin01G075900 (undirected) Misin05G128600	0.0217952	10.6576	undirected
Misin01G075900 (undirected) Misin05G254900	0.0239694	4.28638	undirected
Misin01G075900 (undirected) Misin06G047000	0.0224828	14.6666	undirected
Misin01G075900 (undirected) Misin06G068900	0.0261443	9.64593	undirected
Misin01G075900 (undirected) Misin06G204100	0.0204108	7.89102	undirected
Misin01G075900 (undirected) Misin06G263400	0.0248762	13.0954	undirected
Misin01G075900 (undirected) Misin06G295000	0.0228366	15.229	undirected
Misin01G075900 (undirected) Misin06G342400	0.0201446	9.07505	undirected
Misin01G075900 (undirected) Misin06G396400	0.0307972	18.9696	undirected
Misin01G075900 (undirected) Misin07G040200	0.0449375	14.9743	undirected
Misin01G075900 (undirected) Misin07G120800	0.0221246	5.52982	undirected
Misin01G075900 (undirected) Misin07G136700	0.0255644	18.8577	undirected
Misin01G075900 (undirected) Misin07G235400	0.0246715	13.3739	undirected
Misin01G075900 (undirected) Misin07G269200	0.0281234	9.29223	undirected
Misin01G075900 (undirected) Misin07G296500	0.0260618	9.96336	undirected
Misin01G075900 (undirected) Misin07G302600	0.0323844	11.4883	undirected
Misin01G075900 (undirected) Misin07G315700	0.0328052	13.0164	undirected
Misin01G075900 (undirected) Misin07G319700	0.0200709	7.67931	undirected
Misin01G075900 (undirected) Misin07G389500	0.0358347	18.7576	undirected
Misin01G075900 (undirected) Misin07G408400	0.0343704	13.1008	undirected
Misin01G075900 (undirected) Misin07G440600	0.0203797	11.2373	undirected
Misin01G075900 (undirected) Misin07G547600	0.0237288	6.08029	undirected
Misin01G075900 (undirected) Misin08G037700	0.0248874	16.5355	undirected
Misin01G075900 (undirected) Misin08G038200	0.0213211	7.84145	undirected
Misin01G075900 (undirected) Misin08G184500	0.0260983	10.9749	undirected
Misin01G075900 (undirected) Misin08G227200	0.0245337	8.11746	undirected
Misin01G075900 (undirected) Misin08G329900	0.0210226	9.33371	undirected
Misin01G075900 (undirected) Misin08G334000	0.0379172	9.77896	undirected
Misin01G075900 (undirected) Misin09G166600	0.0450027	27.2903	undirected
Misin01G075900 (undirected) Misin09G203500	0.0222266	11.677	undirected
Misin01G075900 (undirected) Misin10G020500	0.0201922	11.865	undirected
Misin01G075900 (undirected) Misin10G152100	0.0494312	27.8132	undirected
Misin01G075900 (undirected) Misin11G065700	0.0453595	13.4913	undirected
Misin01G075900 (undirected) Misin11G115000	0.037881	7.65659	undirected
Misin01G075900 (undirected) Misin11G148700	0.0268495	6.30069	undirected
Misin01G075900 (undirected) Misin11G160900	0.021921	11.2229	undirected
Misin01G075900 (undirected) Misin12G065400	0.0250684	5.8082	undirected
Misin01G075900 (undirected) Misin13G050000	0.0255847	18.5956	undirected
Misin01G075900 (undirected) Misin13G113900	0.0415726	22.0186	undirected
Misin01G075900 (undirected) Misin13G119600	0.0209918	10.5279	undirected
Misin01G075900 (undirected) Misin13G149600	0.0501362	21.0632	undirected
Misin01G075900 (undirected) Misin15G047700	0.0284816	5.90705	undirected
Misin01G075900 (undirected) Misin15G193200	0.0537567	19.596	undirected
Misin01G075900 (undirected) Misin16G055200	0.025076	18.978	undirected
Misin01G075900 (undirected) Misin16G112100	0.0234597	14.297	undirected
Misin01G075900 (undirected) Misin16G117800	0.0395554	14.9668	undirected
Misin01G075900 (undirected) Misin17G182100	0.0247217	11.1505	undirected
Misin01G075900 (undirected) Misin18G063200	0.0273204	9.60696	undirected
Misin01G075900 (undirected) Misin18G144300	0.0242344	18.9059	undirected
Misin01G075900 (undirected) Misin18G215800	0.02076	6.9484	undirected
Misin01G075900 (undirected) Misin18G264700	0.0259161	13.2818	undirected
Misin01G075900 (undirected) Misin18G269400	0.0208703	16.379	undirected
Misin01G075900 (undirected) Misin19G050000	0.0213614	5.97419	undirected
Misin01G075900 (undirected) Misin19G055700	0.021361	10.4914	undirected
Misin01G075900 (undirected) Misin19G148300	0.031066	14.4065	undirected
Misin01G075900 (undirected) Misin19G224600	0.0282683	11.2837	undirected
Misin01G075900 (undirected) MisinT085400	0.0280491	13.4939	undirected
Misin01G075900 (undirected) MisinT236300	0.026031	11.84	undirected
Misin01G075900 (undirected) MisinT237900	0.0269229	16.4852	undirected
Misin01G075900 (undirected) MisinT256600	0.0229089	16.9443	undirected
Misin01G075900 (undirected) MisinT308400	0.0326119	24.4502	undirected
Misin01G075900 (undirected) MisinT473500	0.0228177	19.3618	undirected
Misin01G075900 (undirected) MisinT485100	0.0377158	21.5396	undirected
Misin01G075900 (undirected) MisinT513100	0.0203402	11.9284	undirected
Misin01G075900 (undirected) MisinT521500	0.0296821	13.5774	undirected
Misin01G081600 (undirected) Misin02G073800	0.0213534	366.468	undirected
Misin01G081600 (undirected) Misin04G224400	0.0204763	198.464	undirected
Misin01G081600 (undirected) Misin04G250100	0.022883	14.8873	undirected
Misin01G081600 (undirected) Misin04G393700	0.0319241	9.30623	undirected
Misin01G081600 (undirected) Misin06G295000	0.0300863	76.3206	undirected
Misin01G081600 (undirected) Misin06G408600	0.0274314	18.1998	undirected
Misin01G081600 (undirected) Misin07G235400	0.0367765	84.5258	undirected
Misin01G081600 (undirected) Misin07G319700	0.0294536	26.7939	undirected
Misin01G081600 (undirected) Misin10G020500	0.0249689	36.0221	undirected
Misin01G081600 (undirected) Misin13G067500	0.0314762	24.334	undirected
Misin01G081600 (undirected) Misin16G034500	0.0245576	50.1885	undirected
Misin01G081600 (undirected) Misin17G173400	0.0206518	26.9255	undirected
Misin01G081600 (undirected) Misin17G202500	0.0203237	13.6539	undirected
Misin01G081600 (undirected) Misin18G131400	0.0229169	57.341	undirected
Misin01G081600 (undirected) Misin18G144300	0.0378551	111.666	undirected
Misin01G081600 (undirected) Misin19G055700	0.030245	44.9221	undirected
Misin01G081600 (undirected) MisinT521500	0.0263964	92.3001	undirected
Misin01G089100 (undirected) Misin01G107000	0.0868701	10.4822	undirected
Misin01G089100 (undirected) Misin01G116400	0.0240325	16.3356	undirected
Misin01G089100 (undirected) Misin01G139800	0.0366147	15.5225	undirected
Misin01G089100 (undirected) Misin01G174200	0.0229234	8.03296	undirected
Misin01G089100 (undirected) Misin01G196500	0.0237167	9.93684	undirected
Misin01G089100 (undirected) Misin01G256900	0.030386	7.61726	undirected
Misin01G089100 (undirected) Misin01G328400	0.0262595	10.6464	undirected
Misin01G089100 (undirected) Misin01G363600	0.0371136	8.62883	undirected
Misin01G089100 (undirected) Misin01G376800	0.0216208	29.5015	undirected
Misin01G089100 (undirected) Misin01G380700	0.0220114	7.98733	undirected
Misin01G089100 (undirected) Misin01G382100	0.0203264	16.0323	undirected
Misin01G089100 (undirected) Misin01G398100	0.0276932	10.8072	undirected
Misin01G089100 (undirected) Misin01G423600	0.0341221	6.09995	undirected
Misin01G089100 (undirected) Misin01G499400	0.0279108	9.65219	undirected
Misin01G089100 (undirected) Misin01G513300	0.0418014	5.89185	undirected
Misin01G089100 (undirected) Misin02G030200	0.0215406	10.4618	undirected
Misin01G089100 (undirected) Misin02G053900	0.0288511	14.9464	undirected
Misin01G089100 (undirected) Misin02G069300	0.0604965	9.86906	undirected
Misin01G089100 (undirected) Misin02G073800	0.0322283	36.3082	undirected
Misin01G089100 (undirected) Misin02G100200	0.0227707	16.0522	undirected
Misin01G089100 (undirected) Misin02G120100	0.0221964	12.6335	undirected
Misin01G089100 (undirected) Misin02G135100	0.0258062	15.7145	undirected
Misin01G089100 (undirected) Misin02G282700	0.0388246	9.38661	undirected
Misin01G089100 (undirected) Misin02G315900	0.0335759	10.1345	undirected
Misin01G089100 (undirected) Misin02G329700	0.0245611	12.1354	undirected
Misin01G089100 (undirected) Misin02G344100	0.034627	8.26282	undirected
Misin01G089100 (undirected) Misin02G421600	0.03513	12.0094	undirected
Misin01G089100 (undirected) Misin02G434300	0.066663	16.2325	undirected
Misin01G089100 (undirected) Misin02G461300	0.0226785	10.0387	undirected
Misin01G089100 (undirected) Misin02G483800	0.0236631	11.4711	undirected
Misin01G089100 (undirected) Misin03G005500	0.0258878	8.04839	undirected
Misin01G089100 (undirected) Misin03G062800	0.0253143	23.8118	undirected
Misin01G089100 (undirected) Misin03G069600	0.0215544	13.7671	undirected
Misin01G089100 (undirected) Misin03G102600	0.0393263	9.7658	undirected
Misin01G089100 (undirected) Misin03G178600	0.0344889	32.3617	undirected
Misin01G089100 (undirected) Misin03G222000	0.0214086	12.3505	undirected
Misin01G089100 (undirected) Misin03G305300	0.0615671	17.7015	undirected
Misin01G089100 (undirected) Misin03G344800	0.025385	11.5752	undirected
Misin01G089100 (undirected) Misin04G052100	0.0277107	7.04544	undirected
Misin01G089100 (undirected) Misin04G104400	0.0258875	34.5897	undirected
Misin01G089100 (undirected) Misin04G115400	0.0285161	15.6391	undirected
Misin01G089100 (undirected) Misin04G198800	0.056512	11.8774	undirected
Misin01G089100 (undirected) Misin04G224400	0.031994	17.709	undirected
Misin01G089100 (undirected) Misin04G238000	0.0260886	10.0699	undirected
Misin01G089100 (undirected) Misin04G245600	0.0207432	23.9744	undirected
Misin01G089100 (undirected) Misin04G246700	0.0280042	10.6914	undirected
Misin01G089100 (undirected) Misin04G250100	0.0238834	8.2853	undirected
Misin01G089100 (undirected) Misin04G280000	0.0213295	13.2103	undirected
Misin01G089100 (undirected) Misin04G361800	0.0298914	23.798	undirected
Misin01G089100 (undirected) Misin04G393700	0.0298847	12.4668	undirected
Misin01G089100 (undirected) Misin05G127400	0.0243215	8.84591	undirected
Misin01G089100 (undirected) Misin05G128600	0.023419	14.0108	undirected
Misin01G089100 (undirected) Misin05G217300	0.0324766	7.43747	undirected
Misin01G089100 (undirected) Misin05G298700	0.0364941	8.31835	undirected
Misin01G089100 (undirected) Misin05G371700	0.0359355	7.03297	undirected
Misin01G089100 (undirected) Misin06G047000	0.0440933	9.25631	undirected
Misin01G089100 (undirected) Misin06G098600	0.0236567	8.38486	undirected
Misin01G089100 (undirected) Misin06G151500	0.0228558	8.44354	undirected
Misin01G089100 (undirected) Misin06G204100	0.0369534	6.41845	undirected
Misin01G089100 (undirected) Misin06G230000	0.0235243	10.2235	undirected
Misin01G089100 (undirected) Misin06G257700	0.0211105	11.9844	undirected
Misin01G089100 (undirected) Misin06G270000	0.0222256	8.42131	undirected
Misin01G089100 (undirected) Misin06G295000	0.0338187	8.55761	undirected
Misin01G089100 (undirected) Misin06G305400	0.036381	7.3843	undirected
Misin01G089100 (undirected) Misin06G342400	0.035514	7.77433	undirected
Misin01G089100 (undirected) Misin06G382500	0.0214159	8.76461	undirected
Misin01G089100 (undirected) Misin06G408600	0.0370789	8.16741	undirected
Misin01G089100 (undirected) Misin07G017000	0.0216407	16.2487	undirected
Misin01G089100 (undirected) Misin07G039100	0.0211168	8.43927	undirected
Misin01G089100 (undirected) Misin07G040200	0.0372889	11.4065	undirected
Misin01G089100 (undirected) Misin07G120800	0.0337731	7.14538	undirected
Misin01G089100 (undirected) Misin07G136700	0.0243137	22.3935	undirected
Misin01G089100 (undirected) Misin07G199100	0.0219751	11.7582	undirected
Misin01G089100 (undirected) Misin07G209100	0.0245709	7.78743	undirected
Misin01G089100 (undirected) Misin07G235400	0.0322394	9.71908	undirected
Misin01G089100 (undirected) Misin07G271000	0.0206373	8.7074	undirected
Misin01G089100 (undirected) Misin07G280400	0.0239792	21.6086	undirected
Misin01G089100 (undirected) Misin07G296500	0.027574	14.293	undirected
Misin01G089100 (undirected) Misin07G302600	0.0200326	17.0336	undirected
Misin01G089100 (undirected) Misin07G313700	0.0350197	7.54928	undirected
Misin01G089100 (undirected) Misin07G315700	0.0394993	8.42853	undirected
Misin01G089100 (undirected) Misin07G319300	0.0221989	6.81977	undirected
Misin01G089100 (undirected) Misin07G319700	0.0222075	8.64344	undirected
Misin01G089100 (undirected) Misin07G389500	0.0218947	39.2092	undirected
Misin01G089100 (undirected) Misin07G408400	0.0374782	10.0065	undirected
Misin01G089100 (undirected) Misin07G420000	0.0285211	10.2884	undirected
Misin01G089100 (undirected) Misin07G450800	0.0348668	7.03587	undirected
Misin01G089100 (undirected) Misin07G481100	0.0218096	9.86424	undirected
Misin01G089100 (undirected) Misin07G547600	0.0267287	10.7517	undirected
Misin01G089100 (undirected) Misin07G554100	0.0266083	9.64702	undirected
Misin01G089100 (undirected) Misin07G556600	0.0297786	7.59088	undirected
Misin01G089100 (undirected) Misin08G016700	0.0205036	9.75612	undirected
Misin01G089100 (undirected) Misin08G022400	0.0231305	9.60765	undirected
Misin01G089100 (undirected) Misin08G037700	0.0250741	20.6432	undirected
Misin01G089100 (undirected) Misin08G038200	0.0213846	14.6871	undirected
Misin01G089100 (undirected) Misin08G038800	0.0224908	9.79194	undirected
Misin01G089100 (undirected) Misin08G184500	0.0308045	12.9801	undirected
Misin01G089100 (undirected) Misin08G229800	0.0259239	8.93509	undirected
Misin01G089100 (undirected) Misin08G300300	0.0236587	11.8408	undirected
Misin01G089100 (undirected) Misin08G314000	0.023301	12.3497	undirected
Misin01G089100 (undirected) Misin08G329900	0.0236122	17.8158	undirected
Misin01G089100 (undirected) Misin08G330000	0.032441	9.77201	undirected
Misin01G089100 (undirected) Misin08G330300	0.0228656	9.27724	undirected
Misin01G089100 (undirected) Misin08G334000	0.02633	13.6336	undirected
Misin01G089100 (undirected) Misin09G128800	0.0213812	10.5634	undirected
Misin01G089100 (undirected) Misin09G203500	0.0317832	14.4566	undirected
Misin01G089100 (undirected) Misin10G020500	0.025352	8.17479	undirected
Misin01G089100 (undirected) Misin10G148600	0.0259949	7.78916	undirected
Misin01G089100 (undirected) Misin11G040500	0.0248781	17.5352	undirected
Misin01G089100 (undirected) Misin11G065700	0.0289177	18.4258	undirected
Misin01G089100 (undirected) Misin11G109600	0.0321638	177.407	undirected
Misin01G089100 (undirected) Misin11G115000	0.0232273	16.7755	undirected
Misin01G089100 (undirected) Misin11G144400	0.0218592	12.5895	undirected
Misin01G089100 (undirected) Misin11G160900	0.0237987	18.7359	undirected
Misin01G089100 (undirected) Misin11G172000	0.0255331	12.9915	undirected
Misin01G089100 (undirected) Misin11G173900	0.0572946	6.9963	undirected
Misin01G089100 (undirected) Misin11G236300	0.0290739	15.6322	undirected
Misin01G089100 (undirected) Misin12G049900	0.0305289	12.8973	undirected
Misin01G089100 (undirected) Misin12G065400	0.024744	8.88418	undirected
Misin01G089100 (undirected) Misin12G127600	0.0347653	7.48255	undirected
Misin01G089100 (undirected) Misin12G145200	0.0281165	11.8559	undirected
Misin01G089100 (undirected) Misin12G163900	0.0349139	9.39203	undirected
Misin01G089100 (undirected) Misin12G173200	0.0242575	9.01894	undirected
Misin01G089100 (undirected) Misin12G215600	0.0224855	7.46846	undirected
Misin01G089100 (undirected) Misin13G050000	0.0249991	19.5832	undirected
Misin01G089100 (undirected) Misin13G113900	0.0207981	35.3855	undirected
Misin01G089100 (undirected) Misin13G119600	0.0319964	7.57415	undirected
[truncated: 31,213 more rows]
