# Supplementary material for: Genome biology of the paleotetraploid perennial biomass crop Miscanthus
Source: Nat Commun. 2020 Oct 28;11:5442. doi: 10.1038/s41467-020-18923-6 (PMC7595124; doi:10.1038/s41467-020-18923-6)
Supplement: Supplementary file 13 — Supplementary Data 9 [file 41467_2020_18923_MOESM13_ESM.xlsx]

## Sheet: darkseagreen2 WGCNA output
darkseagreen2 module network nodes and edges tables filtered to remove connections below 0.7 correlation.
The node table shows the genes that comprise the network with Cytoscape network statistics and gene annotation.
name	AverageShortestPathLength	BetweennessCentrality	ClosenessCentrality	ClusteringCoefficient	Degree	Eccentricity	NeighborhoodConnectivity	NumberOfDirectedEdges	Radiality	Stress	TopologicalCoefficient	ec	GO	KO	KOG	Panther	Pfam	Best-hit-arabi-name	arabi-defline	arabi-symbol	Best-hit-rice-name	rice-defline	rice-symbol
Misin01G006500	1.37021	0.00108297	0.729817	0.71237	439	3	367.852	439	0.925959	85254	0.55233					PTHR24015,PTHR24015:SF807	PF03407	AT1G14590.1	Nucleotide-diphospho-sugar transferase family protein		LOC_Os03g63270.1	regulatory protein, putative, expressed
Misin01G013100	1.49263	0.00106773	0.66996	0.722563	357	3	355.728	357	0.901475	78364	0.53493					PTHR35466	PF05097	AT1G77400.1			LOC_Os03g62330.1	expressed protein
Misin01G025400	1.81268	1.37e-06	0.551668	0.994228	154	4	462.286	154	0.837463	234	0.709027					PTHR31636,PTHR31636:SF23	PF03514	AT1G07530.1	SCARECROW-like 14	ATGRAS2,GRAS2,SCL14	LOC_Os04g50060.2	GRAS family transcription factor domain containing protein, expressed
Misin01G026100	1.31416	0.0026595	0.760943	0.683859	472	3	357.595	472	0.937168	179944	0.532929					PTHR26374,PTHR26374:SF166	PF13912	AT3G46080.1	C2H2-type zinc finger family protein		LOC_Os03g60560.1	ZOS3-21 - C2H2 zinc finger protein, expressed
Misin01G026200	1.27139	0.00351957	0.786543	0.635808	500	3	345.022	500	0.945723	222414	0.513426					PTHR26374,PTHR26374:SF169	PF13912	AT5G59820.1	C2H2-type zinc finger family protein	RHL41,ZAT12	LOC_Os03g60570.1	ZOS3-22 - C2H2 zinc finger protein, expressed
Misin01G043200	1.32596	0.00164153	0.754171	0.668057	465	3	356.974	465	0.934808	116682	0.532797	2.4.1.134	GO:0016757,GO:0016020,GO:0030246,GO:0008378,GO:0006486		KOG2287	PTHR11214,PTHR11214:SF119	PF02434,PF00337	AT5G62620.1	Galactosyltransferase family protein		LOC_Os03g58900.1	galactosyltransferase family protein, putative, expressed
Misin01G044200	1.19174	0.0069431	0.839109	0.53643	555	3	318.139	555	0.961652	366470	0.474126	2.7.11.1				PTHR27000	PF08263	AT2G01820.1	Leucine-rich repeat protein kinase family protein		LOC_Os11g26130.1	receptor protein kinase TMK1 precursor, putative, expressed
Misin01G044700	1.29646	0.00146461	0.771331	0.669328	487	3	355.228	487	0.940708	127648	0.531778
Misin01G045000	1.35251	0.00096433	0.739367	0.717069	452	3	368.476	452	0.929499	87942	0.554099		GO:0005524		KOG0743	PTHR23070,PTHR23070:SF20	PF00004,PF14363	AT5G40010.1	AAA-ATPase 1	AATP1	LOC_Os03g58790.1	ATPase, putative, expressed
Misin01G045200	1.27729	0.00165614	0.78291	0.654498	499	3	352.511	499	0.944543	136508	0.526922					PTHR31205,PTHR31205:SF2	PF04601	AT1G59710.1	Protein of unknown function (DUF569)		LOC_Os03g58740.1	expressed protein
Misin01G056100	1.4764	0.00303101	0.677323	0.645285	367	3	341.196	367	0.90472	194348	0.512307	2.7.11.1	GO:0006468,GO:0004672	K13412	KOG0032	PTHR24349,PTHR24349:SF161	PF13499,PF07714	AT5G04870.1	calcium dependent protein kinase 1	ATCPK1,CPK1	LOC_Os03g57450.1	CAMK_CAMK_like.2 - CAMK includes calcium/calmodulin depedent protein kinases, expressed
Misin01G064400	1.41593	0.00075851	0.70625	0.754145	406	3	379.362	406	0.916814	68492	0.567907					PTHR31558,PTHR31558:SF5	PF07059	AT1G13970.1	Protein of unknown function (DUF1336)		LOC_Os03g55180.1	DUF1336 domain containing protein, expressed
Misin01G070000	1.17699	0.00538789	0.849624	0.546601	565	3	322.113	565	0.964602	274804	0.48005	4.2.1.92				PTHR24286,PTHR24286:SF57		AT5G42650.1	allene oxide synthase	AOS,CYP74A,DDE2	LOC_Os03g55800.1	cytochrome P450, putative, expressed
Misin01G070700	1.74336	5.258e-05	0.573604	0.911193	198	4	427.944	198	0.851327	9302	0.65335					PTHR33052,PTHR33052:SF17	PF14009	AT1G76600.1			LOC_Os03g55880.1	expressed protein
Misin01G072000	1.40265	0.00124363	0.712934	0.686751	417	3	356.019	417	0.919469	111078	0.534563	2.4.2.39,2.4.1.168				PTHR32044,PTHR32044:SF7	PF13632	AT4G07960.1	Cellulose-synthase-like C12	ATCSLC12,CSLC12	LOC_Os07g03260.1	CSLC10 - cellulose synthase-like family C, expressed
Misin01G072800	1.5059	0.00037436	0.664055	0.824491	354	3	393.819	354	0.89882	59556	0.597601
Misin01G101900	1.41888	0.00060708	0.704782	0.771544	405	3	376.894	405	0.916224	59390	0.565058					PTHR12802,PTHR12802:SF55	PF00249	AT5G52660.2	Homeodomain-like superfamily protein		LOC_Os01g06320.1	MYB family transcription factor, putative, expressed
Misin01G103700	1.67699	0.00041242	0.596306	0.746211	249	4	340.968	249	0.864602	28262	0.525374	2.7.11.1,2.7.10.1	GO:0006468,GO:0004672		KOG1187	PTHR27001,PTHR27001:SF164	PF08263,PF07714	AT1G66150.1	transmembrane kinase 1	TMK1	LOC_Os03g50810.1	receptor protein kinase TMK1 precursor, putative, expressed
Misin01G114800	1.59735	0.00012043	0.626039	0.904704	291	4	426.079	291	0.880531	11480	0.644598	3.1.3.74				PTHR12725,PTHR12725:SF81	PF13419	AT2G32150.1	Haloacid dehalogenase-like hydrolase (HAD) superfamily protein		LOC_Os03g49440.1	phosphatase, putative, expressed
Misin01G126900	1.24189	0.00233777	0.805226	0.621379	521	3	343.38	521	0.951622	166942	0.511744					PTHR34794,PTHR34794:SF2	PF05678	AT2G22880.1	VQ motif-containing protein		LOC_Os03g47280.1	VQ domain containing protein, putative, expressed
Misin01G140200	1.55752	0.00026992	0.642045	0.840144	323	4	393.514	323	0.888496	37802	0.599869		GO:0006629		KOG0513	PTHR32241,PTHR32241:SF4	PF01734	AT3G54950.1	patatin-like protein 6	PLA IIIA,PLP7	LOC_Os03g43880.1	PLA IIIA/PLP7, putative, expressed
Misin01G140400	1.39528	0.00066787	0.716702	0.757025	424	3	376.715	424	0.920944	70880	0.567341		GO:0006629		KOG0513	PTHR32241,PTHR32241:SF4	PF01734	AT3G54950.1	patatin-like protein 6	PLA IIIA,PLP7	LOC_Os03g43880.1	PLA IIIA/PLP7, putative, expressed
Misin01G145200	1.51327	0.00019824	0.660819	0.868962	346	3	401.896	346	0.897345	23752	0.607094		GO:0055085,GO:0016021	K13754	KOG2399	PTHR12266,PTHR12266:SF2	PF01699	AT5G17860.1	calcium exchanger 7	CAX7	LOC_Os03g45370.1	sodium/calcium exchanger protein, putative, expressed
Misin01G149200	1.68584	0.00017567	0.593176	0.867976	235	4	404.017	235	0.862832	46008	0.614942					PTHR31182,PTHR31182:SF4	PF10358	AT3G11760.1			LOC_Os03g44670.1	expressed protein
Misin01G171000	1.559	0.00078842	0.641438	0.844285	319	3	388.702	319	0.888201	58722	0.590733					PTHR32099,PTHR32099:SF1	PF01657	AT5G48540.1	receptor-like protein kinase-related family protein		LOC_Os03g36650.1	cysteine-rich repeat secretory protein 55 precursor, putative, expressed
Misin01G190300	1.36136	0.00291808	0.734561	0.696236	446	3	360.491	446	0.927729	155666	0.542092					PTHR31852,PTHR31852:SF1	PF03168	AT5G36970.1	NDR1/HIN1-like 25	NHL25	LOC_Os04g58090.1	harpin-induced protein 1 domain containing protein, expressed
Misin01G208100	1.63864	5.589e-05	0.610261	0.938731	264	4	431.136	264	0.872271	5886	0.653237					PTHR10579,PTHR10579:SF65	PF14624,PF13519	AT5G60710.1	Zinc finger (C3HC4-type RING finger) family protein		LOC_Os10g32760.1	zinc finger family protein, putative, expressed
Misin01G264200	1.23156	0.0071956	0.811976	0.546464	529	3	322.813	529	0.953687	342278	0.48181					PTHR31033,PTHR31033:SF7		AT4G25030.2			LOC_Os10g43060.1	expressed protein
Misin01G279000	1.38201	0.00162702	0.723586	0.742506	430	3	370.874	430	0.923599	113620	0.556034				KOG4282	PTHR31307,PTHR31307:SF3	PF13837	AT2G44730.1	Alcohol dehydrogenase transcription factor Myb/SANT-like family protein		LOC_Os10g41460.1	transcription factor like protein, putative, expressed
Misin01G297500	1.53245	0.00078549	0.652551	0.744384	329	3	366.845	329	0.89351	54254	0.550818					PTHR34953,PTHR34953:SF2		AT2G40095.1	Alpha/beta hydrolase related protein		LOC_Os03g03200.2	hydrolase, alpha/beta fold family protein, putative, expressed
Misin01G302400	1.68437	0.00113059	0.593695	0.920057	229	4	429.817	229	0.863127	95218	0.647314		GO:0006355,GO:0003700			PTHR31985,PTHR31985:SF12	PF00847	AT2G36450.1	Integrase-type DNA-binding superfamily protein	HRD	LOC_Os10g38000.1	dehydration-responsive element-binding protein, putative, expressed
Misin01G303900	1.29351	0.00172677	0.77309	0.664195	488	3	352.877	488	0.941298	156708	0.527469				KOG1454	PTHR10992,PTHR10992:SF809	PF12695	AT2G36290.1	alpha/beta-Hydrolases superfamily protein		LOC_Os10g37710.1	hydrolase, alpha/beta fold family protein, putative, expressed
Misin01G310800	1.46903	0.00233996	0.680723	0.676028	372	3	345.438	372	0.906195	128904	0.518676
Misin01G336900	1.4587	0.00039866	0.685541	0.812358	379	3	395.113	379	0.90826	45172	0.593263					PTHR31250,PTHR31250:SF6		AT3G13600.1	calmodulin-binding family protein		LOC_Os03g25760.1	calmodulin-binding protein, putative, expressed
Misin01G378300	1.51622	0.00021485	0.659533	0.868014	338	3	404.222	338	0.896755	23032	0.605123					PTHR33052,PTHR33052:SF19	PF14009	AT4G02090.1			LOC_Os03g19260.1	expressed protein
Misin01G388400	1.54277	0.00072574	0.648184	0.711802	329	3	349.608	329	0.891445	59188	0.530513	2.4.2.39	GO:0016757,GO:0016021	K08238	KOG4748	PTHR31311,PTHR31311:SF5	PF05637	AT3G62720.1	xylosyltransferase 1	ATXT1,XT1,XXT1	LOC_Os03g18820.1	glycosyltransferase, putative, expressed
Misin01G390300	1.22419	0.00274116	0.816867	0.605582	534	3	338.828	534	0.955162	213350	0.505713		GO:0031225,GO:0016049,GO:0010215			PTHR31052	PF04833	AT4G16120.1	COBRA-like protein-7 precursor	ATSEB1,COBL7,SEB1	LOC_Os03g18910.1	COBRA-like protein 7 precursor, putative, expressed
Misin01G398400	1.59882	0.00046304	0.625461	0.801152	288	4	404.736	288	0.880236	40502	0.610462		GO:0055114,GO:0016616,GO:0006694,GO:0003854	K12450		PTHR10366,PTHR10366:SF385	PF01073,PF04321	AT1G78570.1	rhamnose biosynthesis 1	ATRHM1,RHM1,ROL1	LOC_Os03g17000.3	NAD dependent epimerase/dehydratase family domain containing protein, expressed
Misin01G421500	1.26401	0.00245149	0.791132	0.62785	507	3	343.803	507	0.947198	166560	0.513138	6.3.2.19	GO:0016567,GO:0004842			PTHR22849,PTHR22849:SF43	PF04564	AT1G66160.1	CYS, MET, PRO, and GLY protein 1	ATCMPG1,CMPG1	LOC_Os03g13740.1	immediate-early fungal elicitor protein CMPG1, putative, expressed
Misin01G443100	1.53982	0.00020619	0.649425	0.861017	334	3	394.479	334	0.892035	21920	0.60134	3.1.3.16	GO:0003824,GO:0006470,GO:0004722		KOG0700	PTHR13832,PTHR13832:SF361	PF00481	AT4G33920.1	Protein phosphatase 2C family protein		LOC_Os03g10950.1	protein phosphatase 2C, putative, expressed
Misin01G443300	1.4292	0.00091945	0.69969	0.752199	398	3	375.962	398	0.914159	58658	0.563662		GO:0048193,GO:0016020			PTHR34949,PTHR34949:SF1	PF09177	AT1G27700.1	Syntaxin/t-SNARE family protein		LOC_Os03g10920.1	syntaxin 6, N-terminal domain containing protein, expressed
Misin01G452400	1.69174	0.000358	0.591107	0.766143	245	4	342.633	245	0.861652	35642	0.532866		GO:0046983			PTHR11969,PTHR11969:SF24	PF00010	AT1G72210.1	basic helix-loop-helix (bHLH) DNA-binding superfamily protein		LOC_Os03g08930.1	helix-loop-helix DNA-binding protein, putative, expressed
Misin01G467600	1.41593	0.00087914	0.70625	0.781953	409	3	383.743	409	0.916814	73744	0.577058					PTHR35296,PTHR35296:SF2		AT2G35290.1			LOC_Os03g07400.1	expressed protein
Misin01G507200	1.65634	0.00044875	0.60374	0.732905	258	4	338.43	258	0.868732	37254	0.517477	3.4.21.25	GO:0006508,GO:0004252			PTHR10795,PTHR10795:SF409	PF05922,PF02225,PF00082	AT1G04110.1	Subtilase family protein	SDD1	LOC_Os03g02750.1	OsSub25 - Putative Subtilisin homologue, expressed
Misin01G510800	1.67109	0.00029372	0.598411	0.800743	260	3	353.827	260	0.865782	33198	0.551992					PTHR35310		AT4G39840.1			LOC_Os08g31760.1	expressed protein
Misin01G511600	1.26696	0.00490702	0.78929	0.574387	504	3	330.954	504	0.946608	256210	0.493226		GO:0016021,GO:0004252,GO:0006508			PTHR22936,PTHR22936:SF21	PF01694	AT5G07250.1	RHOMBOID-like protein 3	ATRBL3,RBL3	LOC_Os03g02530.1	OsRhmbd7 - Putative Rhomboid homologue, expressed
Misin02G007600	1.5708	0.0003267	0.63662	0.833218	305	4	411.439	305	0.885841	33258	0.618706					PTHR31234,PTHR31234:SF10	PF03168	AT2G35460.1	Late embryogenesis abundant (LEA) hydroxyproline-rich glycoprotein family		LOC_Os03g62010.1	harpin-induced protein 1 domain containing protein, expressed
Misin02G012600	1.5177	0.00099085	0.658892	0.87122	337	3	409.27	337	0.89646	68026	0.61268					PTHR26374,PTHR26374:SF166	PF13912	AT3G46090.1	C2H2 and C2HC zinc fingers superfamily protein	ZAT7	LOC_Os03g60560.1	ZOS3-21 - C2H2 zinc finger protein, expressed
Misin02G012700	1.30826	0.00281623	0.764374	0.670859	475	3	353.305	475	0.938348	185946	0.525752					PTHR26374,PTHR26374:SF169	PF13912	AT5G59820.1	C2H2-type zinc finger family protein	RHL41,ZAT12	LOC_Os03g60570.1	ZOS3-22 - C2H2 zinc finger protein, expressed
Misin02G027500	1.28909	0.0017544	0.775744	0.651437	493	3	349.278	493	0.942183	147298	0.523655		GO:0005524		KOG0743	PTHR23070,PTHR23070:SF20	PF00004,PF14363	AT5G40010.1	AAA-ATPase 1	AATP1	LOC_Os03g58790.1	ATPase, putative, expressed
Misin02G051000	1.40708	0.00087782	0.710692	0.745591	415	3	370.754	415	0.918584	100022	0.557525
Misin02G053200	1.32743	0.00329373	0.753333	0.630791	467	3	344.739	467	0.934513	192492	0.51685	2.4.2.39				PTHR32044,PTHR32044:SF7	PF13632	AT4G07960.1	Cellulose-synthase-like C12	ATCSLC12,CSLC12	LOC_Os07g03260.1	CSLC10 - cellulose synthase-like family C, expressed
Misin02G053800	1.51032	0.00022772	0.662109	0.857346	344	3	398.035	344	0.897935	24176	0.59765		GO:0003676			PTHR24012,PTHR24012:SF332	PF00076	AT3G07810.2	RNA-binding (RRM/RBD/RNP motifs) family protein		LOC_Os07g03240.1	RNA recognition motif containing protein, putative, expressed
Misin02G055300	1.13569	0.007551	0.880519	0.521699	592	3	315.679	592	0.972861	324432	0.469761	4.2.1.92	GO:0055114,GO:0020037,GO:0016705,GO:0005506	K01723		PTHR24286,PTHR24286:SF57	PF00067	AT5G42650.1	allene oxide synthase	AOS,CYP74A,DDE2	LOC_Os03g55800.1	cytochrome P450, putative, expressed
Misin02G076000	1.4528	0.00057577	0.688325	0.777245	388	3	378.448	388	0.90944	67560	0.572539
Misin02G079800	1.49115	0.0003481	0.670623	0.825256	366	3	386.719	366	0.90177	37104	0.588613					PTHR33983,PTHR33983:SF5		AT3G57450.1			LOC_Os03g52410.1	expressed protein
Misin02G113700	1.38201	0.00072969	0.723586	0.747693	431	3	372.645	431	0.923599	70994	0.559527					PTHR31182,PTHR31182:SF4	PF10358	AT3G11760.1			LOC_Os03g44670.1	expressed protein
Misin02G115900	1.50442	0.00033936	0.664706	0.827932	356	3	387.174	356	0.899115	33910	0.588411		GO:0055085,GO:0016021			PTHR12266,PTHR12266:SF2	PF01699	AT5G17860.1	calcium exchanger 7	CAX7	LOC_Os03g45370.1	sodium/calcium exchanger protein, putative, expressed
Misin02G128700	1.56932	0.00079812	0.637218	0.753494	305	3	377.816	305	0.886136	42242	0.568145					PTHR34794,PTHR34794:SF2	PF05678	AT2G22880.1	VQ motif-containing protein		LOC_Os03g47280.1	VQ domain containing protein, putative, expressed
Misin02G133600	1.5472	0.00023608	0.64633	0.849554	325	4	410.252	325	0.89056	32088	0.620654
Misin02G134800	1.58555	0.00021674	0.630698	0.854286	304	4	400.783	304	0.882891	31608	0.61095		GO:0006629		KOG0513	PTHR32241,PTHR32241:SF4	PF01734	AT3G54950.1	patatin-like protein 6	PLA IIIA,PLP7	LOC_Os03g43880.1	PLA IIIA/PLP7, putative, expressed
Misin02G162300	1.5118	0.00047272	0.661463	0.806697	350	3	379.011	350	0.89764	48666	0.575131					PTHR32099,PTHR32099:SF1	PF01657	AT3G22060.1	Receptor-like protein kinase-related family protein		LOC_Os03g36650.1	cysteine-rich repeat secretory protein 55 precursor, putative, expressed
Misin02G163700	1.63717	0.00349632	0.610811	0.911943	264	4	420.598	264	0.872566	243002	0.636306		GO:0009733			PTHR31374,PTHR31374:SF24	PF02519	AT1G79130.1	SAUR-like auxin-responsive protein family		LOC_Os06g45970.1	OsSAUR26 - Auxin-responsive SAUR gene family member, expressed
Misin02G165300	1.4233	0.00095895	0.702591	0.73663	406	3	366.047	406	0.915339	111736	0.552107					PTHR36901,PTHR36901:SF1	PF03478	AT2G17030.1	F-box family protein with a domain of unknown function (DUF295)		LOC_Os10g37570.1	OsFBDUF49 - F-box and DUF domain containing protein, expressed
Misin02G197100	1.46903	0.00067455	0.680723	0.774512	374	3	377.203	374	0.906195	105824	0.568077					PTHR33083,PTHR33083:SF9	PF04520	AT5G03230.1	Protein of unknown function, DUF584		LOC_Os10g33990.1	DUF584 domain containing protein, putative, expressed
Misin02G198900	1.38791	0.00083178	0.72051	0.739434	428	3	370.318	428	0.922419	83300	0.556869			K09422		PTHR10641,PTHR10641:SF533	PF00249	AT3G23250.1	myb domain protein 15	ATMYB15,ATY19,MYB15	LOC_Os10g33810.1	myb-related protein Myb4, putative, expressed
Misin02G255700	1.13569	0.00943883	0.880519	0.507168	592	3	310.892	592	0.972861	390314	0.462637					PTHR31033,PTHR31033:SF7		AT4G25030.2			LOC_Os10g43060.1	expressed protein
Misin02G262800	1.99115	5.45e-06	0.502222	0.943902	41	4	421.317	41	0.80177	118	0.652194		GO:0046983	K13422		PTHR11514,PTHR11514:SF43	PF00010,PF14215	AT1G32640.1	Basic helix-loop-helix (bHLH) DNA-binding family protein	ATMYC2,JAI1,JIN1,MYC2,RD22BP1,ZBF1	LOC_Os10g42430.1	transcription factor MYC7E, putative, expressed
Misin02G276100	1.64307	0.00027315	0.608618	0.847555	258	3	394.368	258	0.871386	21732	0.595722	2.4.1.186				PTHR11183,PTHR11183:SF60		AT4G16600.1	Nucleotide-diphospho-sugar transferases superfamily protein		LOC_Os10g40640.1	glycosyl transferase 8 domain containing protein, putative, expressed
Misin02G282200	1.61062	0.00028178	0.620879	0.838917	287	4	385.617	287	0.877876	52130	0.58783						PF08137	AT4G35783.1	ROTUNDIFOLIA like 6	DVL17,RTFL6	LOC_Os05g08620.1	expressed protein
Misin02G283000	1.69174	0.00013914	0.591107	0.865447	226	4	425.155	226	0.861652	12524	0.642228					PTHR31692,PTHR31692:SF18	PF03330,PF01357	AT3G45970.1	expansin-like A1	ATEXLA1,ATEXPL1,ATHEXP BETA 2.1,EXLA1,EXPL1	LOC_Os10g39640.1	expansin precursor, putative, expressed
Misin02G293600	1.26254	0.0026323	0.792056	0.608536	508	3	337.61	508	0.947493	183572	0.503896				KOG1454	PTHR10992,PTHR10992:SF809	PF12695	AT2G36290.1	alpha/beta-Hydrolases superfamily protein		LOC_Os10g37710.1	hydrolase, alpha/beta fold family protein, putative, expressed
Misin02G294000	1.20059	0.00324226	0.832924	0.58583	549	3	334.282	549	0.959882	221946	0.498185		GO:0016021,GO:0004252,GO:0006508		KOG2289	PTHR22936,PTHR22936:SF35	PF01694	AT1G63120.1	RHOMBOID-like 2	ATRBL2,RBL2	LOC_Os03g02530.1	OsRhmbd7 - Putative Rhomboid homologue, expressed
Misin02G312500	1.68584	1.53e-05	0.593176	0.972868	235	3	438.119	235	0.862832	1904	0.667865	2.7.11.1	GO:0006468,GO:0004672		KOG1187	PTHR27001,PTHR27001:SF111	PF07714	AT2G05940.1	Protein kinase superfamily protein		LOC_Os03g29410.1	tyrosine protein kinase domain containing protein, putative, expressed
Misin02G326600	1.59292	0.00017217	0.627778	0.868241	294	4	410.296	294	0.881416	23582	0.62072					PTHR31250,PTHR31250:SF6		AT3G13600.1	calmodulin-binding family protein		LOC_Os03g25760.1	calmodulin-binding protein, putative, expressed
Misin02G328600	1.41445	0.0017439	0.706986	0.666372	410	4	357.971	410	0.917109	110750	0.537494	3.2.1.39	GO:0005975,GO:0004553			PTHR32227,PTHR32227:SF97	PF07983,PF00332	AT2G19440.1	O-Glycosyl hydrolases family 17 protein		LOC_Os03g57880.3	glucan endo-1,3-beta-glucosidase precursor, putative, expressed
Misin02G363900	1.77581	1.343e-05	0.563123	0.974024	172	4	459.314	172	0.844838	1164	0.696986			K09422	KOG0048	PTHR10641,PTHR10641:SF460	PF00249	AT1G48000.1	myb domain protein 112	AtMYB112,MYB112	LOC_Os03g20090.1	MYB family transcription factor, putative, expressed
Misin02G369700	1.41593	0.0015375	0.70625	0.788934	403	3	384.107	403	0.916814	104146	0.572439
Misin02G373500	1.20501	0.00312193	0.829865	0.588913	547	3	334.87	547	0.958997	218822	0.499806		GO:0031225,GO:0016049,GO:0010215			PTHR31052	PF04833	AT4G16120.1	COBRA-like protein-7 precursor	ATSEB1,COBL7,SEB1	LOC_Os03g18910.1	COBRA-like protein 7 precursor, putative, expressed
Misin02G375000	1.67257	0.00038312	0.597884	0.767905	257	4	345.195	257	0.865487	39308	0.536016	2.4.2.39	GO:0016757,GO:0016021	K08238	KOG4748	PTHR31311,PTHR31311:SF5	PF05637	AT3G62720.2	xylosyltransferase 1	ATXT1,XT1,XXT1	LOC_Os03g18820.2	glycosyltransferase, putative, expressed
Misin02G388600	1.39823	0.00125906	0.71519	0.707664	418	3	361.22	418	0.920354	100856	0.540749	2.7.11.24	GO:0006468,GO:0005524,GO:0004672	K04371		PTHR24055,PTHR24055:SF214	PF00069	AT3G45640.1	mitogen-activated protein kinase 3	ATMAPK3,ATMPK3,MPK3	LOC_Os03g17700.1	CGMC_MAPKCGMC_2_ERK.2 - CGMC includes CDA, MAPK, GSK3, and CLKC kinases, expressed
Misin02G393800	1.83333	0.00020672	0.545455	0.785185	135	4	345.637	135	0.833333	15624	0.526084	2.7.7.59	GO:0016597,GO:0008152			PTHR31096,PTHR31096:SF9	PF01842	AT1G12420.1	ACT domain repeat 8	ACR8	LOC_Os03g14370.2	ACT domain containing protein, expressed
Misin02G407600	1.24926	0.00327528	0.800472	0.598571	517	3	337.128	517	0.950147	227586	0.503176		GO:0055114,GO:0016616,GO:0006694,GO:0003854	K12450		PTHR10366,PTHR10366:SF385	PF01073,PF04321	AT1G78570.1	rhamnose biosynthesis 1	ATRHM1,RHM1,ROL1	LOC_Os03g17000.3	NAD dependent epimerase/dehydratase family domain containing protein, expressed
Misin02G407700	1.5295	0.00039453	0.653809	0.816534	335	4	406.412	335	0.8941	36150	0.612989		GO:0055114,GO:0016616,GO:0006694,GO:0003854	K12450		PTHR10366,PTHR10366:SF385	PF01073,PF04321	AT1G78570.1	rhamnose biosynthesis 1	ATRHM1,RHM1,ROL1	LOC_Os03g17000.2	NAD dependent epimerase/dehydratase family domain containing protein, expressed
Misin02G417900	1.83186	8.355e-05	0.545894	0.892686	133	4	420.489	133	0.833628	9568	0.637104					PTHR21068,PTHR21068:SF21	PF06911	AT2G17840.1	Senescence/dehydration-associated protein-related	ERD7	LOC_Os03g13840.2	senescence-associated protein, putative, expressed
Misin02G418500	1.25221	0.00312242	0.798587	0.60576	514	3	337.379	514	0.949558	200866	0.502801	6.3.2.19	GO:0016567,GO:0004842			PTHR22849,PTHR22849:SF43	PF04564	AT1G66160.1	CYS, MET, PRO, and GLY protein 1	ATCMPG1,CMPG1	LOC_Os03g13740.1	immediate-early fungal elicitor protein CMPG1, putative, expressed
Misin02G419400	1.82891	7.54e-05	0.546774	0.909081	137	4	410.547	137	0.834218	8404	0.623932
Misin02G424700	1.61357	0.00018171	0.619744	0.856682	280	4	422.225	280	0.877286	28132	0.638767		GO:0048193,GO:0016020			PTHR34949,PTHR34949:SF1	PF09177	AT1G27700.1	Syntaxin/t-SNARE family protein		LOC_Os03g10920.1	syntaxin 6, N-terminal domain containing protein, expressed
Misin02G425000	1.26991	0.002369	0.787456	0.620326	504	3	340.506	504	0.946018	175252	0.508978	3.1.3.16	GO:0003824,GO:0006470,GO:0004722		KOG0700	PTHR13832,PTHR13832:SF361	PF00481	AT4G33920.1	Protein phosphatase 2C family protein		LOC_Os03g10950.1	protein phosphatase 2C, putative, expressed
Misin02G427000	1.5354	0.00013172	0.651297	0.893414	330	3	412.497	330	0.89292	15792	0.622167					PTHR35098,PTHR35098:SF1		AT2G03440.1	nodulin-related protein 1	ATNRP1,NRP1	LOC_Os03g11220.1	keratin, type I cytoskeletal 9, putative, expressed
Misin02G449700	1.4705	0.00033359	0.68004	0.825045	373	3	391.07	373	0.9059	35720	0.58896					PTHR35164,PTHR35164:SF3		AT4G40020.1	Myosin heavy chain-related protein		LOC_Os03g08980.1	expressed protein
Misin02G450100	1.23451	0.0032029	0.810036	0.594329	526	3	334.403	526	0.953097	218488	0.498365
Misin02G450200	1.60472	0.00049978	0.623162	0.746564	296	4	352.274	296	0.879056	41456	0.541127		GO:0046983			PTHR11969,PTHR11969:SF24	PF00010	AT1G72210.1	basic helix-loop-helix (bHLH) DNA-binding superfamily protein		LOC_Os03g08930.1	helix-loop-helix DNA-binding protein, putative, expressed
Misin02G450300	1.37168	0.00228159	0.729032	0.65223	436	3	344.106	436	0.925664	159506	0.515128		GO:0008270,GO:0005515	K10664	KOG1493	PTHR14155,PTHR14155:SF2	PF13639	AT3G05200.1	RING/U-box superfamily protein	ATL6	LOC_Os03g08920.1	Zinc finger, C3HC4 type domain containing protein, expressed
Misin02G487800	1.57375	0.00053571	0.635426	0.769045	312	3	359.869	312	0.885251	49936	0.549418					PTHR35310		AT4G39840.1			LOC_Os08g31760.1	expressed protein
Misin02G488900	1.14602	0.00568983	0.872587	0.533788	586	3	319.36	586	0.970796	303114	0.475946		GO:0016021,GO:0004252,GO:0006508		KOG2289	PTHR22936,PTHR22936:SF21	PF01694	AT1G63120.1	RHOMBOID-like 2	ATRBL2,RBL2	LOC_Os03g02530.1	OsRhmbd7 - Putative Rhomboid homologue, expressed
Misin02G497000	1.75516	0.00043719	0.569748	0.708167	185	4	345.486	185	0.848968	36012	0.523464	2.7.11.1				PTHR34590,PTHR34590:SF2	PF12819	AT4G00300.2	fringe-related protein		LOC_Os03g03290.1	receptor-like protein kinase At3g46290 precursor, putative, expressed
Misin02G505900	1.73156	0.00029933	0.577513	0.783315	198	4	385.904	198	0.853687	31180	0.582057			K13473		PTHR33734,PTHR33734:SF1	PF01476	AT2G17120.1	lysm domain GPI-anchored protein 2 precursor	LYM2	LOC_Os03g04110.1	lysM domain-containing GPI-anchored protein precursor, putative, expressed
Misin02G507100	1.5531	0.00060794	0.643875	0.777336	316	3	373.449	316	0.889381	44962	0.561578					PTHR20932,PTHR20932:SF14		AT5G23130.1	Peptidoglycan-binding LysM domain-containing protein		LOC_Os03g01990.1	lysM domain containing protein, putative, expressed
Misin03G000500	1.35841	0.00102267	0.736156	0.715342	446	3	367.534	446	0.928319	97702	0.551025					PTHR32499,PTHR32499:SF4	PF02469	AT5G06390.1	FASCICLIN-like arabinogalactan protein 17 precursor	FLA17	LOC_Os03g57460.1	fasciclin domain containing protein, expressed
Misin03G000600	1.55605	0.00026773	0.642654	0.835004	317	3	396.366	317	0.888791	34706	0.59874
Misin03G005400	1.76401	0.000697	0.56689	0.692142	181	4	330.696	181	0.847198	42756	0.502578					PTHR36812,PTHR36812:SF2					LOC_Os07g07040.1	erythrocyte binding protein 3, putative, expressed
Misin03G012800	1.40118	0.00280303	0.713684	0.74744	416	3	371.238	416	0.919764	153914	0.555745										LOC_Os06g37530.1	expressed protein
Misin03G012900	1.40265	0.0027914	0.712934	0.748536	415	3	371.549	415	0.919469	153386	0.556212
Misin03G122200	1.63569	8.708e-05	0.611362	0.919697	265	4	425.766	265	0.872861	8858	0.644124					PTHR10857,PTHR10857:SF52	PF07002	AT5G63970.2	Copine (Calcium-dependent phospholipid-binding protein) family		LOC_Os08g38600.1	copine, putative, expressed
Misin03G145900	1.56195	0.00039884	0.640227	0.80436	316	4	399.443	316	0.887611	56118	0.605217		GO:0043565,GO:0006355,GO:0003700			PTHR32096,PTHR32096:SF20	PF03106	AT2G46400.1	WRKY DNA-binding protein 46	ATWRKY46,WRKY46	LOC_Os09g16510.1	WRKY74, expressed
Misin03G152300	1.56932	0.00023999	0.637218	0.860936	305	3	393.528	305	0.886136	23340	0.591771					PTHR33098,PTHR33098:SF9	PF05553				LOC_Os08g31090.1	expressed protein
Misin03G152400	1.41445	0.00078236	0.706986	0.745006	410	3	370.268	410	0.917109	85874	0.556794		GO:0046872,GO:0030001		KOG1603	PTHR22814,PTHR22814:SF103	PF00403	AT4G39700.1	Heavy metal transport/detoxification superfamily protein		LOC_Os09g20000.1	heavy metal-associated domain containing protein, expressed
Misin03G157100	1.29204	0.00296158	0.773973	0.659281	488	3	352.314	488	0.941593	154842	0.525841	6.3.2.19	GO:0005515,GO:0016567,GO:0004842			PTHR23315,PTHR23315:SF116	PF00514,PF04564	AT1G60190.1	ARM repeat superfamily protein		LOC_Os09g21120.1	armadillo/beta-catenin repeat family protein, putative, expressed
Misin03G157400	1.17994	0.00663078	0.8475	0.546639	563	3	323.281	563	0.964012	310684	0.481789	3.2.1.39	GO:0052862,GO:0052861,GO:0016998	K01180		PTHR31983,PTHR31983:SF0	PF03639	AT5G15870.1	glycosyl hydrolase family 81 protein		LOC_Os09g21210.1	beta-glucan-binding protein 4, putative, expressed
Misin03G167800	1.76254	1.579e-05	0.567364	0.970702	188	4	442.298	188	0.847493	2656	0.678371	2.7.11.1	GO:0007165	K07198	KOG0583	PTHR24347,PTHR24347:SF202	PF14531,PF03822	AT5G10930.1	CBL-interacting protein kinase 5	CIPK5,SnRK3.24	LOC_Os09g25090.1	CAMK_KIN1/SNF1/Nim1_like.34 - CAMK includes calcium/calmodulin depedent protein kinases, expressed
Misin03G208600	1.80088	0.00041931	0.555283	0.745534	188	4	308.112	188	0.839823	53836	0.489066		GO:0005515			PTHR32212,PTHR32212:SF82	PF12937	AT1G10780.1	F-box/RNI-like superfamily protein		LOC_Os09g28120.1	OsFBX330 - F-box domain containing protein, expressed
Misin03G236500	1.59292	0.00071146	0.627778	0.773385	291	3	371.271	291	0.881416	51766	0.559987	2.7.11.1	GO:0006468,GO:0004672		KOG1187	PTHR27001,PTHR27001:SF75	PF07714	AT5G47070.1	Protein kinase superfamily protein		LOC_Os09g36320.1	tyrosine protein kinase domain containing protein, putative, expressed
Misin03G238100	1.37021	0.00098988	0.729817	0.714465	440	3	365.045	440	0.925959	88846	0.548941					PTHR31604	PF05142	AT3G51060.1	Lateral root primordium (LRP) protein-related	SRS1,STY1	LOC_Os09g36160.1	LRP1, putative, expressed
Misin03G244400	1.51475	0.00025989	0.660175	0.849071	350	3	392.611	350	0.89705	25316	0.597582		GO:0006355,GO:0003700			PTHR31839,PTHR31839:SF3	PF00847	AT4G25480.1	dehydration response element B1A	ATCBF3,CBF3,DREB1A	LOC_Os09g35030.1	dehydration-responsive element-binding protein, putative, expressed
Misin03G253100	1.27434	0.00976884	0.784722	0.546325	500	3	320.052	500	0.945133	438656	0.47769				KOG4282	PTHR31307,PTHR31307:SF7	PF13837	AT3G54390.1	sequence-specific DNA binding transcription factors		LOC_Os09g38570.1	transcription factor like protein, putative, expressed
Misin03G286800	1.43953	0.00098022	0.694672	0.708518	392	3	360.319	392	0.912094	99246	0.541019	3.2.1.39	GO:0005975,GO:0004553			PTHR32227,PTHR32227:SF101	PF07983,PF00332	AT5G55180.1	O-Glycosyl hydrolases family 17 protein		LOC_Os07g35350.1	glucan endo-1,3-beta-glucosidase precursor, putative, expressed
Misin03G288500	1.17404	0.00634046	0.851759	0.536423	567	3	319.302	567	0.965192	283850	0.475859					PTHR31636,PTHR31636:SF18	PF03514	AT5G48150.1	GRAS family transcription factor	PAT1	LOC_Os07g36170.1	chitin-inducible gibberellin-responsive protein, putative, expressed
Misin03G294700	1.89528	0.00010031	0.527626	0.828771	102	4	355.01	102	0.820944	8636	0.54533		GO:0016192		KOG1743	PTHR21493,PTHR21493:SF149	PF04178	AT3G49420.1	Got1/Sft2-like vescicle transport protein family		LOC_Os03g11100.1	vesicle transport protein GOT1B, putative, expressed
Misin03G308000	1.23894	0.00351509	0.807143	0.586456	525	3	334.215	525	0.952212	201600	0.499574					PTHR31568,PTHR31568:SF4	PF12734
Misin03G311600	1.30236	0.00138893	0.767837	0.676866	482	3	358.587	482	0.939528	112354	0.536005		GO:0006355,GO:0003700	K09286		PTHR31190	PF00847	AT3G16770.1	ethylene-responsive element binding protein	ATEBP,EBP,ERF72,RAP2.3	LOC_Os07g47790.2	AP2 domain containing protein, expressed
Misin03G315900	1.56637	0.00014188	0.638418	0.88267	313	3	418.463	313	0.886726	18912	0.634997	2.7.11.1	GO:0006468,GO:0005524,GO:0004672,GO:0030246		KOG1187	PTHR27007,PTHR27007:SF40	PF00069,PF00139	AT3G53810.1	Concanavalin A-like lectin protein kinase family protein		LOC_Os07g38810.1	lectin receptor-type protein kinase, putative, expressed
Misin03G316900	1.37463	0.00131163	0.727468	0.694033	439	3	364.745	439	0.925074	105156	0.550143
Misin03G321300	1.42625	0.00127746	0.701138	0.695474	401	3	366.706	401	0.914749	89070	0.550609					PTHR31471,PTHR31471:SF14	PF03763	AT3G57540.1	Remorin family protein		LOC_Os07g38170.1	remorin, putative, expressed
Misin03G321800	1.43658	0.00077719	0.696099	0.755598	392	3	372.467	392	0.912684	64550	0.557585	2.7.11.1		K13412		PTHR24349,PTHR24349:SF93	PF13499	AT5G12480.2	calmodulin-domain protein kinase 7	CPK7	LOC_Os07g38120.1	CAMK_CAMK_like.34 - CAMK includes calcium/calmodulin depedent protein kinases, expressed
Misin03G326400	1.85841	7.988e-05	0.538095	0.885854	120	4	385.992	120	0.828319	8330	0.5893					PTHR34049		AT1G61340.1	F-box family protein		LOC_Os07g37400.1	OsFBX257 - F-box domain containing protein, expressed
Misin03G331000	1.50737	0.00025902	0.663405	0.845289	350	3	401.666	350	0.898525	31692	0.606746					PTHR33108,PTHR33108:SF1	PF07911	AT1G72510.1	Protein of unknown function (DUF1677)		LOC_Os07g42220.1	expressed protein
Misin03G341300	1.66372	0.0008678	0.601064	0.695997	253	4	326.826	253	0.867257	94148	0.499734		GO:0016021		KOG1773	PTHR21659,PTHR21659:SF26	PF01679	AT3G05890.1	Low temperature and salt responsive protein family	RCI2B	LOC_Os07g44180.1	OsRCI2-10 - Hydrophobic protein LTI6A, expressed
Misin04G030800	1.37906	0.00368505	0.725134	0.732594	428	3	367.696	428	0.924189	213592	0.547983	1.13.11.51		K09840		PTHR10543,PTHR10543:SF49	PF03055	AT1G78390.1	nine-cis-epoxycarotenoid dioxygenase 9	ATNCED9,NCED9	LOC_Os07g05940.1	9-cis-epoxycarotenoid dioxygenase 1, chloroplast precursor, putative, expressed
Misin04G128500	1.48968	0.00062356	0.671287	0.766748	364	3	372.357	364	0.902065	83690	0.564177			K09422		PTHR10641,PTHR10641:SF639	PF00249	AT5G67300.1	myb domain protein r1	ATMYB44,ATMYBR1,MYB44,MYBR1	LOC_Os09g01960.1	MYB family transcription factor, putative, expressed
Misin04G159500	1.41888	0.00057544	0.704782	0.783178	406	3	382.749	406	0.916224	60662	0.574698		GO:0043565,GO:0006355,GO:0003700			PTHR32096,PTHR32096:SF20	PF03106	AT2G46400.1	WRKY DNA-binding protein 46	ATWRKY46,WRKY46	LOC_Os09g16510.1	WRKY74, expressed
Misin04G169500	1.5708	0.00018435	0.63662	0.868882	308	3	398.341	308	0.885841	22750	0.602634					PTHR33098,PTHR33098:SF9
Misin04G169700	1.41003	0.00087085	0.709205	0.735007	411	3	365.771	411	0.917994	77040	0.548383					PTHR33098,PTHR33098:SF9					LOC_Os08g31090.1	expressed protein
Misin04G175900	1.19174	0.00381813	0.839109	0.572852	554	3	329.857	554	0.961652	233786	0.490859	6.3.2.19	GO:0005515,GO:0016567,GO:0004842			PTHR23315,PTHR23315:SF116	PF00514,PF04564	AT1G60190.1	ARM repeat superfamily protein		LOC_Os09g21120.1	armadillo/beta-catenin repeat family protein, putative, expressed
Misin04G190000	1.49558	0.00021936	0.668639	0.857784	358	3	400.575	358	0.900885	24870	0.605099					PTHR31972,PTHR31972:SF14	PF05910	AT5G11000.1	Plant protein of unknown function (DUF868)		LOC_Os09g24970.1	expressed protein
Misin04G195400	1.74041	0.00011887	0.574576	0.858314	195	4	426.538	195	0.851917	11400	0.64627	2.4.1.134	GO:0016020,GO:0008378,GO:0006486		KOG2287	PTHR11214,PTHR11214:SF122	PF01762	AT5G57500.1	Galactosyltransferase family protein		LOC_Os09g26310.1	hypro1, putative, expressed
Misin04G201600	1.86136	1.563e-05	0.537242	0.975373	118	4	463.585	118	0.827729	482	0.707763	2.7.11.1	GO:0006468,GO:0004672		KOG1187	PTHR27001,PTHR27001:SF57	PF07714	AT2G05940.1	Protein kinase superfamily protein		LOC_Os09g27010.1	tyrosine protein kinase domain containing protein, putative, expressed
Misin04G229500	1.54277	0.00071583	0.648184	0.706981	328	4	353.192	328	0.891445	52446	0.53433					PTHR34055,PTHR34055:SF2		AT3G57930.1			LOC_Os02g48600.1	expressed protein
Misin04G246900	1.55162	0.00042549	0.644487	0.810448	316	3	382.82	316	0.889676	36356	0.574804					PTHR37245					LOC_Os09g34020.1	expressed protein
Misin04G248000	1.42773	0.00063303	0.700413	0.768208	400	3	380.663	400	0.914454	64390	0.571565		GO:0043531			PTHR23155,PTHR23155:SF488	PF00931	AT3G07040.1	NB-ARC domain-containing disease resistance protein	RPM1,RPS3	LOC_Os09g34160.1	resistance protein, putative, expressed
Misin04G259700	1.20354	0.00394778	0.830882	0.570384	547	3	329.532	547	0.959292	227818	0.491106	2.7.11.1	GO:0006468,GO:0004672		KOG1187	PTHR27001,PTHR27001:SF75	PF07714	AT5G47070.1	Protein kinase superfamily protein		LOC_Os09g36320.1	tyrosine protein kinase domain containing protein, putative, expressed
Misin04G276900	1.31416	0.00624774	0.760943	0.590252	477	3	335.356	477	0.937168	283310	0.503538				KOG4282	PTHR31307,PTHR31307:SF7	PF13837	AT3G54390.1	sequence-specific DNA binding transcription factors		LOC_Os09g38570.1	transcription factor like protein, putative, expressed
Misin04G313500	1.29499	0.00255531	0.77221	0.626125	486	3	341.113	486	0.941003	161222	0.509124					PTHR31636,PTHR31636:SF18	PF03514	AT5G48150.2	GRAS family transcription factor	PAT1	LOC_Os07g36170.1	chitin-inducible gibberellin-responsive protein, putative, expressed
Misin04G324300	1.35398	0.00565157	0.738562	0.617766	446	3	340.561	446	0.929204	235864	0.509056		GO:0005515			PTHR34049	PF00646	AT1G61340.1	F-box family protein		LOC_Os07g37400.1	OsFBX257 - F-box domain containing protein, expressed
Misin04G325800	1.39381	0.0020128	0.71746	0.663928	420	3	346.802	420	0.921239	148836	0.518389	2.7.11.1	GO:0006468,GO:0004672	K13412	KOG0032	PTHR24349,PTHR24349:SF93	PF13499,PF07714	AT5G12480.1	calmodulin-domain protein kinase 7	CPK7	LOC_Os07g38120.1	CAMK_CAMK_like.34 - CAMK includes calcium/calmodulin depedent protein kinases, expressed
Misin04G333100	1.5177	0.000531	0.658892	0.800038	339	3	388.743	339	0.89646	41086	0.583699			K15285	KOG1441	PTHR11132	PF03151	AT1G21070.1	Nucleotide-sugar transporter family protein		LOC_Os07g39280.1	transporter-related, putative, expressed
Misin04G335700	1.4292	0.00159013	0.69969	0.705239	398	3	358.548	398	0.914159	114726	0.537553					PTHR31636,PTHR31636:SF31	PF03514	AT1G50600.1	scarecrow-like 5	SCL5	LOC_Os07g39470.1	gibberellin response modulator protein, putative, expressed
Misin04G338500	1.45723	0.00049964	0.686235	0.796052	379	3	381.91	379	0.908555	49274	0.572579					PTHR31479,PTHR31479:SF6		AT5G50890.1	alpha/beta-Hydrolases superfamily protein		LOC_Os07g39810.1	lipase class 3 family protein, putative, expressed
Misin04G368800	1.28024	0.00154932	0.781106	0.656138	498	3	352.484	498	0.943953	127156	0.527671					PTHR31250,PTHR31250:SF6		AT3G13600.1	calmodulin-binding family protein		LOC_Os07g43970.1	calmodulin-binding protein, putative, expressed
Misin04G370100	1.559	0.00068254	0.641438	0.763851	312	3	368.295	312	0.888201	41112	0.553827		GO:0055114,GO:0020037,GO:0016705,GO:0005506		KOG0157	PTHR24282,PTHR24282:SF44	PF00067	AT2G46960.2	cytochrome P450, family 709, subfamily B, polypeptide 1	CYP709B1	LOC_Os07g23570.1	cytochrome P450 72A1, putative, expressed
Misin04G392300	1.32006	0.00233586	0.757542	0.63947	468	3	349.521	468	0.935988	148074	0.520896		GO:0006355,GO:0003700	K09286		PTHR31190	PF00847	AT3G16770.1	ethylene-responsive element binding protein	ATEBP,EBP,ERF72,RAP2.3	LOC_Os07g47790.2	AP2 domain containing protein, expressed
Misin04G394700	1.47935	0.00036473	0.675972	0.821978	366	3	394.923	366	0.90413	39272	0.59387	2.7.11.1	GO:0007165,GO:0006468,GO:0004672		KOG0583	PTHR24347,PTHR24347:SF205	PF03822,PF07714	AT2G30360.1	SOS3-interacting protein 4	CIPK11,PKS5,SIP4,SNRK3.22	LOC_Os07g48090.1	CAMK_KIN1/SNF1/Nim1_like.30 - CAMK includes calcium/calmodulin depedent protein kinases, expressed
Misin04G406700	1.44838	0.00106471	0.690428	0.732539	384	3	369.786	384	0.910324	87290	0.553573		GO:0008168,GO:0008152			PTHR10108,PTHR10108:SF885	PF05050,PF08241	AT5G01710.1	methyltransferases		LOC_Os07g49210.1	helicase conserved C-terminal domain containing protein, expressed
Misin05G033900	1.48673	0.00051636	0.672619	0.783607	366	3	375.358	366	0.902655	57196	0.568724					PTHR37265		AT5G56880.1			LOC_Os01g09870.1	expressed protein
Misin05G062800	1.31121	0.00187205	0.762655	0.668784	476	3	354.303	476	0.937758	195860	0.5296										LOC_Os06g19820.1	fringe-related protein, putative, expressed
Misin05G098200	1.36726	0.00112632	0.731392	0.71562	438	3	363.699	438	0.926549	94232	0.543645		GO:0046983,GO:0003677			PTHR13935,PTHR13935:SF59	PF00010	AT1G10586.1	basic helix-loop-helix (bHLH) DNA-binding superfamily protein		LOC_Os01g01870.1	helix-loop-helix DNA-binding domain containing protein, expressed
Misin05G103500	1.5826	7.395e-05	0.631873	0.92243	300	3	427.553	300	0.883481	8966	0.646828	2.4.1.255	GO:0016757		KOG4698	PTHR20961,PTHR20961:SF28	PF04577	AT3G18180.1	Glycosyltransferase family 61 protein		LOC_Os01g02920.1	glycosyltransferase protein, putative, expressed
Misin05G117700	1.60324	7.425e-05	0.623735	0.920574	286	3	431.671	286	0.879351	10220	0.653058		GO:0005515,GO:0043531		KOG4658	PTHR23155,PTHR23155:SF648	PF13855,PF00931	AT3G14460.1	LRR and NB-ARC domains-containing disease resistance protein		LOC_Os01g15580.1	disease resistance protein RGA2, putative, expressed
Misin05G118600	1.55457	0.00027367	0.643264	0.846143	315	3	404.419	315	0.889086	22226	0.608149		GO:0006355,GO:0003677			PTHR31989,PTHR31989:SF17	PF02365	AT5G17260.1	NAC domain containing protein 86	anac086,NAC086	LOC_Os01g15640.1	no apical meristem protein, putative, expressed
Misin05G136000	1.36283	0.00106683	0.733766	0.718585	444	3	364.351	444	0.927434	99588	0.547074			K09422	KOG0048	PTHR10641,PTHR10641:SF659	PF00249	AT1G48000.1	myb domain protein 112	AtMYB112,MYB112	LOC_Os01g19330.1	MYB family transcription factor, putative, expressed
Misin05G160800	1.65634	0.00179016	0.60374	0.927743	250	4	426.012	250	0.868732	144648	0.643523	2.4.1.255	GO:0016757			PTHR20961,PTHR20961:SF12	PF04577	AT2G41640.1	Glycosyltransferase family 61 protein		LOC_Os01g31370.1	glycosyltransferase, putative, expressed
Misin05G220400	1.33186	0.0018104	0.750831	0.664995	462	3	350.619	462	0.933628	138788	0.524094					PTHR31875,PTHR31875:SF4	PF05605,PF14571	AT3G05700.1	Drought-responsive family protein		LOC_Os01g48190.1	drought induced 19 protein, putative, expressed
Misin05G249600	1.50442	0.00033878	0.664706	0.837631	346	3	394.046	346	0.899115	33834	0.58989					PTHR33083,PTHR33083:SF12	PF04520	AT1G29640.1	Protein of unknown function, DUF584		LOC_Os01g52730.1	DUF584 domain containing protein, putative, expressed
Misin05G265500	1.66962	0.00062071	0.59894	0.719053	241	4	355.145	241	0.866077	44032	0.536473	2.7.11.1	GO:0006468,GO:0004672		KOG1187	PTHR27001,PTHR27001:SF106	PF07714	AT3G24550.1	proline extensin-like receptor kinase 1	ATPERK1,PERK1	LOC_Os01g54700.1	retrotransposon protein, putative, unclassified, expressed
Misin05G308400	1.46313	0.00047487	0.683468	0.814411	374	3	390.751	374	0.907375	36096	0.584957		GO:0006355,GO:0003677			PTHR31719,PTHR31719:SF31	PF02365	AT5G08790.1	NAC (No Apical Meristem) domain transcriptional regulator superfamily protein	anac081,ATAF2	LOC_Os01g60020.1	NAC domain transcription factor, putative, expressed
Misin05G318700	1.53982	0.00038997	0.649425	0.808109	327	3	376.443	327	0.892035	34712	0.567788		GO:0043565,GO:0006355,GO:0003700			PTHR31282,PTHR31282:SF22	PF03106	AT5G22570.1	WRKY DNA-binding protein 38	ATWRKY38,WRKY38	LOC_Os01g60600.1	WRKY108, expressed
Misin05G327600	1.64897	5.783e-05	0.60644	0.936292	254	4	427.11	254	0.870206	6336	0.644208		GO:0006355,GO:0003677			PTHR31989,PTHR31989:SF35	PF02365	AT3G44350.2	NAC domain containing protein 61	anac061,NAC061	LOC_Os01g64310.1	no apical meristem protein, putative, expressed
Misin05G341300	1.61652	0.00032189	0.618613	0.801951	289	4	363.931	289	0.876696	35662	0.559894	3.4.23.12	GO:0006508,GO:0004190		KOG1339	PTHR13683,PTHR13683:SF248	PF00026	AT2G39710.1	Eukaryotic aspartyl protease family protein		LOC_Os01g62630.1	aspartic proteinase nepenthesin precursor, putative, expressed
Misin05G385400	1.19174	0.00454215	0.839109	0.560588	555	3	327.047	555	0.961652	251888	0.487402					PTHR32444,PTHR32444:SF14	PF01453	AT1G78830.1	Curculin-like (mannose-binding) lectin family protein		LOC_Os01g72810.1	secreted glycoprotein, putative, expressed
Misin05G387200	1.78171	4.713e-05	0.561258	0.91354	170	4	447.306	170	0.843658	4098	0.680831					PTHR21450,PTHR21450:SF8	PF04783,PF04782	AT1G21740.1	Protein of unknown function (DUF630 and DUF632)		LOC_Os01g72970.1	DUF630/DUF632 domains containing protein, putative, expressed
Misin05G408000	1.4469	0.00050239	0.691132	0.79608	389	3	383.126	389	0.910619	52280	0.576997		GO:0009733	K14488		PTHR31374,PTHR31374:SF39	PF02519	AT5G50760.1	SAUR-like auxin-responsive protein family		LOC_Os01g70050.1	OsSAUR3 - Auxin-responsive SAUR gene family member, expressed
Misin05G408100	1.48083	0.00035516	0.675299	0.829314	366	3	391.577	366	0.903835	38016	0.589724		GO:0009733	K14488		PTHR31374,PTHR31374:SF39	PF02519	AT5G50760.1	SAUR-like auxin-responsive protein family		LOC_Os01g70050.1	OsSAUR3 - Auxin-responsive SAUR gene family member, expressed
Misin06G013300	1.5531	0.00018324	0.643875	0.868438	321	4	412.704	321	0.889381	25034	0.624363					PTHR31506,PTHR31506:SF5	PF05687	AT1G78700.1	BES1/BZR1 homolog 4	BEH4	LOC_Os01g10610.1	BES1/BZR1 homolog protein, putative, expressed
Misin06G019200	1.45575	0.00057297	0.68693	0.774182	381	3	384.866	381	0.90885	46060	0.577877		GO:0008270,GO:0005515			PTHR14155,PTHR14155:SF154	PF13639	AT4G10150.1	RING/U-box superfamily protein		LOC_Os01g11460.1	zinc finger, C3HC4 type domain containing protein, expressed
Misin06G026500	1.33776	0.00127628	0.747519	0.700859	458	3	361.725	458	0.932448	126448	0.540695					PTHR37265		AT5G56880.1			LOC_Os01g09870.1	expressed protein
Misin06G028900	1.35251	0.00107366	0.739367	0.717646	449	3	365.314	449	0.929499	104222	0.546877					PTHR31182		AT3G11760.1			LOC_Os01g09770.1	expressed protein
Misin06G070400	1.66667	0.00010721	0.6	0.8909	251	4	402.618	251	0.866667	18442	0.615623					PTHR31304,PTHR31304:SF8	PF03195	AT3G02550.1	LOB domain-containing protein 41	LBD41	LOC_Os01g03890.1	DUF260 domain containing protein, putative, expressed
Misin06G090200	1.63717	0.0001701	0.610811	0.870269	265	3	406.358	265	0.872566	34788	0.616629					PTHR24177,PTHR24177:SF40	PF13962	AT3G13950.1			LOC_Os01g15060.1	expressed protein
Misin06G126500	1.79499	0.00018433	0.557108	0.786837	182	4	335.83	182	0.841003	9236	0.528034										LOC_Os01g20780.1	anther-specific protein SF18 precursor, putative, expressed
Misin06G127200	1.31416	0.00211053	0.760943	0.643432	473	3	344.67	473	0.937168	157664	0.514433		GO:0006950			PTHR33801,PTHR33801:SF4	PF02496				LOC_Os01g72900.1	abscisic stress-ripening, putative, expressed
Misin06G140700	1.40413	0.0006221	0.712185	0.769764	416	3	378.161	416	0.919174	59304	0.567809										LOC_Os01g24500.1	expressed protein
Misin06G150300	1.30236	0.0030732	0.767837	0.662342	477	3	351.216	477	0.939528	185988	0.521092	2.4.1.255	GO:0016757		KOG4698	PTHR20961,PTHR20961:SF12	PF04577	AT2G41640.1	Glycosyltransferase family 61 protein		LOC_Os01g31370.1	glycosyltransferase, putative, expressed
Misin06G171700	1.69912	0.00018208	0.588542	0.850434	222	4	420.833	222	0.860177	15052	0.636662	1.14.17.4	GO:0055114,GO:0016491	K05933	KOG0143	PTHR10209,PTHR10209:SF103	PF14226,PF03171	AT2G19590.1	ACC oxidase 1	ACO1,ATACO1	LOC_Os01g39860.1	1-aminocyclopropane-1-carboxylate oxidase protein, putative, expressed
Misin06G172500	1.33776	0.00175972	0.747519	0.667635	458	3	354.081	458	0.932448	182014	0.529269						PF05553	AT5G57070.1	hydroxyproline-rich glycoprotein family protein		LOC_Os01g40190.1	retrotransposon protein, putative, unclassified, expressed
Misin06G219600	1.34513	0.0009611	0.743421	0.713024	454	3	365.467	454	0.930973	82598	0.547106					PTHR31875,PTHR31875:SF4	PF05605,PF14571	AT3G05700.1	Drought-responsive family protein		LOC_Os01g48190.1	drought induced 19 protein, putative, expressed
Misin06G221800	1.35693	0.00218149	0.736957	0.661259	447	3	347.398	447	0.928614	166820	0.520837		GO:0005525	K07976	KOG0087	PTHR24073,PTHR24073:SF499	PF00025	AT5G60860.1	RAB GTPase homolog A1F	AtRABA1f,RABA1f	LOC_Os01g47730.1	ras-related protein, putative, expressed
Misin06G229400	1.86136	2.677e-05	0.537242	0.937931	116	4	444.983	116	0.827729	1656	0.677295	4.2.3.1				PTHR10314,PTHR10314:SF121	PF00291	AT4G29840.1	Pyridoxal-5\'-phosphate-dependent enzyme family protein	MTO2,TS	LOC_Os01g49890.1	threonine synthase, chloroplast precursor, putative, expressed
Misin06G239500	1.85398	2.056e-05	0.539379	0.958824	120	4	459.825	120	0.829204	868	0.698822	2.4.1.15,3.1.3.12	GO:0005992,GO:0003824	K16055		PTHR10788,PTHR10788:SF22	PF02358,PF00982	AT1G06410.1	trehalose-phosphatase/synthase 7	ATTPS7,ATTPSA,TPS7	LOC_Os01g53000.1	trehalose synthase, putative, expressed
Misin06G248000	1.30973	0.00232941	0.763514	0.623662	476	3	339.767	476	0.938053	153776	0.507115			K09422		PTHR10641,PTHR10641:SF455	PF00249	AT3G13540.1	myb domain protein 5	ATMYB5,MYB5	LOC_Os01g50110.1	MYB family transcription factor, putative, expressed
Misin06G277400	1.84071	1.103e-05	0.543269	0.968381	128	4	463.531	128	0.831858	810	0.703386					PTHR31087,PTHR31087:SF2	PF04525	AT3G15810.1	Protein of unknown function (DUF567)		LOC_Os01g56450.1	DUF567 domain containing protein, putative, expressed
Misin06G288300	1.48525	0.00057655	0.673287	0.755171	365	3	368	365	0.90295	57706	0.555891		GO:0006355,GO:0003700			PTHR31677,PTHR31677:SF25	PF00847	AT1G28360.1	ERF domain protein 12	ATERF12,ERF12	LOC_Os05g41760.1	AP2 domain containing protein, expressed
Misin06G297700	1.26254	0.00210291	0.792056	0.635776	509	3	347.138	509	0.947493	185514	0.51889					PTHR34376,PTHR34376:SF2		AT4G01575.1	serine protease inhibitor, Kazal-type family protein		LOC_Os01g59610.1	KAZ1 - Kazal-type serine protease inhibitor precursor, expressed
Misin06G298600	1.27139	0.00331135	0.786543	0.596822	501	3	333.269	501	0.945723	211512	0.496676					PTHR31852,PTHR31852:SF0	PF03168	AT2G27080.2	Late embryogenesis abundant (LEA) hydroxyproline-rich glycoprotein family		LOC_Os01g59680.1	NHL25, putative, expressed
Misin06G304800	1.34218	0.00191236	0.745055	0.67031	455	3	351.547	455	0.931563	132542	0.525482		GO:0043565,GO:0006355,GO:0003700			PTHR31282,PTHR31282:SF22	PF03106	AT1G66600.1	ABA overly sensitive mutant 3	ABO3,ATWRKY63,WRKY63	LOC_Os01g60600.1	WRKY108, expressed
Misin06G322800	1.70354	0.00012348	0.587013	0.896257	221	4	418.873	221	0.859292	13286	0.63562	6.3.2.19				PTHR24068	PF00179	AT1G64230.2	ubiquitin-conjugating enzyme 28	UBC28	LOC_Os06g30970.1	ubiquitin-conjugating enzyme, putative, expressed
Misin06G327200	1.58112	7.214e-05	0.632463	0.92454	301	3	426.591	301	0.883776	8946	0.645373		GO:0006355,GO:0003677			PTHR31989,PTHR31989:SF35	PF02365	AT5G22380.1	NAC domain containing protein 90	anac090,NAC090	LOC_Os01g64310.1	no apical meristem protein, putative, expressed
Misin06G356400	1.69469	0.00017596	0.590078	0.862603	223	4	422.148	223	0.861062	15060	0.636724		GO:0016021		KOG4293	PTHR23130,PTHR23130:SF101	PF03188	AT3G07570.1	Cytochrome b561/ferric reductase transmembrane with DOMON related domain		LOC_Os01g67030.1	auxin-responsive protein, putative, expressed
Misin06G360800	1.82448	0.00023417	0.5481	0.79022	139	4	373.849	139	0.835103	17550	0.567297	3.1.1.1	GO:0016787,GO:0008152		KOG1515	PTHR23024,PTHR23024:SF211	PF07859	AT5G14310.1	carboxyesterase 16	AtCXE16,CXE16	LOC_Os01g67600.1	CXE carboxylesterase, putative, expressed
Misin06G361900	1.41445	0.0004959	0.706986	0.787418	409	3	382.824	409	0.917109	51818	0.574811		GO:0006887,GO:0000145		KOG2344	PTHR12542,PTHR12542:SF25	PF03081	AT5G50380.1	exocyst subunit exo70 family protein F1	ATEXO70F1,EXO70F1	LOC_Os01g67820.1	exo70 exocyst complex subunit domain containing protein, expressed
Misin06G375000	1.50442	0.00033561	0.664706	0.834597	350	3	393.043	350	0.899115	37986	0.591932		GO:0009733	K14488		PTHR31374,PTHR31374:SF39	PF02519	AT5G50760.1	SAUR-like auxin-responsive protein family		LOC_Os01g70050.1	OsSAUR3 - Auxin-responsive SAUR gene family member, expressed
Misin06G380000	1.84513	5.6e-07	0.541966	0.997122	140	4	458.029	140	0.830973	64	0.711224					PTHR24015,PTHR24015:SF759	PF03407	AT4G19970.1			LOC_Os01g69140.1	regulatory protein, putative, expressed
Misin06G398800	1.27434	0.00355348	0.784722	0.598563	501	3	332.906	501	0.945133	233956	0.497618					PTHR33052,PTHR33052:SF12	PF14009	AT5G12340.1			LOC_Os01g72360.1	expressed protein
Misin06G415600	1.22861	0.00470507	0.813926	0.567136	530	3	325.662	530	0.954277	288554	0.485339
Misin07G046400	1.28909	0.00321683	0.775744	0.618093	492	3	342.732	492	0.942183	181936	0.513071		GO:0006355,GO:0003700	K09286		PTHR31677,PTHR31677:SF13	PF00847	AT3G15210.1	ethylene responsive element binding factor 4	ATERF-4,ATERF4,ERF4,RAP2.5	LOC_Os02g06330.1	AP2 domain containing protein, expressed
Misin07G064500	1.559	0.00042789	0.641438	0.791782	316	4	399.867	316	0.888201	54190	0.604029		GO:0043531		KOG4658	PTHR23155,PTHR23155:SF532	PF00931	AT3G46530.1	NB-ARC domain-containing disease resistance protein	RPP13	LOC_Os10g10360.1	NBS-LRR disease resistance protein, putative, expressed
Misin07G068800	1.63569	0.00024395	0.611362	0.823615	281	3	366.153	281	0.872861	21846	0.568561			K09422		PTHR10641,PTHR10641:SF483	PF00249	AT5G67300.1	myb domain protein r1	ATMYB44,ATMYBR1,MYB44,MYBR1	LOC_Os02g09480.1	myb-like DNA-binding domain containing protein, putative, expressed
Misin07G075500	1.48083	0.00080652	0.675299	0.777133	363	3	379.791	363	0.903835	65730	0.569401	2.7.11.1	GO:0006468,GO:0004672		KOG1187	PTHR27001,PTHR27001:SF183	PF01476,PF07714	AT2G33580.1	Protein kinase superfamily protein		LOC_Os02g09960.1	LYK8, putative, expressed
Misin07G123200	1.35841	0.00155224	0.736156	0.666506	447	3	355.018	447	0.928319	135736	0.53306										LOC_Os08g08700.1	ubiquitin family protein, putative, expressed
Misin07G123300	1.25811	0.00570356	0.794842	0.566177	510	3	327.557	510	0.948378	278750	0.488162
Misin07G128200	1.35693	0.00469421	0.736957	0.59749	445	3	330.901	445	0.928614	236710	0.494621				KOG2027	PTHR12161,PTHR12161:SF21	PF03398	AT1G34220.1	Regulator of Vps4 activity in the MVB pathway protein		LOC_Os08g07830.1	DUF292 domain containing protein, expressed
Misin07G130100	1.82301	6.81e-06	0.548544	0.981352	144	4	450.319	144	0.835398	592	0.687511										LOC_Os08g08700.1	ubiquitin family protein, putative, expressed
Misin07G144600	1.28761	0.00187411	0.776632	0.65217	492	3	351.455	492	0.942478	169556	0.525344	2.4.1.207	GO:0048046,GO:0016762,GO:0006073,GO:0005618,GO:0005975,GO:0004553	K08235		PTHR31062,PTHR31062:SF45	PF06955,PF00722	AT5G57560.1	Xyloglucan endotransglucosylase/hydrolase family protein	TCH4,XTH22	LOC_Os08g13920.1	glycosyl hydrolases family 16, putative, expressed
Misin07G163000	1.68879	0.00101387	0.59214	0.709259	247	4	324.097	247	0.862242	104058	0.504039	2.4.2.24	GO:0030244,GO:0016760,GO:0016020			PTHR13301,PTHR13301:SF75	PF03552	AT5G16910.1	cellulose-synthase like D2	ATCSLD2,CSLD2	LOC_Os08g06380.1	CSLF6 - cellulose synthase-like family F; beta1,3;1,4 glucan synthase, expressed
Misin07G208600	1.93658	2.8e-07	0.516375	0.994523	72	4	489.5	72	0.812684	28	0.753077		GO:0006886,GO:0005622			PTHR13856,PTHR13856:SF81	PF03127,PF00790	AT5G63640.1	ENTH/VHS/GAT family protein		LOC_Os08g01740.2	VHS and GAT domain containing protein, expressed
Misin07G215400	1.42773	0.00077121	0.700413	0.756132	403	3	377.38	403	0.914454	87668	0.5692		GO:0006355,GO:0003677			PTHR31992,PTHR31992:SF20	PF02701	AT1G21340.1	Dof-type zinc finger DNA-binding family protein		LOC_Os08g38220.1	dof zinc finger domain containing protein, putative, expressed
Misin07G244100	1.88053	5.99e-06	0.531765	0.974725	105	4	470.124	105	0.823894	386	0.717746		GO:0016021		KOG4293	PTHR23130,PTHR23130:SF83	PF03188,PF04526	AT3G25290.2	Auxin-responsive family protein		LOC_Os08g41280.1	membrane protein, putative, expressed
Misin07G245500	1.22714	0.00294865	0.814904	0.60216	533	3	338.225	533	0.954572	209894	0.505568	5.1.3.6		K08679	KOG1371	PTHR10366,PTHR10366:SF431	PF04321	AT3G23820.1	UDP-D-glucuronate 4-epimerase 6	GAE6	LOC_Os08g41440.1	UDP-glucuronate 4-epimerase, putative, expressed
Misin07G254600	1.80088	3.358e-05	0.555283	0.919974	157	4	457.236	157	0.839823	5004	0.695945	6.3.2.19			KOG0421	PTHR24067,PTHR24067:SF44	PF00179	AT3G20060.1	ubiquitin-conjugating enzyme19	UBC19	LOC_Os01g16650.1	ubiquitin-conjugating enzyme, putative, expressed
Misin07G275400	1.60767	0.00016902	0.622018	0.871179	282	3	420.482	282	0.878466	16118	0.63517	3.6.3.27	GO:0055085,GO:0016021	K08176		PTHR24064,PTHR24064:SF261	PF07690	AT3G54700.1	phosphate transporter 1;7	PHT1;7	LOC_Os08g45000.1	inorganic phosphate transporter, putative, expressed
Misin07G282200	1.5236	0.00022622	0.656341	0.862992	338	3	400.462	338	0.89528	26840	0.604014		GO:0006629		KOG0513	PTHR32176	PF01734	AT2G26560.1	phospholipase A 2A	PLA IIA,PLA2A,PLP2	LOC_Os08g37180.1	patatin, putative, expressed
Misin07G284500	1.23894	0.00384495	0.807143	0.592668	523	3	333.442	523	0.952212	245138	0.496932		GO:0006355,GO:0003700			PTHR31190,PTHR31190:SF1	PF00847	AT4G34410.1	redox responsive transcription factor 1	RRTF1	LOC_Os08g36920.1	AP2 domain containing protein, expressed
Misin07G290100	1.33776	0.00120765	0.747519	0.697992	460	3	360.02	460	0.932448	108430	0.539759										LOC_Os08g35580.1	expressed protein
Misin07G291500	1.62832	8.386e-05	0.61413	0.920487	271	3	411.17	271	0.874336	8836	0.62393										LOC_Os08g35560.1	expressed protein
Misin07G293200	1.40413	0.00220844	0.712185	0.642824	418	3	350.344	418	0.919174	143842	0.527627		GO:0009733			PTHR31374,PTHR31374:SF52	PF02519	AT5G20820.1	SAUR-like auxin-responsive protein family		LOC_Os08g35110.1	OsSAUR33 - Auxin-responsive SAUR gene family member, expressed
Misin07G301100	1.4941	0.00031912	0.669299	0.833898	356	3	391.607	356	0.90118	35480	0.588882					PTHR31972,PTHR31972:SF14	PF05910	AT5G11000.1	Plant protein of unknown function (DUF868)		LOC_Os08g34120.1	expressed protein
Misin07G317500	1.30973	0.00149603	0.763514	0.677149	478	3	355.732	478	0.938053	135466	0.532533					PTHR33098,PTHR33098:SF2	PF05553				LOC_Os08g31090.1	expressed protein
Misin07G320900	1.58112	0.00015107	0.632463	0.878887	304	3	395.355	304	0.883776	15120	0.600844		GO:0043565,GO:0006355,GO:0003700			PTHR32096,PTHR32096:SF26	PF03106	AT4G11070.1	WRKY family transcription factor	AtWRKY41,WRKY41	LOC_Os08g29660.1	WRKY69, expressed
Misin07G386000	1.44395	0.00049872	0.692543	0.783548	390	3	377.772	390	0.911209	49634	0.568078					PTHR22814,PTHR22814:SF34		AT3G20180.1	Copper transport protein family		LOC_Os02g37290.1	heavy metal associated domain containing protein, expressed
Misin07G413300	1.23009	0.0025383	0.81295	0.608492	531	3	340.341	531	0.953982	179600	0.508731		GO:0003677,GO:0009725,GO:0006355,GO:0005634			PTHR31384,PTHR31384:SF15	PF02362,PF06507	AT4G30080.1	auxin response factor 16	ARF16	LOC_Os02g41800.1	auxin response factor, putative, expressed
Misin07G426300	1.45723	0.00079889	0.686235	0.748246	384	3	368.138	384	0.908555	108552	0.5561	2.7.11.1,2.7.10.2	GO:0006468,GO:0005524,GO:0004672		KOG1187	PTHR27003,PTHR27003:SF73	PF00069	AT1G33260.2	Protein kinase superfamily protein		LOC_Os02g43290.1	protein kinase domain containing protein, expressed
Misin07G441900	1.32596	0.00248483	0.754171	0.629162	465	3	340.572	465	0.934808	165910	0.508316		GO:0006355,GO:0003700			PTHR31985,PTHR31985:SF9	PF00847	AT5G52020.1	Integrase-type DNA-binding superfamily protein		LOC_Os02g45420.1	AP2 domain containing protein, expressed
Misin07G447000	1.74631	5.449e-05	0.572635	0.91728	203	4	407.685	203	0.850737	10432	0.629143					PTHR33059,PTHR33059:SF14	PF04570	AT4G17670.1	Protein of unknown function (DUF581)		LOC_Os02g46210.1	DUF581 domain containing protein, expressed
Misin07G453600	1.33186	0.00145101	0.750831	0.677761	466	3	358.142	466	0.933628	143594	0.538559		GO:0005975,GO:0004553			PTHR31062,PTHR31062:SF16	PF00722	AT1G32170.1	xyloglucan endotransglucosylase/hydrolase 30	XTH30,XTR4	LOC_Os02g46910.1	glycosyl hydrolases family 16, putative, expressed
Misin07G472400	1.30973	0.00144914	0.763514	0.675256	479	3	355.1	479	0.938053	129720	0.532384					PTHR34046,PTHR34046:SF2					LOC_Os02g52170.1	expressed protein
Misin07G473300	1.29794	0.00172325	0.770455	0.658275	486	3	352.403	486	0.940413	151796	0.52755					PTHR31279,PTHR31279:SF3	PF04674	AT4G08950.1	Phosphate-responsive 1 family protein	EXO	LOC_Os02g52040.1	phosphate-induced protein 1 conserved region domain containing protein, expressed
Misin07G473400	1.26844	0.00195121	0.788372	0.637326	506	3	347.968	506	0.946313	150076	0.520911					PTHR31279,PTHR31279:SF6	PF04674	AT4G08950.1	Phosphate-responsive 1 family protein	EXO	LOC_Os02g52010.1	phosphate-induced protein 1 conserved region domain containing protein, expressed
Misin07G473600	1.28614	0.00214012	0.777523	0.660043	492	3	353.205	492	0.942773	154826	0.527172					PTHR31279,PTHR31279:SF14	PF04674	AT4G08950.1	Phosphate-responsive 1 family protein	EXO	LOC_Os02g51970.1	phosphate-induced protein 1 conserved region domain containing protein, expressed
Misin07G479600	1.46313	0.00075261	0.683468	0.755786	378	3	372.111	378	0.907375	108860	0.560408		GO:0045454,GO:0015035,GO:0009055	K17479	KOG1752	PTHR10168,PTHR10168:SF82	PF00462	AT5G39865.1	Glutaredoxin family protein		LOC_Os02g51370.1	glutaredoxin, putative, expressed
Misin07G487300	1.33776	0.00117162	0.747519	0.699394	460	3	361	460	0.932448	107644	0.541229					PTHR23213,PTHR23213:SF239	PF02181	AT1G70140.1	formin 8	ATFH8,FH8	LOC_Os02g50570.1	retrotransposon protein, putative, unclassified, expressed
Misin07G489700	1.37021	0.00085077	0.729817	0.729023	439	3	367.513	439	0.925959	77740	0.551821
Misin07G489800	1.69027	0.00012186	0.591623	0.900844	237	4	403.738	237	0.861947	16944	0.619231
Misin07G512600	1.31563	0.00162044	0.76009	0.673111	473	3	354.027	473	0.936873	121904	0.529189		GO:0006355,GO:0003700			PTHR31985,PTHR31985:SF34	PF00847	AT1G19210.1	Integrase-type DNA-binding superfamily protein		LOC_Os02g54050.1	ethylene-responsive transcription factor, putative, expressed
Misin07G515600	1.49558	0.00134187	0.668639	0.676942	354	3	354.565	354	0.900885	76212	0.53238		GO:0006355,GO:0003700	K09286		PTHR31190,PTHR31190:SF4	PF00847	AT1G53910.2	related to AP2 12	RAP2.12	LOC_Os02g54160.2	AP2 domain containing protein, expressed
Misin07G521600	1.37906	0.00075645	0.725134	0.747626	433	3	373.506	433	0.924189	69650	0.560819	5.1.3.6		K08679	KOG1371	PTHR10366,PTHR10366:SF396	PF04321	AT4G30440.1	UDP-D-glucuronate 4-epimerase 1	GAE1	LOC_Os02g54890.1	UDP-glucuronate 4-epimerase, putative, expressed
Misin07G527100	1.57522	0.00038966	0.634831	0.840455	304	4	411.493	304	0.884956	26580	0.620654	2.7.11.1				PTHR33670,PTHR33670:SF4		AT4G32020.1			LOC_Os02g55430.1	alginate regulatory protein AlgP, putative, expressed
Misin07G543400	1.26696	0.00194402	0.78929	0.640355	507	3	347.26	507	0.946608	165752	0.519851				KOG1603	PTHR22814,PTHR22814:SF100		AT2G36950.1	Heavy metal transport/detoxification superfamily protein		LOC_Os02g57350.1	expressed protein
Misin07G543500	1.4056	0.00069995	0.711438	0.762621	415	3	375.287	415	0.918879	71112	0.563494
Misin08G046900	1.39971	0.00173226	0.714436	0.687187	416	3	355.546	416	0.920059	110306	0.531458		GO:0006355,GO:0003700	K09286		PTHR31677,PTHR31677:SF13	PF00847	AT3G15210.1	ethylene responsive element binding factor 4	ATERF-4,ATERF4,ERF4,RAP2.5	LOC_Os02g06330.1	AP2 domain containing protein, expressed
Misin08G086600	1.38201	0.00084344	0.723586	0.742359	429	3	370.04	429	0.923599	74808	0.553952						PF06376				LOC_Os02g11859.1	expressed protein
Misin08G107400	1.60767	0.00016635	0.622018	0.88236	282	3	396.191	282	0.878466	14884	0.598477
Misin08G138000	1.77434	4.45e-06	0.563591	0.988492	186	4	439.102	186	0.845133	460	0.679725		GO:0045735			PTHR31238,PTHR31238:SF31	PF00190	AT4G14630.1	germin-like protein 9	GLP9	LOC_Os02g29000.1	Cupin domain containing protein, expressed
Misin08G182300	1.34366	0.00120888	0.744237	0.70161	456	3	360.825	456	0.931268	107478	0.540966	2.4.1.144	GO:0016020,GO:0006487,GO:0003830	K00737		PTHR12224,PTHR12224:SF3	PF04724	AT3G27540.1	beta-1,4-N-acetylglucosaminyltransferase family protein		LOC_Os02g38140.2	glycosyl transferase family 17 protein, putative, expressed
Misin08G227800	1.62537	0.00035371	0.615245	0.836184	268	3	390.336	268	0.874926	28976	0.587855					PTHR21450,PTHR21450:SF11	PF04783,PF04782	AT3G60320.1	Protein of unknown function (DUF630 and DUF632)		LOC_Os02g43770.1	DUF630/DUF632 domains containing protein, putative, expressed
Misin08G234200	1.61062	6.623e-05	0.620879	0.926478	282	4	430.532	282	0.877876	7738	0.651334		GO:0055085,GO:0016020			PTHR31618,PTHR31618:SF6	PF00924	AT3G14810.1	mechanosensitive channel of small conductance-like 5	MSL5	LOC_Os02g44770.1	uncharacterized mscS family protein, putative, expressed
Misin08G239000	1.19617	0.00474282	0.836005	0.556235	552	3	324.431	552	0.960767	294764	0.483504		GO:0006355,GO:0003700			PTHR31985,PTHR31985:SF9	PF00847	AT5G52020.1	Integrase-type DNA-binding superfamily protein		LOC_Os02g45420.1	AP2 domain containing protein, expressed
Misin08G239100	1.32301	0.0012849	0.755853	0.684544	470	3	357.017	470	0.935398	110932	0.535258		GO:0006355,GO:0003700			PTHR31839,PTHR31839:SF4	PF00847	AT4G25470.1	C-repeat/DRE binding factor 2	ATCBF2,CBF2,DREB1C,FTQ4	LOC_Os04g48350.1	dehydration-responsive element-binding protein, putative, expressed
Misin08G241800	1.29499	0.00351272	0.77221	0.606859	485	3	334.701	485	0.941003	236924	0.498809		GO:0008270,GO:0005515			PTHR14155,PTHR14155:SF175	PF13639	AT3G61460.1	brassinosteroid-responsive RING-H2	BRH1	LOC_Os02g45780.1	zinc finger, C3HC4 type domain containing protein, expressed
Misin08G246400	1.60767	0.00040382	0.622018	0.799908	295	3	362.746	295	0.878466	47232	0.55893					PTHR34197,PTHR34197:SF1		AT2G35200.1			LOC_Os02g46620.1	expressed protein
Misin08G248600	1.49263	0.00039562	0.66996	0.80766	360	3	397.628	360	0.901475	41528	0.600646	2.4.1.207	GO:0048046,GO:0016762,GO:0006073,GO:0005618,GO:0005975,GO:0004553	K08235		PTHR31062,PTHR31062:SF16	PF06955,PF00722	AT1G32170.1	xyloglucan endotransglucosylase/hydrolase 30	XTH30,XTR4	LOC_Os02g46910.1	glycosyl hydrolases family 16, putative, expressed
Misin08G254600	1.37758	0.00111977	0.72591	0.707377	432	3	365.037	432	0.924484	79942	0.546463	1.14.13.93	GO:0055114,GO:0020037,GO:0016705,GO:0005506	K09843	KOG0157	PTHR24286,PTHR24286:SF10	PF00067	AT4G19230.1	cytochrome P450, family 707, subfamily A, polypeptide 1	CYP707A1	LOC_Os02g47470.1	cytochrome P450, putative, expressed
Misin08G260000	1.48378	0.00203104	0.673956	0.722794	366	3	358.415	366	0.903245	128078	0.541413					PTHR21461,PTHR21461:SF12	PF13704	AT2G33570.1	Domain of unknown function (DUF23)		LOC_Os02g48190.1	expressed protein
Misin08G272300	1.38201	0.00108789	0.723586	0.71234	431	3	363.988	431	0.923599	123750	0.546529		GO:0045454,GO:0015035,GO:0009055	K17479	KOG2824	PTHR10168,PTHR10168:SF82	PF00462	AT5G39865.1	Glutaredoxin family protein		LOC_Os02g51370.1	glutaredoxin, putative, expressed
Misin08G280000	1.34218	0.00120634	0.745055	0.701495	457	3	360.783	457	0.931563	109012	0.540905
Misin08G280100	1.43068	0.00051812	0.698969	0.792786	399	3	382.546	399	0.913864	54126	0.575258
Misin08G284900	1.26401	0.00289511	0.791132	0.615806	507	3	339.402	507	0.947198	200474	0.506571		GO:0006355,GO:0003700			PTHR31985	PF00847	AT1G19210.1	Integrase-type DNA-binding superfamily protein		LOC_Os02g54050.1	ethylene-responsive transcription factor, putative, expressed
Misin08G286800	1.57227	0.00075287	0.636023	0.710332	305	3	364.862	305	0.885546	48606	0.55032		GO:0006355,GO:0003700	K09286		PTHR31190,PTHR31190:SF4	PF00847	AT3G14230.1	related to AP2 2	RAP2.2	LOC_Os02g54160.2	AP2 domain containing protein, expressed
Misin08G302300	1.24779	0.00231303	0.801418	0.625759	518	3	343.973	518	0.950442	183568	0.513393					PTHR31279,PTHR31279:SF3	PF04674	AT4G08950.1	Phosphate-responsive 1 family protein	EXO	LOC_Os02g52040.1	phosphate-induced protein 1 conserved region domain containing protein, expressed
Misin08G302400	1.17699	0.00409057	0.849624	0.563409	565	3	327.811	565	0.964602	246170	0.48854					PTHR31279,PTHR31279:SF6	PF04674	AT4G08950.1	Phosphate-responsive 1 family protein	EXO	LOC_Os02g52010.1	phosphate-induced protein 1 conserved region domain containing protein, expressed
Misin08G302600	1.73599	7.325e-05	0.576041	0.898017	195	4	438.995	195	0.852802	7746	0.662134					PTHR31279,PTHR31279:SF14	PF04674	AT4G08950.1	Phosphate-responsive 1 family protein	EXO	LOC_Os02g51970.1	phosphate-induced protein 1 conserved region domain containing protein, expressed
Misin08G322400	1.74336	1.321e-05	0.573604	0.970876	198	4	456.444	198	0.851327	1326	0.696862	5.1.3.6		K08679	KOG1371	PTHR10366,PTHR10366:SF396	PF04321	AT4G30440.1	UDP-D-glucuronate 4-epimerase 1	GAE1	LOC_Os02g54890.1	UDP-glucuronate 4-epimerase, putative, expressed
Misin08G323600	1.63422	8.907e-05	0.611913	0.906739	266	4	433.023	266	0.873156	10624	0.655102					PTHR31913,PTHR31913:SF2	PF08553	AT3G19240.1	Vacuolar import/degradation, Vid27-related protein		LOC_Os02g54780.1	CYPRO4, putative, expressed
Misin08G325400	1.60177	0.00011606	0.624309	0.893068	291	4	421.687	291	0.879646	14216	0.640862	2.7.12.2	GO:0006468,GO:0005524,GO:0004672	K13413	KOG0581	PTHR24361,PTHR24361:SF319	PF00069	AT1G51660.1	mitogen-activated protein kinase kinase 4	ATMEK4,ATMKK4,MKK4	LOC_Os02g54600.1	STE_MEK_ste7_MAP2K.5 - STE kinases include homologs to sterile 7, sterile 11 and sterile 20 from yeast, expressed
Misin09G017700	1.62537	9.637e-05	0.615245	0.908589	279	4	409.412	279	0.874926	12110	0.626013
Misin09G019800	1.30236	0.00152995	0.767837	0.671864	483	3	354.621	483	0.939528	137302	0.53087					PTHR24177,PTHR24177:SF59	PF13962	AT4G11000.1	Ankyrin repeat family protein		LOC_Os11g04830.1	embryogenesis transmembrane protein, putative, expressed
Misin09G020000	1.71976	1.843e-05	0.581475	0.967534	219	4	429.224	219	0.856047	1754	0.660344					PTHR24177,PTHR24177:SF59	PF13962	AT4G11000.1	Ankyrin repeat family protein		LOC_Os11g04830.1	embryogenesis transmembrane protein, putative, expressed
Misin09G079900	1.57227	0.00021132	0.636023	0.884887	302	3	415.185	302	0.885546	18082	0.623402					PTHR23155,PTHR23155:SF502					LOC_Os11g28470.1	expressed protein
Misin09G102400	1.24631	0.0031053	0.802367	0.60316	521	3	338.438	521	0.950737	213110	0.506643	3.2.1.14	GO:0005975,GO:0004553			PTHR11177,PTHR11177:SF209	PF00704	AT5G24090.1	chitinase A	ATCHIA,CHIA	LOC_Os11g47580.1	glycosyl hydrolase, putative, expressed
Misin09G141500	1.50885	0.00025784	0.662757	0.862205	347	3	406.893	347	0.89823	23000	0.612791	1.6.3.1	GO:0055114,GO:0050664,GO:0004601		KOG0039	PTHR11972,PTHR11972:SF64	PF01794,PF08414	AT5G47910.1	respiratory burst oxidase homologue D	ATRBOHD,RBOHD	LOC_Os11g33120.1	respiratory burst oxidase, putative, expressed
Misin09G141600	1.58702	0.00014182	0.630112	0.907581	296	3	420.172	296	0.882596	11338	0.634701	1.6.3.1
Misin09G141900	1.5826	0.00010614	0.631873	0.905953	300	3	426.697	300	0.883481	11692	0.645532	1.6.3.1	GO:0055114,GO:0050664,GO:0004601			PTHR11972,PTHR11972:SF64	PF08414	AT5G47910.1	respiratory burst oxidase homologue D	ATRBOHD,RBOHD	LOC_Os11g33120.1	respiratory burst oxidase, putative, expressed
Misin09G154700	1.84661	1.11e-06	0.541534	0.993667	137	4	466.161	137	0.830678	160	0.721611					PTHR36885,PTHR36885:SF1					LOC_Os11g35080.1	expressed protein
Misin09G194400	1.38053	0.00126318	0.724359	0.693114	429	3	364.03	429	0.923894	92796	0.544141	2.7.11.1			KOG0617	PTHR27000,PTHR27000:SF128	PF08263	AT1G03440.1	Leucine-rich repeat (LRR) family protein		LOC_Os11g42450.1	leucine-rich repeat family protein, putative, expressed
Misin10G026100	1.30973	0.00157592	0.763514	0.676664	477	3	356.547	477	0.938053	150444	0.532955
Misin10G121700	1.4646	0.00076383	0.682779	0.733597	378	3	361.952	378	0.90708	76848	0.545931			K19042	KOG1100	PTHR10044,PTHR10044:SF107	PF13920	AT3G12920.1	SBP (S-ribonuclease binding protein) family protein		LOC_Os11g34080.1	expressed protein
Misin10G174500	1.71829	0.00022095	0.581974	0.842515	210	4	408.938	210	0.856342	22494	0.619603	6.3.2.19	GO:0016567,GO:0004842	K11968	KOG1815	PTHR11685,PTHR11685:SF131	PF01485	AT2G31510.1	IBR domain-containing protein	ARI7,ATARI7	LOC_Os09g38630.1	expressed protein
Misin10G182600	1.40118	0.00086142	0.713684	0.7348	418	3	366.28	418	0.919764	76700	0.54997					PTHR22814,PTHR22814:SF34		AT3G20180.1	Copper transport protein family		LOC_Os02g37290.1	heavy metal associated domain containing protein, expressed
Misin10G192200	1.27286	0.00220108	0.785632	0.629285	501	3	343.373	501	0.945428	157568	0.512497
Misin10G193200	1.50442	0.00035066	0.664706	0.823561	358	3	384.698	358	0.899115	35782	0.58643		GO:0006355,GO:0003700			PTHR31839,PTHR31839:SF9	PF00847	AT4G25470.1	C-repeat/DRE binding factor 2	ATCBF2,CBF2,DREB1C,FTQ4	LOC_Os09g35010.1	dehydration-responsive element-binding protein, putative, expressed
Misin11G067900	1.30383	0.00241174	0.766968	0.626593	479	3	341.846	479	0.939233	158612	0.509457	3.2.1.39	GO:0005975,GO:0004553			PTHR32227,PTHR32227:SF84	PF00332	AT2G27500.2	Glycosyl hydrolase superfamily protein		LOC_Os04g33640.1	glycosyl hydrolases family 17, putative, expressed
Misin11G100000	1.27139	0.00339749	0.786543	0.609697	502	3	337.576	502	0.945723	194360	0.503844	1.13.11.12	GO:0005515,GO:0055114,GO:0046872,GO:0016702	K00454		PTHR11771,PTHR11771:SF38	PF01477,PF00305	AT1G17420.1	lipoxygenase 3	LOX3	LOC_Os03g08220.1	lipoxygenase protein, putative, expressed
Misin11G116600	1.61504	0.00075758	0.619178	0.695206	285	4	334.821	285	0.876991	61400	0.511177	2.7.11.7	GO:0005515		KOG0645	PTHR22844,PTHR22844:SF199	PF00400	AT1G24530.1	Transducin/WD40 repeat-like superfamily protein		LOC_Os04g40560.1	WD domain, G-beta repeat domain containing protein, expressed
Misin11G125700	1.67994	0.00031114	0.595259	0.802025	234	4	405.585	234	0.864012	36106	0.612667	2.1.1.85			KOG2920	PTHR14614,PTHR14614:SF43	PF10294	AT2G43320.1	S-adenosyl-L-methionine-dependent methyltransferases superfamily protein		LOC_Os04g41500.2	expressed protein
Misin11G160600	1.17552	0.00415034	0.85069	0.564365	564	3	327.853	564	0.964897	259656	0.487151					PTHR31307,PTHR31307:SF13	PF13837	AT3G24860.1	Homeodomain-like superfamily protein		LOC_Os04g45940.1	transcription factor like protein, putative, expressed
Misin11G172400	1.22419	0.00514278	0.816867	0.556849	533	3	323.874	533	0.955162	277368	0.482674	2.4.1.207,3.2.1.151	GO:0048046,GO:0016762,GO:0006073,GO:0005618,GO:0005975,GO:0004553			PTHR31062,PTHR31062:SF31	PF06955,PF00722	AT5G57560.1	Xyloglucan endotransglucosylase/hydrolase family protein	TCH4,XTH22	LOC_Os04g51460.1	glycosyl hydrolases family 16, putative, expressed
Misin11G180500	1.53245	0.00066796	0.652551	0.772552	330	3	369.209	330	0.89351	52702	0.555202					PTHR31659,PTHR31659:SF7		AT2G44600.1			LOC_Os02g46420.1	transposon protein, putative, unclassified, expressed
Misin11G181500	1.58112	0.00012696	0.632463	0.901695	296	3	421.993	296	0.883776	13332	0.633623	2.7.11.1				PTHR34590,PTHR34590:SF3	PF11721	AT3G51550.1	Malectin/receptor-like protein kinase family protein	FER	LOC_Os04g49690.1	FERONIA receptor-like kinase, putative, expressed
Misin11G183600	1.37906	0.00233514	0.725134	0.628946	429	3	340.308	429	0.924189	128352	0.507922	2.7.11.1	GO:0030246,GO:0006468,GO:0004672	K04730	KOG1187	PTHR27007,PTHR27007:SF56	PF00139,PF07714	AT5G06740.1	Concanavalin A-like lectin protein kinase family protein		LOC_Os04g49460.1	protein kinase domain containing protein, expressed
Misin11G184100	1.60914	6.769e-05	0.621448	0.924868	283	3	432.742	283	0.878171	8338	0.65567	2.7.11.1	GO:0006468,GO:0004672	K13412	KOG0032	PTHR24349,PTHR24349:SF83	PF07714,PF13499	AT4G35310.1	calmodulin-domain protein kinase 5	ATCPK5,CPK5	LOC_Os04g49510.1	CAMK_CAMK_like.27 - CAMK includes calcium/calmodulin depedent protein kinases, expressed
Misin11G189300	1.39823	0.00087719	0.71519	0.73883	422	3	372.727	422	0.920354	105714	0.561337	4.4.1.14	GO:0030170,GO:0009058	K01762		PTHR11751,PTHR11751:SF284	PF00155	AT1G01480.1	1-amino-cyclopropane-1-carboxylate synthase 2	ACS2,AT-ACC2	LOC_Os04g48850.1	aminotransferase, classes I and II, domain containing protein, expressed
Misin11G192700	1.58555	0.00033927	0.630698	0.802541	299	4	408.007	299	0.882891	33540	0.617257		GO:0006355,GO:0003700			PTHR31985,PTHR31985:SF31	PF00847	AT5G52020.1	Integrase-type DNA-binding superfamily protein		LOC_Os02g45420.1	AP2 domain containing protein, expressed
Misin11G213700	1.53687	0.00018817	0.650672	0.867742	334	3	397.296	334	0.892625	20336	0.603794		GO:0009733			PTHR31374,PTHR31374:SF24	PF02519	AT4G00880.1	SAUR-like auxin-responsive protein family		LOC_Os04g52684.1	expressed protein
Misin12G003300	1.55605	0.00038691	0.642654	0.818588	313	3	389.722	313	0.888791	32686	0.585168	2.4.2.24	GO:0016020,GO:0015018		KOG1476	PTHR10896,PTHR10896:SF33	PF03360	AT1G27600.2	Nucleotide-diphospho-sugar transferases superfamily protein	I9H,IRX9-L	LOC_Os04g01280.1	glycosyltransferase family 43 protein, putative, expressed
Misin12G006700	1.88791	2.99e-06	0.529687	0.985342	103	4	455.32	103	0.822419	240	0.698344					PTHR15907,PTHR15907:SF59	PF04749	AT1G14870.1	PLANT CADMIUM RESISTANCE 2	PCR2	LOC_Os03g61470.1	uncharacterized Cys-rich domain containing protein, putative, expressed
Misin12G052600	1.41298	0.00070987	0.707724	0.760439	409	3	382.076	409	0.917404	71228	0.572827
Misin12G070800	1.23894	0.00404356	0.807143	0.579934	524	3	329.561	524	0.952212	268674	0.491882	3.2.1.39	GO:0005975,GO:0004553			PTHR32227,PTHR32227:SF84	PF00332	AT2G27500.2	Glycosyl hydrolase superfamily protein		LOC_Os04g33640.2	glycosyl hydrolases family 17, putative, expressed
Misin12G079400	1.53245	0.00024389	0.652551	0.85963	335	3	397.182	335	0.89351	26198	0.601791					PTHR33143,PTHR33143:SF1	PF05678	AT1G68450.1	VQ motif-containing protein		LOC_Os04g34050.1	VQ domain containing protein, putative, expressed
Misin12G084700	1.67109	0.00027514	0.598411	0.858787	240	4	413.033	240	0.865782	25936	0.623917	2.5.1.18	GO:0005515		KOG4420	PTHR11260,PTHR11260:SF274	PF13410,PF13417	AT1G77290.1	Glutathione S-transferase family protein		LOC_Os04g35560.1	glutathione S-transferase, putative, expressed
Misin12G095500	1.44985	0.00076374	0.689725	0.761573	384	3	371.857	384	0.91003	57902	0.557506	1.13.11.12	GO:0005515,GO:0055114,GO:0046872,GO:0016702	K00454		PTHR11771,PTHR11771:SF38	PF01477,PF00305	AT1G17420.1	lipoxygenase 3	LOX3	LOC_Os03g08220.1	lipoxygenase protein, putative, expressed
Misin12G164500	1.27729	0.00189406	0.78291	0.64493	500	3	347.754	500	0.944543	160286	0.52059					PTHR31307,PTHR31307:SF13	PF13837	AT3G24860.1	Homeodomain-like superfamily protein		LOC_Os04g45940.1	transcription factor like protein, putative, expressed
Misin12G196200	1.37021	0.0010745	0.729817	0.721837	440	3	365.423	440	0.925959	105882	0.549508	4.4.1.14	GO:0030170,GO:0009058	K01762		PTHR11751,PTHR11751:SF284	PF00155	AT4G11280.1	1-aminocyclopropane-1-carboxylic acid (acc) synthase 6	ACS6,ATACS6	LOC_Os04g48850.1	aminotransferase, classes I and II, domain containing protein, expressed
Misin12G204000	1.4174	0.00051537	0.705515	0.78313	407	3	380.998	407	0.916519	51992	0.572068		GO:0009733			PTHR31374,PTHR31374:SF24	PF02519	AT4G00880.1	SAUR-like auxin-responsive protein family		LOC_Os04g52684.1	expressed protein
Misin12G205800	1.58407	0.00109147	0.631285	0.699977	296	4	352.304	296	0.883186	59698	0.529781					PTHR31568	PF12734
Misin12G224600	1.39971	0.00280913	0.714436	0.611921	416	3	331.606	416	0.920059	157012	0.495674	2.4.1.207,3.2.1.151	GO:0005975,GO:0004553			PTHR31062,PTHR31062:SF31	PF00722	AT5G57560.1	Xyloglucan endotransglucosylase/hydrolase family protein	TCH4,XTH22	LOC_Os04g51460.1	glycosyl hydrolases family 16, putative, expressed
Misin12G276400	1.37463	0.00173274	0.727468	0.680655	434	3	353.258	434	0.925074	140730	0.528829		GO:0055085,GO:0016021		KOG0254	PTHR23500,PTHR23500:SF13	PF07690	AT2G20780.1	Major facilitator superfamily protein		LOC_Os04g58220.1	transporter family protein, putative, expressed
Misin13G004700	1.60324	8.627e-05	0.623735	0.918748	288	3	418.028	288	0.879351	11350	0.634337		GO:0016020,GO:0008375			PTHR31042,PTHR31042:SF3	PF02485	AT1G10280.1	Core-2/I-branching beta-1,6-N-acetylglucosaminyltransferase family protein		LOC_Os08g01890.1	DNA binding protein, putative, expressed
Misin13G061700	1.45723	0.00157263	0.686235	0.739491	383	3	371.922	383	0.908555	155152	0.560968	2.4.1.207	GO:0048046,GO:0016762,GO:0006073,GO:0005618,GO:0005975,GO:0004553	K08235		PTHR31062,PTHR31062:SF45	PF06955,PF00722	AT5G57550.1	xyloglucan endotransglucosylase/hydrolase 25	XTH25,XTR3	LOC_Os08g13920.1	glycosyl hydrolases family 16, putative, expressed
Misin13G099100	1.24189	0.00239691	0.805226	0.616829	523	3	341.237	523	0.951622	190924	0.51007					PTHR33098,PTHR33098:SF2	PF05553	AT5G56980.1			LOC_Os08g31090.1	expressed protein
Misin13G100500	1.62832	0.00024404	0.61413	0.868576	267	3	417.393	267	0.874336	13828	0.629552	6.3.2.19	GO:0005515,GO:0016567,GO:0004842			PTHR23315,PTHR23315:SF116	PF00514,PF04564	AT1G60190.1	ARM repeat superfamily protein		LOC_Os08g32060.1	spotted leaf 11, putative, expressed
Misin13G114200	1.64454	0.00044383	0.608072	0.921362	264	4	417.564	264	0.871091	32086	0.636531		GO:0008270,GO:0003677		KOG3173	PTHR10634,PTHR10634:SF35	PF01428,PF01754	AT2G36320.1	A20/AN1-like zinc finger family protein		LOC_Os08g33880.1	zinc finger A20 and AN1 domain-containing stress-associated protein, putative, expressed
Misin13G114300	1.66372	0.00048542	0.601064	0.89493	254	4	405.945	254	0.867257	38108	0.621661		GO:0008270,GO:0003677		KOG3173	PTHR10634,PTHR10634:SF35	PF01428,PF01754	AT2G36320.1	A20/AN1-like zinc finger family protein		LOC_Os08g33880.1	zinc finger A20 and AN1 domain-containing stress-associated protein, putative, expressed
Misin13G126800	1.37906	0.00077253	0.725134	0.744975	433	3	373.245	433	0.924189	72332	0.560428										LOC_Os08g35560.1	expressed protein
Misin13G126900	1.36283	0.00082401	0.733766	0.729315	445	3	368.396	445	0.927434	80038	0.553978										LOC_Os08g35580.1	expressed protein
Misin13G135900	1.27581	0.00274539	0.783815	0.6158	500	3	338.634	500	0.944838	192502	0.506179		GO:0006355,GO:0003700			PTHR31190,PTHR31190:SF1	PF00847	AT4G34410.1	redox responsive transcription factor 1	RRTF1	LOC_Os08g36920.1	AP2 domain containing protein, expressed
Misin13G139600	1.37168	0.00103968	0.729032	0.72074	438	3	369.58	438	0.925664	104150	0.554925
Misin13G144100	1.39086	0.00137163	0.718982	0.695607	423	3	365.799	423	0.921829	100848	0.547603		GO:0008270,GO:0005515			PTHR14155,PTHR14155:SF113	PF13639	AT1G04360.1	RING/U-box superfamily protein		LOC_Os02g57460.1	RING-H2 finger protein ATL5G, putative, expressed
Misin13G188000	1.59292	0.0002923	0.627778	0.831568	291	4	412.725	291	0.881416	25614	0.621574					PTHR10891,PTHR10891:SF577	PF13499	AT2G44310.1	Calcium-binding EF-hand family protein		LOC_Os09g31025.1	EF hand family protein, expressed
Misin14G034300	1.37906	0.00072538	0.725134	0.747434	433	3	372.859	433	0.924189	71926	0.559849		GO:0005515			PTHR33736,PTHR33736:SF2	PF12937	AT2G36090.1	F-box family protein		LOC_Os11g05660.1	OsFBX396 - F-box domain containing protein, expressed
Misin14G057500	1.22861	0.00262856	0.813926	0.612562	529	3	341.193	529	0.954277	182300	0.507727				KOG1303	PTHR22950,PTHR22950:SF290	PF01490	AT5G09220.1	amino acid permease 2	AAP2	LOC_Os12g08130.1	amino acid transporter, putative, expressed
Misin14G130500	1.61504	0.00097768	0.619178	0.682752	278	4	351.374	278	0.876991	77860	0.530777	2.4.1.43	GO:0016757,GO:0047262			PTHR32116,PTHR32116:SF32	PF01501	AT5G15470.1	galacturonosyltransferase 14	GAUT14	LOC_Os12g38930.1	glycosyl transferase 8 domain containing protein, putative, expressed
Misin14G139400	1.4115	0.00073499	0.708464	0.760703	411	3	374.192	411	0.917699	78284	0.56185						PF07893				LOC_Os12g02170.1	retrotransposon protein, putative, SINE subclass, expressed
Misin14G153600	1.5885	0.00286856	0.629526	0.928632	293	3	426.201	293	0.882301	166036	0.64187					PTHR32133					LOC_Os12g43580.1	expressed protein
Misin15G039600	1.71829	9.57e-06	0.581974	0.980202	213	4	444.587	213	0.856342	1212	0.676692	2.5.1.87	GO:0016765			PTHR10291,PTHR10291:SF0	PF01255	AT2G17570.1	Undecaprenyl pyrophosphate synthetase family protein		LOC_Os06g07120.1	dehydrodolichyl diphosphate synthase, putative, expressed
Misin15G044200	1.25074	0.00343131	0.799528	0.590254	516	3	332.481	516	0.949853	213036	0.49624					PTHR33599,PTHR33599:SF4
Misin15G055500	1.39823	0.00066884	0.71519	0.760106	422	3	374.59	422	0.920354	65066	0.564142					PTHR24177,PTHR24177:SF59	PF13962	AT4G11000.1	Ankyrin repeat family protein		LOC_Os11g04830.1	embryogenesis transmembrane protein, putative, expressed
Misin15G073600	1.21976	0.00292456	0.819831	0.598982	536	3	337.045	536	0.956047	209228	0.502302					PTHR31509,PTHR31509:SF4	PF05633	AT1G18740.1	Protein of unknown function (DUF793)		LOC_Os12g06780.1	expressed protein
Misin15G080300	1.75811	6.606e-05	0.568792	0.885709	188	4	424.255	188	0.848378	13572	0.647718	2.7.11.22,2.7.11.23	GO:0006468,GO:0004672	K08818	KOG0594,KOG0659	PTHR24056,PTHR24056:SF186	PF07714	AT5G63370.2	Protein kinase superfamily protein		LOC_Os12g23700.1	cyclin-dependent kinase G-2, putative, expressed
Misin15G142200	1.53245	0.00024084	0.652551	0.849216	332	3	413.253	332	0.89351	30156	0.623308					PTHR33377,PTHR33377:SF4	PF08224				LOC_Os07g18570.1	expressed protein
Misin15G151800	1.5472	0.00235933	0.64633	0.612407	323	4	323.399	323	0.89056	131106	0.487782	2.4.1.43	GO:0016757,GO:0047262	K13648		PTHR32116,PTHR32116:SF32	PF01501	AT3G01040.1	galacturonosyltransferase 13	GAUT13	LOC_Os12g38930.1	glycosyl transferase 8 domain containing protein, putative, expressed
Misin15G169800	1.28024	0.00167072	0.781106	0.655087	498	3	351.213	498	0.943953	139214	0.525768			K13448	KOG0027	PTHR23050	PF13499	AT3G22930.1	calmodulin-like 11	CML11	LOC_Os12g41110.1	OsCML5 - Calmodulin-related calcium sensor protein, expressed
Misin15G194400	1.55752	0.0031846	0.642045	0.897967	314	3	419.373	314	0.888496	181866	0.631585					PTHR32133,PTHR32133:SF104					LOC_Os12g43580.1	expressed protein
Misin15G195600	1.72124	1.834e-05	0.580977	0.963814	213	3	443.324	213	0.855752	2050	0.677865					PTHR24177,PTHR24177:SF59	PF13962	AT4G11000.1	Ankyrin repeat family protein		LOC_Os11g04830.1	embryogenesis transmembrane protein, putative, expressed
Misin16G039900	1.18289	0.00367482	0.845387	0.568602	562	3	329.304	562	0.963422	233392	0.491499	2.7.11.1	GO:0006468,GO:0004672		KOG1187	PTHR27003,PTHR27003:SF102	PF07714	AT3G55950.1	CRINKLY4 related 3	ATCRR3,CCR3	LOC_Os05g03620.1	TKL_IRAK_CR4L.4 - The CR4L subfamily has homology with Crinkly4, expressed
Misin16G064400	1.4882	0.00055959	0.671952	0.782937	358	3	377.087	358	0.90236	45552	0.565347					PTHR33120,PTHR33120:SF3					LOC_Os05g08900.1	expressed protein
Misin16G074900	1.69617	0.00021194	0.589565	0.812659	225	4	404.244	225	0.860767	34398	0.612492	2.7.11.1	GO:0006468,GO:0004672		KOG1187	PTHR27003,PTHR27003:SF89	PF11721,PF07714	AT3G46290.1	hercules receptor kinase 1	HERK1	LOC_Os05g06990.1	TKL_IRAK_CrRLK1L-1.10 - The CrRLK1L-1 subfamily has homology to the CrRLK1L homolog, expressed
Misin16G083300	1.30383	0.00306282	0.766968	0.606591	483	3	339.917	483	0.939233	183364	0.509621					PTHR31234,PTHR31234:SF11	PF03168	AT1G17620.1	Late embryogenesis abundant (LEA) hydroxyproline-rich glycoprotein family		LOC_Os05g11010.1	harpin-induced protein 1 domain containing protein, expressed
Misin16G116900	1.44395	0.00078495	0.692543	0.766122	391	3	376.68	391	0.911209	112660	0.56729			K13448	KOG0027	PTHR10891,PTHR10891:SF635	PF13499	AT1G24620.1	EF hand calcium-binding protein family		LOC_Os05g31620.1	OsCML15 - Calmodulin-related calcium sensor protein, expressed
Misin16G123100	1.55752	0.00047335	0.642045	0.767613	313	3	387.665	313	0.888496	45786	0.582954					PTHR33669,PTHR33669:SF3	PF15699				LOC_Os05g30500.1	expressed protein
Misin16G132000	1.41445	0.00630783	0.706986	0.594064	406	3	326.3	406	0.917109	353492	0.487744				KOG4265	PTHR22996,PTHR22996:SF4	PF13920	AT5G19080.1	RING/U-box superfamily protein		LOC_Os05g33000.2	E3 ubiquitin-protein ligase MGRN1, putative, expressed
Misin16G138600	1.29056	0.00257485	0.774857	0.615358	489	3	342.376	489	0.941888	160720	0.511009	3.1.1.1			KOG1515	PTHR23024,PTHR23024:SF168	PF12697	AT5G16080.1	carboxyesterase 17	AtCXE17,CXE17	LOC_Os05g33940.1	alpha/beta hydrolase fold, putative, expressed
Misin16G139600	1.77876	0.00047472	0.562189	0.734195	198	4	310.03	198	0.844248	59636	0.488237		GO:0055085,GO:0016021,GO:0016020,GO:0006810,GO:0005215	K14638		PTHR11654,PTHR11654:SF160	PF07690	AT1G68570.1	Major facilitator superfamily protein		LOC_Os05g33960.1	peptide transporter PTR2, putative, expressed
Misin16G141300	1.62979	0.00311795	0.613575	0.871329	266	4	411.752	266	0.874041	118068	0.621038	2.7.11.1	GO:0005515,GO:0006468,GO:0004672		KOG1187	PTHR27000,PTHR27000:SF53	PF13855,PF07714	AT5G48380.1	BAK1-interacting receptor-like kinase 1	BIR1	LOC_Os05g34270.1	inactive receptor kinase At1g27190 precursor, putative, expressed
Misin16G147100	1.22566	0.00272419	0.815884	0.601781	534	3	337.404	534	0.954867	207880	0.504342	1.11.1.7	GO:0055114,GO:0020037,GO:0006979,GO:0004601	K00430		PTHR31388,PTHR31388:SF38	PF00141	AT5G06730.1	Peroxidase superfamily protein		LOC_Os03g13180.1	peroxidase precursor, putative, expressed
Misin16G148400	1.80826	0.000178	0.553018	0.788965	179	4	322.927	179	0.838348	12026	0.510961		GO:0005515		KOG1030	PTHR10024,PTHR10024:SF240	PF00168,PF08372	AT1G22610.1	C2 calcium/lipid-binding plant phosphoribosyltransferase family protein		LOC_Os05g35480.1	anthranilate phosphoribosyltransferase, putative, expressed
Misin16G149900	1.53687	0.00020244	0.650672	0.867655	331	3	396.589	331	0.892625	22010	0.599984		GO:0006355,GO:0003677			PTHR31989,PTHR31989:SF4	PF02365	AT5G22380.1	NAC domain containing protein 90	anac090,NAC090	LOC_Os05g37080.1	No apical meristem protein, putative, expressed
Misin16G171700	1.79499	0.00020443	0.557108	0.863148	159	4	408.648	159	0.841003	13448	0.620103		GO:0006887,GO:0000145		KOG2344	PTHR12542,PTHR12542:SF30	PF03081	AT5G58430.1	exocyst subunit exo70 family protein B1	ATEXO70B1,EXO70B1	LOC_Os05g39610.1	exo70 exocyst complex subunit domain containing protein, expressed
Misin16G187500	1.54572	0.00031712	0.646947	0.82481	322	3	400.835	322	0.890855	40664	0.603668		GO:0006355,GO:0003700			PTHR31677,PTHR31677:SF4	PF00847	AT1G28360.1	ERF domain protein 12	ATERF12,ERF12	LOC_Os05g41760.1	AP2 domain containing protein, expressed
Misin16G189000	1.51917	0.00027263	0.658252	0.848266	341	3	402.22	341	0.896165	25278	0.606667
Misin16G197500	1.45723	0.00074218	0.686235	0.74857	381	3	368.344	381	0.908555	90454	0.553901	2.4.2.39,2.4.1.168				PTHR32044,PTHR32044:SF16	PF13632	AT4G07960.1	Cellulose-synthase-like C12	ATCSLC12,CSLC12	LOC_Os05g43530.1	CSLC7 - cellulose synthase-like family C, expressed
Misin16G205200	1.43215	0.00071496	0.698249	0.75624	397	3	380.171	397	0.913569	56874	0.570828		GO:0008270,GO:0005515			PTHR14155,PTHR14155:SF71	PF13639	AT3G61550.1	RING/U-box superfamily protein		LOC_Os01g53500.1	RING-H2 finger protein ATL2M, putative, expressed
Misin16G207000	1.9528	1.36e-05	0.512085	0.948634	61	4	456.295	61	0.80944	486	0.701992	2.7.11.1	GO:0005515,GO:0006468,GO:0004672		KOG1187	PTHR27000,PTHR27000:SF173	PF08263,PF00560,PF13855,PF07714	AT5G25930.1	Protein kinase family protein with leucine-rich repeat domain		LOC_Os05g44770.1	receptor-like protein kinase 5 precursor, putative, expressed
Misin16G218600	1.18289	0.00608021	0.845387	0.573433	556	3	330.344	556	0.963422	306130	0.488674	2.7.11.25	GO:0006468,GO:0005524,GO:0004672		KOG0198	PTHR24361,PTHR24361:SF420	PF00069	AT4G26890.1	mitogen-activated protein kinase kinase kinase 16	MAPKKK16	LOC_Os05g46750.1	STE_MEKK_ste11_MAP3K.18 - STE kinases include homologs to sterile 7, sterile 11 and sterile 20 from yeast, expressed
Misin16G225500	1.33186	0.00104711	0.750831	0.705826	464	3	365.246	464	0.933628	96462	0.547595		GO:0005515		KOG2502	PTHR16517,PTHR16517:SF35	PF00646,PF01167	AT1G53320.1	tubby like protein 7	AtTLP7,TLP7	LOC_Os01g48370.1	OsFBT1 - F-box and tubby domain containing protein, expressed
Misin16G236200	1.37463	0.00123646	0.727468	0.707913	437	3	363.053	437	0.925074	150850	0.545944					PTHR33052,PTHR33052:SF23	PF14009	AT3G03280.1			LOC_Os05g47960.1	expressed protein
Misin16G243700	1.59145	6.874e-05	0.62836	0.928104	296	4	424.946	296	0.881711	8194	0.643857	4.1.2.13		K13448	KOG0027	PTHR10891,PTHR10891:SF638	PF13499	AT1G18530.1	EF hand calcium-binding protein family		LOC_Os05g50180.1	OsCML14 - Calmodulin-related calcium sensor protein, expressed
Misin16G259500	1.65192	0.00388249	0.605357	0.603841	254	4	300.87	254	0.869617	196090	0.455174	2.7.11.1	GO:0006468,GO:0005524,GO:0004672		KOG0027	PTHR24349,PTHR24349:SF95	PF00069,PF13499	AT4G23650.1	calcium-dependent protein kinase 6	CDPK6,CPK3	LOC_Os05g50810.1	CAMK_CAMK_like.5 - CAMK includes calcium/calmodulin depedent protein kinases, expressed
Misin17G030900	1.20059	0.00364637	0.832924	0.580772	548	3	331.903	548	0.959882	246974	0.493904	2.7.11.1	GO:0006468,GO:0004672		KOG1187	PTHR27003,PTHR27003:SF102	PF07714	AT3G55950.1	CRINKLY4 related 3	ATCRR3,CCR3	LOC_Os05g03620.1	TKL_IRAK_CR4L.4 - The CR4L subfamily has homology with Crinkly4, expressed
Misin17G068800	1.57817	0.00055895	0.633645	0.745492	305	4	374.344	305	0.884366	64410	0.567188	2.7.11.1	GO:0006468,GO:0004672		KOG1187	PTHR27003,PTHR27003:SF89	PF11721,PF07714	AT3G46290.1	hercules receptor kinase 1	HERK1	LOC_Os05g06990.1	TKL_IRAK_CrRLK1L-1.10 - The CrRLK1L-1 subfamily has homology to the CrRLK1L homolog, expressed
Misin17G081400	1.72124	2.22e-05	0.580977	0.954096	211	4	452.085	211	0.855752	3838	0.688105						PF06376
Misin17G082200	1.32448	0.00134361	0.755011	0.689251	468	3	358.361	468	0.935103	123438	0.536469					PTHR33120,PTHR33120:SF3					LOC_Os05g08900.1	expressed protein
Misin17G094600	1.64602	0.00173126	0.607527	0.595049	261	4	303.23	261	0.870796	127840	0.460836	2.7.11.1	GO:0006468,GO:0004672		KOG1187	PTHR27001,PTHR27001:SF89	PF07714	AT3G24550.1	proline extensin-like receptor kinase 1	ATPERK1,PERK1	LOC_Os05g12680.1	retrotransposon protein, putative, unclassified, expressed
Misin17G125700	1.39233	0.00103306	0.71822	0.73087	426	3	368.437	426	0.921534	124146	0.554874			K13448	KOG0027	PTHR10891,PTHR10891:SF635	PF13499	AT1G24620.1	EF hand calcium-binding protein family		LOC_Os05g31620.1	OsCML15 - Calmodulin-related calcium sensor protein, expressed
Misin17G129700	1.86578	3.714e-05	0.535968	0.850506	113	4	426.717	113	0.826844	7378	0.649493		GO:0016757			PTHR20961,PTHR20961:SF18	PF04577	AT2G41640.2	Glycosyltransferase family 61 protein		LOC_Os05g32544.2	glycosyltransferase, putative, expressed
Misin17G132100	1.66962	0.00218897	0.59894	0.656192	243	4	318.947	243	0.866077	132618	0.483252				KOG4172	PTHR22996,PTHR22996:SF4	PF13920	AT5G19080.1	RING/U-box superfamily protein		LOC_Os05g33000.1	E3 ubiquitin-protein ligase MGRN1, putative, expressed
Misin17G139600	1.52065	0.00157313	0.657614	0.67465	337	3	345.353	337	0.89587	106298	0.518548	3.1.1.1	GO:0016787,GO:0008152		KOG1515	PTHR23024,PTHR23024:SF168	PF07859	AT5G16080.1	carboxyesterase 17	AtCXE17,CXE17	LOC_Os05g33940.1	alpha/beta hydrolase fold, putative, expressed
Misin17G187400	1.64307	0.0002915	0.608618	0.799371	271	3	359.402	271	0.871386	30016	0.553778		GO:0006508,GO:0004197		KOG1546	PTHR31810,PTHR31810:SF5	PF00656	AT1G79340.1	metacaspase 4	AtMC4,MC4	LOC_Os05g41670.1	ICE-like protease p20 domain containing protein, putative, expressed
Misin17G187600	1.5	0.00039763	0.666667	0.813847	356	3	384.287	356	0.9	42164	0.581371		GO:0006355,GO:0003700			PTHR31677,PTHR31677:SF4	PF00847	AT1G28360.1	ERF domain protein 12	ATERF12,ERF12	LOC_Os05g41760.1	AP2 domain containing protein, expressed
Misin17G204200	1.53835	0.00025192	0.650048	0.853377	333	4	402.198	333	0.89233	29594	0.610316					PTHR33402,PTHR33402:SF1	PF05678	AT1G28280.1	VQ motif-containing protein		LOC_Os05g44270.1	VQ domain containing protein, putative, expressed
Misin17G207800	1.47788	0.00033845	0.676647	0.824842	371	3	391.288	371	0.904425	36716	0.591964					PTHR33172,PTHR33172:SF13		AT5G56550.1	oxidative stress 3	ATOXS3,OXS3	LOC_Os05g44900.1	expressed protein
Misin17G208800	1.44248	0.00046989	0.693252	0.796971	388	3	386.165	388	0.911504	43650	0.578091		GO:0008270,GO:0005515			PTHR14155,PTHR14155:SF71	PF13639	AT3G61550.1	RING/U-box superfamily protein		LOC_Os01g53500.1	RING-H2 finger protein ATL2M, putative, expressed
Misin17G208900	1.52655	0.00023682	0.655072	0.850839	334	3	392.078	334	0.89469	24572	0.589591					PTHR31852,PTHR31852:SF39	PF03168	AT2G46150.1	Late embryogenesis abundant (LEA) hydroxyproline-rich glycoprotein family		LOC_Os05g45070.1	harpin-induced protein 1 domain containing protein, expressed
Misin17G217900	1.34808	0.00095854	0.741794	0.719491	453	3	366.598	453	0.930383	89034	0.549623					PTHR33098,PTHR33098:SF5	PF14364,PF05553	AT5G56980.1			LOC_Os05g46340.1	expressed protein
Misin17G222900	1.29941	0.00198581	0.76958	0.65569	484	3	349.919	484	0.940118	157142	0.523048
Misin17G238800	1.4705	0.00064196	0.68004	0.766962	372	3	370.976	372	0.9059	56544	0.557858		GO:0005515			PTHR16517,PTHR16517:SF35	PF01167,PF00646	AT1G53320.1	tubby like protein 7	AtTLP7,TLP7	LOC_Os01g48370.1	OsFBT1 - F-box and tubby domain containing protein, expressed
Misin17G241500	1.41298	0.00059147	0.707724	0.773699	411	3	377.818	411	0.917404	60174	0.568147		GO:0045454,GO:0015035,GO:0009055		KOG1752	PTHR10168,PTHR10168:SF90	PF00462	AT1G28480.1	Thioredoxin superfamily protein	GRX480,roxy19	LOC_Os01g47760.1	OsGrx_I1 - glutaredoxin subgroup III, expressed
Misin17G253300	1.58702	9.909e-05	0.630112	0.911912	297	3	413.337	297	0.882596	11428	0.62532	4.1.2.13		K13448	KOG0027	PTHR10891,PTHR10891:SF638	PF13499	AT1G18530.1	EF hand calcium-binding protein family		LOC_Os05g50180.1	OsCML14 - Calmodulin-related calcium sensor protein, expressed
Misin17G256300	1.45428	0.00042745	0.687627	0.801074	383	3	382.893	383	0.909145	40828	0.575779
Misin18G022600	1.63717	0.00041026	0.610811	0.761477	274	3	348.029	274	0.872566	35970	0.53543	2.4.2.24				PTHR13301,PTHR13301:SF55	PF13632,PF14570	AT3G03050.1	cellulose synthase-like D3	ATCSLD3,CSLD3,KJK	LOC_Os06g02180.1	CSLD2 - cellulose synthase-like family D, expressed
Misin18G037100	1.53097	0.00034107	0.653179	0.823952	335	4	408.466	335	0.893805	34308	0.617018		GO:0016758,GO:0008152	K08237	KOG1192	PTHR11926,PTHR11926:SF381	PF00201	AT1G01420.1	UDP-glucosyl transferase 72B3	UGT72B3	LOC_Os11g38650.1	UDP-glucoronosyl/UDP-glucosyl transferase, putative, expressed
Misin18G085500	1.33481	0.00272684	0.749171	0.683872	461	3	359.601	461	0.933038	190040	0.538325	2.7.11.1	GO:0006468,GO:0004672		KOG1187	PTHR27001,PTHR27001:SF179	PF07714	AT2G05940.1	Protein kinase superfamily protein		LOC_Os06g10160.1	tyrosine protein kinase domain containing protein, putative, expressed
Misin18G095900	1.53982	0.00035752	0.649425	0.813763	332	3	381.247	332	0.892035	45082	0.579403					PTHR34046,PTHR34046:SF3	PF05340	AT1G35210.1			LOC_Os06g11510.1	expressed protein
Misin18G109900	1.47345	0.00090423	0.678679	0.724205	374	3	360.123	374	0.90531	104182	0.544815	2.4.1.43	GO:0016757			PTHR13778,PTHR13778:SF11	PF01501	AT1G70090.1	glucosyl transferase family 8	GATL9,LGT8	LOC_Os06g13760.1	glycosyl transferase 8 domain containing protein, putative, expressed
Misin18G128300	1.39086	0.00197685	0.718982	0.682128	423	3	352.579	423	0.921829	130938	0.527813
Misin18G179600	1.23156	0.00572539	0.811976	0.555794	529	3	322.612	529	0.953687	310012	0.481511					PTHR34189,PTHR34189:SF2
Misin18G200500	1.30678	0.0013779	0.765237	0.676975	480	3	356.812	480	0.938643	114462	0.53415			K09422	KOG0048	PTHR10641,PTHR10641:SF483	PF00249	AT3G50060.1	myb domain protein 77	MYB77	LOC_Os06g43090.1	MYB transcription factor TaMYB1, putative, expressed
Misin18G205400	1.72714	7.749e-05	0.578992	0.889815	210	4	417.195	210	0.854572	12412	0.637913					PTHR33915,PTHR33915:SF4		AT1G15760.1	Sterile alpha motif (SAM) domain-containing protein		LOC_Os06g43770.1	expressed protein
Misin18G227600	1.69322	5.398e-05	0.590592	0.950305	228	4	438.965	228	0.861357	3718	0.666108	2.7.11.1	GO:0006468,GO:0005524,GO:0004672		KOG1187	PTHR27006	PF00069	AT1G16670.1	Protein kinase superfamily protein		LOC_Os06g46330.1	Protein kinase domain containing protein, expressed
Misin18G229200	1.38053	0.00096031	0.724359	0.732879	434	3	367.783	434	0.923894	90490	0.553891
Misin18G235300	1.46313	0.00076197	0.683468	0.751968	378	3	369.188	378	0.907375	104588	0.556006					PTHR33090,PTHR33090:SF3	PF12609	AT4G10270.1	Wound-responsive family protein		LOC_Os06g46970.1	wound induced protein, putative, expressed
Misin18G246600	1.4292	0.00120196	0.69969	0.680798	402	3	353.943	402	0.914159	89708	0.53385	1.11.1.7	GO:0055114,GO:0020037,GO:0006979,GO:0004601	K00430		PTHR31517,PTHR31517:SF12	PF00141	AT2G18980.1	Peroxidase superfamily protein		LOC_Os06g48030.1	peroxidase precursor, putative, expressed
Misin18G247400	1.441	0.00099985	0.693961	0.710499	391	3	358.184	391	0.911799	101270	0.537814	2.4.1.207	GO:0048046,GO:0016762,GO:0006073,GO:0005618,GO:0005975,GO:0004553	K08235		PTHR31062,PTHR31062:SF42	PF06955,PF00722	AT5G57560.1	Xyloglucan endotransglucosylase/hydrolase family protein	TCH4,XTH22	LOC_Os06g48160.1	glycosyl hydrolases family 16, putative, expressed
Misin18G248300	1.37906	0.0008045	0.725134	0.742323	433	3	375.393	433	0.924189	74240	0.563653		GO:0005524		KOG0743	PTHR23070,PTHR23070:SF45	PF00004,PF14363	AT3G28580.1	P-loop containing nucleoside triphosphate hydrolases superfamily protein		LOC_Os06g48250.1	ATPase, putative, expressed
Misin18G274100	1.26549	0.00211634	0.79021	0.633913	508	3	345.224	508	0.946903	170946	0.516803		GO:0006887,GO:0000145			PTHR12542,PTHR12542:SF40	PF03081	AT5G50380.1	exocyst subunit exo70 family protein F1	ATEXO70F1,EXO70F1	LOC_Os05g30640.1	leucine zipper protein-like, putative, expressed
Misin19G010500	1.32743	0.00146209	0.753333	0.680951	465	3	356.129	465	0.934513	119006	0.53233	2.4.2.24				PTHR13301,PTHR13301:SF55	PF13632,PF14570	AT3G03050.1	cellulose synthase-like D3	ATCSLD3,CSLD3,KJK	LOC_Os06g02180.1	CSLD2 - cellulose synthase-like family D, expressed
Misin19G044400	1.34218	0.00126822	0.745055	0.697805	454	3	364.148	454	0.931563	98672	0.543504
Misin19G054600	1.71091	7.36e-06	0.584483	0.984665	224	4	438.353	224	0.857817	864	0.673353	2.5.1.87	GO:0016765	K11778	KOG1602	PTHR10291,PTHR10291:SF0	PF01255	AT2G17570.1	Undecaprenyl pyrophosphate synthetase family protein		LOC_Os06g07120.1	dehydrodolichyl diphosphate synthase, putative, expressed
Misin19G074000	1.26696	0.00230793	0.78929	0.63232	505	3	346.798	505	0.946608	153724	0.517609					PTHR31972,PTHR31972:SF8	PF05910	AT5G48270.1	Plant protein of unknown function (DUF868)		LOC_Os06g08350.1	expressed protein
Misin19G081400	1.41445	0.00070304	0.706986	0.756559	414	3	371.884	414	0.917109	64666	0.562608	2.7.11.1	GO:0006468,GO:0004672		KOG1187	PTHR27001,PTHR27001:SF179	PF07714	AT2G05940.1	Protein kinase superfamily protein		LOC_Os06g10160.1	tyrosine protein kinase domain containing protein, putative, expressed
Misin19G122200	1.27434	0.00257843	0.784722	0.632305	500	3	345.77	500	0.945133	231418	0.516075	2.4.1.43	GO:0016757			PTHR13778,PTHR13778:SF11	PF01501	AT1G70090.1	glucosyl transferase family 8	GATL9,LGT8	LOC_Os06g13760.1	glycosyl transferase 8 domain containing protein, putative, expressed
Misin19G171700	1.61652	4.517e-05	0.618613	0.943091	279	4	433.713	279	0.876696	5702	0.657141	2.7.11.1	GO:0005515		KOG0472	PTHR27000	PF08263,PF00560,PF13855	AT4G20140.1	Leucine-rich repeat transmembrane protein kinase	GSO1	LOC_Os02g12400.1	receptor-like protein kinase precursor, putative, expressed
Misin19G183700	1.4115	0.0004916	0.708464	0.78666	411	3	382.827	411	0.917699	51870	0.574816
Misin19G189800	1.33923	0.00143404	0.746696	0.675583	457	3	353.096	457	0.932153	116164	0.527797					PTHR33052,PTHR33052:SF11	PF14009	AT1G76600.1			LOC_Os06g41940.1	expressed protein
Misin19G267300	1.46903	0.00078688	0.680723	0.740462	379	3	364.715	379	0.906195	101704	0.553437					PTHR33090,PTHR33090:SF3	PF12609	AT4G10270.1	Wound-responsive family protein		LOC_Os06g46970.1	wound induced protein, putative, expressed
Misin19G275700	1.66667	9.101e-05	0.6	0.912798	243	4	427.251	243	0.866667	8824	0.645394
MisinT031400	1.75516	0.00043173	0.569748	0.756989	186	4	356.839	186	0.848968	38500	0.541485		GO:0015770,GO:0008515,GO:0005887		KOG0637	PTHR19432,PTHR19432:SF27		AT2G02860.2	sucrose transporter 2	ATSUC3,ATSUT2,SUC3,SUT2	LOC_Os02g58080.1	transporter, major facilitator family, putative, expressed
MisinT041600	1.49115	0.00024523	0.670623	0.85324	357	3	399.739	357	0.90177	28370	0.600209		GO:0005515		KOG0472	PTHR27004,PTHR27004:SF12	PF08263,PF00560,PF13855	AT2G34930.1	disease resistance family protein / LRR family protein		LOC_Os11g36120.1	receptor-like protein kinase precursor, putative, expressed
MisinT079600	1.28024	0.00330422	0.781106	0.650844	493	3	348.963	493	0.943953	209962	0.518519				KOG3576	PTHR10593,PTHR10593:SF27		AT1G34370.1	C2H2 and C2HC zinc fingers superfamily protein	STOP1	LOC_Os03g62230.1	ZOS3-24 - C2H2 zinc finger protein, expressed
MisinT156700	1.56342	0.00020305	0.639623	0.874606	314	3	400.535	314	0.887316	22982	0.606871		GO:0006355,GO:0003700			PTHR31190,PTHR31190:SF11	PF00847	AT5G51190.1	Integrase-type DNA-binding superfamily protein		LOC_Os02g52670.1	AP2 domain containing protein, expressed
MisinT176000	1.77876	4.249e-05	0.562189	0.984275	182	4	453.115	182	0.844248	2766	0.700333	2.7.11.1	GO:0005515		KOG0472	PTHR27004,PTHR27004:SF12	PF08263,PF00560,PF13855	AT2G34930.1	disease resistance family protein / LRR family protein		LOC_Os11g35450.1	leucine-rich repeat receptor protein kinase EXS precursor, putative, expressed
MisinT187100	1.56932	0.0004791	0.637218	0.84183	306	3	390.699	306	0.886136	41508	0.588403
MisinT187300	1.46755	0.00102362	0.681407	0.749575	373	3	367.343	373	0.90649	83114	0.551566
MisinT211000	1.22861	0.0024922	0.813926	0.607883	532	3	339.633	532	0.954277	173026	0.507673	2.7.11.1	GO:0006468,GO:0005524,GO:0004672		KOG1187	PTHR27002,PTHR27002:SF38	PF00314,PF00069	AT4G32300.1	S-domain-2 5	SD2-5	LOC_Os01g02310.1	expressed protein
MisinT215100	1.4528	0.00043756	0.688325	0.820582	383	3	390.475	383	0.90944	42420	0.586299	2.7.11.1	GO:0005515		KOG0472	PTHR27004,PTHR27004:SF12	PF08263,PF00560,PF13855	AT2G34930.1	disease resistance family protein / LRR family protein		LOC_Os11g35450.1	leucine-rich repeat receptor protein kinase EXS precursor, putative, expressed
MisinT224400	1.70354	0.00113194	0.587013	0.647779	220	4	322.409	220	0.859292	102734	0.488499	5.4.99.30	GO:0030244,GO:0016866	K13379		PTHR31682,PTHR31682:SF3	PF03214	AT5G15650.1	reversibly glycosylated polypeptide 2	ATRGP2,RGP2	LOC_Os03g40270.1	alpha-1,4-glucan-protein synthase, putative, expressed
MisinT244800	1.37463	0.00088566	0.727468	0.732189	435	3	371.77	435	0.925074	81982	0.557376	2.7.11.1	GO:0005515		KOG0472	PTHR27004,PTHR27004:SF12	PF00560,PF13855	AT2G34930.1	disease resistance family protein / LRR family protein		LOC_Os11g35890.1	leucine rich repeat protein, putative, expressed
MisinT318200	1.48378	0.00038687	0.673956	0.829655	364	3	389.525	364	0.903245	36096	0.586634
MisinT328700	1.60029	7.74e-05	0.624885	0.916931	290	3	429.579	290	0.879941	10052	0.651865
MisinT334000	1.37758	0.00213308	0.72591	0.659953	432	3	345.847	432	0.924484	153778	0.517735
MisinT350200	1.33186	0.00125729	0.750831	0.6984	463	3	361.093	463	0.933628	119322	0.540558					PTHR31307,PTHR31307:SF2	PF13837	AT3G14180.1	sequence-specific DNA binding transcription factors		LOC_Os05g48690.2	transcription factor like protein, putative, expressed
MisinT378500	1.4823	0.00049383	0.674627	0.791064	368	3	379.315	368	0.90354	60002	0.573851					PTHR31549,PTHR31549:SF11	PF03140	AT2G36430.1	Plant protein of unknown function (DUF247)		LOC_Os09g09550.1	plant protein of unknown function domain containing protein, expressed
MisinT401900	1.27581	0.00189856	0.783815	0.646228	500	3	348.506	500	0.944838	161630	0.520936					PTHR31509,PTHR31509:SF4	PF05633	AT1G18740.1	Protein of unknown function (DUF793)		LOC_Os12g06780.1	expressed protein
MisinT414700	1.4646	0.00030084	0.682779	0.835123	375	3	392.688	375	0.90708	33604	0.589622					PTHR31972,PTHR31972:SF14	PF05910	AT5G11000.1	Plant protein of unknown function (DUF868)		LOC_Os08g34120.1	expressed protein
MisinT444300	1.48673	0.00030118	0.672619	0.832758	364	3	394.495	364	0.902655	35142	0.595913					PTHR33052,PTHR33052:SF27	PF14009	AT5G66580.1			LOC_Os03g52940.1	expressed protein
MisinT457900	1.77876	1.672e-05	0.562189	0.967351	170	4	455.082	170	0.844248	1392	0.690565					PTHR10641,PTHR10641:SF460	PF00249	AT1G48000.1	myb domain protein 112	AtMYB112,MYB112	LOC_Os03g20090.1	MYB family transcription factor, putative, expressed
MisinT474500	1.62242	0.00045615	0.616364	0.760189	280	4	352.575	280	0.875516	50372	0.538282										LOC_Os07g03849.1	expressed protein
MisinT494400	1.80826	6.976e-05	0.553018	0.852258	149	4	419.195	149	0.838348	9424	0.635143					PTHR21576,PTHR21576:SF24		AT2G39210.1	Major facilitator superfamily protein		LOC_Os12g44070.1	nodulin, putative, expressed
MisinT497300	1.28319	0.00158778	0.77931	0.658961	496	3	352.841	496	0.943363	139478	0.528205					PTHR31286	PF14392	AT3G47920.1			LOC_Os09g09560.1	expressed protein
MisinT500300	1.40265	0.00071315	0.712934	0.758597	418	3	375.232	418	0.919469	74352	0.564259					PTHR33098,PTHR33098:SF2	PF05553	AT4G04990.1	Protein of unknown function (DUF761)		LOC_Os08g31090.1	expressed protein
MisinT509500	1.25811	0.00239821	0.794842	0.621195	510	3	341.529	510	0.948378	179292	0.508986		GO:0046983			PTHR11514,PTHR11514:SF59	PF00010,PF14215	AT2G46510.1	ABA-inducible BHLH-type transcription factor	AIB,ATAIB	LOC_Os01g50940.1	helix-loop-helix DNA-binding domain containing protein, expressed
MisinT551800	1.23009	0.00235412	0.81295	0.612209	531	3	341.247	531	0.953982	178522	0.510085	2.4.1.134	GO:0016757,GO:0016020,GO:0030246,GO:0008378,GO:0006486		KOG2287	PTHR11214,PTHR11214:SF128	PF02434,PF00337	AT5G62620.1	Galactosyltransferase family protein		LOC_Os07g09670.1	galactosyltransferase family protein, putative, expressed
MisinT579300	1.69027	9.248e-05	0.591623	0.912551	228	4	430.86	228	0.861947	7556	0.65183
Misin01G071500	2.09587	6.97e-06	0.477129	0.939153	28	4	363.393	28	0.780826	150	0.61592					PTHR21477,PTHR21477:SF12		AT1G10150.1	Carbohydrate-binding protein		LOC_Os03g56000.1	PHLOEM 2-LIKE A10, putative, expressed
Misin01G171800	1.99853	7.4e-07	0.500369	0.99096	60	4	410.45	60	0.800295	46	0.658828					PTHR24078,PTHR24078:SF211	PF00226	AT4G19590.1	Chaperone DnaJ-domain superfamily protein		LOC_Os03g36160.1	DNAJ heat shock N-terminal domain-containing protein, putative, expressed
Misin01G182800	1.77729	8.987e-05	0.562656	0.882089	172	4	411.773	172	0.844543	8208	0.625795					PTHR34558,PTHR34558:SF1		AT3G09280.1			LOC_Os10g36360.1	expressed protein
Misin01G188200	1.92035	5.76e-06	0.520737	0.981447	99	4	423.909	99	0.815929	506	0.668626					PTHR13780,PTHR13780:SF55	PF00571	AT5G53750.1	CBS domain-containing protein		LOC_Os10g35630.1	cystathionin beta synthase protein, putative, expressed
Misin01G390800	1.88496	0.0001408	0.530516	0.832014	114	4	342.535	114	0.823009	7972	0.529421	2.7.11.24	GO:0006468,GO:0005524,GO:0004672	K04371		PTHR24055,PTHR24055:SF214	PF00069	AT3G45640.1	mitogen-activated protein kinase 3	ATMAPK3,ATMPK3,MPK3	LOC_Os03g17700.1	CGMC_MAPKCGMC_2_ERK.2 - CGMC includes CDA, MAPK, GSK3, and CLKC kinases, expressed
Misin01G420900	1.94838	2.998e-05	0.513248	0.901826	73	4	360.055	73	0.810324	1140	0.558224					PTHR21736,PTHR21736:SF15	PF07227,PF16312	AT1G14740.1	Protein of unknown function (DUF1423)		LOC_Os03g13590.1	potyvirus VPg interacting protein, putative, expressed
Misin01G494500	1.66667	0.00059376	0.6	0.783748	244	3	361.652	244	0.866667	41370	0.547957	2.7.11.1,2.7.10.2	GO:0006468,GO:0004672	K14500	KOG1187	PTHR27001,PTHR27001:SF41	PF13414,PF07714	AT4G35230.1	BR-signaling kinase 1	BSK1	LOC_Os03g04050.1	protein kinase family protein, putative, expressed
Misin01G503700	1.84513	0.00052002	0.541966	0.708941	140	4	291.507	140	0.830973	27822	0.449857	2.7.11.1				PTHR34590,PTHR34590:SF2	PF12819	AT4G00300.2	fringe-related protein		LOC_Os03g03290.1	receptor-like protein kinase At3g46290 precursor, putative, expressed
Misin02G046400	1.66372	6.279e-05	0.601064	0.932305	250	4	435.528	250	0.867257	5688	0.662904										LOC_Os03g56860.1	expressed protein
Misin02G166700	1.79499	7.31e-06	0.557108	0.98319	167	4	438.886	167	0.841003	958	0.674172					PTHR13780,PTHR13780:SF55	PF00571	AT4G27460.1	Cystathionine beta-synthase (CBS) family protein		LOC_Os10g35630.1	cystathionin beta synthase protein, putative, expressed
Misin02G203400	1.9705	4e-08	0.507485	0.998549	53	4	483.151	53	0.8059	4	0.747912						PF08879	AT4G24150.1	growth-regulating factor 8	AtGRF8,GRF8	LOC_Os10g30880.2	expressed protein
Misin02G231300	1.9351	4.43e-06	0.516768	0.984168	89	4	449.876	89	0.812979	126	0.709584	2.3.1.64	GO:0016747			PTHR31642,PTHR31642:SF35	PF02458	AT5G48930.1	hydroxycinnamoyl-CoA shikimate/quinate hydroxycinnamoyl transferase	HCT	LOC_Os10g23820.1	transferase family protein, putative, expressed
Misin02G289300	1.80973	0.00014072	0.552567	0.85597	155	4	362.639	155	0.838053	9128	0.555343					PTHR34953,PTHR34953:SF2		AT2G40095.1	Alpha/beta hydrolase related protein		LOC_Os10g39090.1	hydrolase, alpha/beta fold family protein, putative, expressed
Misin02G385000	2.11357	0	0.473133	1	20	4	429.1	20	0.777286	0	0.732253				KOG0502,KOG4412,KOG0508	PTHR24177,PTHR24177:SF41	PF13962,PF13637,PF12796	AT3G12360.1	Ankyrin repeat family protein	ITN1	LOC_Os03g17240.1	ankyrin repeat-containing protein, putative, expressed
Misin02G424200	1.76254	5.11e-06	0.567364	0.987223	189	4	441.519	189	0.847493	576	0.678216					PTHR33181,PTHR33181:SF6		AT5G43150.1			LOC_Os03g10860.1	expressed protein
Misin02G458100	1.59882	0.00143791	0.625461	0.738821	288	3	352.58	288	0.880236	95402	0.532598					PTHR36616,PTHR36616:SF2		AT3G52105.1			LOC_Os03g07870.1	expressed protein
Misin03G006100	1.87463	6.79e-05	0.533438	0.894737	114	4	382.061	114	0.825074	5860	0.587787										LOC_Os07g07040.1	erythrocyte binding protein 3, putative, expressed
Misin03G047700	1.87021	0.00296076	0.5347	0.948921	114	4	424.263	114	0.825959	109454	0.650697	3.2.1.14	GO:0005975,GO:0004553	K01183		PTHR11177,PTHR11177:SF171	PF00704	AT5G24090.1	chitinase A	ATCHIA,CHIA	LOC_Os06g25010.1	glycosyl hydrolase, putative, expressed
Misin03G305600	1.70944	0.00019409	0.584987	0.843359	214	4	403.977	214	0.858112	15286	0.610237										LOC_Os07g39860.1	expressed protein
Misin04G036000	1.60619	0.00141229	0.62259	0.710675	285	4	344.467	285	0.878761	80724	0.52113		GO:0043565,GO:0006355,GO:0003700			PTHR22952,PTHR22952:SF150	PF00170
Misin04G265100	1.71534	9.773e-05	0.582975	0.897066	215	4	428.247	215	0.856932	7252	0.651821					PTHR34779		AT1G76070.1			LOC_Os09g37080.1	expressed protein
Misin06G304900	1.69469	0.00171768	0.590078	0.944788	230	3	434.126	230	0.861062	183984	0.662788		GO:0043565,GO:0006355,GO:0003700			PTHR31282,PTHR31282:SF10	PF03106	AT1G80590.1	WRKY DNA-binding protein 66	ATWRKY66,WRKY66	LOC_Os01g60640.1	WRKY21, expressed
Misin07G051300	1.63127	6.804e-05	0.61302	0.924659	270	4	430.837	270	0.873746	8016	0.653774
Misin07G130000	1.89971	2.049e-05	0.526398	0.955644	101	4	407.683	101	0.820059	1956	0.631089
Misin07G130300	1.76254	0.00016386	0.567364	0.87141	182	4	406.291	182	0.847493	16492	0.617464										LOC_Os08g08690.1	expressed protein
Misin07G200800	1.94838	2.05e-06	0.513248	0.983784	75	4	403.187	75	0.810324	118	0.628017					PTHR35164,PTHR35164:SF2		AT4G40020.1	Myosin heavy chain-related protein		LOC_Os08g37500.1	expressed protein
Misin07G347100	1.83333	6.7e-07	0.545455	0.997518	148	4	448.149	148	0.833333	90	0.695883		GO:0045735			PTHR31238,PTHR31238:SF31	PF00190	AT5G38930.1	RmlC-like cupins superfamily protein		LOC_Os02g29000.1	Cupin domain containing protein, expressed
Misin07G430500	1.70944	0.00078968	0.584987	0.811398	218	4	373.335	218	0.858112	60668	0.567378					PTHR21450,PTHR21450:SF11	PF04783,PF04782	AT3G60320.1	Protein of unknown function (DUF630 and DUF632)		LOC_Os02g43770.1	DUF630/DUF632 domains containing protein, putative, expressed
Misin08G051100	1.72271	0.00012073	0.580479	0.879962	205	4	416.151	205	0.855457	8942	0.628627
Misin08G181300	1.79056	0.00119293	0.558484	0.959858	163	3	453.325	163	0.841888	141410	0.689993					PTHR22814,PTHR22814:SF34		AT3G07600.1	Heavy metal transport/detoxification superfamily protein		LOC_Os04g39010.1	heavy metal associated domain containing protein, expressed
Misin08G181500	1.67257	0.0019386	0.597884	0.951977	237	3	437.477	237	0.865487	193510	0.659844					PTHR22814,PTHR22814:SF34		AT3G07600.1	Heavy metal transport/detoxification superfamily protein		LOC_Os02g37300.1	heavy metal associated domain containing protein, expressed
Misin08G311600	1.62832	0.00013315	0.61413	0.90128	270	4	424.685	270	0.874336	12698	0.642489	2.7.11.1				PTHR33670,PTHR33670:SF4		AT4G32020.1			LOC_Os02g55430.1	alginate regulatory protein AlgP, putative, expressed
Misin10G073400	2.00147	1.5e-06	0.499632	0.961672	42	4	450.643	42	0.799705	88	0.705231		GO:0043531	K13457	KOG4658	PTHR23155,PTHR23155:SF624	PF00931	AT3G07040.1	NB-ARC domain-containing disease resistance protein	RPM1,RPS3	LOC_Os11g12330.1	disease resistance protein RPM1, putative, expressed
Misin10G120100	1.82301	2.02e-06	0.548544	0.992125	150	4	440.287	150	0.835398	226	0.678408	1.6.3.1	GO:0055114,GO:0016491,GO:0050664,GO:0004601	K13447		PTHR11972,PTHR11972:SF64	PF01794,PF08022,PF08414,PF08030	AT5G47910.1	respiratory burst oxidase homologue D	ATRBOHD,RBOHD	LOC_Os11g33120.1	respiratory burst oxidase, putative, expressed
Misin10G200900	1.68437	3.341e-05	0.593695	0.955277	243	4	424.634	243	0.863127	3692	0.653283					PTHR31636,PTHR31636:SF59	PF03514	AT2G37650.1	GRAS family transcription factor		LOC_Os11g47870.1	GRAS family transcription factor domain containing protein, expressed
Misin11G041600	1.70501	0.00389484	0.586505	0.671905	221	4	315.321	221	0.858997	180684	0.479212					PTHR10891,PTHR10891:SF577	PF13499	AT2G44310.1	Calcium-binding EF-hand family protein		LOC_Os09g30506.1	EF hand family protein, expressed
Misin11G077800	1.78614	0.00052591	0.559868	0.897807	170	4	403.753	170	0.842773	28698	0.617359	6.3.2.19				PTHR24068	PF00179	AT5G53300.4	ubiquitin-conjugating enzyme 10	UBC10	LOC_Os06g30970.1	ubiquitin-conjugating enzyme, putative, expressed
Misin11G210700	1.74484	0.0002619	0.573119	0.866819	192	4	399.443	192	0.851032	22282	0.605216
Misin11G226000	1.83776	0.00010339	0.544141	0.846866	132	4	388.864	132	0.832448	11182	0.591878	2.7.1.107	GO:0016301,GO:0007205,GO:0004143	K00901		PTHR11255,PTHR11255:SF47	PF00781,PF00609	AT2G20900.3	diacylglycerol kinase 5	ATDGK5,DGK5	LOC_Os04g54200.1	diacylglycerol kinase, putative, expressed
Misin12G082800	1.99558	1.746e-05	0.501109	0.970551	57	4	435.368	57	0.800885	610	0.693262					PTHR31636,PTHR31636:SF19	PF03514	AT1G50420.1	scarecrow-like 3	SCL-3,SCL3	LOC_Os04g35250.1	MONOCULM 1, putative, expressed
Misin12G099600	2.10324	0	0.475456	1	26	4	426.077	26	0.779351	0	0.724621		GO:0008270,GO:0005515			PTHR14155,PTHR14155:SF101	PF13639	AT3G03550.1	RING/U-box superfamily protein		LOC_Os04g37740.1	zinc finger, C3HC4 type domain containing protein, expressed
Misin12G165500	1.70944	0.00012869	0.584987	0.882574	217	4	432.77	217	0.858112	12492	0.656706	2.7.11.1,2.7.10.1	GO:0006468,GO:0005524,GO:0004672		KOG1187	PTHR27003,PTHR27003:SF98	PF00069	AT1G33260.2	Protein kinase superfamily protein		LOC_Os04g45730.1	protein kinase domain containing protein, expressed
Misin12G192600	1.81268	7.51e-06	0.551668	0.980075	157	4	436.497	157	0.837463	696	0.672568	2.7.11.1	GO:0006468,GO:0004672	K13412	KOG0032	PTHR24349,PTHR24349:SF83	PF07714,PF13499	AT4G35310.1	calmodulin-domain protein kinase 5	ATCPK5,CPK5	LOC_Os04g49510.1	CAMK_CAMK_like.27 - CAMK includes calcium/calmodulin depedent protein kinases, expressed
Misin12G214100	1.77876	2.037e-05	0.562189	0.958541	174	4	450.184	174	0.844248	2138	0.687304	2.7.11.1				PTHR34590,PTHR34590:SF3	PF12819	AT3G51550.1	Malectin/receptor-like protein kinase family protein	FER	LOC_Os04g49690.1	FERONIA receptor-like kinase, putative, expressed
Misin12G272100	1.84218	7.324e-05	0.542834	0.906893	132	4	411.795	132	0.831563	7960	0.629657
Misin13G050100	2.04277	2.3e-07	0.489531	0.991597	35	4	432.4	35	0.791445	12	0.697419					PTHR31568,PTHR31568:SF17	PF12734	AT2G32210.1			LOC_Os08g10500.1	expressed protein
Misin13G182300	1.72271	0.0002254	0.580479	0.850567	208	4	393.909	208	0.855457	14054	0.597737		GO:0005509			PTHR10891,PTHR10891:SF577	PF13202	AT2G44310.1	Calcium-binding EF-hand family protein		LOC_Os09g31025.1	EF hand family protein, expressed
Misin14G028400	1.559	0.00028474	0.641438	0.848549	315	3	395.47	315	0.888201	28468	0.597386					PTHR31415,PTHR31415:SF16	PF03168	AT2G35980.1	Late embryogenesis abundant (LEA) hydroxyproline-rich glycoprotein family	ATNHL10,NHL10,YLS9	LOC_Os12g06220.1	harpin-induced protein 1 domain containing protein, expressed
Misin15G078300	2.0118	3.4e-07	0.497067	0.994409	54	4	412.148	54	0.79764	26	0.663685					PTHR31415,PTHR31415:SF16	PF03168	AT5G06320.1	NDR1/HIN1-like 3	NHL3	LOC_Os12g06220.1	harpin-induced protein 1 domain containing protein, expressed
Misin15G207300	1.53687	0.0002474	0.650672	0.857852	334	3	393.701	334	0.892625	24848	0.598329		GO:0043565,GO:0006355,GO:0003700			PTHR32096,PTHR32096:SF20	PF03106	AT2G46400.1	WRKY DNA-binding protein 46	ATWRKY46,WRKY46	LOC_Os09g16510.1	WRKY74, expressed
Misin16G145600	1.82596	6.051e-05	0.547658	0.914724	144	4	396.479	144	0.834808	4160	0.607166					PTHR31636,PTHR31636:SF10	PF03514	AT1G21450.1	SCARECROW-like 1	SCL1	LOC_Os01g65900.1	chitin-inducible gibberellin-responsive protein, putative, expressed
Misin16G210500	1.93658	3.998e-05	0.516375	0.948418	80	4	421.512	80	0.812684	2508	0.656562					PTHR33083,PTHR33083:SF2	PF04520	AT1G29640.1	Protein of unknown function, DUF584		LOC_Os05g45440.1	expressed protein
Misin17G055100	1.62684	0.00061196	0.614687	0.753787	269	4	366.565	269	0.874631	36998	0.552888	3.1.3.3			KOG0235	PTHR23029,PTHR23029:SF18	PF00300	AT3G05170.1	Phosphoglycerate mutase family protein		LOC_Os05g04960.1	phosphoglycerate mutase, putative, expressed
Misin17G175900	1.72566	0.00010899	0.579487	0.921667	206	4	423.621	206	0.854867	11246	0.642825		GO:0045454,GO:0015035,GO:0009055	K17479		PTHR10168,PTHR10168:SF95	PF00462	AT5G58530.1	Glutaredoxin family protein		LOC_Os05g39450.1	glutaredoxin, putative, expressed
Misin17G219900	1.94248	2.5e-07	0.514806	0.996396	75	4	467.6	75	0.811504	22	0.727216					PTHR33730,PTHR33730:SF2	PF15697	AT1G15400.3			LOC_Os05g46500.1	expressed protein
Misin17G258000	1.93068	1.795e-05	0.517953	0.938947	76	4	408.105	76	0.813864	1350	0.62497					PTHR31459,PTHR31459:SF3	PF03168	AT1G01470.1	Late embryogenesis abundant protein	LEA14,LSR3	LOC_Os05g50710.1	late embryogenesis abundant protein, putative, expressed
Misin18G217600	1.78024	0.00091569	0.561723	0.700559	180	4	311.411	180	0.843953	47260	0.478358	2.7.11.1	GO:0006468,GO:0005524,GO:0004672		KOG1187	PTHR27001,PTHR27001:SF190	PF00069	AT2G07180.2	Protein kinase superfamily protein		LOC_Os06g45280.1	protein kinase APK1B, chloroplast precursor, putative, expressed
Misin18G246700	1.75811	3.058e-05	0.568792	0.957512	186	4	434.995	186	0.848378	2376	0.662092		GO:0008270,GO:0005515			PTHR22937,PTHR22937:SF60	PF13639	AT5G10650.2	RING/U-box superfamily protein		LOC_Os06g48040.1	zinc finger, C3HC4 type domain containing protein, expressed
Misin19G148200	1.89823	0.00022203	0.526807	0.889016	103	4	375.32	103	0.820354	13320	0.579198	6.3.2.19		K06689	KOG0417	PTHR24068	PF00179	AT1G64230.5	ubiquitin-conjugating enzyme 28	UBC28	LOC_Os02g16040.1	ubiquitin-conjugating enzyme, putative, expressed
Misin19G203200	1.69764	0.00050347	0.589053	0.919066	231	4	432.784	231	0.860472	33576	0.662762				KOG1305	PTHR22950,PTHR22950:SF237	PF01490	AT1G80510.1	Transmembrane amino acid transporter family protein		LOC_Os06g43700.1	transmembrane amino acid transporter protein, putative, expressed
Misin19G244100	1.98083	7.67e-06	0.50484	0.957792	56	4	403.839	56	0.803835	528	0.631986		GO:0008270,GO:0005515			PTHR22937,PTHR22937:SF60	PF13639	AT5G10650.2	RING/U-box superfamily protein		LOC_Os06g48040.1	zinc finger, C3HC4 type domain containing protein, expressed
MisinT056200	1.86431	1.8e-07	0.536392	0.99877	128	4	463.609	128	0.827139	20	0.72101
MisinT202600	1.70206	0.00040801	0.587522	0.761146	220	4	377.073	220	0.859587	39554	0.570458	2.1.1.187	GO:0008168,GO:0008152			PTHR10108,PTHR10108:SF885	PF08241	AT5G01710.1	methyltransferases		LOC_Os07g49210.1	helicase conserved C-terminal domain containing protein, expressed
MisinT463000	1.67847	0.00010362	0.595782	0.921548	240	4	414.592	240	0.864307	11970	0.631038	3.6.3.8	GO:0046872,GO:0000166	K01537		PTHR24093,PTHR24093:SF328	PF00690,PF00702,PF00689,PF00122	AT3G22910.1	ATPase E1-E2 type family protein / haloacid dehalogenase-like hydrolase family protein		LOC_Os10g28240.1	calcium-transporting ATPase, plasma membrane-type, putative, expressed
Misin01G351100	1.62832	0.00021897	0.61413	0.874161	275	4	404.807	275	0.874336	33440	0.617084					PTHR33790,PTHR33790:SF2		AT2G41430.1	dehydration-induced protein (ERD15)	CID1,ERD15,LSR1	LOC_Os03g23010.2	expressed protein
Misin01G369400	2.03097	0	0.492375	1	41	4	495.317	41	0.793805	0	0.802783					PTHR24078	PF00226	AT4G13830.2	DNAJ-like 20	J20	LOC_Os03g20730.1	chaperone protein dnaJ, putative, expressed
Misin01G402500	1.88348	0.00281803	0.530932	0.906038	123	4	387.228	123	0.823304	164802	0.610756	6.3.2.19	GO:0008270,GO:0005515		KOG1493	PTHR22763,PTHR22763:SF33	PF14369,PF13639,PF06547	AT2G39720.1	RING-H2 finger C2A	RHC2A	LOC_Os03g16480.1	zinc finger family protein, putative, expressed
Misin01G410600	1.66372	0.00017285	0.601064	0.884051	255	4	408.216	255	0.867257	41806	0.626098	3.1.1.1			KOG1515	PTHR23024,PTHR23024:SF93	PF12695	AT5G16080.1	carboxyesterase 17	AtCXE17,CXE17	LOC_Os03g15270.1	gibberellin receptor GID1L2, putative, expressed
Misin01G443400	1.97345	0	0.506726	1	78	4	444.077	78	0.80531	0	0.71741		GO:0008270,GO:0005515			PTHR14155,PTHR14155:SF182	PF13639	AT1G49850.1	RING/U-box superfamily protein		LOC_Os03g10890.1	zinc finger, C3HC4 type domain containing protein, expressed
Misin02G041500	1.85103	0.00028908	0.540239	0.926563	123	4	443.073	123	0.829794	19936	0.674388		GO:0051082,GO:0031072	K09503	KOG0712	PTHR24078,PTHR24078:SF196	PF00684,PF00226,PF01556	AT5G22060.1	DNAJ homologue 2	ATJ2,J2	LOC_Os03g57340.1	chaperone protein dnaJ, putative, expressed
Misin02G072100	1.82891	0.00162117	0.546774	0.930498	138	4	452.275	138	0.834218	140652	0.688395		GO:0043565,GO:0006355,GO:0005634,GO:0003700	K09419	KOG0627	PTHR10015,PTHR10015:SF190	PF00447	AT3G22830.1	heat shock transcription factor A6B	AT-HSFA6B,HSFA6B	LOC_Os03g53340.2	HSF-type DNA-binding domain containing protein, expressed
Misin02G134700	1.86283	2.32e-06	0.536817	0.989166	143	4	427	143	0.827434	428	0.678855		GO:0006629		KOG0513	PTHR32241,PTHR32241:SF4	PF01734	AT3G54950.1	patatin-like protein 6	PLA IIIA,PLP7	LOC_Os03g43880.1	PLA IIIA/PLP7, putative, expressed
Misin02G349400	1.56637	0.00042246	0.638418	0.836599	315	3	392.114	315	0.886726	70738	0.596825					PTHR33790,PTHR33790:SF2		AT2G41430.2	dehydration-induced protein (ERD15)	CID1,ERD15,LSR1	LOC_Os03g23010.2	expressed protein
Misin02G391800	2.11652	0.00239844	0.472474	0.70751	23	4	297.435	23	0.776696	164256	0.515485			K13993	KOG0710	PTHR11527,PTHR11527:SF152	PF00011	AT1G53540.1	HSP20-like chaperones superfamily protein		LOC_Os03g16040.1	hsp20/alpha crystallin family protein, putative, expressed
Misin03G153900	1.67552	5.592e-05	0.596831	0.936391	249	4	415.205	249	0.864897	6716	0.638777					PTHR33179,PTHR33179:SF4	PF05678	AT1G35830.1	VQ motif-containing protein		LOC_Os09g20460.1	VQ domain containing protein, putative, expressed
Misin03G217300	2.0944	0	0.477465	1	37	4	463.838	37	0.781121	0	0.801102					PTHR12183,PTHR12183:SF17	PF13920	AT3G25030.1	RING/U-box superfamily protein		LOC_Os09g32730.1	zinc finger, C3HC4 type domain containing protein, expressed
Misin03G293000	1.59587	0.00033654	0.626617	0.822126	296	3	375.976	296	0.880826	56056	0.573135										LOC_Os07g36810.1	expressed protein
Misin04G035200	1.68879	4.434e-05	0.59214	0.942149	243	4	419.51	243	0.862242	6040	0.648393	2.7.11.1	GO:0006468,GO:0005524,GO:0004672,GO:0030246		KOG1187	PTHR27007,PTHR27007:SF18	PF00069,PF00139	AT3G53810.1	Concanavalin A-like lectin protein kinase family protein		LOC_Os07g04040.1	expressed protein
Misin04G330600	1.70796	0.00020292	0.585492	0.825251	229	4	358.943	229	0.858407	29780	0.553925					PTHR34114,PTHR34114:SF2
Misin04G330700	1.5826	0.00042162	0.631873	0.793121	306	4	372.075	306	0.883481	66148	0.567188
Misin05G306700	1.78614	0.00011619	0.559868	0.85221	170	4	380.218	170	0.842773	27668	0.581373					PTHR34376,PTHR34376:SF2		AT4G01575.1	serine protease inhibitor, Kazal-type family protein		LOC_Os01g59610.1	KAZ1 - Kazal-type serine protease inhibitor precursor, expressed
Misin05G318500	1.80236	0.0011052	0.554828	0.969634	162	3	452.056	162	0.839528	136558	0.69547		GO:0043565,GO:0006355,GO:0003700			PTHR31282,PTHR31282:SF10	PF03106	AT3G56400.1	WRKY DNA-binding protein 70	ATWRKY70,WRKY70	LOC_Os01g60640.1	WRKY21, expressed
Misin06G268700	1.78024	2.895e-05	0.561723	0.931251	178	4	435.713	178	0.843953	4702	0.670328		GO:0006355,GO:0003677			PTHR31089	PF02701	AT1G29160.1	Dof-type zinc finger DNA-binding family protein		LOC_Os01g55340.1	dof zinc finger domain containing protein, putative, expressed
Misin06G290000	1.72124	0.00013239	0.580977	0.875154	221	4	376.814	221	0.855752	23658	0.582403					PTHR33647,PTHR33647:SF2					LOC_Os01g58150.1	expressed protein
Misin07G187700	1.65634	0.00060751	0.60374	0.821285	257	4	375.109	257	0.868732	66914	0.572685					PTHR21461,PTHR21461:SF10	PF13704	AT5G40720.1	Domain of unknown function (DUF23)		LOC_Os08g02850.1	zinc finger family protein, putative, expressed
Misin07G500500	1.74631	0.00012613	0.572635	0.869362	204	4	376.824	204	0.850737	26230	0.582417		GO:0006355,GO:0003700			PTHR31985,PTHR31985:SF32	PF00847	AT1G21910.1	Integrase-type DNA-binding superfamily protein		LOC_Os06g10780.1	AP2 domain containing protein, expressed
Misin08G081300	1.64307	7.293e-05	0.608618	0.917293	267	4	421.262	267	0.871386	10222	0.644132
Misin08G158900	2.00737	0.00215903	0.498163	0.756757	37	4	366.622	37	0.798525	114746	0.576407		GO:0006355,GO:0003700			PTHR31190	PF00847	AT5G61890.1	Integrase-type DNA-binding superfamily protein		LOC_Os04g32620.1	ethylene-responsive transcription factor ERF114, putative, expressed
Misin08G233800	1.75221	0.00012284	0.570707	0.865729	200	4	378.59	200	0.849558	26050	0.585147
Misin08G234700	1.75959	9.309e-05	0.568315	0.900397	195	4	402.713	195	0.848083	24064	0.622431				KOG2633	PTHR11106,PTHR11106:SF58	PF13716	AT4G35750.1	SEC14 cytosolic factor family protein / phosphoglyceride transfer family protein		LOC_Os02g44820.3	rho-GTPase-activating protein-related, putative, expressed
Misin09G128500	2.12537	0.00739602	0.470507	0.538095	21	4	233.048	21	0.774926	313946	0.406715		GO:0005515,GO:0051087			PTHR33322,PTHR33322:SF1	PF00612,PF02179	AT1G12060.1	BCL-2-associated athanogene 5	ATBAG5,BAG5	LOC_Os11g31060.1	IQ calmodulin-binding and BAG domain containing protein, putative, expressed
Misin11G074400	1.68584	7.231e-05	0.593176	0.936802	245	4	415.09	245	0.862832	7212	0.641561					PTHR33143,PTHR33143:SF1	PF05678	AT1G68450.1	VQ motif-containing protein		LOC_Os04g34050.1	VQ domain containing protein, putative, expressed
Misin11G148100	1.81563	2.395e-05	0.550772	0.940281	156	4	448.071	156	0.836873	2564	0.691467		GO:0055085,GO:0022857,GO:0016021		KOG0254	PTHR23500,PTHR23500:SF53	PF00083	AT2G20780.1	Major facilitator superfamily protein		LOC_Os04g44750.1	transporter family protein, putative, expressed
Misin11G182200	1.71386	0.00016051	0.583477	0.865769	233	4	371.159	233	0.857227	15982	0.579936					PTHR33059,PTHR33059:SF17	PF04570	AT5G47060.1	Protein of unknown function (DUF581)		LOC_Os04g49670.1	DUF581 domain containing protein, expressed
Misin11G247200	1.63274	0.00046357	0.612466	0.809993	269	4	401.572	269	0.873451	71312	0.609366					PTHR31509		AT1G01550.2	Protein of unknown function (DUF793)	BPS1	LOC_Os04g57760.1	expressed protein
Misin11G257300	1.93215	9e-08	0.517557	0.999223	102	4	426.637	102	0.813569	8	0.684811		GO:0046872,GO:0030001		KOG1603	PTHR22814,PTHR22814:SF77	PF00403	AT1G01490.2	Heavy metal transport/detoxification superfamily protein		LOC_Os10g38870.1	heavy metal-associated domain containing protein, expressed
Misin12G111900	1.65929	0.00048732	0.602667	0.755812	248	4	388.056	248	0.868142	53116	0.586188				KOG1603	PTHR22814,PTHR22814:SF158		AT5G48290.1	Heavy metal transport/detoxification superfamily protein		LOC_Os04g39010.1	heavy metal associated domain containing protein, expressed
Misin12G162200	1.70501	0.00019113	0.586505	0.837517	240	4	360.804	240	0.858997	23502	0.564639	2.7.11.1				PTHR27007,PTHR27007:SF33		AT2G37710.1	receptor lectin kinase	RLK	LOC_Os04g44900.1	lectin-like receptor kinase, putative, expressed
Misin12G213600	1.74041	0.0001466	0.574576	0.8541	224	4	359.719	224	0.851917	18254	0.570077					PTHR33059,PTHR33059:SF17	PF04570	AT5G47060.1	Protein of unknown function (DUF581)		LOC_Os04g49670.1	DUF581 domain containing protein, expressed
Misin12G266800	1.73156	8.748e-05	0.577513	0.895414	215	4	387.777	215	0.853687	15416	0.600274		GO:0005515			PTHR32133,PTHR32133:SF103	PF00646	AT5G15710.1	Galactose oxidase/kelch repeat superfamily protein		LOC_Os04g57290.1	OsFBX153 - F-box domain containing protein, expressed
Misin13G163400	1.73156	1.431e-05	0.577513	0.970945	213	4	432.601	213	0.853687	1858	0.667594	3.6.4.13	GO:0005524,GO:0003676,GO:0004386			PTHR18934,PTHR18934:SF120	PF00270,PF00271,PF04408,PF07717	AT3G26560.1	ATP-dependent RNA helicase, putative		LOC_Os06g23530.1	pre-mRNA-splicing factor ATP-dependent RNA helicase, putative, expressed
Misin15G046300	1.76401	0.00013625	0.56689	0.815329	179	4	406.296	179	0.847198	16716	0.6156
Misin16G042400	1.88791	5.56e-06	0.529687	0.968307	110	4	455.273	110	0.822419	658	0.705849		GO:0043565,GO:0006355,GO:0003700			PTHR22952,PTHR22952:SF122	PF00170	AT3G62420.1	basic region/leucine zipper motif 53	ATBZIP53,BZIP53	LOC_Os05g03860.1	CPuORF3 - conserved peptide uORF-containing transcript, expressed
Misin16G046600	1.57227	0.00065067	0.636023	0.74585	309	4	376.77	309	0.885546	93292	0.570864	3.1.3.3			KOG0235	PTHR23029,PTHR23029:SF18	PF00300	AT3G05170.1	Phosphoglycerate mutase family protein		LOC_Os05g04960.1	phosphoglycerate mutase, putative, expressed
Misin17G112900	1.75369	3.761e-05	0.570227	0.95794	200	4	423.01	200	0.849263	3838	0.654814										LOC_Os05g25920.1	expressed protein
Misin17G180000	1.69764	0.00010309	0.589053	0.878413	230	4	420.935	230	0.860472	20192	0.643631		GO:0006412,GO:0005840,GO:0005622,GO:0003735			PTHR10759,PTHR10759:SF2		AT3G01170.1	Ribosomal protein L34e superfamily protein		LOC_Os05g40950.1	pentatricopeptide repeat-containing protein, putative, expressed
Misin17G232200	1.63717	0.00029068	0.610811	0.825031	270	4	386.652	270	0.872566	57260	0.590308					PTHR33052,PTHR33052:SF23	PF14009	AT3G03280.1			LOC_Os05g47960.1	expressed protein
Misin19G215900	1.76106	0.00012621	0.567839	0.860984	192	4	389.307	192	0.847788	30670	0.599857
MisinT248700	1.89676	2e-06	0.527216	0.981859	95	4	473.684	95	0.820649	454	0.724288					PTHR33922,PTHR33922:SF4	PF10714	AT2G33690.1	Late embryogenesis abundant protein, group 6		LOC_Os09g30438.2	expressed protein
MisinT390600	1.78761	7.57e-06	0.559406	0.979374	181	4	433.453	181	0.842478	1260	0.675161					PTHR31636,PTHR31636:SF59					LOC_Os11g47870.1	GRAS family transcription factor domain containing protein, expressed
MisinT496100	1.66667	7.912e-05	0.6	0.934927	252	3	414.56	252	0.866667	8496	0.635827		GO:0008270,GO:0005515			PTHR14155,PTHR14155:SF101	PF13639	AT1G72220.1	RING/U-box superfamily protein		LOC_Os02g36330.1	RING-H2 finger protein ATL1O, putative, expressed
Misin01G494200	1.86578	2.97e-06	0.535968	0.984408	116	4	485.379	116	0.826844	280	0.74217		GO:0006355,GO:0003677			PTHR31989,PTHR31989:SF2	PF02365	AT2G17040.1	NAC domain containing protein 36	anac036,NAC036	LOC_Os03g04070.1	no apical meristem protein, putative, expressed
Misin05G266200	1.76844	5.105e-05	0.565471	0.903061	188	4	396.814	188	0.846313	7182	0.612367					PTHR33057,PTHR33057:SF20	PF04844	AT1G06920.1	ovate family protein 4	ATOFP4,OFP4	LOC_Os01g54570.1	DUF623 domain containing protein, expressed
Misin11G188400	1.75221	0.00021466	0.570707	0.790893	189	4	395.016	189	0.849558	30250	0.600328	2.4.1.222	GO:0016757,GO:0016020		KOG2246	PTHR10811,PTHR10811:SF15	PF02434	AT4G11350.1	Protein of unknown function (DUF604)		LOC_Os04g48950.1	fringe-related protein, putative, expressed
Misin13G014200	1.84218	0.00022491	0.542834	0.878878	152	4	363.059	152	0.831563	24206	0.572649					PTHR21461,PTHR21461:SF10	PF13704	AT5G40720.1	Domain of unknown function (DUF23)		LOC_Os08g02850.1	zinc finger family protein, putative, expressed
Misin17G086300	1.86283	1.608e-05	0.536817	0.943487	114	4	440.289	114	0.827434	1298	0.669133	2.7.1.11	GO:0006096,GO:0003872	K00850		PTHR13697,PTHR13697:SF23	PF00365	AT4G26270.1	phosphofructokinase 3	PFK3	LOC_Os05g10650.1	6-phosphofructokinase, putative, expressed
Misin19G202800	1.77434	0.00010158	0.563591	0.86915	180	4	391.156	180	0.845133	9382	0.599932					PTHR33915,PTHR33915:SF4		AT1G15760.1	Sterile alpha motif (SAM) domain-containing protein		LOC_Os06g43770.1	expressed protein
MisinT039400	1.78909	2.91e-05	0.558945	0.930503	174	4	413.563	174	0.842183	4954	0.638215					PTHR31722,PTHR31722:SF0		AT1G56020.1			LOC_Os06g46250.1	expressed protein
Misin02G038800	1.74926	0.00042457	0.571669	0.725313	190	4	349.742	190	0.850147	35174	0.530716	3.2.1.39	GO:0005975,GO:0004553			PTHR32227,PTHR32227:SF97	PF07983,PF00332	AT2G19440.1	O-Glycosyl hydrolases family 17 protein		LOC_Os03g57880.3	glucan endo-1,3-beta-glucosidase precursor, putative, expressed
Misin02G088400	1.87168	0.0003253	0.534279	0.653581	121	4	262	121	0.825664	18144	0.403698	4.1.1.15	GO:0030170,GO:0019752,GO:0016831	K01580		PTHR11999,PTHR11999:SF86	PF00282	AT5G17330.1	glutamate decarboxylase	GAD,GAD1	LOC_Os03g51080.1	glutamate decarboxylase, putative, expressed
Misin02G117100	1.76254	0.00024862	0.567364	0.767403	181	4	369.221	181	0.847493	22644	0.560275	1.13.11.19	GO:0055114,GO:0016702	K10712	KOG4281	PTHR22966,PTHR22966:SF4	PF07847	AT5G39890.1	Protein of unknown function (DUF1637)		LOC_Os03g45250.1	2-aminoethanethiol dioxygenase, putative, expressed
Misin02G401800	1.78171	0.00041291	0.561258	0.7066	177	4	313.345	177	0.843658	28938	0.479854					PTHR31681,PTHR31681:SF4		AT2G29660.1	zinc finger (C2H2 type) family protein		LOC_Os03g15790.1	ZOS3-08 - C2H2 zinc finger protein, expressed
Misin04G340200	1.76401	0.00022925	0.56689	0.778168	179	4	378.291	179	0.847198	25998	0.573167					PTHR31304,PTHR31304:SF4	PF03195	AT5G67420.1	LOB domain-containing protein 37	ASL39,LBD37	LOC_Os07g40000.1	DUF260 domain containing protein, putative, expressed
Misin05G064900	1.73304	0.00053888	0.577021	0.716489	212	4	325.104	212	0.853392	35260	0.501703
Misin05G185400	1.73451	0.00060223	0.576531	0.701394	202	4	326.871	202	0.853097	46144	0.497521		GO:0005515			PTHR32093,PTHR32093:SF35	PF08263,PF13855	AT4G18670.1	Leucine-rich repeat (LRR) family protein		LOC_Os05g08770.1	uncharacterized protein At4g06744 precursor, putative, expressed
Misin05G351400	1.85546	0.00015414	0.538951	0.761501	151	4	305.874	151	0.828909	6476	0.485515	2.4.1.17	GO:0016757		KOG1950	PTHR11183,PTHR11183:SF62	PF01501	AT3G18660.2	plant glycogenin-like starch initiation protein 1	GUX1,PGSIP1	LOC_Os01g65780.1	glycosyl transferase, putative, expressed
Misin06G336800	1.82301	0.00019947	0.548544	0.820247	140	4	382.814	140	0.835398	25896	0.580902					PTHR24177,PTHR24177:SF51	PF13962	AT5G50140.1	Ankyrin repeat family protein		LOC_Os06g19110.1	cadmium tolerance factor, putative, expressed
Misin06G346500	1.82448	0.00319723	0.5481	0.747	146	4	323.445	146	0.835103	99440	0.496833	2.4.1.17	GO:0016757		KOG1950	PTHR11183,PTHR11183:SF62	PF01501	AT3G18660.2	plant glycogenin-like starch initiation protein 1	GUX1,PGSIP1	LOC_Os01g65780.1	glycosyl transferase, putative, expressed
Misin07G129800	1.90118	3.256e-05	0.525989	0.880617	88	4	392.33	88	0.819764	3092	0.596246
Misin07G163100	1.68289	0.00039267	0.594216	0.738675	245	4	338.437	245	0.863422	31722	0.521474
Misin08G005200	2.0177	0	0.495614	1	34	4	493.147	34	0.79646	0	0.775388	2.7.11.1	GO:0030247,GO:0006468,GO:0005524,GO:0004672		KOG1187	PTHR27005,PTHR27005:SF24	PF13947,PF00069	AT1G21240.1	wall associated kinase 3	WAK3	LOC_Os02g02120.1	OsWAK11 - OsWAK receptor-like protein kinase, expressed
Misin12G112000	1.93215	3.087e-05	0.517557	0.858018	75	4	361.52	75	0.813569	4048	0.552783					PTHR22814,PTHR22814:SF120		AT5G48290.1	Heavy metal transport/detoxification superfamily protein		LOC_Os04g39010.1	heavy metal associated domain containing protein, expressed
Misin13G165000	1.72861	0.00092063	0.578498	0.611803	204	4	291.123	204	0.854277	50644	0.441764	1.11.1.7	GO:0055114,GO:0020037,GO:0006979,GO:0004601	K00430		PTHR31517,PTHR31517:SF7	PF00141	AT4G37520.1	Peroxidase superfamily protein		LOC_Os08g42030.1	peroxidase precursor, putative, expressed
Misin16G091800	1.74631	0.00067391	0.572635	0.643815	192	4	296.875	192	0.850737	43150	0.450493	2.7.11.1				PTHR27001,PTHR27001:SF199		AT3G24550.1	proline extensin-like receptor kinase 1	ATPERK1,PERK1	LOC_Os05g12680.1	retrotransposon protein, putative, unclassified, expressed
Misin17G197000	1.80088	0.00011362	0.555283	0.826708	167	4	347.569	167	0.839823	7126	0.537201	2.4.2.39,2.4.1.168				PTHR32044,PTHR32044:SF16	PF13632	AT4G07960.1	Cellulose-synthase-like C12	ATCSLC12,CSLC12	LOC_Os05g43530.1	CSLC7 - cellulose synthase-like family C, expressed
Misin18G218700	1.71681	0.00012397	0.582474	0.857783	224	3	367.321	224	0.856637	14056	0.568609	5.1.3.6	GO:0070652,GO:0051225			PTHR19378	PF14932	AT5G48520.1			LOC_Os06g08730.1	expressed protein
Misin19G243200	1.71239	0.00028678	0.583979	0.777601	233	4	344.258	233	0.857522	21812	0.537063
Misin01G063000	1.76991	0.0006912	0.565	0.661558	176	4	299.591	176	0.846018	68266	0.454614	1.1.1.22	GO:0055114,GO:0051287,GO:0016616	K00012		PTHR11374,PTHR11374:SF28	PF00984,PF03720,PF03721	AT5G15490.1	UDP-glucose 6-dehydrogenase family protein		LOC_Os12g25700.1	UDP-glucose 6-dehydrogenase, putative, expressed
Misin01G154000	1.90855	0.00020518	0.523957	0.77022	93	4	299.355	93	0.818289	26156	0.459133	5.4.99.30	GO:0030244,GO:0016866	K13379		PTHR31682,PTHR31682:SF3	PF03214	AT5G15650.1	reversibly glycosylated polypeptide 2	ATRGP2,RGP2	LOC_Os03g40270.1	alpha-1,4-glucan-protein synthase, putative, expressed
Misin02G040900	1.82153	0.00041202	0.548988	0.682788	147	4	298.17	147	0.835693	25224	0.454528	2.7.11.1	GO:0006468,GO:0004672	K13412	KOG0032	PTHR24349,PTHR24349:SF161	PF13499,PF07714	AT5G04870.1	calcium dependent protein kinase 1	ATCPK1,CPK1	LOC_Os03g57450.1	CAMK_CAMK_like.2 - CAMK includes calcium/calmodulin depedent protein kinases, expressed
Misin02G086700	1.78171	0.00012807	0.561258	0.83426	168	4	417.827	168	0.843658	11218	0.634032
Misin02G460000	2.14897	3.38e-06	0.46534	0.819048	15	4	299.667	15	0.770206	48	0.527582		GO:0005515			PTHR24413,PTHR24413:SF133	PF01344	AT1G14330.1	Galactose oxidase/kelch repeat superfamily protein		LOC_Os03g07530.2	OsFBK12 - F-box domain and kelch repeat containing protein, expressed
Misin02G461200	1.9646	2.053e-05	0.509009	0.877314	62	4	327.452	62	0.80708	2236	0.507677					PTHR33882,PTHR33882:SF1	PF05627	AT5G64850.1			LOC_Os03g07380.1	expressed protein
Misin04G053400	1.78319	8.756e-05	0.560794	0.870673	175	4	399.686	175	0.843363	18616	0.613957		GO:0043531		KOG4658	PTHR23155,PTHR23155:SF488	PF00931	AT3G46730.1	NB-ARC domain-containing disease resistance protein		LOC_Os02g19750.1	NBS-LRR type disease resistance protein, putative, expressed
Misin04G370700	1.91593	4.919e-05	0.52194	0.849251	83	4	341.193	83	0.816814	4160	0.5225		GO:0016021		KOG1773	PTHR21659,PTHR21659:SF26	PF01679	AT3G05890.1	Low temperature and salt responsive protein family	RCI2B	LOC_Os07g44180.1	OsRCI2-10 - Hydrophobic protein LTI6A, expressed
Misin05G303400	1.88938	3.628e-05	0.529274	0.87703	101	4	404.842	101	0.822124	3002	0.617137					PTHR33133,PTHR33133:SF12		AT5G44860.1			LOC_Os01g58620.1	expressed protein
Misin06G049100	1.96313	0.00013968	0.509391	0.800481	65	4	270.985	65	0.807375	5576	0.421438	2.7.11.1	GO:0006468,GO:0004672	K13436	KOG1187	PTHR27001,PTHR27001:SF177	PF07714	AT2G47060.4	Protein kinase superfamily protein		LOC_Os05g04520.1	protein kinase, putative, expressed
Misin06G084900	1.89086	2.135e-05	0.528861	0.899699	97	4	462.381	97	0.821829	2616	0.70485
Misin06G281300	2.02065	7e-08	0.494891	0.994302	27	4	461.889	27	0.79587	4	0.719453	2.3.1.51				PTHR10983,PTHR10983:SF28	PF16076	AT3G18850.3	lysophosphatidyl acyltransferase 5	LPAT5	LOC_Os01g57360.1	acyltransferase, putative, expressed
Misin06G334100	2.07965	0	0.480851	1	15	4	513.4	15	0.784071	0	0.83752
Misin07G063100	1.9174	4.809e-05	0.521538	0.860806	91	4	351.648	91	0.816519	3830	0.542667	1.2.1.44	GO:0055114,GO:0016616,GO:0006694,GO:0003854		KOG1502	PTHR10366,PTHR10366:SF432	PF01073	AT1G15950.1	cinnamoyl coa reductase 1	ATCCR1,CCR1,IRX4	LOC_Os02g08420.1	cinnamoyl CoA reductase, putative, expressed
Misin07G299500	1.89233	0.00031387	0.528449	0.777822	101	4	344.475	101	0.821534	15704	0.526721	2.7.11.1	GO:0007165		KOG0583	PTHR24347,PTHR24347:SF182	PF14531,PF03822	AT4G30960.1	SOS3-interacting protein 3	ATCIPK6,CIPK6,SIP3,SNRK3.14	LOC_Os08g34240.1	CAMK_KIN1/SNF1/Nim1_like.33 - CAMK includes calcium/calmodulin depedent protein kinases, expressed
Misin07G412400	2.01475	6.6e-07	0.49634	0.965517	29	4	409.724	29	0.79705	34	0.636218	4.3.1.24				PTHR10362,PTHR10362:SF16		AT2G37040.1	PHE ammonia lyase 1	ATPAL1,PAL1	LOC_Os02g41680.1	phenylalanine ammonia-lyase, putative, expressed
Misin08G186000	1.87021	0.00020734	0.5347	0.774241	117	4	318.103	117	0.825959	32384	0.48714	3.1.4.46	GO:0008081,GO:0006629,GO:0008889		KOG2258	PTHR23344,PTHR23344:SF8	PF03009	AT4G26690.1	PLC-like phosphodiesterase family protein	GPDL2,MRH5,SHV3	LOC_Os02g37590.1	glycerophosphoryl diester phosphodiesterase family protein, putative, expressed
Misin08G253800	2.01327	1.973e-05	0.496703	0.836364	45	4	284.111	45	0.797345	978	0.450255							AT2G38250.1	Homeodomain-like superfamily protein		LOC_Os04g51320.1	transcription factor TF2, putative, expressed
Misin08G265400	1.91888	0.00022443	0.521138	0.752381	91	4	283.901	91	0.816224	23688	0.438796					PTHR31533		AT5G56170.1	LORELEI-LIKE-GPI-ANCHORED PROTEIN 1	LLG1	LOC_Os02g48980.1	GPI-anchored protein, putative, expressed
Misin08G311700	1.81121	0.00033459	0.552117	0.782221	148	4	356.5	148	0.837758	58172	0.540971		GO:0016021			PTHR10766,PTHR10766:SF54	PF02990	AT5G35160.2	Endomembrane protein 70 protein family		LOC_Os02g55440.2	transmembrane 9 superfamily member, putative, expressed
Misin10G144400	1.90708	9.03e-05	0.524362	0.809278	97	4	328.299	97	0.818584	5030	0.505854
Misin12G132200	1.83333	5.835e-05	0.545455	0.867804	134	4	417.164	134	0.833333	5466	0.633988	2.1.1.85			KOG2920	PTHR14614,PTHR14614:SF43	PF13489	AT2G43320.1	S-adenosyl-L-methionine-dependent methyltransferases superfamily protein		LOC_Os04g41500.2	expressed protein
Misin15G128200	1.78024	0.00045795	0.561723	0.754318	172	4	339.244	172	0.843953	58186	0.517141					PTHR33136,PTHR33136:SF11	PF05498	AT4G15800.1	ralf-like 33	RALFL33	LOC_Os12g35670.1	RALFL4 - Rapid ALkalinization Factor RALF family protein precursor, expressed
Misin15G141300	2.0118	2.73e-06	0.497067	0.900178	34	4	459.559	34	0.79764	386	0.71694		GO:0016042,GO:0006629			PTHR21493,PTHR21493:SF147	PF03893,PF01764	AT4G16070.1	Mono-/di-acylglycerol lipase, N-terminal;Lipase, class 3		LOC_Os11g43760.1	lipase class 3 family protein, putative, expressed
Misin16G138500	1.97345	1.915e-05	0.506726	0.933333	61	4	377.836	61	0.80531	712	0.590369					PTHR35294,PTHR35294:SF1		AT2G26920.1	Ubiquitin-associated/translation elongation factor EF1B protein		LOC_Os05g33850.1	UBA/TS-N domain containing protein, expressed
Misin16G259900	1.87168	0.00025639	0.534279	0.676245	117	4	266.897	117	0.825664	10268	0.408725	2.7.11.1	GO:0006468,GO:0004672	K13412	KOG0032	PTHR24349,PTHR24349:SF95	PF07714,PF13499	AT4G23650.1	calcium-dependent protein kinase 6	CDPK6,CPK3	LOC_Os05g50810.1	CAMK_CAMK_like.5 - CAMK includes calcium/calmodulin depedent protein kinases, expressed
Misin17G141300	1.941	0.0004562	0.515198	0.867867	68	4	365.794	68	0.811799	31830	0.559318		GO:0006351,GO:0005634,GO:0003677			PTHR15141,PTHR15141:SF40	PF08711	AT5G05140.1	Transcription elongation factor (TFIIS) family protein		LOC_Os05g34210.1	expressed protein
Misin17G146900	2.00885	0	0.497797	1	35	4	487.2	35	0.79823	0	0.760062					PTHR31636,PTHR31636:SF10	PF03514	AT1G21450.1	SCARECROW-like 1	SCL1	LOC_Os01g65900.1	chitin-inducible gibberellin-responsive protein, putative, expressed
Misin17G155400	1.79941	0.00166019	0.555738	0.618517	170	4	271.959	170	0.840118	82816	0.419043		GO:0005515		KOG2502	PTHR16517,PTHR16517:SF31	PF00646,PF01167	AT1G25280.1	tubby like protein 10	AtTLP10,TLP10	LOC_Os05g36190.1	OsFBT7 - F-box and tubby domain containing protein, expressed
Misin17G174800	2.08112	8.3e-07	0.48051	0.977833	29	4	327.552	29	0.783776	30	0.54592		GO:0006887,GO:0000145		KOG2344	PTHR12542,PTHR12542:SF30	PF03081	AT5G58430.1	exocyst subunit exo70 family protein B1	ATEXO70B1,EXO70B1	LOC_Os05g39610.1	exo70 exocyst complex subunit domain containing protein, expressed
Misin19G111400	1.96608	7.23e-06	0.508627	0.969697	55	4	459.909	55	0.806785	212	0.707552
MisinT176400	2.08112	0	0.48051	1	19	4	478.842	19	0.783776	0	0.786276	2.7.11.1	GO:0005515		KOG0472	PTHR27004,PTHR27004:SF12	PF00560,PF13855	AT2G34930.1	disease resistance family protein / LRR family protein		LOC_Os11g35890.1	leucine rich repeat protein, putative, expressed
MisinT184700	1.98673	1.907e-05	0.503341	0.84549	51	4	328.098	51	0.802655	1144	0.511056					PTHR33128,PTHR33128:SF8	PF11820	AT3G27027.1	Protein of unknown function (DUF 3339)		LOC_Os01g69890.1	expressed protein
MisinT220500	1.9646	2.283e-05	0.509009	0.870192	65	4	336.923	65	0.80708	1398	0.523986		GO:0016021		KOG4293	PTHR23130,PTHR23130:SF83	PF03188,PF04526	AT3G25290.1	Auxin-responsive family protein		LOC_Os08g41280.1	membrane protein, putative, expressed
Misin05G299700	1.93215	3.092e-05	0.517557	0.917355	121	4	354.165	121	0.813569	6462	0.585397					PTHR33647,PTHR33647:SF2					LOC_Os01g58150.1	expressed protein
Misin08G297500	1.85988	4.349e-05	0.537669	0.916616	141	4	369.113	141	0.828024	10876	0.582198		GO:0006355,GO:0003700			PTHR31985,PTHR31985:SF32	PF00847	AT1G21910.1	Integrase-type DNA-binding superfamily protein		LOC_Os06g10780.1	AP2 domain containing protein, expressed
Misin12G109700	1.76696	0.00013067	0.565943	0.837747	183	4	360.137	183	0.846608	17582	0.550668	1.11.1.7	GO:0055114,GO:0020037,GO:0006979,GO:0004601	K00430		PTHR31517,PTHR31517:SF14	PF00141	AT3G28200.1	Peroxidase superfamily protein		LOC_Os04g39100.1	peroxidase precursor, putative, expressed
Misin12G240200	1.92035	3.257e-05	0.520737	0.91843	128	4	336.719	128	0.815929	5394	0.555642					PTHR33090	PF12609	AT4G10265.1	Wound-responsive family protein		LOC_Os04g54300.1	wound induced protein, putative, expressed
Misin06G037300	1.76844	0.00021175	0.565471	0.790086	190	4	333.421	190	0.846313	22740	0.516132	2.3.1.162	GO:0016747			PTHR31147,PTHR31147:SF4	PF02458	AT3G62160.1	HXXXD-type acyl-transferase family protein		LOC_Os01g08380.1	transferase family protein, putative, expressed
Misin04G326700	2.00737	1.525e-05	0.498163	0.880319	48	4	269.229	48	0.798525	1088	0.426671					PTHR31471,PTHR31471:SF14	PF03763	AT3G57540.1	Remorin family protein		LOC_Os07g38170.1	remorin, putative, expressed
Misin07G388200	1.9115	0.00011293	0.523148	0.799828	97	4	299.608	97	0.817699	10420	0.464509	3.1.4.46	GO:0008081,GO:0006629,GO:0008889		KOG2258	PTHR23344,PTHR23344:SF8	PF03009	AT4G26690.1	PLC-like phosphodiesterase family protein	GPDL2,MRH5,SHV3	LOC_Os02g37590.1	glycerophosphoryl diester phosphodiesterase family protein, putative, expressed
Misin08G174300	1.97345	2.182e-05	0.506726	0.881356	59	4	295.169	59	0.80531	1794	0.459766	4.1.99.12,3.5.4.25	GO:0009231,GO:0003935,GO:0008686		KOG1284	PTHR21327,PTHR21327:SF11	PF00925,PF00926	AT5G64300.1	GTP cyclohydrolase II	ATGCH,ATRIBA1,GCH,RFD1	LOC_Os02g36340.1	riboflavin biosynthesis protein ribAB, chloroplast precursor, putative, expressed
Misin10G144300	1.95428	5.032e-05	0.511698	0.829812	72	4	292.097	72	0.809145	2378	0.454273			K06890	KOG2322	PTHR23291,PTHR23291:SF39	PF01027	AT1G03070.2	Bax inhibitor-1 family protein		LOC_Os11g37200.1	transmembrane BAX inhibitor motif-containing protein, putative, expressed
Misin16G065300	1.83923	0.00055983	0.543705	0.604299	149	4	256.128	149	0.832153	41764	0.398332		GO:0005515			PTHR32093,PTHR32093:SF35	PF13855	AT4G13340.1	Leucine-rich repeat (LRR) family protein		LOC_Os05g08770.2	uncharacterized protein At4g06744 precursor, putative, expressed
Misin17G037900	2.02065	7.222e-05	0.494891	0.775689	57	4	221.667	57	0.79587	7002	0.361021	2.7.11.1	GO:0006468,GO:0004672	K13436	KOG1187	PTHR27001,PTHR27001:SF177	PF07714	AT2G47060.4	Protein kinase superfamily protein		LOC_Os05g04520.1	protein kinase, putative, expressed
Misin17G138600	2.04277	7.83e-06	0.489531	0.904762	22	4	303.091	22	0.791445	740	0.478817					PTHR35294,PTHR35294:SF1		AT2G26920.1	Ubiquitin-associated/translation elongation factor EF1B protein		LOC_Os05g33850.1	UBA/TS-N domain containing protein, expressed
Misin18G105600	2.02802	0.00041841	0.493091	0.750377	52	4	203.577	52	0.794395	20974	0.331559					PTHR33971,PTHR33971:SF2		AT5G39570.1			LOC_Os06g12580.1	pro-resilin precursor, putative, expressed
Misin19G029600	2.03245	5.177e-05	0.492017	0.837446	53	4	254.396	53	0.79351	1106	0.417043	2.4.1.255	GO:0016757		KOG4698	PTHR20961,PTHR20961:SF32	PF04577	AT3G18180.1	Glycosyltransferase family 61 protein		LOC_Os02g22650.1	glycosyltransferase, putative, expressed
MisinT161700	1.94395	6.212e-05	0.514416	0.815106	77	4	287.13	77	0.811209	2910	0.445854			K06890	KOG2322	PTHR23291,PTHR23291:SF39	PF01027	AT1G03070.1	Bax inhibitor-1 family protein		LOC_Os11g37200.1	transmembrane BAX inhibitor motif-containing protein, putative, expressed
MisinT218700	2.38643	0	0.419036	1	4	4	299	4	0.722714	0	0.710214		GO:0046983			PTHR16223,PTHR16223:SF33	PF00010	AT1G05805.1	basic helix-loop-helix (bHLH) DNA-binding superfamily protein		LOC_Os01g67480.1	helix-loop-helix DNA-binding domain containing protein, expressed
MisinT406200	2.07375	7.212e-05	0.482219	0.747451	51	4	191.765	51	0.785251	5492	0.328364	3.6.1.5	GO:0016787		KOG1385	PTHR11782,PTHR11782:SF48	PF01150	AT5G18280.1	apyrase 2	APY2,ATAPY2	LOC_Os07g48430.1	nucleoside-triphosphatase, putative, expressed
Misin01G056700	2.28319	9e-08	0.437984	0.9	5	4	194.8	5	0.743363	2	0.395132		GO:0051082,GO:0031072	K09503	KOG0712	PTHR24078,PTHR24078:SF196	PF00684,PF00226,PF01556	AT5G22060.1	DNAJ homologue 2	ATJ2,J2	LOC_Os03g57340.1	chaperone protein dnaJ, putative, expressed
Misin05G152400	1.78761	0.00073102	0.559406	0.687886	190	4	300.179	190	0.842478	65662	0.471239					PTHR33136,PTHR33136:SF13	PF05498	AT4G15800.1	ralf-like 33	RALFL33	LOC_Os01g25560.1	RALFL7 - Rapid ALkalinization Factor RALF family protein precursor, expressed
Misin05G337900	2.22124	3.3e-07	0.450199	0.985294	17	4	187	17	0.755752	88	0.361004					PTHR24177,PTHR24177:SF51	PF13962	AT4G11000.1	Ankyrin repeat family protein		LOC_Os06g19110.1	cadmium tolerance factor, putative, expressed
Misin06G377500	1.98968	2.069e-05	0.502595	0.8418	53	4	279.83	53	0.802065	1556	0.437919
Misin07G527200	2.42035	1.224e-05	0.413163	0.760234	19	5	151.632	19	0.715929	536	0.389798		GO:0016021			PTHR10766,PTHR10766:SF54	PF02990	AT5G35160.2	Endomembrane protein 70 protein family		LOC_Os02g55440.1	transmembrane 9 superfamily member, putative, expressed
Misin11G150400	1.92183	7.82e-05	0.520338	0.88349	88	4	318.795	88	0.815634	16394	0.492729					PTHR31969,PTHR31969:SF6	PF02893	AT5G08350.1	GRAM domain-containing protein / ABA-responsive protein-related		LOC_Os04g44510.1	GEM, putative, expressed
Misin11G159000	1.89086	1.832e-05	0.528861	0.926685	106	4	372.736	106	0.821829	2276	0.576099	2.7.11.1,2.7.10.1	GO:0006468,GO:0005524,GO:0004672		KOG1187	PTHR27003,PTHR27003:SF98	PF00069	AT1G33260.2	Protein kinase superfamily protein		LOC_Os04g45730.1	protein kinase domain containing protein, expressed
Misin12G095200	1.91593	0.0001494	0.52194	0.706405	93	4	264.538	93	0.816814	7850	0.408868					PTHR36721
Misin03G168200	2.02212	4.29e-06	0.49453	0.949735	28	4	354.179	28	0.795575	278	0.553404		GO:0016567,GO:0004842			PTHR11685,PTHR11685:SF141	PF13923,PF01485	AT3G53690.1	RING/U-box superfamily protein		LOC_Os09g25190.1	protein binding protein, putative, expressed
Misin10G173900	2.02655	1.1e-07	0.49345	0.995671	22	4	445	22	0.79469	2	0.694228	3.4.16.5	GO:0006508,GO:0004185	K09645	KOG1282	PTHR11802,PTHR11802:SF58	PF00450	AT1G15000.1	serine carboxypeptidase-like 50	scpl50	LOC_Os05g50580.1	OsSCP30 - Putative Serine Carboxypeptidase homologue, expressed
Misin02G409600	2.059	7.685e-05	0.485673	0.907426	78	4	279.321	78	0.788201	3278	0.494373		GO:0005543		KOG0251	PTHR22951,PTHR22951:SF13	PF07651	AT2G25430.1	epsin N-terminal homology (ENTH) domain-containing protein / clathrin assembly protein-related		LOC_Os03g16800.2	clathrin assembly protein, putative, expressed
Misin06G333700	1.88643	0.00016095	0.530102	0.89771	122	4	356.713	122	0.822714	17244	0.562639	1.3.1.22		K09591	KOG1638	PTHR10556,PTHR10556:SF37	PF06966	AT2G38050.1	3-oxo-5-alpha-steroid 4-dehydrogenase family protein	ATDET2,DET2,DWF6	LOC_Os01g63260.1	3-oxo-5-alpha-steroid 4-dehydrogenase, putative, expressed
Misin11G182300	1.98083	2.462e-05	0.50484	0.92146	113	4	312.92	113	0.803835	2178	0.536742					PTHR33059,PTHR33059:SF17	PF04570	AT5G47060.1	Protein of unknown function (DUF581)		LOC_Os04g49670.1	DUF581 domain containing protein, expressed
Misin13G000900	1.87758	5.806e-05	0.5326	0.886976	151	4	333.834	151	0.824484	6538	0.545481		GO:0004857			PTHR31080,PTHR31080:SF22	PF04043	AT5G64620.1	cell wall / vacuolar inhibitor of fructosidase 2	ATC/VIF2,C/VIF2	LOC_Os08g01670.1	invertase/pectin methylesterase inhibitor family protein, putative, expressed
Misin17G201000	1.9115	0.00017169	0.523148	0.837567	130	4	292.2	130	0.817699	24954	0.478232					PTHR31304,PTHR31304:SF3	PF03195	AT3G02550.1	LOB domain-containing protein 41	LBD41	LOC_Os01g32770.1	DUF260 domain containing protein, putative, expressed
Misin19G081300	2.04572	1.416e-05	0.488825	0.919801	88	4	293	88	0.790855	976	0.519504		GO:0006887,GO:0000145			PTHR12542,PTHR12542:SF24	PF03081	AT5G50380.1	exocyst subunit exo70 family protein F1	ATEXO70F1,EXO70F1	LOC_Os06g08460.1	exo70 exocyst complex subunit, putative, expressed
Misin12G240300	2.16224	3.66e-06	0.462483	0.947403	56	4	266.786	56	0.767552	210	0.51503					PTHR33090	PF12609	AT4G10270.1	Wound-responsive family protein		LOC_Os04g54240.1	wound induced protein, putative, expressed
Misin06G043500	2.06195	2.54e-06	0.484979	0.946524	34	4	253.706	34	0.787611	74	0.416594
Misin07G337200	2.03982	0.00010406	0.490239	0.74736	52	4	205.788	52	0.792035	1684	0.339585	2.7.7.59	GO:0016597,GO:0008152			PTHR31096,PTHR31096:SF9	PF01842	AT1G12420.1	ACT domain repeat 8	ACR8	LOC_Os03g14370.2	ACT domain containing protein, expressed
Misin16G140800	2.01622	0.00286979	0.495977	0.966667	61	4	415.951	61	0.796755	179510	0.68636		GO:0043531		KOG4658	PTHR23155,PTHR23155:SF538	PF00931	AT3G14470.1	NB-ARC domain-containing disease resistance protein		LOC_Os05g34220.2	vrga1, putative, expressed
Misin18G037200	2.30973	0	0.43295	1	5	4	339	5	0.738053	0	0.724359					PTHR33120					LOC_Os06g05420.1	expressed protein
Misin06G287400	2.32743	0	0.429658	1	2	4	406	2	0.734513	0	0.869379										LOC_Os01g58800.1	expressed protein
Misin06G343800	2.07522	3.6e-07	0.481876	0.933333	10	4	438	10	0.784956	56	0.70305					PTHR12953,PTHR12953:SF1	PF07738	AT1G71360.1	Galactose-binding protein		LOC_Os01g65520.1	Sad1 / UNC-like C-terminal domain containing protein, putative, expressed
Misin07G092300	2.05752	5.8e-07	0.486022	0.96732	18	4	338.889	18	0.788496	150	0.540493					PTHR33120,PTHR33120:SF7					LOC_Os06g38210.1	expressed protein
Misin15G196200	2.09292	4.8e-07	0.477801	0.982456	19	4	295.421	19	0.781416	6	0.489919		GO:0005524			PTHR23070,PTHR23070:SF5	PF00004,PF14363	AT5G40010.1	AAA-ATPase 1	AATP1	LOC_Os12g24320.1	ATPase 3, putative, expressed
Misin02G412100	2.50442	7.124e-05	0.399293	0.694444	9	5	108.444	9	0.699115	4852	0.321794
Misin18G164000	2.22861	2.1e-07	0.448709	0.904762	7	4	253.571	7	0.754277	6	0.483915	3.6.3.44	GO:0016887,GO:0005524,GO:0016020			PTHR19241,PTHR19241:SF270	PF14510,PF08370,PF00005,PF01061	AT1G59870.1	ABC-2 and Plant PDR ABC-type transporter family protein	ABCG36,ATABCG36,ATPDR8,PDR8,PEN3	LOC_Os06g36090.1	ABC-2 type transporter, putative, expressed
Misin01G394400	2.51917	0.00294985	0.396956	0.333333	3	4	202.667	3	0.696165	163172	0.602183	2.7.11.1	GO:0006468,GO:0004672		KOG1187	PTHR27003,PTHR27003:SF65	PF11721,PF07714	AT3G46290.1	hercules receptor kinase 1	HERK1	LOC_Os03g17300.1	TKL_IRAK_CrRLK1L-1.7 - The CrRLK1L-1 subfamily has homology to the CrRLK1L homolog, expressed
Misin02G385400	3.5177	0	0.284277	0	1	5	3	1	0.49646	0	0	2.7.11.1	GO:0006468,GO:0004672		KOG1187	PTHR27003,PTHR27003:SF65	PF12819,PF07714	AT3G46290.1	hercules receptor kinase 1	HERK1	LOC_Os03g17300.1	TKL_IRAK_CrRLK1L-1.7 - The CrRLK1L-1 subfamily has homology to the CrRLK1L homolog, expressed
Misin04G367400	2.84366	0.00017447	0.35166	0.6	5	5	32.8	5	0.631268	2734	0.234532	6.3.2.19	GO:0008270,GO:0005515			PTHR22763,PTHR22763:SF72	PF13639	AT1G26800.1	RING/U-box superfamily protein		LOC_Os07g43740.1	zinc finger, C3HC4 type domain containing protein, expressed
Misin01G477800	2.69322	0	0.371303	1	2	5	136.5	2	0.661357	0	0.601322					PTHR33876,PTHR33876:SF2	PF13386	AT4G35080.3	high-affinity nickel-transport family protein		LOC_Os03g06090.1	high-affinity nickel-transport family protein, putative, expressed
Misin07G113800	2.25369	0	0.443717	1	6	4	261.667	6	0.749263	0	0.515092		GO:0043565,GO:0006355,GO:0003700			PTHR32096,PTHR32096:SF31	PF03106	AT4G01250.1	WRKY family transcription factor	AtWRKY22,WRKY22	LOC_Os02g16540.1	WRKY39, expressed
Misin19G064600	2.23156	1.29e-06	0.448116	0.935897	13	4	208.462	13	0.753687	18	0.403995	6.3.2.19		K04554	KOG0894	PTHR24067,PTHR24067:SF42	PF00179	AT5G50430.1	ubiquitin-conjugating enzyme 33	UBC33	LOC_Os06g09330.1	ubiquitin-conjugating enzyme, putative, expressed
Misin10G087100	2.61062	0.0004327	0.383051	0.533333	10	5	51	10	0.677876	23014	0.1875		GO:0051087			PTHR33322,PTHR33322:SF1	PF02179	AT1G12060.1	BCL-2-associated athanogene 5	ATBAG5,BAG5	LOC_Os11g31060.1	IQ calmodulin-binding and BAG domain containing protein, putative, expressed
Misin12G267700	2.03982	1.3e-07	0.490239	0.991453	27	4	421.926	27	0.792035	6	0.670788					PTHR31903,PTHR31903:SF6		AT1G62422.1			LOC_Os04g57360.1	expressed protein
Misin02G293300	2.86873	0	0.348586	0	1	5	114	1	0.626254	0	0	2.5.1.18	GO:0005515	K00799	KOG0406	PTHR11260,PTHR11260:SF214	PF00043,PF13417	AT1G10370.1	Glutathione S-transferase family protein	ATGSTU17,ERD9,GST30,GST30B	LOC_Os10g38140.1	glutathione S-transferase, putative, expressed
Misin07G238400	3.0885	1.1e-05	0.323782	0.666667	6	5	11	6	0.582301	92	0.407407										LOC_Os08g40910.1	expressed protein
Misin11G037900	2.99558	0	0.333826	1	4	5	22.5	4	0.600885	0	0.54878
Misin05G128300	2.30973	2.8e-07	0.43295	0.857143	7	4	240.571	7	0.738053	10	0.510767		GO:0016021,GO:0004190	K04505	KOG2736	PTHR10202,PTHR10202:SF15	PF01080	AT1G08700.1	Presenilin-1	PS1	LOC_Os01g16930.1	presenilin, putative, expressed
Misin02G412200	3.12094	0	0.320416	1	3	5	12.3333	3	0.575811	0	0.587302			K13993	KOG0710	PTHR11527,PTHR11527:SF152	PF00011	AT1G53540.1	HSP20-like chaperones superfamily protein		LOC_Os03g16040.1	hsp20/alpha crystallin family protein, putative, expressed
Misin09G111100	2.38496	0	0.419295	1	4	4	288.75	4	0.723009	0	0.684242	2.7.11.25			KOG0198	PTHR24361,PTHR24361:SF310	PF14531	AT1G53570.1	mitogen-activated protein kinase kinase kinase 3	MAP3KA,MAPKKK3	LOC_Os11g10100.1	STE_MEKK_ste11_MAP3K.3 - STE kinases include homologs to sterile 7, sterile 11 and sterile 20 from yeast, expressed
Misin16G260100	2.35251	0	0.425078	1	4	4	377.25	4	0.729499	0	0.853507		GO:0055085,GO:0016021,GO:0008308,GO:0006873			PTHR31269,PTHR31269:SF6	PF03595	AT4G27970.1	SLAC1 homologue 2	SLAH2	LOC_Os01g43460.2	C4-dicarboxylate transporter/malic acid transport protein, expressed
MisinT478900	2.27729	0	0.439119	1	3	4	439.667	3	0.744543	0	0.891819					PTHR33083,PTHR33083:SF17	PF04520	AT2G28400.1	Protein of unknown function, DUF584		LOC_Os02g41840.1	DUF584 domain containing protein, putative, expressed
Misin03G345900	3.10472	0	0.32209	1	4	5	10.5	4	0.579056	0	0.477273		GO:0008270,GO:0005515			PTHR22763,PTHR22763:SF72	PF13639	AT3G19950.1	RING/U-box superfamily protein		LOC_Os07g43740.1	zinc finger, C3HC4 type domain containing protein, expressed
Misin07G452500	2.33333	2.7e-07	0.428571	0	2	4	241.5	2	0.733333	28	0.533259			K08770	KOG0001	PTHR10666,PTHR10666:SF150	PF11976	AT4G05320.2	polyubiquitin 10	UBQ10	LOC_Os06g46770.1	ubiquitin family protein, putative, expressed
Misin14G007500	2.60914	7.58e-05	0.383267	0.666667	6	4	133.167	6	0.678171	6660	0.487179	2.7.11.1	GO:0006468,GO:0005524,GO:0004672	K04730	KOG1187	PTHR27003,PTHR27003:SF56	PF00069	AT3G55950.1	CRINKLY4 related 3	ATCRR3,CCR3	LOC_Os08g28710.1	receptor protein kinase CRINKLY4 precursor, putative, expressed
MisinT318800	2.61209	0	0.382835	1	5	4	159.6	5	0.677581	0	0.584615	2.7.11.1	GO:0006468,GO:0005524,GO:0004672	K04730	KOG1187	PTHR27003,PTHR27003:SF56	PF00069	AT3G55950.1	CRINKLY4 related 3	ATCRR3,CCR3	LOC_Os08g28710.1	receptor protein kinase CRINKLY4 precursor, putative, expressed
Misin09G002900	2.82301	0	0.354232	0	1	5	146	1	0.635398	0	0	2.5.1.117				PTHR10131,PTHR10131:SF78	PF02176	AT3G11950.2	TRAF-like superfamily protein		LOC_Os05g23950.1	TRAF-type zinc finger family protein, expressed
Misin10G006200	3.00295	4.43e-06	0.333006	0	2	5	33.5	2	0.59941	16	0.5					PTHR31852,PTHR31852:SF42		AT2G27080.2	Late embryogenesis abundant (LEA) hydroxyproline-rich glycoprotein family		LOC_Os12g03370.1	harpin-induced protein 1 domain containing protein, expressed
Misin16G140600	2.64454	0	0.378137	1	3	5	164	3	0.671091	0	0.640625		GO:0006351,GO:0005634,GO:0003677			PTHR15141,PTHR15141:SF40	PF08711	AT5G05140.1	Transcription elongation factor (TFIIS) family protein		LOC_Os05g34210.1	expressed protein
Misin17G143100	2.62832	0	0.380471	0	1	5	266	1	0.674336	0	0	2.7.11.1	GO:0005515,GO:0006468,GO:0004672		KOG1187	PTHR27000,PTHR27000:SF53	PF13855,PF07714	AT5G48380.1	BAK1-interacting receptor-like kinase 1	BIR1	LOC_Os05g34270.1	inactive receptor kinase At1g27190 precursor, putative, expressed
The edge table shows the genes cononections with weights calculated by WGCNA and Cytoscape network statistics.
name	weight	EdgeBetweenness	interaction
Misin01G006500 (undirected) Misin01G013100	0.0201679	5.7203	undirected
Misin01G006500 (undirected) Misin01G025400	0.0283155	7.50588	undirected
Misin01G006500 (undirected) Misin01G026100	0.0425731	4.77416	undirected
Misin01G006500 (undirected) Misin01G026200	0.0614151	4.9964	undirected
Misin01G006500 (undirected) Misin01G043200	0.0536314	2.91166	undirected
Misin01G006500 (undirected) Misin01G044200	0.0615716	6.25601	undirected
Misin01G006500 (undirected) Misin01G044700	0.0581224	3.38665	undirected
Misin01G006500 (undirected) Misin01G045000	0.053177	2.98544	undirected
Misin01G006500 (undirected) Misin01G045200	0.0612748	3.09716	undirected
Misin01G006500 (undirected) Misin01G056100	0.0296288	7.87195	undirected
Misin01G006500 (undirected) Misin01G064400	0.0396935	3.46387	undirected
Misin01G006500 (undirected) Misin01G070000	0.0866015	4.9216	undirected
Misin01G006500 (undirected) Misin01G070700	0.0270528	6.27123	undirected
Misin01G006500 (undirected) Misin01G072000	0.0445869	4.56264	undirected
Misin01G006500 (undirected) Misin01G072800	0.037954	4.27736	undirected
Misin01G006500 (undirected) Misin01G101900	0.0356243	3.85179	undirected
Misin01G006500 (undirected) Misin01G103700	0.0216681	8.4876	undirected
Misin01G006500 (undirected) Misin01G114800	0.0332483	4.24273	undirected
Misin01G006500 (undirected) Misin01G126900	0.0587957	3.32194	undirected
Misin01G006500 (undirected) Misin01G140200	0.0284876	4.72422	undirected
Misin01G006500 (undirected) Misin01G140400	0.0451584	3.48253	undirected
Misin01G006500 (undirected) Misin01G145200	0.0315982	4.0452	undirected
Misin01G006500 (undirected) Misin01G149200	0.0226653	6.36748	undirected
Misin01G006500 (undirected) Misin01G171000	0.0266501	5.58829	undirected
Misin01G006500 (undirected) Misin01G190300	0.0641045	4.93723	undirected
Misin01G006500 (undirected) Misin01G208100	0.026643	4.71706	undirected
Misin01G006500 (undirected) Misin01G264200	0.066301	6.24986	undirected
Misin01G006500 (undirected) Misin01G279000	0.0426437	4.26493	undirected
Misin01G006500 (undirected) Misin01G297500	0.0290634	5.56122	undirected
Misin01G006500 (undirected) Misin01G302400	0.0234661	6.97676	undirected
Misin01G006500 (undirected) Misin01G303900	0.0647478	3.86231	undirected
Misin01G006500 (undirected) Misin01G310800	0.0262651	6.51206	undirected
Misin01G006500 (undirected) Misin01G336900	0.0536234	3.2128	undirected
Misin01G006500 (undirected) Misin01G378300	0.0365301	3.86431	undirected
Misin01G006500 (undirected) Misin01G388400	0.0296062	5.98456	undirected
Misin01G006500 (undirected) Misin01G390300	0.0682906	4.04869	undirected
Misin01G006500 (undirected) Misin01G398400	0.0356288	4.8689	undirected
Misin01G006500 (undirected) Misin01G421500	0.0672655	3.56132	undirected
Misin01G006500 (undirected) Misin01G443100	0.030721	4.34274	undirected
Misin01G006500 (undirected) Misin01G443300	0.0491375	3.44433	undirected
Misin01G006500 (undirected) Misin01G452400	0.0306902	8.74754	undirected
Misin01G006500 (undirected) Misin01G467600	0.0412685	3.79597	undirected
Misin01G006500 (undirected) Misin01G507200	0.027449	8.0127	undirected
Misin01G006500 (undirected) Misin01G510800	0.0212769	8.33729	undirected
Misin01G006500 (undirected) Misin01G511600	0.0615316	5.34886	undirected
Misin01G006500 (undirected) Misin02G007600	0.0210623	4.51839	undirected
Misin01G006500 (undirected) Misin02G012600	0.0355619	4.77712	undirected
Misin01G006500 (undirected) Misin02G012700	0.0494433	4.87497	undirected
Misin01G006500 (undirected) Misin02G027500	0.0555589	3.81257	undirected
Misin01G006500 (undirected) Misin02G051000	0.0335118	4.29546	undirected
Misin01G006500 (undirected) Misin02G053200	0.0542665	5.4052	undirected
Misin01G006500 (undirected) Misin02G053800	0.0435439	3.91658	undirected
Misin01G006500 (undirected) Misin02G055300	0.0868903	5.49832	undirected
Misin01G006500 (undirected) Misin02G076000	0.0295617	4.33081	undirected
Misin01G006500 (undirected) Misin02G079800	0.0287442	4.20282	undirected
Misin01G006500 (undirected) Misin02G113700	0.0371775	3.72961	undirected
Misin01G006500 (undirected) Misin02G115900	0.0242141	4.36481	undirected
Misin01G006500 (undirected) Misin02G128700	0.040871	4.75057	undirected
Misin01G006500 (undirected) Misin02G133600	0.0391993	3.95668	undirected
Misin01G006500 (undirected) Misin02G134800	0.025574	4.82485	undirected
Misin01G006500 (undirected) Misin02G162300	0.0262057	4.84651	undirected
Misin01G006500 (undirected) Misin02G163700	0.0293161	10.9626	undirected
Misin01G006500 (undirected) Misin02G165300	0.0363961	4.60329	undirected
Misin01G006500 (undirected) Misin02G197100	0.0242115	4.76904	undirected
Misin01G006500 (undirected) Misin02G198900	0.046126	3.65021	undirected
Misin01G006500 (undirected) Misin02G255700	0.0877625	6.44242	undirected
Misin01G006500 (undirected) Misin02G262800	0.0274257	29.8756	undirected
Misin01G006500 (undirected) Misin02G276100	0.0343485	5.58895	undirected
Misin01G006500 (undirected) Misin02G282200	0.02145	5.92679	undirected
Misin01G006500 (undirected) Misin02G283000	0.0355614	5.32445	undirected
Misin01G006500 (undirected) Misin02G293600	0.0550329	4.1071	undirected
Misin01G006500 (undirected) Misin02G294000	0.057247	4.04666	undirected
Misin01G006500 (undirected) Misin02G312500	0.0218852	5.21929	undirected
Misin01G006500 (undirected) Misin02G326600	0.0415454	4.45191	undirected
Misin01G006500 (undirected) Misin02G328600	0.0267667	5.23262	undirected
Misin01G006500 (undirected) Misin02G363900	0.0318086	6.47805	undirected
Misin01G006500 (undirected) Misin02G369700	0.0401279	4.52185	undirected
Misin01G006500 (undirected) Misin02G373500	0.0588019	4.17416	undirected
Misin01G006500 (undirected) Misin02G375000	0.0225569	8.52068	undirected
Misin01G006500 (undirected) Misin02G388600	0.0363186	4.46419	undirected
Misin01G006500 (undirected) Misin02G393800	0.0223235	13.7818	undirected
Misin01G006500 (undirected) Misin02G407600	0.0678563	4.27959	undirected
Misin01G006500 (undirected) Misin02G407700	0.0454159	3.82555	undirected
Misin01G006500 (undirected) Misin02G417900	0.0298289	9.41728	undirected
Misin01G006500 (undirected) Misin02G418500	0.0647419	4.21557	undirected
Misin01G006500 (undirected) Misin02G419400	0.0293664	9.74644	undirected
Misin01G006500 (undirected) Misin02G424700	0.0389614	4.21241	undirected
Misin01G006500 (undirected) Misin02G425000	0.0513194	4.10082	undirected
Misin01G006500 (undirected) Misin02G427000	0.0502053	3.76258	undirected
Misin01G006500 (undirected) Misin02G449700	0.0427809	3.66037	undirected
Misin01G006500 (undirected) Misin02G450100	0.0657201	4.34036	undirected
Misin01G006500 (undirected) Misin02G450200	0.0317227	6.73444	undirected
Misin01G006500 (undirected) Misin02G450300	0.0309565	5.43913	undirected
Misin01G006500 (undirected) Misin02G487800	0.0239037	6.45561	undirected
Misin01G006500 (undirected) Misin02G488900	0.0854186	4.70932	undirected
Misin01G006500 (undirected) Misin02G497000	0.0227035	9.70662	undirected
Misin01G006500 (undirected) Misin02G505900	0.0207837	7.90539	undirected
Misin01G006500 (undirected) Misin02G507100	0.0409456	4.95249	undirected
Misin01G006500 (undirected) Misin03G000500	0.0456529	3.48057	undirected
Misin01G006500 (undirected) Misin03G000600	0.0310933	4.57132	undirected
Misin01G006500 (undirected) Misin03G005400	0.0262407	11.2798	undirected
Misin01G006500 (undirected) Misin03G012800	0.0539596	5.07939	undirected
Misin01G006500 (undirected) Misin03G012900	0.0532883	5.0898	undirected
Misin01G006500 (undirected) Misin03G122200	0.0301334	4.72232	undirected
Misin01G006500 (undirected) Misin03G145900	0.0208585	4.77119	undirected
Misin01G006500 (undirected) Misin03G152300	0.0292438	4.80042	undirected
Misin01G006500 (undirected) Misin03G152400	0.0403272	4.21474	undirected
Misin01G006500 (undirected) Misin03G157100	0.0604852	3.77221	undirected
Misin01G006500 (undirected) Misin03G157400	0.0730422	5.10365	undirected
Misin01G006500 (undirected) Misin03G167800	0.029266	6.51011	undirected
Misin01G006500 (undirected) Misin03G208600	0.0222444	15.0033	undirected
Misin01G006500 (undirected) Misin03G236500	0.0248592	6.27349	undirected
Misin01G006500 (undirected) Misin03G238100	0.0531417	3.57632	undirected
Misin01G006500 (undirected) Misin03G244400	0.0220047	4.34079	undirected
Misin01G006500 (undirected) Misin03G253100	0.0586077	9.22724	undirected
Misin01G006500 (undirected) Misin03G286800	0.0320547	4.7082	undirected
Misin01G006500 (undirected) Misin03G288500	0.0817732	5.48513	undirected
Misin01G006500 (undirected) Misin03G294700	0.0221681	17.0202	undirected
Misin01G006500 (undirected) Misin03G308000	0.0507019	4.53014	undirected
Misin01G006500 (undirected) Misin03G311600	0.0492872	3.3251	undirected
Misin01G006500 (undirected) Misin03G315900	0.0371471	3.96975	undirected
Misin01G006500 (undirected) Misin03G316900	0.0352877	4.07206	undirected
Misin01G006500 (undirected) Misin03G321300	0.0467802	4.15552	undirected
Misin01G006500 (undirected) Misin03G321800	0.0316036	4.3819	undirected
Misin01G006500 (undirected) Misin03G326400	0.021297	13.2361	undirected
Misin01G006500 (undirected) Misin03G331000	0.0456567	3.81922	undirected
Misin01G006500 (undirected) Misin03G341300	0.0281121	9.41728	undirected
Misin01G006500 (undirected) Misin04G030800	0.0414715	5.95755	undirected
Misin01G006500 (undirected) Misin04G128500	0.0316582	4.86491	undirected
Misin01G006500 (undirected) Misin04G159500	0.0347617	3.86981	undirected
Misin01G006500 (undirected) Misin04G169500	0.036077	4.52623	undirected
Misin01G006500 (undirected) Misin04G169700	0.034316	4.07155	undirected
Misin01G006500 (undirected) Misin04G175900	0.0863066	3.9833	undirected
Misin01G006500 (undirected) Misin04G190000	0.0275739	3.94392	undirected
Misin01G006500 (undirected) Misin04G195400	0.0356516	6.32877	undirected
Misin01G006500 (undirected) Misin04G201600	0.0308568	9.71985	undirected
Misin01G006500 (undirected) Misin04G229500	0.0455334	5.29036	undirected
Misin01G006500 (undirected) Misin04G246900	0.0226217	5.3443	undirected
Misin01G006500 (undirected) Misin04G248000	0.0475921	3.3859	undirected
Misin01G006500 (undirected) Misin04G259700	0.0524073	4.60138	undirected
Misin01G006500 (undirected) Misin04G276900	0.0567257	7.53723	undirected
Misin01G006500 (undirected) Misin04G313500	0.0541703	4.20856	undirected
Misin01G006500 (undirected) Misin04G324300	0.0476984	7.85365	undirected
Misin01G006500 (undirected) Misin04G325800	0.0287359	5.39095	undirected
Misin01G006500 (undirected) Misin04G333100	0.0386713	4.48043	undirected
Misin01G006500 (undirected) Misin04G335700	0.0328475	5.04541	undirected
Misin01G006500 (undirected) Misin04G338500	0.0305292	4.1751	undirected
Misin01G006500 (undirected) Misin04G368800	0.0480507	3.45679	undirected
Misin01G006500 (undirected) Misin04G370100	0.0226131	5.82697	undirected
Misin01G006500 (undirected) Misin04G392300	0.0369874	4.5794	undirected
Misin01G006500 (undirected) Misin04G394700	0.0436745	3.75121	undirected
Misin01G006500 (undirected) Misin04G406700	0.0234062	5.04185	undirected
Misin01G006500 (undirected) Misin05G033900	0.0418761	4.50638	undirected
Misin01G006500 (undirected) Misin05G062800	0.0433928	4.24698	undirected
Misin01G006500 (undirected) Misin05G098200	0.0432216	3.75136	undirected
Misin01G006500 (undirected) Misin05G103500	0.0525445	3.87443	undirected
Misin01G006500 (undirected) Misin05G117700	0.0323354	4.07718	undirected
Misin01G006500 (undirected) Misin05G118600	0.054881	3.80465	undirected
Misin01G006500 (undirected) Misin05G136000	0.0481901	3.94014	undirected
Misin01G006500 (undirected) Misin05G160800	0.0361787	7.92008	undirected
Misin01G006500 (undirected) Misin05G220400	0.0389018	4.43377	undirected
Misin01G006500 (undirected) Misin05G249600	0.026794	4.36693	undirected
Misin01G006500 (undirected) Misin05G265500	0.0208705	8.07949	undirected
Misin01G006500 (undirected) Misin05G308400	0.0478694	3.35574	undirected
Misin01G006500 (undirected) Misin05G318700	0.0266972	4.94703	undirected
Misin01G006500 (undirected) Misin05G327600	0.026427	4.95901	undirected
Misin01G006500 (undirected) Misin05G341300	0.0237795	6.70925	undirected
Misin01G006500 (undirected) Misin05G385400	0.0526689	4.65401	undirected
Misin01G006500 (undirected) Misin05G387200	0.0259189	6.76538	undirected
Misin01G006500 (undirected) Misin05G408000	0.0364155	3.97596	undirected
Misin01G006500 (undirected) Misin05G408100	0.0376742	4.00398	undirected
Misin01G006500 (undirected) Misin06G013300	0.0463935	3.93495	undirected
Misin01G006500 (undirected) Misin06G019200	0.0414721	3.83174	undirected
Misin01G006500 (undirected) Misin06G026500	0.0520281	3.73608	undirected
Misin01G006500 (undirected) Misin06G028900	0.0398897	3.93622	undirected
Misin01G006500 (undirected) Misin06G070400	0.0243591	5.80686	undirected
Misin01G006500 (undirected) Misin06G090200	0.0234356	5.41309	undirected
Misin01G006500 (undirected) Misin06G126500	0.0209221	11.4849	undirected
Misin01G006500 (undirected) Misin06G127200	0.0444489	4.35591	undirected
Misin01G006500 (undirected) Misin06G140700	0.0441473	3.60913	undirected
Misin01G006500 (undirected) Misin06G150300	0.0523775	4.48122	undirected
Misin01G006500 (undirected) Misin06G171700	0.0240081	5.93044	undirected
Misin01G006500 (undirected) Misin06G172500	0.0288241	4.66407	undirected
Misin01G006500 (undirected) Misin06G219600	0.0527967	3.28915	undirected
Misin01G006500 (undirected) Misin06G221800	0.0393722	5.01979	undirected
Misin01G006500 (undirected) Misin06G229400	0.0322592	10.0253	undirected
Misin01G006500 (undirected) Misin06G239500	0.0351137	9.12665	undirected
Misin01G006500 (undirected) Misin06G248000	0.0422204	4.48491	undirected
Misin01G006500 (undirected) Misin06G277400	0.0218887	8.62719	undirected
Misin01G006500 (undirected) Misin06G288300	0.0475323	4.55019	undirected
Misin01G006500 (undirected) Misin06G297700	0.0560166	3.78147	undirected
Misin01G006500 (undirected) Misin06G298600	0.0475934	4.89443	undirected
Misin01G006500 (undirected) Misin06G304800	0.0478443	4.15156	undirected
Misin01G006500 (undirected) Misin06G322800	0.0229143	6.13469	undirected
Misin01G006500 (undirected) Misin06G327200	0.0384602	3.98829	undirected
Misin01G006500 (undirected) Misin06G356400	0.0234902	5.80681	undirected
Misin01G006500 (undirected) Misin06G360800	0.0266186	11.2959	undirected
Misin01G006500 (undirected) Misin06G361900	0.0455785	3.44299	undirected
Misin01G006500 (undirected) Misin06G375000	0.0351633	4.31057	undirected
Misin01G006500 (undirected) Misin06G380000	0.0290786	8.6456	undirected
Misin01G006500 (undirected) Misin06G398800	0.0587974	4.9898	undirected
Misin01G006500 (undirected) Misin06G415600	0.0700798	5.26701	undirected
Misin01G006500 (undirected) Misin07G046400	0.0471088	4.69872	undirected
Misin01G006500 (undirected) Misin07G064500	0.027852	4.57943	undirected
Misin01G006500 (undirected) Misin07G068800	0.0247493	6.99041	undirected
Misin01G006500 (undirected) Misin07G075500	0.0275575	4.89874	undirected
Misin01G006500 (undirected) Misin07G123200	0.0317299	4.37343	undirected
Misin01G006500 (undirected) Misin07G123300	0.0557575	5.86075	undirected
Misin01G006500 (undirected) Misin07G128200	0.0474139	6.82512	undirected
Misin01G006500 (undirected) Misin07G130100	0.0243333	8.63025	undirected
Misin01G006500 (undirected) Misin07G144600	0.0358171	4.17627	undirected
Misin01G006500 (undirected) Misin07G163000	0.0289107	10.9123	undirected
Misin01G006500 (undirected) Misin07G208600	0.0272	15.2192	undirected
Misin01G006500 (undirected) Misin07G215400	0.0375778	4.01116	undirected
Misin01G006500 (undirected) Misin07G244100	0.022775	10.5585	undirected
Misin01G006500 (undirected) Misin07G245500	0.058308	4.24968	undirected
Misin01G006500 (undirected) Misin07G254600	0.0231589	6.85142	undirected
Misin01G006500 (undirected) Misin07G275400	0.0541843	3.84278	undirected
Misin01G006500 (undirected) Misin07G282200	0.045035	4.06202	undirected
Misin01G006500 (undirected) Misin07G284500	0.0698314	4.83148	undirected
Misin01G006500 (undirected) Misin07G290100	0.0445499	3.87263	undirected
Misin01G006500 (undirected) Misin07G291500	0.0233503	5.06427	undirected
Misin01G006500 (undirected) Misin07G293200	0.0304206	5.18919	undirected
Misin01G006500 (undirected) Misin07G301100	0.0282471	4.23965	undirected
Misin01G006500 (undirected) Misin07G317500	0.0504823	3.94168	undirected
Misin01G006500 (undirected) Misin07G320900	0.0210791	4.95076	undirected
Misin01G006500 (undirected) Misin07G386000	0.030674	4.01519	undirected
Misin01G006500 (undirected) Misin07G413300	0.064039	3.57554	undirected
Misin01G006500 (undirected) Misin07G426300	0.0280802	4.90498	undirected
Misin01G006500 (undirected) Misin07G441900	0.0337889	4.88139	undirected
Misin01G006500 (undirected) Misin07G447000	0.0220882	7.22185	undirected
Misin01G006500 (undirected) Misin07G453600	0.0426683	3.8477	undirected
Misin01G006500 (undirected) Misin07G472400	0.0541483	3.8214	undirected
Misin01G006500 (undirected) Misin07G473300	0.050463	3.98625	undirected
Misin01G006500 (undirected) Misin07G473400	0.0544339	3.64147	undirected
Misin01G006500 (undirected) Misin07G473600	0.0529838	3.58502	undirected
Misin01G006500 (undirected) Misin07G479600	0.0268502	4.88731	undirected
Misin01G006500 (undirected) Misin07G487300	0.043602	3.83432	undirected
Misin01G006500 (undirected) Misin07G489700	0.0513365	3.22564	undirected
Misin01G006500 (undirected) Misin07G489800	0.0211703	6.4508	undirected
Misin01G006500 (undirected) Misin07G512600	0.0555135	3.69397	undirected
Misin01G006500 (undirected) Misin07G515600	0.0369909	5.14073	undirected
Misin01G006500 (undirected) Misin07G521600	0.0467141	3.41519	undirected
Misin01G006500 (undirected) Misin07G527100	0.0404463	4.19465	undirected
Misin01G006500 (undirected) Misin07G543400	0.0629079	3.88721	undirected
Misin01G006500 (undirected) Misin07G543500	0.0375432	3.93848	undirected
Misin01G006500 (undirected) Misin08G046900	0.0394868	4.70336	undirected
Misin01G006500 (undirected) Misin08G086600	0.0384114	3.7388	undirected
Misin01G006500 (undirected) Misin08G107400	0.0267795	5.14514	undirected
Misin01G006500 (undirected) Misin08G138000	0.0220626	6.88944	undirected
Misin01G006500 (undirected) Misin08G182300	0.0590707	3.67795	undirected
Misin01G006500 (undirected) Misin08G227800	0.0299356	5.48093	undirected
Misin01G006500 (undirected) Misin08G234200	0.0436521	4.15634	undirected
Misin01G006500 (undirected) Misin08G239000	0.0684993	4.95183	undirected
Misin01G006500 (undirected) Misin08G239100	0.0561456	3.65385	undirected
Misin01G006500 (undirected) Misin08G241800	0.0353637	5.46624	undirected
Misin01G006500 (undirected) Misin08G246400	0.0223577	6.8892	undirected
Misin01G006500 (undirected) Misin08G248600	0.053374	3.54426	undirected
Misin01G006500 (undirected) Misin08G254600	0.0470693	3.55133	undirected
Misin01G006500 (undirected) Misin08G260000	0.0489267	6.49082	undirected
Misin01G006500 (undirected) Misin08G272300	0.0354882	4.35419	undirected
Misin01G006500 (undirected) Misin08G280000	0.0576613	3.63119	undirected
Misin01G006500 (undirected) Misin08G280100	0.0420676	3.78223	undirected
Misin01G006500 (undirected) Misin08G284900	0.0716625	4.27861	undirected
Misin01G006500 (undirected) Misin08G286800	0.0345852	5.0463	undirected
Misin01G006500 (undirected) Misin08G302300	0.0626484	3.92419	undirected
Misin01G006500 (undirected) Misin08G302400	0.0611952	4.18667	undirected
Misin01G006500 (undirected) Misin08G302600	0.0269674	5.95303	undirected
Misin01G006500 (undirected) Misin08G322400	0.0375748	5.6494	undirected
Misin01G006500 (undirected) Misin08G323600	0.049316	4.24915	undirected
Misin01G006500 (undirected) Misin08G325400	0.025653	4.44228	undirected
Misin01G006500 (undirected) Misin09G017700	0.0203888	5.14135	undirected
Misin01G006500 (undirected) Misin09G019800	0.0557414	3.95994	undirected
Misin01G006500 (undirected) Misin09G020000	0.023311	5.92476	undirected
Misin01G006500 (undirected) Misin09G079900	0.042241	4.12166	undirected
Misin01G006500 (undirected) Misin09G102400	0.0620873	4.38331	undirected
Misin01G006500 (undirected) Misin09G141500	0.0347033	3.83601	undirected
Misin01G006500 (undirected) Misin09G141600	0.0267234	4.40237	undirected
Misin01G006500 (undirected) Misin09G141900	0.0281558	3.99415	undirected
Misin01G006500 (undirected) Misin09G154700	0.0210671	8.28307	undirected
Misin01G006500 (undirected) Misin09G194400	0.0439864	3.46126	undirected
Misin01G006500 (undirected) Misin10G026100	0.034561	3.88296	undirected
Misin01G006500 (undirected) Misin10G121700	0.0417855	4.87627	undirected
Misin01G006500 (undirected) Misin10G174500	0.0320176	6.55598	undirected
Misin01G006500 (undirected) Misin10G182600	0.03376	4.02439	undirected
Misin01G006500 (undirected) Misin10G192200	0.0542438	3.78661	undirected
Misin01G006500 (undirected) Misin10G193200	0.0275003	4.37671	undirected
Misin01G006500 (undirected) Misin11G067900	0.0390369	4.52166	undirected
Misin01G006500 (undirected) Misin11G100000	0.0681143	4.36235	undirected
Misin01G006500 (undirected) Misin11G116600	0.0356276	7.45051	undirected
Misin01G006500 (undirected) Misin11G125700	0.0232466	6.17656	undirected
Misin01G006500 (undirected) Misin11G160600	0.0871603	4.05828	undirected
Misin01G006500 (undirected) Misin11G172400	0.0485146	5.65959	undirected
Misin01G006500 (undirected) Misin11G180500	0.021204	5.44955	undirected
Misin01G006500 (undirected) Misin11G181500	0.0348154	4.09201	undirected
Misin01G006500 (undirected) Misin11G183600	0.0336176	5.40888	undirected
Misin01G006500 (undirected) Misin11G184100	0.0221395	4.2358	undirected
Misin01G006500 (undirected) Misin11G189300	0.0331964	4.20015	undirected
Misin01G006500 (undirected) Misin11G192700	0.0239471	4.62007	undirected
Misin01G006500 (undirected) Misin11G213700	0.0299537	4.32123	undirected
Misin01G006500 (undirected) Misin12G003300	0.0235697	5.17868	undirected
Misin01G006500 (undirected) Misin12G006700	0.0233366	11.7476	undirected
Misin01G006500 (undirected) Misin12G052600	0.0448527	3.32045	undirected
Misin01G006500 (undirected) Misin12G070800	0.0582089	5.13236	undirected
Misin01G006500 (undirected) Misin12G079400	0.0306167	4.41987	undirected
Misin01G006500 (undirected) Misin12G084700	0.0322304	5.53884	undirected
Misin01G006500 (undirected) Misin12G095500	0.0369448	4.24849	undirected
Misin01G006500 (undirected) Misin12G164500	0.0692078	3.85344	undirected
Misin01G006500 (undirected) Misin12G196200	0.0370048	4.11732	undirected
Misin01G006500 (undirected) Misin12G204000	0.0454435	3.35366	undirected
Misin01G006500 (undirected) Misin12G205800	0.0333012	6.74269	undirected
Misin01G006500 (undirected) Misin12G224600	0.0277697	6.51241	undirected
Misin01G006500 (undirected) Misin12G276400	0.0307329	5.02011	undirected
Misin01G006500 (undirected) Misin13G004700	0.0380749	4.46555	undirected
Misin01G006500 (undirected) Misin13G061700	0.0222262	6.23193	undirected
Misin01G006500 (undirected) Misin13G099100	0.0639892	4.09451	undirected
Misin01G006500 (undirected) Misin13G100500	0.0503612	4.20479	undirected
Misin01G006500 (undirected) Misin13G114200	0.0323348	5.66921	undirected
Misin01G006500 (undirected) Misin13G114300	0.0239626	6.31064	undirected
Misin01G006500 (undirected) Misin13G126800	0.0418862	3.49242	undirected
Misin01G006500 (undirected) Misin13G126900	0.0424815	3.45274	undirected
Misin01G006500 (undirected) Misin13G135900	0.0532146	4.50671	undirected
Misin01G006500 (undirected) Misin13G139600	0.0468535	3.53346	undirected
Misin01G006500 (undirected) Misin13G144100	0.0336586	4.26209	undirected
Misin01G006500 (undirected) Misin13G188000	0.0240701	4.64657	undirected
Misin01G006500 (undirected) Misin14G034300	0.047734	3.30675	undirected
Misin01G006500 (undirected) Misin14G057500	0.0409556	4.11446	undirected
Misin01G006500 (undirected) Misin14G130500	0.0367892	6.48558	undirected
Misin01G006500 (undirected) Misin14G139400	0.038843	4.01783	undirected
Misin01G006500 (undirected) Misin14G153600	0.039337	7.76875	undirected
Misin01G006500 (undirected) Misin15G039600	0.0375365	5.52726	undirected
Misin01G006500 (undirected) Misin15G044200	0.0508458	4.81081	undirected
Misin01G006500 (undirected) Misin15G055500	0.0332564	3.76431	undirected
Misin01G006500 (undirected) Misin15G073600	0.0529599	4.10575	undirected
Misin01G006500 (undirected) Misin15G080300	0.0231934	6.68399	undirected
Misin01G006500 (undirected) Misin15G142200	0.0496515	3.61662	undirected
Misin01G006500 (undirected) Misin15G151800	0.0342095	8.29043	undirected
Misin01G006500 (undirected) Misin15G169800	0.0585132	3.6695	undirected
Misin01G006500 (undirected) Misin15G194400	0.0343473	7.57279	undirected
Misin01G006500 (undirected) Misin15G195600	0.0228345	5.5668	undirected
Misin01G006500 (undirected) Misin16G039900	0.0694523	4.01987	undirected
Misin01G006500 (undirected) Misin16G064400	0.0272495	4.64627	undirected
Misin01G006500 (undirected) Misin16G074900	0.0224336	6.32145	undirected
Misin01G006500 (undirected) Misin16G083300	0.0395904	4.78168	undirected
Misin01G006500 (undirected) Misin16G116900	0.0229879	4.59814	undirected
Misin01G006500 (undirected) Misin16G123100	0.0252916	4.53868	undirected
Misin01G006500 (undirected) Misin16G132000	0.0380375	10.4829	undirected
Misin01G006500 (undirected) Misin16G138600	0.0362188	4.37238	undirected
Misin01G006500 (undirected) Misin16G139600	0.025146	13.9348	undirected
Misin01G006500 (undirected) Misin16G141300	0.024175	10.0529	undirected
Misin01G006500 (undirected) Misin16G147100	0.0738981	3.92972	undirected
Misin01G006500 (undirected) Misin16G148400	0.0242685	13.4748	undirected
Misin01G006500 (undirected) Misin16G149900	0.0323083	4.3338	undirected
Misin01G006500 (undirected) Misin16G171700	0.0212668	9.26035	undirected
Misin01G006500 (undirected) Misin16G187500	0.0354507	4.09931	undirected
Misin01G006500 (undirected) Misin16G189000	0.0535213	3.36864	undirected
Misin01G006500 (undirected) Misin16G197500	0.0283245	4.83782	undirected
Misin01G006500 (undirected) Misin16G205200	0.0554624	3.43862	undirected
Misin01G006500 (undirected) Misin16G207000	0.0268872	18.5904	undirected
Misin01G006500 (undirected) Misin16G218600	0.0701201	4.86751	undirected
Misin01G006500 (undirected) Misin16G225500	0.0578972	2.88859	undirected
Misin01G006500 (undirected) Misin16G236200	0.026295	4.47984	undirected
Misin01G006500 (undirected) Misin16G243700	0.0292811	4.21207	undirected
Misin01G006500 (undirected) Misin16G259500	0.0252665	18.0986	undirected
Misin01G006500 (undirected) Misin17G030900	0.0910556	4.14347	undirected
Misin01G006500 (undirected) Misin17G068800	0.02493	5.52013	undirected
Misin01G006500 (undirected) Misin17G081400	0.0372177	5.26646	undirected
Misin01G006500 (undirected) Misin17G082200	0.0484965	3.94039	undirected
Misin01G006500 (undirected) Misin17G094600	0.0236187	10.8967	undirected
Misin01G006500 (undirected) Misin17G125700	0.0250844	4.40388	undirected
Misin01G006500 (undirected) Misin17G129700	0.0208164	10.8978	undirected
Misin01G006500 (undirected) Misin17G132100	0.0224929	13.3877	undirected
Misin01G006500 (undirected) Misin17G139600	0.0241471	6.89971	undirected
Misin01G006500 (undirected) Misin17G187400	0.026091	7.24101	undirected
Misin01G006500 (undirected) Misin17G187600	0.0371296	4.24395	undirected
Misin01G006500 (undirected) Misin17G204200	0.036929	4.30301	undirected
Misin01G006500 (undirected) Misin17G207800	0.0486191	3.61974	undirected
Misin01G006500 (undirected) Misin17G208800	0.0496825	3.42323	undirected
Misin01G006500 (undirected) Misin17G208900	0.0275772	4.40195	undirected
Misin01G006500 (undirected) Misin17G217900	0.0479476	3.37273	undirected
Misin01G006500 (undirected) Misin17G222900	0.0413819	4.28886	undirected
Misin01G006500 (undirected) Misin17G238800	0.0270401	4.53626	undirected
Misin01G006500 (undirected) Misin17G241500	0.0339219	3.81083	undirected
Misin01G006500 (undirected) Misin17G253300	0.0223055	4.55249	undirected
Misin01G006500 (undirected) Misin17G256300	0.026399	4.06927	undirected
Misin01G006500 (undirected) Misin18G022600	0.0201152	7.88699	undirected
Misin01G006500 (undirected) Misin18G037100	0.036035	3.89701	undirected
Misin01G006500 (undirected) Misin18G085500	0.0287534	5.68735	undirected
Misin01G006500 (undirected) Misin18G095900	0.0247812	5.11032	undirected
Misin01G006500 (undirected) Misin18G109900	0.0243118	5.36638	undirected
Misin01G006500 (undirected) Misin18G128300	0.036417	4.93016	undirected
Misin01G006500 (undirected) Misin18G179600	0.0559548	6.08429	undirected
Misin01G006500 (undirected) Misin18G200500	0.0624953	3.20358	undirected
Misin01G006500 (undirected) Misin18G205400	0.0243207	6.27177	undirected
Misin01G006500 (undirected) Misin18G227600	0.044084	5.01928	undirected
Misin01G006500 (undirected) Misin18G229200	0.0380504	4.0843	undirected
Misin01G006500 (undirected) Misin18G235300	0.0229534	4.95991	undirected
Misin01G006500 (undirected) Misin18G246600	0.0532308	4.56127	undirected
Misin01G006500 (undirected) Misin18G247400	0.0276199	5.07279	undirected
Misin01G006500 (undirected) Misin18G248300	0.0468526	3.37941	undirected
Misin01G006500 (undirected) Misin18G274100	0.070336	3.99834	undirected
Misin01G006500 (undirected) Misin19G010500	0.0399498	3.99763	undirected
Misin01G006500 (undirected) Misin19G044400	0.0367301	3.72173	undirected
Misin01G006500 (undirected) Misin19G054600	0.0290043	5.55564	undirected
Misin01G006500 (undirected) Misin19G074000	0.0503254	3.3741	undirected
Misin01G006500 (undirected) Misin19G081400	0.0281696	4.18159	undirected
Misin01G006500 (undirected) Misin19G122200	0.0468435	4.52066	undirected
Misin01G006500 (undirected) Misin19G171700	0.0438263	4.23939	undirected
Misin01G006500 (undirected) Misin19G183700	0.0397669	3.54235	undirected
Misin01G006500 (undirected) Misin19G189800	0.0351678	4.18383	undirected
Misin01G006500 (undirected) Misin19G267300	0.026489	5.11447	undirected
Misin01G006500 (undirected) Misin19G275700	0.0268074	5.15087	undirected
Misin01G006500 (undirected) MisinT031400	0.030447	9.61182	undirected
Misin01G006500 (undirected) MisinT041600	0.0446596	3.74693	undirected
Misin01G006500 (undirected) MisinT079600	0.0693839	4.59078	undirected
Misin01G006500 (undirected) MisinT156700	0.0303854	4.74623	undirected
Misin01G006500 (undirected) MisinT176000	0.0206657	6.68503	undirected
Misin01G006500 (undirected) MisinT187100	0.020948	5.5347	undirected
Misin01G006500 (undirected) MisinT187300	0.0271839	5.08717	undirected
Misin01G006500 (undirected) MisinT211000	0.0620416	3.69396	undirected
Misin01G006500 (undirected) MisinT215100	0.0438802	3.75393	undirected
Misin01G006500 (undirected) MisinT224400	0.0269052	9.97324	undirected
Misin01G006500 (undirected) MisinT244800	0.0520851	3.03205	undirected
Misin01G006500 (undirected) MisinT318200	0.032572	4.10735	undirected
Misin01G006500 (undirected) MisinT328700	0.0321138	4.08091	undirected
Misin01G006500 (undirected) MisinT334000	0.030983	5.32092	undirected
Misin01G006500 (undirected) MisinT350200	0.042651	3.96883	undirected
Misin01G006500 (undirected) MisinT378500	0.0306229	4.50348	undirected
Misin01G006500 (undirected) MisinT401900	0.0557889	4.09227	undirected
Misin01G006500 (undirected) MisinT414700	0.0398619	3.719	undirected
Misin01G006500 (undirected) MisinT444300	0.0325966	4.01948	undirected
Misin01G006500 (undirected) MisinT457900	0.0322434	6.63019	undirected
Misin01G006500 (undirected) MisinT474500	0.0239004	7.28068	undirected
Misin01G006500 (undirected) MisinT494400	0.0214534	8.44571	undirected
Misin01G006500 (undirected) MisinT497300	0.0521268	3.52805	undirected
Misin01G006500 (undirected) MisinT500300	0.0385938	3.68709	undirected
Misin01G006500 (undirected) MisinT509500	0.068989	3.84136	undirected
Misin01G006500 (undirected) MisinT551800	0.067355	3.54028	undirected
Misin01G006500 (undirected) MisinT579300	0.0370415	5.2332	undirected
Misin01G013100 (undirected) Misin01G026100	0.0518785	6.89725	undirected
Misin01G013100 (undirected) Misin01G026200	0.0872616	6.60128	undirected
Misin01G013100 (undirected) Misin01G043200	0.0214389	6.17483	undirected
Misin01G013100 (undirected) Misin01G044200	0.128045	6.15391	undirected
Misin01G013100 (undirected) Misin01G044700	0.0341339	6.17152	undirected
Misin01G013100 (undirected) Misin01G045000	0.0241179	6.0117	undirected
Misin01G013100 (undirected) Misin01G045200	0.0349247	5.87374	undirected
Misin01G013100 (undirected) Misin01G056100	0.0398286	6.8787	undirected
Misin01G013100 (undirected) Misin01G064400	0.0357469	5.75113	undirected
Misin01G013100 (undirected) Misin01G070000	0.0763338	6.58762	undirected
Misin01G013100 (undirected) Misin01G071500	0.0249156	37.8566	undirected
Misin01G013100 (undirected) Misin01G101900	0.0749	3.867	undirected
Misin01G013100 (undirected) Misin01G114800	0.0456891	4.52485	undirected
Misin01G013100 (undirected) Misin01G126900	0.0357897	6.42389	undirected
Misin01G013100 (undirected) Misin01G140400	0.0220064	6.58958	undirected
Misin01G013100 (undirected) Misin01G145200	0.0296885	5.67866	undirected
Misin01G013100 (undirected) Misin01G171800	0.053237	14.8073	undirected
Misin01G013100 (undirected) Misin01G182800	0.0379117	6.21379	undirected
Misin01G013100 (undirected) Misin01G188200	0.0643083	8.9805	undirected
Misin01G013100 (undirected) Misin01G208100	0.0533214	4.38551	undirected
Misin01G013100 (undirected) Misin01G264200	0.0248643	9.62159	undirected
Misin01G013100 (undirected) Misin01G279000	0.038642	6.82181	undirected
Misin01G013100 (undirected) Misin01G297500	0.0616287	4.49463	undirected
Misin01G013100 (undirected) Misin01G302400	0.045214	6.71436	undirected
Misin01G013100 (undirected) Misin01G303900	0.0288872	7.31455	undirected
Misin01G013100 (undirected) Misin01G310800	0.0656679	4.29321	undirected
Misin01G013100 (undirected) Misin01G336900	0.0354647	5.47491	undirected
Misin01G013100 (undirected) Misin01G378300	0.0733473	3.99127	undirected
Misin01G013100 (undirected) Misin01G390300	0.039062	7.83896	undirected
Misin01G013100 (undirected) Misin01G390800	0.0263131	11.5387	undirected
Misin01G013100 (undirected) Misin01G398400	0.0330473	5.64603	undirected
Misin01G013100 (undirected) Misin01G420900	0.0203237	15.8969	undirected
Misin01G013100 (undirected) Misin01G421500	0.0666422	5.29784	undirected
Misin01G013100 (undirected) Misin01G443100	0.0246159	5.82507	undirected
Misin01G013100 (undirected) Misin01G443300	0.0389109	4.438	undirected
Misin01G013100 (undirected) Misin01G467600	0.0346749	6.06255	undirected
Misin01G013100 (undirected) Misin01G494500	0.0756012	4.09662	undirected
Misin01G013100 (undirected) Misin01G503700	0.0226863	13.4954	undirected
Misin01G013100 (undirected) Misin01G511600	0.0221863	8.9087	undirected
Misin01G013100 (undirected) Misin02G007600	0.0218212	6.44415	undirected
Misin01G013100 (undirected) Misin02G012600	0.048084	6.22159	undirected
Misin01G013100 (undirected) Misin02G012700	0.0800446	6.46986	undirected
Misin01G013100 (undirected) Misin02G027500	0.0737484	5.34701	undirected
Misin01G013100 (undirected) Misin02G046400	0.0424314	4.75884	undirected
Misin01G013100 (undirected) Misin02G053800	0.0748986	3.97514	undirected
Misin01G013100 (undirected) Misin02G055300	0.0507017	8.51987	undirected
Misin01G013100 (undirected) Misin02G079800	0.035797	5.67077	undirected
Misin01G013100 (undirected) Misin02G113700	0.0467756	4.87195	undirected
Misin01G013100 (undirected) Misin02G115900	0.0378895	5.29413	undirected
Misin01G013100 (undirected) Misin02G128700	0.0224982	5.88815	undirected
Misin01G013100 (undirected) Misin02G166700	0.0662308	5.59956	undirected
Misin01G013100 (undirected) Misin02G203400	0.0202476	15.3873	undirected
Misin01G013100 (undirected) Misin02G231300	0.0287976	10.4088	undirected
Misin01G013100 (undirected) Misin02G255700	0.0966469	8.15856	undirected
Misin01G013100 (undirected) Misin02G276100	0.061042	4.27834	undirected
Misin01G013100 (undirected) Misin02G289300	0.0597446	6.89873	undirected
Misin01G013100 (undirected) Misin02G293600	0.0972577	4.64661	undirected
Misin01G013100 (undirected) Misin02G294000	0.0316717	8.02794	undirected
Misin01G013100 (undirected) Misin02G312500	0.0538562	4.88246	undirected
Misin01G013100 (undirected) Misin02G328600	0.0303971	6.87652	undirected
Misin01G013100 (undirected) Misin02G363900	0.0285651	5.82109	undirected
Misin01G013100 (undirected) Misin02G369700	0.0533729	6.06705	undirected
Misin01G013100 (undirected) Misin02G373500	0.0361926	7.91699	undirected
Misin01G013100 (undirected) Misin02G385000	0.0285749	44.8338	undirected
Misin01G013100 (undirected) Misin02G388600	0.0706138	3.80684	undirected
Misin01G013100 (undirected) Misin02G407700	0.0367756	5.18147	undirected
Misin01G013100 (undirected) Misin02G418500	0.0890659	5.25248	undirected
Misin01G013100 (undirected) Misin02G424200	0.0767271	5.25363	undirected
Misin01G013100 (undirected) Misin02G425000	0.0943123	4.51167	undirected
Misin01G013100 (undirected) Misin02G427000	0.0309815	5.23782	undirected
Misin01G013100 (undirected) Misin02G449700	0.0401875	5.19068	undirected
Misin01G013100 (undirected) Misin02G450100	0.105393	5.45442	undirected
Misin01G013100 (undirected) Misin02G450300	0.107708	3.25714	undirected
Misin01G013100 (undirected) Misin02G458100	0.0793922	4.54006	undirected
Misin01G013100 (undirected) Misin02G488900	0.0403563	8.24766	undirected
Misin01G013100 (undirected) Misin02G507100	0.0526059	4.25756	undirected
Misin01G013100 (undirected) Misin03G006100	0.0457003	9.34274	undirected
Misin01G013100 (undirected) Misin03G012800	0.0336888	7.52443	undirected
Misin01G013100 (undirected) Misin03G012900	0.0330674	7.53593	undirected
Misin01G013100 (undirected) Misin03G047700	0.0413977	15.8703	undirected
Misin01G013100 (undirected) Misin03G122200	0.0714726	4.12497	undirected
Misin01G013100 (undirected) Misin03G152300	0.0928936	3.58914	undirected
Misin01G013100 (undirected) Misin03G157100	0.0424379	6.25685	undirected
Misin01G013100 (undirected) Misin03G157400	0.0249318	9.78675	undirected
Misin01G013100 (undirected) Misin03G236500	0.0676433	4.40881	undirected
Misin01G013100 (undirected) Misin03G244400	0.037653	5.45595	undirected
Misin01G013100 (undirected) Misin03G253100	0.0371797	9.83323	undirected
Misin01G013100 (undirected) Misin03G288500	0.0654405	7.33098	undirected
Misin01G013100 (undirected) Misin03G305600	0.0327495	5.88349	undirected
Misin01G013100 (undirected) Misin03G308000	0.0404372	6.35487	undirected
Misin01G013100 (undirected) Misin03G311600	0.0348375	5.87625	undirected
Misin01G013100 (undirected) Misin03G321300	0.026225	6.31876	undirected
Misin01G013100 (undirected) Misin03G321800	0.0834575	3.51215	undirected
Misin01G013100 (undirected) Misin03G326400	0.0222485	9.52823	undirected
Misin01G013100 (undirected) Misin04G030800	0.0541816	8.624	undirected
Misin01G013100 (undirected) Misin04G036000	0.06845	5.34039	undirected
Misin01G013100 (undirected) Misin04G159500	0.0253733	6.36223	undirected
Misin01G013100 (undirected) Misin04G169700	0.100269	3.51688	undirected
Misin01G013100 (undirected) Misin04G175900	0.0575354	7.15566	undirected
Misin01G013100 (undirected) Misin04G190000	0.0375871	5.42092	undirected
Misin01G013100 (undirected) Misin04G201600	0.0245792	7.82696	undirected
Misin01G013100 (undirected) Misin04G246900	0.0905076	3.28098	undirected
Misin01G013100 (undirected) Misin04G248000	0.0201559	6.25865	undirected
Misin01G013100 (undirected) Misin04G259700	0.0564648	6.4441	undirected
Misin01G013100 (undirected) Misin04G265100	0.0366061	5.31503	undirected
Misin01G013100 (undirected) Misin04G276900	0.0209032	8.83258	undirected
Misin01G013100 (undirected) Misin04G313500	0.0783942	4.57743	undirected
Misin01G013100 (undirected) Misin04G324300	0.0341835	9.59401	undirected
Misin01G013100 (undirected) Misin04G325800	0.0915354	3.56756	undirected
Misin01G013100 (undirected) Misin04G333100	0.0568299	4.11966	undirected
Misin01G013100 (undirected) Misin04G335700	0.0756549	3.86476	undirected
Misin01G013100 (undirected) Misin04G338500	0.0881968	3.60908	undirected
Misin01G013100 (undirected) Misin04G368800	0.0403628	5.59396	undirected
Misin01G013100 (undirected) Misin04G370100	0.0650706	4.15499	undirected
Misin01G013100 (undirected) Misin04G392300	0.0339011	6.4964	undirected
Misin01G013100 (undirected) Misin04G394700	0.0206617	6.10904	undirected
Misin01G013100 (undirected) Misin04G406700	0.0637527	3.99238	undirected
Misin01G013100 (undirected) Misin05G098200	0.0772372	4.07342	undirected
Misin01G013100 (undirected) Misin05G103500	0.0403311	4.74861	undirected
Misin01G013100 (undirected) Misin05G117700	0.0274205	5.40638	undirected
Misin01G013100 (undirected) Misin05G118600	0.0402274	4.36033	undirected
Misin01G013100 (undirected) Misin05G136000	0.0479059	5.8079	undirected
Misin01G013100 (undirected) Misin05G160800	0.0326289	9.25867	undirected
Misin01G013100 (undirected) Misin05G220400	0.0975818	3.7864	undirected
Misin01G013100 (undirected) Misin05G249600	0.0889721	3.61641	undirected
Misin01G013100 (undirected) Misin05G265500	0.0222058	7.99344	undirected
Misin01G013100 (undirected) Misin05G308400	0.0591288	4.41619	undirected
Misin01G013100 (undirected) Misin05G318700	0.0923705	3.45532	undirected
Misin01G013100 (undirected) Misin05G327600	0.0634475	4.28057	undirected
Misin01G013100 (undirected) Misin05G385400	0.041285	7.25271	undirected
Misin01G013100 (undirected) Misin05G387200	0.0240762	6.36773	undirected
Misin01G013100 (undirected) Misin05G408100	0.0214661	6.25447	undirected
Misin01G013100 (undirected) Misin06G019200	0.0454034	4.42473	undirected
Misin01G013100 (undirected) Misin06G028900	0.0496404	5.60916	undirected
Misin01G013100 (undirected) Misin06G127200	0.118521	3.83885	undirected
Misin01G013100 (undirected) Misin06G140700	0.0375317	5.29636	undirected
Misin01G013100 (undirected) Misin06G150300	0.0773142	5.79984	undirected
Misin01G013100 (undirected) Misin06G171700	0.0235131	6.24268	undirected
Misin01G013100 (undirected) Misin06G219600	0.0533505	4.39124	undirected
Misin01G013100 (undirected) Misin06G221800	0.156248	3.29456	undirected
Misin01G013100 (undirected) Misin06G248000	0.0829143	4.13036	undirected
Misin01G013100 (undirected) Misin06G298600	0.1032	4.46973	undirected
Misin01G013100 (undirected) Misin06G304800	0.0886216	4.15357	undirected
Misin01G013100 (undirected) Misin06G304900	0.0259868	8.94288	undirected
Misin01G013100 (undirected) Misin06G322800	0.0547754	4.75705	undirected
Misin01G013100 (undirected) Misin06G327200	0.0479255	4.9684	undirected
Misin01G013100 (undirected) Misin06G361900	0.0390458	5.10187	undirected
Misin01G013100 (undirected) Misin06G398800	0.158774	4.43534	undirected
Misin01G013100 (undirected) Misin06G415600	0.168958	5.12956	undirected
Misin01G013100 (undirected) Misin07G046400	0.0379199	6.16787	undirected
Misin01G013100 (undirected) Misin07G051300	0.0335548	5.32742	undirected
Misin01G013100 (undirected) Misin07G075500	0.0614764	3.6745	undirected
Misin01G013100 (undirected) Misin07G123300	0.0330613	8.25501	undirected
Misin01G013100 (undirected) Misin07G128200	0.0438962	7.31666	undirected
Misin01G013100 (undirected) Misin07G130000	0.0457099	9.06529	undirected
Misin01G013100 (undirected) Misin07G130100	0.0339254	6.20123	undirected
Misin01G013100 (undirected) Misin07G130300	0.0395893	5.97837	undirected
Misin01G013100 (undirected) Misin07G144600	0.020477	9.33796	undirected
Misin01G013100 (undirected) Misin07G200800	0.0349978	12.4413	undirected
Misin01G013100 (undirected) Misin07G245500	0.0221183	9.06351	undirected
Misin01G013100 (undirected) Misin07G282200	0.0319967	5.58479	undirected
Misin01G013100 (undirected) Misin07G284500	0.118784	5.35847	undirected
Misin01G013100 (undirected) Misin07G290100	0.0749196	4.96238	undirected
Misin01G013100 (undirected) Misin07G291500	0.0895843	4.29027	undirected
Misin01G013100 (undirected) Misin07G301100	0.0747027	3.86168	undirected
Misin01G013100 (undirected) Misin07G317500	0.0467042	6.32247	undirected
Misin01G013100 (undirected) Misin07G320900	0.0691897	4.68196	undirected
Misin01G013100 (undirected) Misin07G347100	0.0352076	6.92283	undirected
Misin01G013100 (undirected) Misin07G386000	0.0713133	4.14938	undirected
Misin01G013100 (undirected) Misin07G413300	0.0270445	7.41901	undirected
Misin01G013100 (undirected) Misin07G430500	0.0560685	6.22561	undirected
Misin01G013100 (undirected) Misin07G441900	0.0868308	4.17083	undirected
Misin01G013100 (undirected) Misin07G472400	0.0631436	5.42344	undirected
Misin01G013100 (undirected) Misin07G473600	0.0383516	6.29333	undirected
Misin01G013100 (undirected) Misin07G487300	0.0619163	5.09263	undirected
Misin01G013100 (undirected) Misin07G489700	0.054428	4.69376	undirected
Misin01G013100 (undirected) Misin07G512600	0.0858781	4.89425	undirected
Misin01G013100 (undirected) Misin07G515600	0.022925	6.41961	undirected
Misin01G013100 (undirected) Misin07G521600	0.0407577	5.13597	undirected
Misin01G013100 (undirected) Misin07G527100	0.0211462	5.83251	undirected
Misin01G013100 (undirected) Misin07G543400	0.0523122	6.28659	undirected
Misin01G013100 (undirected) Misin08G046900	0.0676023	4.44612	undirected
Misin01G013100 (undirected) Misin08G051100	0.0349122	5.54964	undirected
Misin01G013100 (undirected) Misin08G086600	0.0709955	4.26676	undirected
Misin01G013100 (undirected) Misin08G107400	0.0906828	3.83395	undirected
Misin01G013100 (undirected) Misin08G138000	0.0451621	5.95148	undirected
Misin01G013100 (undirected) Misin08G181300	0.0284141	9.08422	undirected
Misin01G013100 (undirected) Misin08G181500	0.0442013	7.66917	undirected
Misin01G013100 (undirected) Misin08G182300	0.0556062	5.18012	undirected
Misin01G013100 (undirected) Misin08G227800	0.0565875	4.56281	undirected
Misin01G013100 (undirected) Misin08G234200	0.0413397	5.02205	undirected
Misin01G013100 (undirected) Misin08G239000	0.113931	5.33965	undirected
Misin01G013100 (undirected) Misin08G239100	0.0800401	5.03827	undirected
Misin01G013100 (undirected) Misin08G241800	0.122879	4.14482	undirected
Misin01G013100 (undirected) Misin08G248600	0.0207613	6.22755	undirected
Misin01G013100 (undirected) Misin08G254600	0.0414807	4.47737	undirected
Misin01G013100 (undirected) Misin08G280000	0.0638304	5.34324	undirected
Misin01G013100 (undirected) Misin08G280100	0.0243684	5.98806	undirected
Misin01G013100 (undirected) Misin08G284900	0.103175	5.01581	undirected
Misin01G013100 (undirected) Misin08G302300	0.0310488	7.62726	undirected
Misin01G013100 (undirected) Misin08G302400	0.0459888	7.45704	undirected
Misin01G013100 (undirected) Misin08G311600	0.0409696	4.73068	undirected
Misin01G013100 (undirected) Misin08G325400	0.02296	6.15529	undirected
Misin01G013100 (undirected) Misin09G019800	0.0550319	5.91323	undirected
Misin01G013100 (undirected) Misin09G020000	0.0736079	4.95232	undirected
Misin01G013100 (undirected) Misin09G079900	0.0603807	4.34575	undirected
Misin01G013100 (undirected) Misin09G141500	0.0453638	4.47296	undirected
Misin01G013100 (undirected) Misin09G141600	0.0523952	4.36278	undirected
Misin01G013100 (undirected) Misin09G141900	0.0319771	4.91282	undirected
Misin01G013100 (undirected) Misin09G154700	0.0249013	7.30492	undirected
Misin01G013100 (undirected) Misin10G026100	0.0209616	8.25241	undirected
Misin01G013100 (undirected) Misin10G073400	0.0205313	20.27	undirected
Misin01G013100 (undirected) Misin10G120100	0.0652561	6.13454	undirected
Misin01G013100 (undirected) Misin10G174500	0.0246188	6.1482	undirected
Misin01G013100 (undirected) Misin10G182600	0.0895475	3.7143	undirected
Misin01G013100 (undirected) Misin10G192200	0.0895945	4.78703	undirected
Misin01G013100 (undirected) Misin10G193200	0.036302	5.58391	undirected
Misin01G013100 (undirected) Misin10G200900	0.0223349	6.46944	undirected
Misin01G013100 (undirected) Misin11G041600	0.0359159	14.6465	undirected
Misin01G013100 (undirected) Misin11G067900	0.0747923	4.29273	undirected
Misin01G013100 (undirected) Misin11G077800	0.0640868	6.57294	undirected
Misin01G013100 (undirected) Misin11G100000	0.0786015	5.2842	undirected
Misin01G013100 (undirected) Misin11G125700	0.0215475	6.76703	undirected
Misin01G013100 (undirected) Misin11G160600	0.0451415	7.95026	undirected
Misin01G013100 (undirected) Misin11G172400	0.0835543	6.12227	undirected
Misin01G013100 (undirected) Misin11G180500	0.0905069	2.80906	undirected
Misin01G013100 (undirected) Misin11G181500	0.0472484	4.32254	undirected
Misin01G013100 (undirected) Misin11G183600	0.0419757	5.50325	undirected
Misin01G013100 (undirected) Misin11G184100	0.0290992	5.25143	undirected
Misin01G013100 (undirected) Misin11G192700	0.0262344	6.30769	undirected
Misin01G013100 (undirected) Misin11G210700	0.0441093	5.15252	undirected
Misin01G013100 (undirected) Misin11G213700	0.0417574	5.46309	undirected
Misin01G013100 (undirected) Misin11G226000	0.02553	9.02833	undirected
Misin01G013100 (undirected) Misin12G003300	0.0662587	3.60208	undirected
Misin01G013100 (undirected) Misin12G006700	0.0287463	8.62055	undirected
Misin01G013100 (undirected) Misin12G052600	0.0360785	5.84382	undirected
Misin01G013100 (undirected) Misin12G070800	0.123154	4.76466	undirected
Misin01G013100 (undirected) Misin12G082800	0.0353584	15.0403	undirected
Misin01G013100 (undirected) Misin12G084700	0.0342926	5.1564	undirected
Misin01G013100 (undirected) Misin12G095500	0.0759753	3.65759	undirected
Misin01G013100 (undirected) Misin12G099600	0.0251362	34.9741	undirected
Misin01G013100 (undirected) Misin12G164500	0.0553553	6.2996	undirected
Misin01G013100 (undirected) Misin12G165500	0.0364258	5.71371	undirected
Misin01G013100 (undirected) Misin12G192600	0.0608104	5.8095	undirected
Misin01G013100 (undirected) Misin12G196200	0.0219789	7.54237	undirected
Misin01G013100 (undirected) Misin12G204000	0.0462842	4.86428	undirected
Misin01G013100 (undirected) Misin12G205800	0.0271696	6.33021	undirected
Misin01G013100 (undirected) Misin12G214100	0.0379363	5.64824	undirected
Misin01G013100 (undirected) Misin12G224600	0.0677037	5.01624	undirected
Misin01G013100 (undirected) Misin12G272100	0.0307584	7.40343	undirected
Misin01G013100 (undirected) Misin12G276400	0.0888979	3.23545	undirected
Misin01G013100 (undirected) Misin13G004700	0.0224319	5.87249	undirected
Misin01G013100 (undirected) Misin13G050100	0.0318015	24.817	undirected
Misin01G013100 (undirected) Misin13G099100	0.0545941	6.81114	undirected
Misin01G013100 (undirected) Misin13G100500	0.0211007	5.35658	undirected
Misin01G013100 (undirected) Misin13G126800	0.0290196	5.80799	undirected
Misin01G013100 (undirected) Misin13G126900	0.0294115	5.94976	undirected
Misin01G013100 (undirected) Misin13G135900	0.133019	4.40388	undirected
Misin01G013100 (undirected) Misin13G144100	0.0232007	6.92876	undirected
Misin01G013100 (undirected) Misin13G182300	0.0444405	5.58209	undirected
Misin01G013100 (undirected) Misin13G188000	0.0337019	5.26818	undirected
Misin01G013100 (undirected) Misin14G028400	0.0800639	3.55184	undirected
Misin01G013100 (undirected) Misin14G034300	0.0401454	5.16725	undirected
Misin01G013100 (undirected) Misin14G057500	0.043259	6.40923	undirected
Misin01G013100 (undirected) Misin14G153600	0.0426378	8.53746	undirected
Misin01G013100 (undirected) Misin15G039600	0.0284577	5.48035	undirected
Misin01G013100 (undirected) Misin15G044200	0.104209	4.95065	undirected
Misin01G013100 (undirected) Misin15G055500	0.0428416	5.44138	undirected
Misin01G013100 (undirected) Misin15G073600	0.0561905	6.39839	undirected
Misin01G013100 (undirected) Misin15G078300	0.0419429	16.5173	undirected
Misin01G013100 (undirected) Misin15G142200	0.0237417	5.78576	undirected
Misin01G013100 (undirected) Misin15G151800	0.0221657	8.69971	undirected
Misin01G013100 (undirected) Misin15G169800	0.0384233	6.16824	undirected
Misin01G013100 (undirected) Misin15G194400	0.0320917	9.20877	undirected
Misin01G013100 (undirected) Misin15G195600	0.0226472	6.11252	undirected
Misin01G013100 (undirected) Misin15G207300	0.0316046	5.71154	undirected
Misin01G013100 (undirected) Misin16G039900	0.0412574	7.66496	undirected
Misin01G013100 (undirected) Misin16G064400	0.0920944	3.03645	undirected
Misin01G013100 (undirected) Misin16G123100	0.0254628	6.24582	undirected
Misin01G013100 (undirected) Misin16G132000	0.0425459	8.93118	undirected
Misin01G013100 (undirected) Misin16G138600	0.0333104	6.34021	undirected
Misin01G013100 (undirected) Misin16G141300	0.0518255	8.05766	undirected
Misin01G013100 (undirected) Misin16G145600	0.0478541	6.85086	undirected
Misin01G013100 (undirected) Misin16G147100	0.0487772	7.07841	undirected
Misin01G013100 (undirected) Misin16G149900	0.0553955	4.85681	undirected
Misin01G013100 (undirected) Misin16G171700	0.0304127	6.81762	undirected
Misin01G013100 (undirected) Misin16G189000	0.0210962	5.46878	undirected
Misin01G013100 (undirected) Misin16G205200	0.048205	4.62431	undirected
Misin01G013100 (undirected) Misin16G210500	0.0267454	11.5952	undirected
Misin01G013100 (undirected) Misin16G218600	0.0618291	8.15733	undirected
Misin01G013100 (undirected) Misin16G225500	0.0212057	6.2571	undirected
Misin01G013100 (undirected) Misin16G243700	0.0820764	4.36575	undirected
Misin01G013100 (undirected) Misin16G259500	0.029235	14.0859	undirected
Misin01G013100 (undirected) Misin17G030900	0.0724935	7.08194	undirected
Misin01G013100 (undirected) Misin17G055100	0.0460697	5.64002	undirected
Misin01G013100 (undirected) Misin17G082200	0.0503301	6.0548	undirected
Misin01G013100 (undirected) Misin17G132100	0.0371591	9.6106	undirected
Misin01G013100 (undirected) Misin17G139600	0.0542665	5.11005	undirected
Misin01G013100 (undirected) Misin17G175900	0.0526538	4.89576	undirected
Misin01G013100 (undirected) Misin17G204200	0.0203002	6.50746	undirected
Misin01G013100 (undirected) Misin17G208800	0.0649638	4.05437	undirected
Misin01G013100 (undirected) Misin17G208900	0.0805105	4.01996	undirected
Misin01G013100 (undirected) Misin17G217900	0.0287725	5.93085	undirected
Misin01G013100 (undirected) Misin17G219900	0.0230504	11.4737	undirected
Misin01G013100 (undirected) Misin17G222900	0.0880951	4.61929	undirected
Misin01G013100 (undirected) Misin17G238800	0.0955466	3.419	undirected
Misin01G013100 (undirected) Misin17G241500	0.0318231	5.81946	undirected
Misin01G013100 (undirected) Misin17G253300	0.0840459	4.12675	undirected
Misin01G013100 (undirected) Misin17G256300	0.0720164	4.1174	undirected
Misin01G013100 (undirected) Misin17G258000	0.0261011	12.2175	undirected
Misin01G013100 (undirected) Misin18G037100	0.0434945	5.53505	undirected
Misin01G013100 (undirected) Misin18G085500	0.0223406	11.9433	undirected
Misin01G013100 (undirected) Misin18G128300	0.0761033	3.8962	undirected
Misin01G013100 (undirected) Misin18G179600	0.103254	5.76594	undirected
Misin01G013100 (undirected) Misin18G200500	0.0274469	6.23078	undirected
Misin01G013100 (undirected) Misin18G217600	0.0436636	9.20405	undirected
Misin01G013100 (undirected) Misin18G227600	0.0426256	4.91506	undirected
Misin01G013100 (undirected) Misin18G229200	0.0284381	6.4758	undirected
Misin01G013100 (undirected) Misin18G246700	0.0547734	5.02927	undirected
Misin01G013100 (undirected) Misin18G248300	0.0257025	5.92284	undirected
Misin01G013100 (undirected) Misin18G274100	0.0581504	6.31251	undirected
Misin01G013100 (undirected) Misin19G010500	0.0810604	4.08619	undirected
Misin01G013100 (undirected) Misin19G044400	0.0492075	5.19511	undirected
Misin01G013100 (undirected) Misin19G074000	0.0279718	6.44326	undirected
Misin01G013100 (undirected) Misin19G081400	0.0293967	6.20495	undirected
Misin01G013100 (undirected) Misin19G148200	0.0323914	11.3907	undirected
Misin01G013100 (undirected) Misin19G171700	0.0481544	4.9045	undirected
Misin01G013100 (undirected) Misin19G183700	0.0439014	5.03842	undirected
Misin01G013100 (undirected) Misin19G189800	0.106312	3.63901	undirected
Misin01G013100 (undirected) Misin19G203200	0.0352654	7.03364	undirected
Misin01G013100 (undirected) Misin19G244100	0.0238612	16.707	undirected
Misin01G013100 (undirected) Misin19G275700	0.0497027	4.47266	undirected
Misin01G013100 (undirected) MisinT031400	0.0208108	8.66838	undirected
Misin01G013100 (undirected) MisinT041600	0.0402888	5.13838	undirected
Misin01G013100 (undirected) MisinT056200	0.0300311	7.47361	undirected
Misin01G013100 (undirected) MisinT079600	0.0661769	6.99935	undirected
Misin01G013100 (undirected) MisinT176000	0.0294664	5.94331	undirected
Misin01G013100 (undirected) MisinT187100	0.0918016	3.48753	undirected
Misin01G013100 (undirected) MisinT187300	0.0944878	2.80858	undirected
Misin01G013100 (undirected) MisinT202600	0.0218884	7.80705	undirected
Misin01G013100 (undirected) MisinT211000	0.0488298	6.45364	undirected
Misin01G013100 (undirected) MisinT215100	0.0535601	4.63073	undirected
Misin01G013100 (undirected) MisinT244800	0.0201031	6.05024	undirected
Misin01G013100 (undirected) MisinT318200	0.0582097	4.89324	undirected
Misin01G013100 (undirected) MisinT328700	0.028262	5.55962	undirected
Misin01G013100 (undirected) MisinT334000	0.112367	3.12981	undirected
Misin01G013100 (undirected) MisinT350200	0.0528173	5.631	undirected
Misin01G013100 (undirected) MisinT401900	0.0458179	6.74271	undirected
Misin01G013100 (undirected) MisinT414700	0.0454186	5.0448	undirected
Misin01G013100 (undirected) MisinT444300	0.0232336	6.39297	undirected
Misin01G013100 (undirected) MisinT457900	0.0297593	5.84824	undirected
Misin01G013100 (undirected) MisinT463000	0.0904256	4.18	undirected
Misin01G013100 (undirected) MisinT497300	0.0239568	7.13259	undirected
Misin01G013100 (undirected) MisinT509500	0.0818297	5.11023	undirected
Misin01G013100 (undirected) MisinT551800	0.0302012	7.13514	undirected
Misin01G013100 (undirected) MisinT579300	0.0336164	4.89026	undirected
Misin01G025400 (undirected) Misin01G026100	0.0307232	9.05051	undirected
Misin01G025400 (undirected) Misin01G026200	0.0457345	9.88515	undirected
Misin01G025400 (undirected) Misin01G043200	0.0208451	9.31436	undirected
Misin01G025400 (undirected) Misin01G044200	0.0328462	14.8618	undirected
Misin01G025400 (undirected) Misin01G044700	0.0363324	8.20734	undirected
Misin01G025400 (undirected) Misin01G045000	0.0254006	7.42149	undirected
Misin01G025400 (undirected) Misin01G045200	0.0300413	8.76563	undirected
Misin01G025400 (undirected) Misin01G070000	0.047781	12.4354	undirected
Misin01G025400 (undirected) Misin01G126900	0.0243932	9.94776	undirected
Misin01G025400 (undirected) Misin01G190300	0.0275045	10.8359	undirected
Misin01G025400 (undirected) Misin01G279000	0.0461532	7.48197	undirected
Misin01G025400 (undirected) Misin01G303900	0.0413622	8.98806	undirected
Misin01G025400 (undirected) Misin01G378300	0.0202931	4.88051	undirected
Misin01G025400 (undirected) Misin01G390300	0.0310263	11.1192	undirected
Misin01G025400 (undirected) Misin01G421500	0.04255	8.97476	undirected
Misin01G025400 (undirected) Misin01G443100	0.0300455	4.76038	undirected
Misin01G025400 (undirected) Misin02G012700	0.0402533	9.11591	undirected
Misin01G025400 (undirected) Misin02G027500	0.0454684	8.12455	undirected
Misin01G025400 (undirected) Misin02G053800	0.0287182	4.84645	undirected
Misin01G025400 (undirected) Misin02G055300	0.0334602	15.9975	undirected
Misin01G025400 (undirected) Misin02G079800	0.0206718	5.30811	undirected
Misin01G025400 (undirected) Misin02G113700	0.0250236	6.42497	undirected
Misin01G025400 (undirected) Misin02G115900	0.0209741	5.14014	undirected
Misin01G025400 (undirected) Misin02G162300	0.0224214	6.1279	undirected
Misin01G025400 (undirected) Misin02G255700	0.043981	16.8808	undirected
Misin01G025400 (undirected) Misin02G293600	0.0361446	9.58371	undirected
Misin01G025400 (undirected) Misin02G294000	0.0218912	12.9033	undirected
Misin01G025400 (undirected) Misin02G373500	0.0205162	12.581	undirected
Misin01G025400 (undirected) Misin02G418500	0.043033	9.80076	undirected
Misin01G025400 (undirected) Misin02G425000	0.0401193	8.96707	undirected
Misin01G025400 (undirected) Misin02G449700	0.0241008	5.34893	undirected
Misin01G025400 (undirected) Misin02G450100	0.0470553	9.68656	undirected
Misin01G025400 (undirected) Misin02G488900	0.0306519	15.4214	undirected
Misin01G025400 (undirected) Misin03G012800	0.0606356	8.0809	undirected
Misin01G025400 (undirected) Misin03G012900	0.0610843	8.06575	undirected
Misin01G025400 (undirected) Misin03G157100	0.0436428	8.85678	undirected
Misin01G025400 (undirected) Misin03G157400	0.0212734	17.8932	undirected
Misin01G025400 (undirected) Misin03G253100	0.0204952	25.9306	undirected
Misin01G025400 (undirected) Misin03G288500	0.0374017	14.8215	undirected
Misin01G025400 (undirected) Misin03G311600	0.0244727	8.31447	undirected
Misin01G025400 (undirected) Misin04G030800	0.0447434	9.54779	undirected
Misin01G025400 (undirected) Misin04G169500	0.0253978	5.02672	undirected
Misin01G025400 (undirected) Misin04G169700	0.0300035	6.46087	undirected
Misin01G025400 (undirected) Misin04G175900	0.0546294	11.1068	undirected
Misin01G025400 (undirected) Misin04G259700	0.0260437	12.6937	undirected
Misin01G025400 (undirected) Misin04G276900	0.0203505	17.5758	undirected
Misin01G025400 (undirected) Misin04G313500	0.0363957	9.38007	undirected
Misin01G025400 (undirected) Misin04G325800	0.0206123	9.272	undirected
Misin01G025400 (undirected) Misin04G335700	0.0211428	8.40998	undirected
Misin01G025400 (undirected) Misin04G368800	0.0224454	8.55552	undirected
Misin01G025400 (undirected) Misin05G033900	0.0207957	7.55678	undirected
Misin01G025400 (undirected) Misin05G098200	0.0283292	6.95882	undirected
Misin01G025400 (undirected) Misin05G136000	0.0423847	6.99719	undirected
Misin01G025400 (undirected) Misin05G220400	0.0298077	8.16317	undirected
Misin01G025400 (undirected) Misin05G308400	0.0225992	5.60304	undirected
Misin01G025400 (undirected) Misin05G318700	0.0273314	5.04057	undirected
Misin01G025400 (undirected) Misin05G385400	0.0211214	14.8304	undirected
Misin01G025400 (undirected) Misin05G408000	0.0209854	6.12082	undirected
Misin01G025400 (undirected) Misin06G026500	0.0340192	8.95887	undirected
Misin01G025400 (undirected) Misin06G028900	0.0328169	7.10819	undirected
Misin01G025400 (undirected) Misin06G127200	0.0311585	8.56637	undirected
Misin01G025400 (undirected) Misin06G140700	0.0247955	6.23356	undirected
Misin01G025400 (undirected) Misin06G150300	0.0426595	9.28123	undirected
Misin01G025400 (undirected) Misin06G219600	0.0224697	7.03799	undirected
Misin01G025400 (undirected) Misin06G221800	0.0359424	8.8779	undirected
Misin01G025400 (undirected) Misin06G248000	0.0247696	9.46597	undirected
Misin01G025400 (undirected) Misin06G298600	0.0283565	10.517	undirected
Misin01G025400 (undirected) Misin06G304800	0.0416061	8.06707	undirected
Misin01G025400 (undirected) Misin06G361900	0.0266384	6.01291	undirected
Misin01G025400 (undirected) Misin06G398800	0.0509172	10.0565	undirected
Misin01G025400 (undirected) Misin06G415600	0.0567805	11.2804	undirected
Misin01G025400 (undirected) Misin07G128200	0.0241699	16.5418	undirected
Misin01G025400 (undirected) Misin07G282200	0.0271646	4.77344	undirected
Misin01G025400 (undirected) Misin07G284500	0.0464982	10.026	undirected
Misin01G025400 (undirected) Misin07G290100	0.0304625	7.18702	undirected
Misin01G025400 (undirected) Misin07G317500	0.0378625	8.06453	undirected
Misin01G025400 (undirected) Misin07G386000	0.0312043	5.62724	undirected
Misin01G025400 (undirected) Misin07G413300	0.0254418	11.2575	undirected
Misin01G025400 (undirected) Misin07G441900	0.0200141	9.83989	undirected
Misin01G025400 (undirected) Misin07G472400	0.0408896	7.68827	undirected
Misin01G025400 (undirected) Misin07G473600	0.0244705	9.00193	undirected
Misin01G025400 (undirected) Misin07G487300	0.0299762	7.20377	undirected
Misin01G025400 (undirected) Misin07G489700	0.0520738	6.54762	undirected
Misin01G025400 (undirected) Misin07G512600	0.0439346	7.75687	undirected
Misin01G025400 (undirected) Misin07G521600	0.0324978	6.51013	undirected
Misin01G025400 (undirected) Misin07G543400	0.0426896	8.75561	undirected
Misin01G025400 (undirected) Misin07G543500	0.0229809	6.82866	undirected
Misin01G025400 (undirected) Misin08G086600	0.0322618	6.51272	undirected
Misin01G025400 (undirected) Misin08G182300	0.0495844	7.11437	undirected
Misin01G025400 (undirected) Misin08G239000	0.0377142	11.7392	undirected
Misin01G025400 (undirected) Misin08G239100	0.046068	7.38121	undirected
Misin01G025400 (undirected) Misin08G241800	0.0222486	10.9345	undirected
Misin01G025400 (undirected) Misin08G254600	0.0218981	7.76214	undirected
Misin01G025400 (undirected) Misin08G280000	0.0560296	7.13464	undirected
Misin01G025400 (undirected) Misin08G280100	0.0279135	6.02731	undirected
Misin01G025400 (undirected) Misin08G284900	0.0576602	9.24974	undirected
Misin01G025400 (undirected) Misin08G302300	0.028991	10.3824	undirected
Misin01G025400 (undirected) Misin08G302400	0.0253162	13.1932	undirected
Misin01G025400 (undirected) Misin09G019800	0.0389298	7.98469	undirected
Misin01G025400 (undirected) Misin10G182600	0.0351165	6.4289	undirected
Misin01G025400 (undirected) Misin10G192200	0.0318051	8.78741	undirected
Misin01G025400 (undirected) Misin10G193200	0.0317214	5.1821	undirected
Misin01G025400 (undirected) Misin11G100000	0.0544416	10.2607	undirected
Misin01G025400 (undirected) Misin11G160600	0.0406063	12.392	undirected
Misin01G025400 (undirected) Misin11G172400	0.0235424	14.5772	undirected
Misin01G025400 (undirected) Misin12G070800	0.0401591	10.9828	undirected
Misin01G025400 (undirected) Misin12G095500	0.0363245	6.09028	undirected
Misin01G025400 (undirected) Misin12G164500	0.0567895	8.57789	undirected
Misin01G025400 (undirected) Misin12G196200	0.0230346	7.91132	undirected
Misin01G025400 (undirected) Misin12G204000	0.0222771	5.92162	undirected
Misin01G025400 (undirected) Misin13G099100	0.0423519	9.67054	undirected
Misin01G025400 (undirected) Misin13G126900	0.0217674	7.06228	undirected
Misin01G025400 (undirected) Misin13G135900	0.0340066	9.2871	undirected
Misin01G025400 (undirected) Misin14G034300	0.0251713	6.45939	undirected
Misin01G025400 (undirected) Misin14G139400	0.025955	7.06505	undirected
Misin01G025400 (undirected) Misin15G039600	0.0323508	2.79912	undirected
Misin01G025400 (undirected) Misin15G044200	0.0330266	10.5513	undirected
Misin01G025400 (undirected) Misin15G055500	0.0287099	6.34121	undirected
Misin01G025400 (undirected) Misin15G073600	0.0342545	10.0795	undirected
Misin01G025400 (undirected) Misin15G169800	0.0376719	8.46432	undirected
Misin01G025400 (undirected) Misin16G039900	0.0286613	12.7434	undirected
Misin01G025400 (undirected) Misin16G147100	0.0419084	10.1498	undirected
Misin01G025400 (undirected) Misin16G149900	0.0227524	4.60066	undirected
Misin01G025400 (undirected) Misin16G189000	0.0296807	4.95006	undirected
Misin01G025400 (undirected) Misin16G218600	0.034632	12.703	undirected
Misin01G025400 (undirected) Misin16G225500	0.0219257	7.92513	undirected
Misin01G025400 (undirected) Misin17G030900	0.0550535	10.7839	undirected
Misin01G025400 (undirected) Misin17G082200	0.035169	7.64589	undirected
Misin01G025400 (undirected) Misin17G207800	0.0362282	5.43865	undirected
Misin01G025400 (undirected) Misin17G208800	0.0296642	5.76663	undirected
Misin01G025400 (undirected) Misin17G208900	0.0205886	4.75474	undirected
Misin01G025400 (undirected) Misin17G217900	0.0305238	7.13766	undirected
Misin01G025400 (undirected) Misin17G222900	0.026531	8.25679	undirected
Misin01G025400 (undirected) Misin17G238800	0.0334198	5.84699	undirected
Misin01G025400 (undirected) Misin17G241500	0.0269627	6.21134	undirected
Misin01G025400 (undirected) Misin18G179600	0.0331235	14.4687	undirected
Misin01G025400 (undirected) Misin18G200500	0.0371081	7.99459	undirected
Misin01G025400 (undirected) Misin18G229200	0.032501	7.03192	undirected
Misin01G025400 (undirected) Misin18G274100	0.0503366	8.90198	undirected
Misin01G025400 (undirected) Misin19G010500	0.0283863	7.72698	undirected
Misin01G025400 (undirected) Misin19G081400	0.0216901	6.53198	undirected
Misin01G025400 (undirected) Misin19G189800	0.0274772	7.62512	undirected
Misin01G025400 (undirected) MisinT079600	0.059645	9.59819	undirected
Misin01G025400 (undirected) MisinT211000	0.0263463	10.0696	undirected
Misin01G025400 (undirected) MisinT215100	0.0210348	5.52402	undirected
Misin01G025400 (undirected) MisinT244800	0.0219044	7.43217	undirected
Misin01G025400 (undirected) MisinT318200	0.02268	5.27171	undirected
Misin01G025400 (undirected) MisinT350200	0.0261581	7.46065	undirected
Misin01G025400 (undirected) MisinT401900	0.0410493	8.92613	undirected
Misin01G025400 (undirected) MisinT414700	0.0215548	5.28255	undirected
Misin01G025400 (undirected) MisinT497300	0.024254	9.46671	undirected
Misin01G025400 (undirected) MisinT509500	0.0454293	8.89365	undirected
Misin01G025400 (undirected) MisinT551800	0.028013	10.7965	undirected
Misin01G026100 (undirected) Misin01G026200	0.194935	2.65238	undirected
Misin01G026100 (undirected) Misin01G043200	0.0396787	5.2596	undirected
Misin01G026100 (undirected) Misin01G044200	0.112685	8.27678	undirected
Misin01G026100 (undirected) Misin01G044700	0.115345	3.45278	undirected
Misin01G026100 (undirected) Misin01G045000	0.0852271	3.93056	undirected
Misin01G026100 (undirected) Misin01G045200	0.0990498	3.93693	undirected
Misin01G026100 (undirected) Misin01G056100	0.0281301	12.9251	undirected
Misin01G026100 (undirected) Misin01G064400	0.0503008	4.94332	undirected
Misin01G026100 (undirected) Misin01G070000	0.130181	6.15713	undirected
Misin01G026100 (undirected) Misin01G070700	0.0259167	8.21831	undirected
Misin01G026100 (undirected) Misin01G072000	0.0344946	6.15018	undirected
Misin01G026100 (undirected) Misin01G072800	0.0555062	5.66326	undirected
Misin01G026100 (undirected) Misin01G101900	0.0760095	4.37994	undirected
Misin01G026100 (undirected) Misin01G114800	0.0669071	5.61457	undirected
Misin01G026100 (undirected) Misin01G126900	0.0655986	4.64837	undirected
Misin01G026100 (undirected) Misin01G140200	0.062927	5.6911	undirected
Misin01G026100 (undirected) Misin01G140400	0.0911042	4.20037	undirected
Misin01G026100 (undirected) Misin01G145200	0.130384	4.56381	undirected
Misin01G026100 (undirected) Misin01G149200	0.036481	9.05579	undirected
Misin01G026100 (undirected) Misin01G171000	0.0751713	5.69025	undirected
Misin01G026100 (undirected) Misin01G190300	0.0674269	6.24007	undirected
Misin01G026100 (undirected) Misin01G208100	0.0723102	5.96815	undirected
Misin01G026100 (undirected) Misin01G264200	0.0418194	11.3427	undirected
Misin01G026100 (undirected) Misin01G279000	0.116346	3.91245	undirected
Misin01G026100 (undirected) Misin01G297500	0.0405428	7.62171	undirected
Misin01G026100 (undirected) Misin01G302400	0.0615915	6.92331	undirected
Misin01G026100 (undirected) Misin01G303900	0.12731	3.79526	undirected
Misin01G026100 (undirected) Misin01G310800	0.0326887	10.0459	undirected
Misin01G026100 (undirected) Misin01G336900	0.0802337	4.49018	undirected
Misin01G026100 (undirected) Misin01G351100	0.0647971	6.42207	undirected
Misin01G026100 (undirected) Misin01G369400	0.0238573	28.1568	undirected
Misin01G026100 (undirected) Misin01G378300	0.0877415	4.79609	undirected
Misin01G026100 (undirected) Misin01G388400	0.0258632	9.24094	undirected
Misin01G026100 (undirected) Misin01G390300	0.141645	4.26891	undirected
Misin01G026100 (undirected) Misin01G398400	0.0458782	7.24872	undirected
Misin01G026100 (undirected) Misin01G402500	0.0256492	25.5304	undirected
Misin01G026100 (undirected) Misin01G410600	0.0524711	7.24676	undirected
Misin01G026100 (undirected) Misin01G421500	0.0810544	4.90448	undirected
Misin01G026100 (undirected) Misin01G443100	0.098923	4.75904	undirected
Misin01G026100 (undirected) Misin01G443300	0.0447724	5.74301	undirected
Misin01G026100 (undirected) Misin01G443400	0.0242783	17.4437	undirected
Misin01G026100 (undirected) Misin01G467600	0.129657	3.41014	undirected
Misin01G026100 (undirected) Misin01G494500	0.0255117	10.5033	undirected
Misin01G026100 (undirected) Misin01G511600	0.0384459	9.51477	undirected
Misin01G026100 (undirected) Misin02G007600	0.0325136	6.23428	undirected
Misin01G026100 (undirected) Misin02G012600	0.158742	3.63783	undirected
Misin01G026100 (undirected) Misin02G012700	0.172573	2.47297	undirected
Misin01G026100 (undirected) Misin02G027500	0.15651	3.44257	undirected
Misin01G026100 (undirected) Misin02G041500	0.0245331	14.5161	undirected
Misin01G026100 (undirected) Misin02G046400	0.0464029	6.31842	undirected
Misin01G026100 (undirected) Misin02G051000	0.0649358	4.74682	undirected
Misin01G026100 (undirected) Misin02G053200	0.0356337	9.1242	undirected
Misin01G026100 (undirected) Misin02G053800	0.0813628	4.64264	undirected
Misin01G026100 (undirected) Misin02G055300	0.103835	7.67879	undirected
Misin01G026100 (undirected) Misin02G072100	0.0373961	11.1031	undirected
Misin01G026100 (undirected) Misin02G076000	0.0885882	4.95732	undirected
Misin01G026100 (undirected) Misin02G079800	0.10229	4.33533	undirected
Misin01G026100 (undirected) Misin02G113700	0.111329	3.61132	undirected
Misin01G026100 (undirected) Misin02G115900	0.121411	4.3775	undirected
Misin01G026100 (undirected) Misin02G128700	0.0268217	8.15769	undirected
Misin01G026100 (undirected) Misin02G133600	0.078695	5.56367	undirected
Misin01G026100 (undirected) Misin02G134700	0.0400839	10.8545	undirected
Misin01G026100 (undirected) Misin02G134800	0.0745333	5.97036	undirected
Misin01G026100 (undirected) Misin02G162300	0.081169	4.80864	undirected
Misin01G026100 (undirected) Misin02G163700	0.0834008	7.38852	undirected
Misin01G026100 (undirected) Misin02G165300	0.0604154	4.97595	undirected
Misin01G026100 (undirected) Misin02G166700	0.0254323	9.45925	undirected
Misin01G026100 (undirected) Misin02G197100	0.0695232	5.46447	undirected
Misin01G026100 (undirected) Misin02G198900	0.0516419	4.36348	undirected
Misin01G026100 (undirected) Misin02G255700	0.12191	8.53804	undirected
Misin01G026100 (undirected) Misin02G276100	0.042273	7.60542	undirected
Misin01G026100 (undirected) Misin02G282200	0.0416155	7.13867	undirected
Misin01G026100 (undirected) Misin02G283000	0.0294376	7.7836	undirected
Misin01G026100 (undirected) Misin02G293600	0.107227	5.34996	undirected
Misin01G026100 (undirected) Misin02G294000	0.0880454	5.07776	undirected
Misin01G026100 (undirected) Misin02G312500	0.0557004	6.45504	undirected
Misin01G026100 (undirected) Misin02G326600	0.0467331	5.88591	undirected
Misin01G026100 (undirected) Misin02G328600	0.0494799	7.29133	undirected
Misin01G026100 (undirected) Misin02G349400	0.0667376	5.98187	undirected
Misin01G026100 (undirected) Misin02G363900	0.0208926	8.68115	undirected
Misin01G026100 (undirected) Misin02G369700	0.10882	2.90304	undirected
Misin01G026100 (undirected) Misin02G373500	0.094804	4.94405	undirected
Misin01G026100 (undirected) Misin02G388600	0.0685975	5.78019	undirected
Misin01G026100 (undirected) Misin02G391800	0.0300037	162.101	undirected
Misin01G026100 (undirected) Misin02G407600	0.0490887	5.9234	undirected
Misin01G026100 (undirected) Misin02G407700	0.0685568	5.67206	undirected
Misin01G026100 (undirected) Misin02G418500	0.0935723	5.33116	undirected
Misin01G026100 (undirected) Misin02G424200	0.0354578	7.99723	undirected
Misin01G026100 (undirected) Misin02G424700	0.032519	6.6358	undirected
Misin01G026100 (undirected) Misin02G425000	0.119404	4.61967	undirected
Misin01G026100 (undirected) Misin02G427000	0.102922	4.72087	undirected
Misin01G026100 (undirected) Misin02G449700	0.073783	4.47953	undirected
Misin01G026100 (undirected) Misin02G450100	0.177483	4.48959	undirected
Misin01G026100 (undirected) Misin02G450200	0.0212228	10.3488	undirected
Misin01G026100 (undirected) Misin02G450300	0.064643	6.89527	undirected
Misin01G026100 (undirected) Misin02G458100	0.0338471	10.8262	undirected
Misin01G026100 (undirected) Misin02G487800	0.0237992	8.61355	undirected
Misin01G026100 (undirected) Misin02G488900	0.0964946	6.65492	undirected
Misin01G026100 (undirected) Misin02G507100	0.0375751	7.43948	undirected
Misin01G026100 (undirected) Misin03G000500	0.0463969	4.63552	undirected
Misin01G026100 (undirected) Misin03G000600	0.0398161	6.04124	undirected
Misin01G026100 (undirected) Misin03G012800	0.091032	5.3257	undirected
Misin01G026100 (undirected) Misin03G012900	0.0959796	5.33535	undirected
Misin01G026100 (undirected) Misin03G122200	0.0482763	6.33882	undirected
Misin01G026100 (undirected) Misin03G145900	0.0485106	6.51777	undirected
Misin01G026100 (undirected) Misin03G152300	0.0617275	5.64447	undirected
Misin01G026100 (undirected) Misin03G152400	0.0511861	4.82965	undirected
Misin01G026100 (undirected) Misin03G153900	0.0746405	6.19208	undirected
Misin01G026100 (undirected) Misin03G157100	0.0857215	5.24071	undirected
Misin01G026100 (undirected) Misin03G157400	0.0592336	8.3348	undirected
Misin01G026100 (undirected) Misin03G167800	0.0469541	7.90357	undirected
Misin01G026100 (undirected) Misin03G217300	0.0213188	36.1987	undirected
Misin01G026100 (undirected) Misin03G236500	0.0513215	8.28786	undirected
Misin01G026100 (undirected) Misin03G238100	0.0417148	4.72931	undirected
Misin01G026100 (undirected) Misin03G244400	0.104043	4.57193	undirected
Misin01G026100 (undirected) Misin03G253100	0.0394728	16.7989	undirected
Misin01G026100 (undirected) Misin03G286800	0.0274266	6.37743	undirected
Misin01G026100 (undirected) Misin03G288500	0.0979868	7.76468	undirected
Misin01G026100 (undirected) Misin03G293000	0.0444831	7.17708	undirected
Misin01G026100 (undirected) Misin03G305600	0.0259323	9.2198	undirected
Misin01G026100 (undirected) Misin03G308000	0.0669835	6.51582	undirected
Misin01G026100 (undirected) Misin03G311600	0.108162	3.90208	undirected
Misin01G026100 (undirected) Misin03G315900	0.0674507	5.369	undirected
Misin01G026100 (undirected) Misin03G316900	0.0519803	5.85089	undirected
Misin01G026100 (undirected) Misin03G321300	0.0520728	6.62277	undirected
Misin01G026100 (undirected) Misin03G321800	0.0813079	5.06768	undirected
Misin01G026100 (undirected) Misin03G331000	0.0824216	4.745	undirected
Misin01G026100 (undirected) Misin04G030800	0.128009	3.83367	undirected
Misin01G026100 (undirected) Misin04G035200	0.0492315	6.77029	undirected
Misin01G026100 (undirected) Misin04G036000	0.0311955	12.342	undirected
Misin01G026100 (undirected) Misin04G128500	0.0451187	5.90031	undirected
Misin01G026100 (undirected) Misin04G159500	0.0900336	4.35709	undirected
Misin01G026100 (undirected) Misin04G169500	0.0458739	5.37373	undirected
Misin01G026100 (undirected) Misin04G169700	0.0780578	4.78154	undirected
Misin01G026100 (undirected) Misin04G175900	0.146387	4.73902	undirected
Misin01G026100 (undirected) Misin04G190000	0.103635	4.53378	undirected
Misin01G026100 (undirected) Misin04G229500	0.0242074	8.3699	undirected
Misin01G026100 (undirected) Misin04G246900	0.061673	6.38121	undirected
Misin01G026100 (undirected) Misin04G248000	0.0445294	4.78294	undirected
Misin01G026100 (undirected) Misin04G259700	0.0776126	6.13524	undirected
Misin01G026100 (undirected) Misin04G265100	0.0481199	7.39424	undirected
Misin01G026100 (undirected) Misin04G276900	0.0402995	11.4795	undirected
Misin01G026100 (undirected) Misin04G313500	0.0885753	5.85006	undirected
Misin01G026100 (undirected) Misin04G324300	0.043111	10.8444	undirected
Misin01G026100 (undirected) Misin04G325800	0.0591516	6.92095	undirected
Misin01G026100 (undirected) Misin04G330600	0.0229378	12.375	undirected
Misin01G026100 (undirected) Misin04G330700	0.0424226	7.44886	undirected
Misin01G026100 (undirected) Misin04G333100	0.0733625	6.00149	undirected
Misin01G026100 (undirected) Misin04G335700	0.0614898	6.90078	undirected
Misin01G026100 (undirected) Misin04G338500	0.0780021	4.63489	undirected
Misin01G026100 (undirected) Misin04G368800	0.0766834	4.09463	undirected
Misin01G026100 (undirected) Misin04G370100	0.0382174	7.65523	undirected
Misin01G026100 (undirected) Misin04G392300	0.0624963	6.55504	undirected
Misin01G026100 (undirected) Misin04G394700	0.0992824	4.38411	undirected
Misin01G026100 (undirected) Misin04G406700	0.0648631	6.07379	undirected
Misin01G026100 (undirected) Misin05G033900	0.0476887	5.06729	undirected
Misin01G026100 (undirected) Misin05G062800	0.0933808	4.66947	undirected
Misin01G026100 (undirected) Misin05G098200	0.0740323	4.685	undirected
Misin01G026100 (undirected) Misin05G103500	0.0843901	5.33562	undirected
Misin01G026100 (undirected) Misin05G117700	0.0458929	5.65476	undirected
Misin01G026100 (undirected) Misin05G118600	0.0434794	5.99687	undirected
Misin01G026100 (undirected) Misin05G136000	0.134544	3.60291	undirected
Misin01G026100 (undirected) Misin05G160800	0.0881987	6.42967	undirected
Misin01G026100 (undirected) Misin05G220400	0.0863332	5.19342	undirected
Misin01G026100 (undirected) Misin05G249600	0.0890218	4.89419	undirected
Misin01G026100 (undirected) Misin05G306700	0.0224458	14.9305	undirected
Misin01G026100 (undirected) Misin05G308400	0.0857082	4.74245	undirected
Misin01G026100 (undirected) Misin05G318500	0.0260563	12.0374	undirected
Misin01G026100 (undirected) Misin05G318700	0.0602126	5.57902	undirected
Misin01G026100 (undirected) Misin05G327600	0.0327808	6.48793	undirected
Misin01G026100 (undirected) Misin05G341300	0.0298592	7.86103	undirected
Misin01G026100 (undirected) Misin05G385400	0.0705176	6.69498	undirected
Misin01G026100 (undirected) Misin05G408000	0.0642866	4.47735	undirected
Misin01G026100 (undirected) Misin05G408100	0.0629915	4.66114	undirected
Misin01G026100 (undirected) Misin06G013300	0.0551102	5.56076	undirected
Misin01G026100 (undirected) Misin06G019200	0.0718058	5.0737	undirected
Misin01G026100 (undirected) Misin06G026500	0.0867658	4.08414	undirected
Misin01G026100 (undirected) Misin06G028900	0.127205	3.50148	undirected
Misin01G026100 (undirected) Misin06G070400	0.0245226	7.81873	undirected
Misin01G026100 (undirected) Misin06G090200	0.0280922	7.22525	undirected
Misin01G026100 (undirected) Misin06G127200	0.10286	4.95559	undirected
Misin01G026100 (undirected) Misin06G140700	0.0824027	3.98261	undirected
Misin01G026100 (undirected) Misin06G150300	0.113544	3.14402	undirected
Misin01G026100 (undirected) Misin06G171700	0.021751	8.60321	undirected
Misin01G026100 (undirected) Misin06G172500	0.0566559	5.464	undirected
Misin01G026100 (undirected) Misin06G219600	0.0734457	4.17638	undirected
Misin01G026100 (undirected) Misin06G221800	0.0944605	6.07812	undirected
Misin01G026100 (undirected) Misin06G248000	0.0660575	6.19713	undirected
Misin01G026100 (undirected) Misin06G268700	0.0249069	9.63287	undirected
Misin01G026100 (undirected) Misin06G277400	0.0298318	10.9157	undirected
Misin01G026100 (undirected) Misin06G288300	0.031013	5.74351	undirected
Misin01G026100 (undirected) Misin06G290000	0.0283194	9.82904	undirected
Misin01G026100 (undirected) Misin06G297700	0.075679	4.47167	undirected
Misin01G026100 (undirected) Misin06G298600	0.0705458	6.64386	undirected
Misin01G026100 (undirected) Misin06G304800	0.0670835	5.71909	undirected
Misin01G026100 (undirected) Misin06G304900	0.0436549	10.0646	undirected
Misin01G026100 (undirected) Misin06G322800	0.0360724	8.29348	undirected
Misin01G026100 (undirected) Misin06G327200	0.0623664	5.44239	undirected
Misin01G026100 (undirected) Misin06G356400	0.0335077	7.97267	undirected
Misin01G026100 (undirected) Misin06G360800	0.020526	18.6085	undirected
Misin01G026100 (undirected) Misin06G361900	0.0798246	4.07901	undirected
Misin01G026100 (undirected) Misin06G375000	0.0570463	5.06702	undirected
Misin01G026100 (undirected) Misin06G380000	0.0296882	9.89483	undirected
Misin01G026100 (undirected) Misin06G398800	0.13386	5.8034	undirected
Misin01G026100 (undirected) Misin06G415600	0.151668	6.22777	undirected
Misin01G026100 (undirected) Misin07G046400	0.065534	7.14767	undirected
Misin01G026100 (undirected) Misin07G051300	0.0535133	5.81326	undirected
Misin01G026100 (undirected) Misin07G064500	0.0383566	6.62656	undirected
Misin01G026100 (undirected) Misin07G068800	0.0272583	7.86532	undirected
Misin01G026100 (undirected) Misin07G075500	0.0560138	6.08754	undirected
Misin01G026100 (undirected) Misin07G123200	0.0296187	6.1697	undirected
Misin01G026100 (undirected) Misin07G123300	0.0422396	10.282	undirected
Misin01G026100 (undirected) Misin07G128200	0.0463147	12.0018	undirected
Misin01G026100 (undirected) Misin07G130100	0.0206842	10.8041	undirected
Misin01G026100 (undirected) Misin07G130300	0.0323927	10.8216	undirected
Misin01G026100 (undirected) Misin07G144600	0.0865567	4.58714	undirected
Misin01G026100 (undirected) Misin07G187700	0.0310551	10.1777	undirected
Misin01G026100 (undirected) Misin07G215400	0.0752045	4.72872	undirected
Misin01G026100 (undirected) Misin07G244100	0.0238487	13.9439	undirected
Misin01G026100 (undirected) Misin07G245500	0.0703796	5.2431	undirected
Misin01G026100 (undirected) Misin07G275400	0.0424591	6.17216	undirected
Misin01G026100 (undirected) Misin07G282200	0.0940823	4.56308	undirected
Misin01G026100 (undirected) Misin07G284500	0.164944	4.83331	undirected
Misin01G026100 (undirected) Misin07G290100	0.141042	3.33564	undirected
Misin01G026100 (undirected) Misin07G291500	0.0605725	6.01314	undirected
Misin01G026100 (undirected) Misin07G293200	0.0229491	9.02283	undirected
Misin01G026100 (undirected) Misin07G301100	0.0706619	4.83349	undirected
Misin01G026100 (undirected) Misin07G317500	0.157629	3.40479	undirected
Misin01G026100 (undirected) Misin07G320900	0.0737822	5.26507	undirected
Misin01G026100 (undirected) Misin07G347100	0.0319649	9.32872	undirected
Misin01G026100 (undirected) Misin07G386000	0.0892601	4.23141	undirected
Misin01G026100 (undirected) Misin07G413300	0.0581797	4.83893	undirected
Misin01G026100 (undirected) Misin07G426300	0.0508951	5.61805	undirected
Misin01G026100 (undirected) Misin07G430500	0.0290709	12.7617	undirected
Misin01G026100 (undirected) Misin07G441900	0.0712821	6.59023	undirected
Misin01G026100 (undirected) Misin07G447000	0.0213678	9.75676	undirected
Misin01G026100 (undirected) Misin07G453600	0.0649119	4.73198	undirected
Misin01G026100 (undirected) Misin07G472400	0.144281	3.39885	undirected
Misin01G026100 (undirected) Misin07G473300	0.0658863	4.8034	undirected
Misin01G026100 (undirected) Misin07G473400	0.063997	4.80697	undirected
Misin01G026100 (undirected) Misin07G473600	0.0925839	3.44252	undirected
Misin01G026100 (undirected) Misin07G479600	0.0647416	5.76344	undirected
Misin01G026100 (undirected) Misin07G487300	0.134842	3.20219	undirected
Misin01G026100 (undirected) Misin07G489700	0.0946048	3.83488	undirected
Misin01G026100 (undirected) Misin07G489800	0.0333392	7.7715	undirected
Misin01G026100 (undirected) Misin07G500500	0.0217672	11.8854	undirected
Misin01G026100 (undirected) Misin07G512600	0.106515	4.01598	undirected
Misin01G026100 (undirected) Misin07G515600	0.0248648	8.79668	undirected
Misin01G026100 (undirected) Misin07G521600	0.107046	3.62814	undirected
Misin01G026100 (undirected) Misin07G527100	0.040395	6.46271	undirected
Misin01G026100 (undirected) Misin07G543400	0.141646	3.51718	undirected
Misin01G026100 (undirected) Misin07G543500	0.102198	4.0859	undirected
Misin01G026100 (undirected) Misin08G046900	0.0691906	6.86346	undirected
Misin01G026100 (undirected) Misin08G051100	0.0215685	9.56571	undirected
Misin01G026100 (undirected) Misin08G081300	0.0470502	6.14155	undirected
Misin01G026100 (undirected) Misin08G086600	0.107527	3.62048	undirected
Misin01G026100 (undirected) Misin08G107400	0.0548725	5.98649	undirected
Misin01G026100 (undirected) Misin08G138000	0.044271	7.75465	undirected
Misin01G026100 (undirected) Misin08G158900	0.0282002	68.2764	undirected
Misin01G026100 (undirected) Misin08G181300	0.0207369	12.4442	undirected
Misin01G026100 (undirected) Misin08G181500	0.0369021	9.92517	undirected
Misin01G026100 (undirected) Misin08G182300	0.116659	3.68585	undirected
Misin01G026100 (undirected) Misin08G227800	0.0372257	7.90961	undirected
Misin01G026100 (undirected) Misin08G233800	0.0240463	11.6559	undirected
Misin01G026100 (undirected) Misin08G234200	0.0695486	5.31165	undirected
Misin01G026100 (undirected) Misin08G234700	0.0296561	9.84099	undirected
Misin01G026100 (undirected) Misin08G239000	0.149588	5.87934	undirected
Misin01G026100 (undirected) Misin08G239100	0.132989	3.67653	undirected
Misin01G026100 (undirected) Misin08G241800	0.0904307	6.61053	undirected
Misin01G026100 (undirected) Misin08G246400	0.0320964	7.93992	undirected
Misin01G026100 (undirected) Misin08G248600	0.0713184	5.17266	undirected
Misin01G026100 (undirected) Misin08G254600	0.0462387	5.51234	undirected
Misin01G026100 (undirected) Misin08G260000	0.0363594	8.23236	undirected
Misin01G026100 (undirected) Misin08G272300	0.057211	5.0628	undirected
Misin01G026100 (undirected) Misin08G280000	0.137599	3.64897	undirected
Misin01G026100 (undirected) Misin08G280100	0.0863624	4.15931	undirected
Misin01G026100 (undirected) Misin08G284900	0.129712	4.72338	undirected
Misin01G026100 (undirected) Misin08G302300	0.109919	4.24748	undirected
Misin01G026100 (undirected) Misin08G302400	0.0912122	5.46493	undirected
Misin01G026100 (undirected) Misin08G302600	0.0295761	8.1402	undirected
Misin01G026100 (undirected) Misin08G311600	0.0497591	6.05912	undirected
Misin01G026100 (undirected) Misin08G322400	0.0492627	7.38063	undirected
Misin01G026100 (undirected) Misin08G323600	0.0575404	6.05259	undirected
Misin01G026100 (undirected) Misin08G325400	0.0685406	5.63708	undirected
Misin01G026100 (undirected) Misin09G017700	0.084803	5.80111	undirected
Misin01G026100 (undirected) Misin09G019800	0.140468	3.46549	undirected
Misin01G026100 (undirected) Misin09G020000	0.0416298	7.2356	undirected
Misin01G026100 (undirected) Misin09G079900	0.0689897	5.07033	undirected
Misin01G026100 (undirected) Misin09G102400	0.0540289	5.95757	undirected
Misin01G026100 (undirected) Misin09G128500	0.0227122	437.405	undirected
Misin01G026100 (undirected) Misin09G141500	0.0643886	4.94676	undirected
Misin01G026100 (undirected) Misin09G141600	0.0589838	5.5936	undirected
Misin01G026100 (undirected) Misin09G141900	0.0502304	5.44188	undirected
Misin01G026100 (undirected) Misin09G194400	0.0246497	5.87387	undirected
Misin01G026100 (undirected) Misin10G026100	0.0672681	4.46421	undirected
Misin01G026100 (undirected) Misin10G120100	0.0292257	10.1979	undirected
Misin01G026100 (undirected) Misin10G121700	0.0388404	5.87166	undirected
Misin01G026100 (undirected) Misin10G174500	0.023609	10.16	undirected
Misin01G026100 (undirected) Misin10G182600	0.0841336	4.43065	undirected
Misin01G026100 (undirected) Misin10G192200	0.110418	4.21678	undirected
Misin01G026100 (undirected) Misin10G193200	0.104716	4.36311	undirected
Misin01G026100 (undirected) Misin10G200900	0.0788963	6.13167	undirected
Misin01G026100 (undirected) Misin11G067900	0.0600544	6.22888	undirected
Misin01G026100 (undirected) Misin11G074400	0.0628142	6.79798	undirected
Misin01G026100 (undirected) Misin11G077800	0.0329787	12.7275	undirected
Misin01G026100 (undirected) Misin11G100000	0.0752718	6.39954	undirected
Misin01G026100 (undirected) Misin11G125700	0.020578	9.64735	undirected
Misin01G026100 (undirected) Misin11G148100	0.0336331	10.1202	undirected
Misin01G026100 (undirected) Misin11G160600	0.142558	4.91784	undirected
Misin01G026100 (undirected) Misin11G172400	0.069242	8.13125	undirected
Misin01G026100 (undirected) Misin11G180500	0.0413712	6.65412	undirected
Misin01G026100 (undirected) Misin11G181500	0.0463291	5.82497	undirected
Misin01G026100 (undirected) Misin11G182200	0.0212233	10.0769	undirected
Misin01G026100 (undirected) Misin11G183600	0.0397498	8.24891	undirected
Misin01G026100 (undirected) Misin11G184100	0.042959	5.66709	undirected
Misin01G026100 (undirected) Misin11G189300	0.0756908	5.10488	undirected
Misin01G026100 (undirected) Misin11G192700	0.0290248	7.24313	undirected
Misin01G026100 (undirected) Misin11G210700	0.0253664	10.8355	undirected
Misin01G026100 (undirected) Misin11G213700	0.0844288	4.79566	undirected
Misin01G026100 (undirected) Misin11G247200	0.0578259	7.00322	undirected
Misin01G026100 (undirected) Misin11G257300	0.0208619	15.0938	undirected
Misin01G026100 (undirected) Misin12G003300	0.0450594	6.39564	undirected
Misin01G026100 (undirected) Misin12G052600	0.058483	4.83246	undirected
Misin01G026100 (undirected) Misin12G070800	0.11903	6.46795	undirected
Misin01G026100 (undirected) Misin12G079400	0.0814577	4.93915	undirected
Misin01G026100 (undirected) Misin12G084700	0.0270425	8.39473	undirected
Misin01G026100 (undirected) Misin12G095500	0.0696265	5.12351	undirected
Misin01G026100 (undirected) Misin12G111900	0.0208531	10.3007	undirected
Misin01G026100 (undirected) Misin12G162200	0.0213465	11.0756	undirected
Misin01G026100 (undirected) Misin12G164500	0.172556	3.42202	undirected
Misin01G026100 (undirected) Misin12G165500	0.0308304	8.33666	undirected
Misin01G026100 (undirected) Misin12G192600	0.0225478	10.3575	undirected
Misin01G026100 (undirected) Misin12G196200	0.108993	4.0175	undirected
Misin01G026100 (undirected) Misin12G204000	0.0818243	4.23323	undirected
Misin01G026100 (undirected) Misin12G205800	0.0260875	10.3579	undirected
Misin01G026100 (undirected) Misin12G213600	0.0200594	12.4547	undirected
Misin01G026100 (undirected) Misin12G224600	0.0391798	9.38535	undirected
Misin01G026100 (undirected) Misin12G266800	0.0228586	10.2997	undirected
Misin01G026100 (undirected) Misin12G272100	0.0292135	13.4859	undirected
Misin01G026100 (undirected) Misin12G276400	0.0676905	6.1197	undirected
Misin01G026100 (undirected) Misin13G004700	0.109699	5.27926	undirected
Misin01G026100 (undirected) Misin13G061700	0.0620342	7.03083	undirected
Misin01G026100 (undirected) Misin13G099100	0.174613	3.78117	undirected
Misin01G026100 (undirected) Misin13G100500	0.0379773	6.6119	undirected
Misin01G026100 (undirected) Misin13G114200	0.0890717	6.1119	undirected
Misin01G026100 (undirected) Misin13G114300	0.0621223	6.92215	undirected
Misin01G026100 (undirected) Misin13G126800	0.0612718	4.31676	undirected
Misin01G026100 (undirected) Misin13G126900	0.0853428	3.86755	undirected
Misin01G026100 (undirected) Misin13G135900	0.125661	5.38169	undirected
Misin01G026100 (undirected) Misin13G139600	0.0725123	4.43644	undirected
Misin01G026100 (undirected) Misin13G144100	0.0454822	6.25237	undirected
Misin01G026100 (undirected) Misin13G163400	0.0546034	7.37381	undirected
Misin01G026100 (undirected) Misin13G182300	0.0213559	10.3265	undirected
Misin01G026100 (undirected) Misin13G188000	0.0495841	6.45173	undirected
Misin01G026100 (undirected) Misin14G028400	0.0544128	5.81619	undirected
Misin01G026100 (undirected) Misin14G034300	0.103724	3.69553	undirected
Misin01G026100 (undirected) Misin14G057500	0.0813267	4.63337	undirected
Misin01G026100 (undirected) Misin14G139400	0.0870676	4.23146	undirected
Misin01G026100 (undirected) Misin14G153600	0.0716612	10.4899	undirected
Misin01G026100 (undirected) Misin15G039600	0.0498117	6.85096	undirected
Misin01G026100 (undirected) Misin15G044200	0.0912971	6.35263	undirected
Misin01G026100 (undirected) Misin15G046300	0.0215997	12.7544	undirected
Misin01G026100 (undirected) Misin15G055500	0.105305	3.92788	undirected
Misin01G026100 (undirected) Misin15G073600	0.127642	4.1248	undirected
Misin01G026100 (undirected) Misin15G142200	0.0547848	5.43985	undirected
Misin01G026100 (undirected) Misin15G169800	0.0930871	3.89253	undirected
Misin01G026100 (undirected) Misin15G194400	0.0567991	10.3985	undirected
Misin01G026100 (undirected) Misin15G195600	0.0286087	7.09112	undirected
[truncated: 94,454 more rows]
