# Supplementary material for: Genome biology of the paleotetraploid perennial biomass crop Miscanthus
Source: Nat Commun. 2020 Oct 28;11:5442. doi: 10.1038/s41467-020-18923-6 (PMC7595124; doi:10.1038/s41467-020-18923-6)
Supplement: Supplementary file 14 — Supplementary Data 10 [file 41467_2020_18923_MOESM14_ESM.txt]

code	ReadGroup	mergedVCF ID	NCBI accession number	Species	Individual name	ploidy	Latitude	Longitude	Origin	Genetic group
a4CR01	2209185	2209185.variant2	SAMN02209185	Miscanthus sacchariflorus	KMS053	4x	35.4168	129.0637	South Korea: Gyeongsangnam-do	N China/Korea/Russia tetraploids M. sacchariflorus
a4CR02	2209186	2209186.variant2	SAMN02209186	Miscanthus sacchariflorus	KMS062	4x	36.3393	129.0613	South Korea: Gyeongsangbuk-do	N China/Korea/Russia tetraploids M. sacchariflorus
O01	2209187	2209187.variant	SAMN02209187	Miscanthus sacchariflorus	UI10-00008	2x	no	no	no	Korea/NE China/Russia diploids M. sacchariflorus
x2n01	2209189	2209189.variant2	SAMN02209189	Miscanthus x giganteus	UI10-00072	2x	no	no	no	M. xgiganteus (2x x 2x)
O03	2209190	2209190.variant2	SAMN02209190	Miscanthus sinensis	UI10-00040	2x	no	no	no	Ornamental M. sinensis
O04	2209191	2209191.variant2	SAMN02209191	Miscanthus sinensis	UI10-00074	2x	no	no	no	Ornamental M. sinensis
O05	2209192	2209192.variant2	SAMN02209192	Miscanthus sinensis	UI10-00035	2x	no	no	no	Ornamental M. sinensis
O06	2209193	2209193.variant2	SAMN02209193	Miscanthus sinensis	UI10-00021	2x	no	no	no	Ornamental M. sinensis
O07	2209194	2209194.variant2	SAMN02209194	Miscanthus sinensis	UI12-00001	2x	no	no	no	Ornamental M. sinensis
O08	2209195	2209195.variant2	SAMN02209195	Miscanthus sinensis	UI10-00042	2x	no	no	no	Ornamental M. sinensis
O09	2209196	2209196.variant2	SAMN02209196	Miscanthus sinensis	UI10-00104	2x	no	no	no	Ornamental M. sinensis
O10	2209197	2209197.variant2	SAMN02209197	Miscanthus sinensis	UI10-00089	2x	no	no	no	Ornamental M. sinensis
O11	2209198	2209198.variant2	SAMN02209198	Miscanthus sinensis	UI10-00057	2x	no	no	no	Ornamental M. sinensis
O12	2209199	2209199.variant2	SAMN02209199	Miscanthus sinensis	UI10-00081	2x	no	no	no	Ornamental M. sinensis
O13	2209200	2209200.variant2	SAMN02209200	Miscanthus sinensis	UI10-00058	2x	no	no	no	Ornamental M. sinensis
O14	2209201	2209201.variant2	SAMN02209201	Miscanthus sinensis	UI11-00009	2x	no	no	no	Ornamental M. sinensis
O15	2209202	2209202.variant2	SAMN02209202	Miscanthus sinensis	UI10-00078	2x	no	no	no	Ornamental M. sinensis
O16	2209203	2209203.variant2	SAMN02209203	Miscanthus sinensis	UI10-00027	2x	no	no	no	Ornamental M. sinensis
O17	2209204	2209204.variant2	SAMN02209204	Miscanthus sinensis	UI10-00064	2x	no	no	no	Ornamental M. sinensis
O18	2209205	2209205.variant2	SAMN02209205	Miscanthus sinensis	UI10-00096	2x	no	no	no	Ornamental M. sinensis
O19	2209206	2209206.variant2	SAMN02209206	Miscanthus sinensis	UI10-00031	2x	no	no	no	Ornamental M. sinensis
O20	2209207	2209207.variant2	SAMN02209207	Miscanthus sinensis	UI10-00039	2x	no	no	no	Ornamental M. sinensis
O21	2209208	2209208.variant2	SAMN02209208	Miscanthus sinensis	UI10-00099	2x	no	no	no	Ornamental M. sinensis
O22	2209209	2209209.variant2	SAMN02209209	Miscanthus sinensis	UI10-00055	2x	no	no	no	Ornamental M. sinensis
O23	2209210	2209210.variant2	SAMN02209210	Miscanthus sinensis	UI10-00052	2x	no	no	no	Ornamental M. sinensis
O24	2209211	2209211.variant2	SAMN02209211	Miscanthus sinensis	UI10-00029	2x	no	no	no	Ornamental M. sinensis
O25	2209212	2209212.variant2	SAMN02209212	Miscanthus sinensis	UI10-00067	2x	no	no	no	Ornamental M. sinensis
O26	2209213	2209213.variant2	SAMN02209213	Miscanthus sinensis	UI10-00056	2x	no	no	no	Ornamental M. sinensis
O27	2209214	2209214.variant2	SAMN02209214	Miscanthus sinensis	UI10-00070	2x	no	no	no	Ornamental M. sinensis
O28	2209215	2209215.variant2	SAMN02209215	Miscanthus sinensis	UI10-00090	2x	no	no	no	Ornamental M. sinensis
O29	2209216	2209216.variant2	SAMN02209216	Miscanthus sinensis	UI10-00044	2x	no	no	no	Ornamental M. sinensis
O30	2209217	2209217.variant2	SAMN02209217	Miscanthus sinensis	UI10-00063	2x	no	no	no	Ornamental M. sinensis
O31	2209218	2209218.variant2	SAMN02209218	Miscanthus sinensis	UI10-00082	2x	no	no	no	Ornamental M. sinensis
O32	2209219	2209219.variant2	SAMN02209219	Miscanthus sinensis	UI10-00026	2x	no	no	no	Ornamental M. sinensis
O33	2209220	2209220.variant2	SAMN02209220	Miscanthus sinensis	UI10-00023	2x	no	no	no	Ornamental M. sinensis
O34	2209221	2209221.variant2	SAMN02209221	Miscanthus sinensis	UI10-00073	2x	no	no	no	Ornamental M. sinensis
O35	2209222	2209222.variant2	SAMN02209222	Miscanthus sinensis	UI10-00097	2x	no	no	no	Ornamental M. sinensis
O36	2209223	2209223.variant2	SAMN02209223	Miscanthus sinensis	UI10-00048	2x	no	no	no	Ornamental M. sinensis
O37	2209224	2209224.variant2	SAMN02209224	Miscanthus sinensis	UI10-00071	2x	no	no	no	Ornamental M. sinensis
O38	2209225	2209225.variant2	SAMN02209225	Miscanthus sinensis	UI10-00084	2x	no	no	no	Ornamental M. sinensis
O39	2209226	2209226.variant2	SAMN02209226	Miscanthus sinensis	UI10-00086	2x	no	no	no	Ornamental M. sinensis
O40	2209227	2209227.variant2	SAMN02209227	Miscanthus sinensis	UI10-00025	2x	no	no	no	Ornamental M. sinensis
O41	2209228	2209228.variant2	SAMN02209228	Miscanthus sinensis	UI10-00036	2x	no	no	no	Ornamental M. sinensis
O42	2209229	2209229.variant2	SAMN02209229	Miscanthus sinensis	UI10-00061	2x	no	no	no	Ornamental M. sinensis
O43	2209230	2209230.variant2	SAMN02209230	Miscanthus sinensis	UI10-00053	2x	no	no	no	Ornamental M. sinensis
O44	2209231	2209231.variant2	SAMN02209231	Miscanthus sinensis	UI10-00075	2x	no	no	no	Ornamental M. sinensis
O45	2209232	2209232.variant2	SAMN02209232	Miscanthus sinensis	UI10-00033	2x	no	no	no	Ornamental M. sinensis
O46	2209233	2209233.variant2	SAMN02209233	Miscanthus sinensis	UI10-00079	2x	no	no	no	Ornamental M. sinensis
O47	2209234	2209234.variant2	SAMN02209234	Miscanthus sinensis	UI10-00092	2x	no	no	no	Ornamental M. sinensis
O48	2209235	2209235.variant2	SAMN02209235	Miscanthus sinensis	UI10-00083	2x	no	no	no	Ornamental M. sinensis
O49	2209236	2209236.variant2	SAMN02209236	Miscanthus sinensis	UI10-00051	2x	no	no	no	Ornamental M. sinensis
O50	2209237	2209237.variant2	SAMN02209237	Miscanthus sinensis	UI10-00043	2x	no	no	no	Ornamental M. sinensis
O51	2209238	2209238.variant2	SAMN02209238	Miscanthus sinensis	UI10-00087	2x	no	no	no	Ornamental M. sinensis
O52	2209239	2209239.variant2	SAMN02209239	Miscanthus sinensis	UI10-00066	2x	no	no	no	Ornamental M. sinensis
O53	2209240	2209240.variant2	SAMN02209240	Miscanthus sinensis subsp. condensatus	UI10-00017	2x	no	no	no	Ornamental M. sinensis
O54	2209241	2209241.variant2	SAMN02209241	Miscanthus sinensis	UI10-00060	2x	no	no	no	Ornamental M. sinensis
O55	2209242	2209242.variant2	SAMN02209242	Miscanthus sinensis	UI10-00094	2x	no	no	no	Ornamental M. sinensis
O56	2209243	2209243.variant2	SAMN02209243	Miscanthus sinensis	UI12-00002	2x	no	no	no	Ornamental M. sinensis
O57	2209244	2209244.variant2	SAMN02209244	Miscanthus sinensis	UI10-00032	2x	no	no	no	Ornamental M. sinensis
O58	2209245	2209245.variant2	SAMN02209245	Miscanthus sinensis	UI10-00100	2x	no	no	no	Ornamental M. sinensis
O59	2209246	2209246.variant2	SAMN02209246	Miscanthus sinensis	UI10-00101	2x	no	no	no	Ornamental M. sinensis
O60	2209247	2209247.variant2	SAMN02209247	Miscanthus sinensis	UI10-00024	2x	no	no	no	Ornamental M. sinensis
O61	2209248	2209248.variant2	SAMN02209248	Miscanthus sinensis	UI10-00062	2x	no	no	no	Ornamental M. sinensis
O62	2209249	2209249.variant2	SAMN02209249	Miscanthus sinensis	UI11-00024	2x	no	no	no	Ornamental M. sinensis
O63	2209250	2209250.variant2	SAMN02209250	Miscanthus sinensis	UI10-00020	2x	no	no	no	Ornamental M. sinensis
O64	2209251	2209251.variant2	SAMN02209251	Miscanthus sinensis	UI10-00065	2x	no	no	no	Ornamental M. sinensis
O65	2209252	2209252.variant2	SAMN02209252	Miscanthus sinensis	UI10-00080	2x	no	no	no	Ornamental M. sinensis
O66	2209253	2209253.variant2	SAMN02209253	Miscanthus sinensis	UI10-00088	2x	no	no	no	Ornamental M. sinensis
O67	2209254	2209254.variant2	SAMN02209254	Miscanthus sinensis	UI10-00028	2x	no	no	no	Ornamental M. sinensis
O68	2209255	2209255.variant2	SAMN02209255	Miscanthus sinensis	UI10-00045	2x	no	no	no	Ornamental M. sinensis
O69	2209256	2209256.variant2	SAMN02209256	Miscanthus sinensis subsp. condensatus	UI10-00015	2x	no	no	no	Ornamental M. sinensis
O70	2209257	2209257.variant2	SAMN02209257	Miscanthus sinensis subsp. condensatus	UI10-00012	2x	no	no	no	Ornamental M. sinensis
O71	2209258	2209258.variant2	SAMN02209258	Miscanthus sinensis subsp. condensatus	UI10-00038	2x	no	no	no	Ornamental M. sinensis
O72	2209259	2209259.variant2	SAMN02209259	Miscanthus sinensis	UI10-00022	2x	no	no	no	Ornamental M. sinensis
O73	2209260	2209260.variant2	SAMN02209260	Miscanthus sinensis	UI10-00054	2x	no	no	no	Ornamental M. sinensis
O74	2209261	2209261.variant2	SAMN02209261	Miscanthus sinensis	UI10-00030	2x	no	no	no	Ornamental M. sinensis
O75	2209262	2209262.variant2	SAMN02209262	Miscanthus transmorrisonensis	UI10-00106	2x	no	no	no	Ornamental M. sinensis
O76	2209263	2209263.variant2	SAMN02209263	Miscanthus transmorrisonensis	UI10-00105	2x	no	no	no	Ornamental M. sinensis
i2US01	2209268	2209268.variant2	SAMN02209268	Miscanthus sinensis	DC-2010-001-A	2x	38.9392	-77.0493	United States: Washington, D.C.	US naturalized M. sinensis
i2US02	2209270	2209270.variant2	SAMN02209270	Miscanthus sinensis	KY-2009-001-B20-a	2x	37.8034	-83.6628	United States: Kentucky	US naturalized M. sinensis
i2US03	2209275	2209275.variant2	SAMN02209275	Miscanthus sinensis	NC-2010-001-009	2x	35.5339	-82.5472	United States: North Carolina	US naturalized M. sinensis
i2US04	2209293	2209293.variant2	SAMN02209293	Miscanthus sinensis	OH-2009-001-B(20)-b	2x	39.476	-81.3045	United States: Ohio	US naturalized M. sinensis
i2US05	2209295	2209295.variant2	SAMN02209295	Miscanthus sinensis	PA-2010-001-002	2x	40.0775	-75.4823	United States: Pennsylvania	US naturalized M. sinensis
i2Cs01	2209311	2209311.variant2	SAMN02209311	Miscanthus sinensis	CANE9233/M. sinensis 'US47-0011'	2x	23.7	120.96	Taiwan	SE China/tropical M. sinensis
i2Jn01	2209313	2209313.variant2	SAMN02209313	Miscanthus sinensis	JM0001.001	2x	44.2009	142.052	Japan: Hokkaido	North Japan M. sinensis
i2Jn02	2209318	2209318.variant2	SAMN02209318	Miscanthus sinensis	JM0022.001	2x	43.3823	141.8921	Japan: Hokkaido	North Japan M. sinensis
i2Jn03	2209324	2209324.variant2	SAMN02209324	Miscanthus sinensis	JM0034.001	2x	43.1811	141.3144	Japan: Hokkaido	North Japan M. sinensis
i2Jn04	2209330	2209330.variant2	SAMN02209330	Miscanthus sinensis	JM0048.001	2x	43.3279	140.3565	Japan: Hokkaido	North Japan M. sinensis
i2Jn05	2209336	2209336.variant2	SAMN02209336	Miscanthus sinensis	JM0053.002	2x	42.1799	140.4414	Japan: Hokkaido	North Japan M. sinensis
i2Jn06	2209347	2209347.variant2	SAMN02209347	Miscanthus sinensis	JM0062.001	2x	41.7193	141.0068	Japan: Hokkaido	North Japan M. sinensis
i2Jn07	2209350	2209350.variant2	SAMN02209350	Miscanthus sinensis	JM0069.001	2x	41.402	140.2177	Japan: Hokkaido	North Japan M. sinensis
i2Jn08	2209352	2209352.variant2	SAMN02209352	Miscanthus sinensis	JM0073.002	2x	44.5354	142.3423	Japan: Hokkaido	North Japan M. sinensis
i2Jn09	2209356	2209356.variant2	SAMN02209356	Miscanthus sinensis	JM0079.001	2x	43.6195	144.4453	Japan: Hokkaido	North Japan M. sinensis
i2Jn10	2209359	2209359.variant2	SAMN02209359	Miscanthus sinensis	JM0085.001	2x	39.44	141.07	Japan: Iwate	North Japan M. sinensis
i2Jc01	2209362	2209362.variant2	SAMN02209362	Miscanthus sinensis	JM0091.001	2x	36.5613	139.561	Japan: Tochigi	Central Japan M. sinensis
i2Jn11	2209364	2209364.variant2	SAMN02209364	Miscanthus sinensis	JM0093.001	2x	36.0548	138.4633	Japan: Nagano	North Japan M. sinensis
i2Jc02	2209372	2209372.variant2	SAMN02209372	Miscanthus sinensis	JM0098.001	2x	35.4719	138.2907	Japan: Yamanashi	Central Japan M. sinensis
i2Js01	2209375	2209375.variant2	SAMN02209375	Miscanthus sinensis	JM0118.001	2x	33.5722	133.3884	Japan: Tokushima	South Japan M. sinensis
i2Js02	2209380	2209380.variant2	SAMN02209380	Miscanthus sinensis	JM0125.001	2x	31.5326	131.2392	Japan: Miyazaki	South Japan M. sinensis
i2Jc03	2209388	2209388.variant2	SAMN02209388	Miscanthus sinensis	JM0229.001	2x	34.75	136.52	Japan: Mie	Central Japan M. sinensis
i2Js03	2209390	2209390.variant2	SAMN02209390	Miscanthus sinensis	JM0232.001	2x	35.05	133.72	Japan: Tottori	South Japan M. sinensis
i2Jn12	2209428	2209428.variant2	SAMN02209428	Miscanthus sinensis	JM0342.001	2x	43.5119	142.5833	Japan: Hokkaido	North Japan M. sinensis
i2Jn13	2209430	2209430.variant2	SAMN02209430	Miscanthus sinensis	JM0346.001	2x	42.643	143.1331	Japan: Hokkaido	North Japan M. sinensis
i2Jn14	2209434	2209434.variant2	SAMN02209434	Miscanthus sinensis	JM0353.001	2x	42.0533	143.3098	Japan: Hokkaido	North Japan M. sinensis
i2Js04	2209437	2209437.variant2	SAMN02209437	Miscanthus sinensis	JM0361.001	2x	33.0158	131.0627	Japan: Kumamoto	South Japan M. sinensis
i2CK01	2209441	2209441.variant2	SAMN02209441	Miscanthus sinensis	KMS005	2x	37.3483	128.7156	South Korea: Gangwon-do	Korea, N China M. sinensis
i2CK02	2209442	2209442.variant2	SAMN02209442	Miscanthus sinensis	KMS008	2x	36.6956	127.0128	South Korea: Chungcheongnam-do	Korea, N China M. sinensis
i2CK03	2209443	2209443.variant2	SAMN02209443	Miscanthus sinensis	KMS009	2x	36.1658	128.9917	South Korea: Gyeongsangbuk-do	Korea, N China M. sinensis
i2CK04	2209444	2209444.variant2	SAMN02209444	Miscanthus sinensis	KMS011	2x	37.7366	128.3558	South Korea: Gangwon-do	Korea, N China M. sinensis
i2CK05	2209445	2209445.variant2	SAMN02209445	Miscanthus sinensis	KMS014	2x	37.14	127.6958	South Korea: Chungcheongbuk-do	Korea, N China M. sinensis
i2CK06	2209450	2209450.variant2	SAMN02209450	Miscanthus sinensis	KMS023	2x	37.5126	130.8088	South Korea: Gyeongsangbuk-do	Korea, N China M. sinensis
i2CK07	2209451	2209451.variant2	SAMN02209451	Miscanthus sinensis	KMS024	2x	35.8948	127.3557	South Korea: Jeollabuk-do	Korea, N China M. sinensis
i2CK08	2209452	2209452.variant2	SAMN02209452	Miscanthus sinensis	KMS030	2x	35.9	127.7514	South Korea: Jeollabuk-do	Korea, N China M. sinensis
i2CK09	2209454	2209454.variant2	SAMN02209454	Miscanthus sinensis	KMS034	2x	37.6367	129.0194	South Korea: Gangwon-do	Korea, N China M. sinensis
i2CK10	2209459	2209459.variant2	SAMN02209459	Miscanthus sinensis	KMS039	2x	37.9503	127.4153	South Korea: Gyeonggi-do	Korea, N China M. sinensis
i2CK11	2209468	2209468.variant2	SAMN02209468	Miscanthus sinensis	KMS051	2x	35.2565	128.9838	South Korea: Gyeongsangnam-do	Korea, N China M. sinensis
i2CK12	2209472	2209472.variant2	SAMN02209472	Miscanthus sinensis	KMS057	2x	35.403	128.4825	South Korea: Gyeongsangnam-do	Korea, N China M. sinensis
i2CK13	2209488	2209488.variant2	SAMN02209488	Miscanthus sinensis	KMS076	2x	35.0748	126.9625	South Korea: Jeollanam-do	Korea, N China M. sinensis
i2CK14	2209510	2209510.variant2	SAMN02209510	Miscanthus sinensis	KMS100	2x	34.8397	126.4161	South Korea: Jeollanam-do	Korea, N China M. sinensis
i3CK01	2209622	2209622.variant2	SAMN02209622	Miscanthus sinensis	KMS247	3x	34.9868	127.512	South Korea: Jeollanam-do	Korea, N China M. sinensis
O77	2209637	2209637.variant2	SAMN02209637	Miscanthus sinensis	UI10-00047	3x	no	no	no	Ornamental M. sinensis
i2Cw01	2213060	2213060.variant2	SAMN02213060	Miscanthus sinensis	PMS-005	2x	29.8962	109.561	China: Hubei	Sichuan M. sinensis
i2Cy01	2213061	2213061.variant2	SAMN02213061	Miscanthus sinensis	PMS-007	2x	30.7977	110.2624	China: Hubei	Yangtze-Qinling M. sinensis
i2Cw02	2213064	2213064.variant2	SAMN02213064	Miscanthus sinensis	PMS-011	2x	30.327	109.0737	China: Hubei	Sichuan M. sinensis
i2Cw03	2213067	2213067.variant2	SAMN02213067	Miscanthus sinensis	PMS-018	2x	29.3754	108.111	China: Chongqing	Sichuan M. sinensis
i2Cw04	2213068	2213068.variant2	SAMN02213068	Miscanthus sinensis	PMS-023	2x	29.8971	107.6954	China: Chongqing	Sichuan M. sinensis
i2Cw05	2213069	2213069.variant2	SAMN02213069	Miscanthus sinensis	PMS-038	2x	30.5766	105.2429	China: Sichuan	Sichuan M. sinensis
i2Cw06	2213070	2213070.variant2	SAMN02213070	Miscanthus sinensis	PMS-041	2x	28.7564	105.6929	China: Sichuan	Sichuan M. sinensis
i2Cw07	2213071	2213071.variant2	SAMN02213071	Miscanthus sinensis	PMS-044	2x	28.6845	105.1348	China: Sichuan	Sichuan M. sinensis
i2Cw08	2213075	2213075.variant2	SAMN02213075	Miscanthus sinensis	PMS-053	2x	30.2181	103.4813	China: Sichuan	Sichuan M. sinensis
i2Cw09	2213081	2213081.variant2	SAMN02213081	Miscanthus sinensis	PMS-066	2x	30.5598	104.2056	China: Sichuan	Sichuan M. sinensis
a2Cn01	2213084	2213084.variant	SAMN02213084	Miscanthus sacchariflorus	PMS-070	2x	30.9216	104.4887	China: Jintang, Sichuan	N China diploids M. sacchariflorus
a2Cn02	2213085	2213085.variant	SAMN02213085	Miscanthus sacchariflorus	PMS-075	2x	40.1346	116.1751	China: Beijing, Beijing	N China diploids M. sacchariflorus
i2Cy02	2213088	2213088.variant2	SAMN02213088	Miscanthus sinensis	PMS-080	2x	30.7651	111.3404	China: Hubei	Yangtze-Qinling M. sinensis
i2Cy03	2213098	2213098.variant2	SAMN02213098	Miscanthus sinensis	PMS-091	2x	31.6013	110.3985	China: Hubei	Yangtze-Qinling M. sinensis
i2Cy04	2213099	2213099.variant2	SAMN02213099	Miscanthus sinensis	PMS-093	2x	31.7581	110.5382	China: Hubei	Yangtze-Qinling M. sinensis
i2Cy05	2213106	2213106.variant2	SAMN02213106	Miscanthus sinensis	PMS-108	2x	32.4385	109.2837	China: Shaanxi	Yangtze-Qinling M. sinensis
i2Cy06	2213107	2213107.variant2	SAMN02213107	Miscanthus sinensis	PMS-110	2x	32.52	109.1488	China: Shaanxi	Yangtze-Qinling M. sinensis
x2C01	2213108	2213108.variant2	SAMN02213108	Miscanthus x giganteus	PMS-111	2x	32.9593	108.3234	China: Shaanxi	M. xgiganteus (2x x 2x)
i2Cy07	2213109	2213109.variant2	SAMN02213109	Miscanthus sinensis	PMS-115	2x	33.0073	108.1436	China: Shaanxi	Yangtze-Qinling M. sinensis
i2Cy08	2213114	2213114.variant2	SAMN02213114	Miscanthus sinensis	PMS-121	2x	33.0499	107.4317	China: Shaanxi	Yangtze-Qinling M. sinensis
i2Cy09	2213115	2213115.variant2	SAMN02213115	Miscanthus sinensis	PMS-122	2x	33.0247	106.2587	China: Shaanxi	Yangtze-Qinling M. sinensis
i2Cy10	2213118	2213118.variant2	SAMN02213118	Miscanthus sinensis	PMS-127	2x	33.053	104.6675	China: Gansu	Yangtze-Qinling M. sinensis
i2Cy11	2213121	2213121.variant2	SAMN02213121	Miscanthus sinensis	PMS-131	2x	33.5025	105.3562	China: Gansu	Yangtze-Qinling M. sinensis
i2Cy12	2213122	2213122.variant2	SAMN02213122	Miscanthus sinensis	PMS-132	2x	33.6555	105.5392	China: Gansu	Yangtze-Qinling M. sinensis
i2Cy13	2213127	2213127.variant2	SAMN02213127	Miscanthus sinensis	PMS-140	2x	33.9852	106.6584	China: Shaanxi	Yangtze-Qinling M. sinensis
i2Cy14	2213129	2213129.variant2	SAMN02213129	Miscanthus sinensis	PMS-151	2x	33.523	110.9169	China: Shaanxi	Yangtze-Qinling M. sinensis
i2Cy15	2213132	2213132.variant2	SAMN02213132	Miscanthus sinensis	PMS-161	2x	35.722	112.3248	China: Shanxi	Yangtze-Qinling M. sinensis
x2C02	2213133	2213133.variant2	SAMN02213133	Miscanthus x giganteus	PMS-162	2x	35.7054	112.6142	China: Shanxi	M. xgiganteus (2x x 2x)
i2Cy16	2213134	2213134.variant2	SAMN02213134	Miscanthus sinensis	PMS-163	2x	35.7226	112.6878	China: Shanxi	Yangtze-Qinling M. sinensis
i2Cy17	2213135	2213135.variant2	SAMN02213135	Miscanthus sinensis	PMS-164	2x	37.34	114.281	China: Hebei	Yangtze-Qinling M. sinensis
i2Cy18	2213139	2213139.variant2	SAMN02213139	Miscanthus sinensis	PMS-169	2x	34.5045	113.0416	China: Henan	Yangtze-Qinling M. sinensis
i2Cy19	2213146	2213146.variant2	SAMN02213146	Miscanthus sinensis	PMS-180	2x	31.878	115.4117	China: Henan	Yangtze-Qinling M. sinensis
i2Cy20	2213150	2213150.variant2	SAMN02213150	Miscanthus sinensis	PMS-189	2x	31.7588	115.5351	China: Henan	Yangtze-Qinling M. sinensis
i2Cy21	2213156	2213156.variant2	SAMN02213156	Miscanthus sinensis	PMS-196	2x	31.4817	115.3167	China: Henan	Yangtze-Qinling M. sinensis
i2Cw10	2213167	2213167.variant2	SAMN02213167	Miscanthus sinensis	PMS-212	2x	26.9496	108.6668	China: Guizhou	Sichuan M. sinensis
i2Cw11	2213171	2213171.variant2	SAMN02213171	Miscanthus sinensis	PMS-218	2x	26.7523	108.4981	China: Guizhou	Sichuan M. sinensis
i2Cw12	2213176	2213176.variant2	SAMN02213176	Miscanthus sinensis	PMS-226	2x	26.6206	106.7515	China: Guizhou	Sichuan M. sinensis
i2Cy22	2213195	2213195.variant2	SAMN02213195	Miscanthus sinensis	PMS-272	2x	28.7312	116.4412	China: Jiangxi	Yangtze-Qinling M. sinensis
i2Cy23	2213196	2213196.variant2	SAMN02213196	Miscanthus sinensis	PMS-273	2x	28.7419	116.5395	China: Jiangxi	Yangtze-Qinling M. sinensis
x2C04	2213199	2213199.variant2	SAMN02213199	Miscanthus x giganteus	PMS-279	2x	29.1012	117.0805	China: Jiangxi	M. xgiganteus (2x x 2x)
i2Cy24	2213202	2213202.variant2	SAMN02213202	Miscanthus sinensis	PMS-284	2x	29.4874	118.1545	China: Anhui	Yangtze-Qinling M. sinensis
i2Cy25	2213203	2213203.variant2	SAMN02213203	Miscanthus sinensis	PMS-285	2x	29.6435	118.1584	China: Anhui	Yangtze-Qinling M. sinensis
i2Cy26	2213205	2213205.variant2	SAMN02213205	Miscanthus sinensis	PMS-291	2x	30.3163	118.7736	China: Anhui	Yangtze-Qinling M. sinensis
i2Cs02	2213206	2213206.variant2	SAMN02213206	Miscanthus sinensis	PMS-293	2x	31.3457	119.6843	China: Jiangsu	SE China/tropical M. sinensis
x2C05	2213210	2213210.variant2	SAMN02213210	Miscanthus x giganteus	PMS-300	2x	30.8744	120.1449	China: Zhejiang	M. xgiganteus (2x x 2x)
i2Cy27	2213212	2213212.variant2	SAMN02213212	Miscanthus sinensis	PMS-303	2x	30.1034	119.9401	China: Zhejiang	Yangtze-Qinling M. sinensis
i2Cy28	2213220	2213220.variant2	SAMN02213220	Miscanthus sinensis	PMS-314	2x	26.5279	119.6324	China: Fujian	Yangtze-Qinling M. sinensis
i2Cs03	2213221	2213221.variant2	SAMN02213221	Miscanthus sinensis	PMS-317	2x	26.3239	119.499	China: Fujian	SE China/tropical M. sinensis
i2Cs04	2213222	2213222.variant2	SAMN02213222	Miscanthus sinensis	PMS-318	2x	26.1837	119.5397	China: Fujian	SE China/tropical M. sinensis
i2Cs06	2213228	2213228.variant2	SAMN02213228	Miscanthus sinensis	PMS-329	2x	26.0486	117.4321	China: Fujian	SE China/tropical M. sinensis
i2Cs07	2213233	2213233.variant2	SAMN02213233	Miscanthus sinensis	PMS-335	2x	25.874	116.1192	China: Jiangxi	SE China/tropical M. sinensis
i2Cs08	2213239	2213239.variant2	SAMN02213239	Miscanthus sinensis	PMS-341	2x	25.4937	115.7658	China: Jiangxi	SE China/tropical M. sinensis
i2Cs09	2213243	2213243.variant2	SAMN02213243	Miscanthus sinensis	PMS-345	2x	24.2623	115.9648	China: Guangdong	SE China/tropical M. sinensis
i2Cs10	2213250	2213250.variant2	SAMN02213250	Miscanthus sinensis	PMS-353	2x	24.074	115.4863	China: Guangdong	SE China/tropical M. sinensis
i2Cs12	2213253	2213253.variant2	SAMN02213253	Miscanthus sinensis	PMS-359	2x	22.9134	112.337	China: Guangdong	SE China/tropical M. sinensis
i2Cs13	2213256	2213256.variant2	SAMN02213256	Miscanthus sinensis	PMS-368	2x	21.5701	110.4919	China: Guangdong	SE China/tropical M. sinensis
i2Cs14	2213258	2213258.variant2	SAMN02213258	Miscanthus sinensis	PMS-371	2x	20.7002	110.0545	China: Guangdong	SE China/tropical M. sinensis
i2Cs15	2213259	2213259.variant2	SAMN02213259	Miscanthus sinensis	PMS-372	2x	20.4586	110.0265	China: Guangdong	SE China/tropical M. sinensis
i2Cs16	2213261	2213261.variant2	SAMN02213261	Miscanthus sinensis	PMS-377	2x	19.3951	110.1517	China: Hainan	SE China/tropical M. sinensis
i2Cs20	2213275	2213275.variant2	SAMN02213275	Miscanthus sinensis	PMS-397	2x	24.4048	109.9804	China: Guangxi	SE China/tropical M. sinensis
i2Cs21	2213283	2213283.variant2	SAMN02213283	Miscanthus sinensis	PMS-405	2x	26.2417	111.4537	China: Hunan	SE China/tropical M. sinensis
i2Cs22	2213288	2213288.variant2	SAMN02213288	Miscanthus sinensis	PMS-410	2x	26.5603	111.2223	China: Hunan	SE China/tropical M. sinensis
i2Cs23	2213293	2213293.variant2	SAMN02213293	Miscanthus sinensis	PMS-415	2x	27.9931	109.5915	China: Hunan	SE China/tropical M. sinensis
i2Cy29	2213299	2213299.variant2	SAMN02213299	Miscanthus sinensis	PMS-425	2x	29.7184	113.8473	China: Hubei	Yangtze-Qinling M. sinensis
x2C06	2213302	2213302.variant2	SAMN02213302	Miscanthus x giganteus	PMS-430	2x	29.8976	114.2916	China: Hubei	M. xgiganteus (2x x 2x)
i2CK15	2213307	2213307.variant2	SAMN02213307	Miscanthus sinensis	PMS-436	2x	41.317	123.7384	China: Liaoning	Korea, N China M. sinensis
a4CR04	2213317	2213317.variant	SAMN02213317	Miscanthus sacchariflorus	PMS-458	4x	36.1734	120.4978	China: Qingdao, Shandong	N China/Korea/Russia tetraploids M. sacchariflorus
x2C07	2213318	2213318.variant2	SAMN02213318	Miscanthus x giganteus	PMS-459	2x	36.2178	120.5357	China: Shandong	SE China/tropical M. sinensis
i2Cy30	2213319	2213319.variant2	SAMN02213319	Miscanthus sinensis	PMS-460	2x	36.2509	120.5683	China: Shandong	Yangtze-Qinling M. sinensis
i2CK16	2213320	2213320.variant2	SAMN02213320	Miscanthus sinensis	PMS-464	2x	36.2333	117.0833	China: Shandong	Korea, N China M. sinensis
i2CK17	2213321	2213321.variant2	SAMN02213321	Miscanthus sinensis	PMS-466	2x	37.1727	121.7342	China: Shandong	Korea, N China M. sinensis
x2C08	2213322	2213322.variant2	SAMN02213322	Miscanthus x giganteus	PMS-467	2x	37.1725	121.7353	China: Shandong	M. xgiganteus (2x x 2x)
x2C09	2213323	2213323.variant2	SAMN02213323	Miscanthus x giganteus	PMS-468	2x	30.8883	104.4887	China: Sichuan	M. xgiganteus (2x x 2x)
i2Cw17	2213329	2213329.variant2	SAMN02213329	Miscanthus sinensis	PMS-478	2x	30.2758	104.0341	China: Sichuan	Sichuan M. sinensis
i2CK18	2213335	2213335.variant2	SAMN02213335	Miscanthus sinensis	PMS-496	2x	41.9139	124.6656	China: Liaoning	Korea, N China M. sinensis
i2CK19	2213336	2213336.variant2	SAMN02213336	Miscanthus sinensis	PMS-502	2x	41.9959	124.4977	China: Liaoning	Korea, N China M. sinensis
i2CK20	2213337	2213337.variant2	SAMN02213337	Miscanthus sinensis	PMS-504	2x	41.8161	123.3999	China: Liaoning	Korea, N China M. sinensis
a2CR01	2213342	2213342.variant	SAMN02213342	Miscanthus sacchariflorus	PMS-512	2x	41.328	123.6909	China: Benxi, Liaoning	Korea/NE China/Russia diploids M. sacchariflorus
i2Cw18	2213343	2213343.variant2	SAMN02213343	Miscanthus sinensis	PMS-519	2x	30.7911	107.0201	China: Sichuan	Sichuan M. sinensis
i2Cw19	2213345	2213345.variant2	SAMN02213345	Miscanthus sinensis	PMS-523	2x	31.2328	107.5234	China: Sichuan	Sichuan M. sinensis
x2C11	2213348	2213348.variant2	SAMN02213348	Miscanthus x giganteus	PMS-533	2x	31.0188	108.8666	China: Chongqing	Yangtze-Qinling M. sinensis
i2Cs24	2213349	2213349.variant2	SAMN02213349	Miscanthus sinensis	PMS-535	2x	31.1296	109.0208	China: Chongqing	SE China/tropical M. sinensis
i2Cw20	2213354	2213354.variant2	SAMN02213354	Miscanthus sinensis	PMS-552	2x	29.3426	109.6043	China: Hunan	Sichuan M. sinensis
i2Cs25	2213356	2213356.variant2	SAMN02213356	Miscanthus sinensis	PMS-557	2x	28.5195	109.4858	China: Hunan	SE China/tropical M. sinensis
i2Cs26	2213361	2213361.variant2	SAMN02213361	Miscanthus sinensis	PMS-576	2x	25.7727	109.5923	China: Guangxi	SE China/tropical M. sinensis
i2Cs27	2213364	2213364.variant2	SAMN02213364	Miscanthus sinensis	PMS-589	2x	27.9492	109.2818	China: Guizhou	SE China/tropical M. sinensis
i2Cw21	2213366	2213366.variant2	SAMN02213366	Miscanthus sinensis	PMS-600	2x	29.2773	106.7418	China: Chongqing	Sichuan M. sinensis
i2Jn17	3079941	3079941.variant	SAMN03079941	Miscanthus sinensis	EBI-2008-39b	2x	43.6459	141.352	Japan: Hokkaido	North Japan M. sinensis
a4Jn02	3079992	3079992.variant	SAMN03079992	Miscanthus sacchariflorus	EBI-2008-56a	4x	43.2286	143.5472	Japan: Hokkaido	N Japan M. sacchariflorus
i2Js05	3080016	3080016.variant	SAMN03080016	Miscanthus sinensis	EBI-2008-67a	2x	33.5	130.5167	Japan: Fukuoka	South Japan M. sinensis
i2Jn18	3080082	3080082.variant	SAMN03080082	Miscanthus sinensis	EBI-2009-20a	2x	42.4398	142.4811	Japan: Hokkaido	North Japan M. sinensis
a4Js01	3080093	3080093.variant	SAMN03080093	Miscanthus sacchariflorus	Gifu-2010-001	4x	35.3724	136.7738	Japan: Gifu	S Japan M. sacchariflorus
a4Js02	3080099	3080099.variant	SAMN03080099	Miscanthus sacchariflorus	Gifu-2010-005	4x	35.5413	136.6774	Japan: Gifu	S Japan M. sacchariflorus
x3J01	3080162	3080162.variant	SAMN03080162	Miscanthus x giganteus	Gifu-2010-025/JPN-2011-021	3x	35.5017	136.8845	Japan: Gifu	M. xgiganteus (4x x 2x)
a4Jn03	3080179	3080179.variant	SAMN03080179	Miscanthus sacchariflorus	JPN-2011-008/Hokkaido U, Livestock Farm-2	4x	42.425	142.4806	Japan: Hokkaido	N Japan M. sacchariflorus
a4Js03	3080180	3080180.variant	SAMN03080180	Miscanthus sacchariflorus	JPN-2011-011/Hokkaido Univ-selection-1	4x	31.5326	131.2392	Japan: Miyazaki	S Japan M. sacchariflorus
i2Js06	3080183	3080183.variant	SAMN03080183	Miscanthus sinensis	Hokkaido Univ-selection-4	2x	31.4504	131.0463	Japan: Miyazaki	South Japan M. sinensis
i2Jn19	3080186	3080186.variant	SAMN03080186	Miscanthus sinensis	JA11-1a	2x	39.5508	141.1631	Japan: Iwate	North Japan M. sinensis
i2Jn20	3080195	3080195.variant	SAMN03080195	Miscanthus sinensis	JA15a	2x	40.2842	140.4853	Japan: Akita	North Japan M. sinensis
i2Jn21	3080209	3080209.variant	SAMN03080209	Miscanthus sinensis	JA17-2a	2x	39.45	140.4833	Japan: Akita	North Japan M. sinensis
i2Jn22	3080226	3080226.variant	SAMN03080226	Miscanthus sinensis	JA22a	2x	40.9672	141.3744	Japan: Aomori	North Japan M. sinensis
i2Jc05	3080231	3080231.variant	SAMN03080231	Miscanthus sinensis	JA23a	2x	36.875	138.3758	Japan: Nagano	Central Japan M. sinensis
i2Jc06	3080236	3080236.variant	SAMN03080236	Miscanthus sinensis	JA24-1a	2x	35.5	138.75	Japan: Yamanashi	Central Japan M. sinensis
i2Js07	3080257	3080257.variant	SAMN03080257	Miscanthus sinensis	JA31-1a	2x	31.3778	130.4419	Japan: Kagoshima	South Japan M. sinensis
i2Js08	3080265	3080265.variant	SAMN03080265	Miscanthus sinensis	JA32a	2x	34.9739	133.4731	Japan: Okayama	South Japan M. sinensis
i2Jn23	3080266	3080266.variant	SAMN03080266	Miscanthus sinensis	JA3-3a	2x	43.55	144.9667	Japan: Hokkaido	North Japan M. sinensis
i2Js09	3080269	3080269.variant	SAMN03080269	Miscanthus sinensis	JA33d	2x	35.071	135.6087	Japan: Kyoto	South Japan M. sinensis
i2Js10	3080277	3080277.variant	SAMN03080277	Miscanthus sinensis	JA35a	2x	36.2	133.3167	Japan: Shimane	South Japan M. sinensis
i2Jc07	3080304	3080304.variant	SAMN03080304	Miscanthus sinensis	JA44a	2x	35.6833	140.0333	Japan: Chiba	Central Japan M. sinensis
i2Jc08	3080308	3080308.variant	SAMN03080308	Miscanthus sinensis	JA45a	2x	35.65	136.05	Japan: Fukui	Central Japan M. sinensis
i2Js11	3080312	3080312.variant	SAMN03080312	Miscanthus sinensis	JA46a	2x	33.9908	133.5814	Japan: Ehime	South Japan M. sinensis
i2Js12	3080318	3080318.variant	SAMN03080318	Miscanthus sinensis	JA48a	2x	33.4	132.9333	Japan: Kochi	South Japan M. sinensis
i2Jn24	3080327	3080327.variant	SAMN03080327	Miscanthus sinensis	JA4a	2x	43.0833	145.1333	Japan: Hokkaido	North Japan M. sinensis
i2Js13	3080336	3080336.variant	SAMN03080336	Miscanthus sinensis	JA53a	2x	32.7	128.8333	Japan: Nagasaki	South Japan M. sinensis
i2Js14	3080337	3080337.variant	SAMN03080337	Miscanthus sinensis	JA54b	2x	34.75	134.9167	Japan: Hyogo	South Japan M. sinensis
i2Jc09	3080341	3080341.variant	SAMN03080341	Miscanthus sinensis	JA55-1a	2x	36.7992	140.7544	Japan: Ibaraki	Central Japan M. sinensis
a4Js04	3080358	3080358.variant	SAMN03080358	Miscanthus sacchariflorus	JA55-5b	4x	36.6	140.65	Japan: Ibaraki	S Japan M. sacchariflorus
i2Jc10	3080366	3080366.variant	SAMN03080366	Miscanthus sinensis	JA57-1a	2x	35.376	139.9168	Japan: Chiba	Central Japan M. sinensis
a4Js05	3080373	3080373.variant	SAMN03080373	Miscanthus sacchariflorus	JA57-3d	4x	35.376	139.9168	Japan: Chiba	S Japan M. sacchariflorus
x3J02	3080395	3080395.variant	SAMN03080395	Miscanthus x giganteus	JM11-010	3x	34.2799	131.3413	Japan: Yamaguchi	M. xgiganteus (4x x 2x)
x4J01	3080396	3080396.variant	SAMN03080396	Miscanthus x giganteus	JM11-013	4x	34.6785	131.8266	Japan: Shimane	M. xgiganteus (4x x 2x)
a4CR05	3080397	3080397.variant	SAMN03080397	Miscanthus sacchariflorus	JM11-019	4x	35.0696	132.3367	Japan: Shimane	N China/Korea/Russia tetraploids M. sacchariflorus
a4Js07	3080398	3080398.variant	SAMN03080398	Miscanthus sacchariflorus	JM11-024-1	4x	35.3483	132.7423	Japan: Shimane	S Japan M. sacchariflorus
x3J03	3080401	3080401.variant	SAMN03080401	Miscanthus x giganteus	JM11-031	3x	35.4011	133.3902	Japan: Tottori	M. xgiganteus (4x x 2x)
i2Jc11	3080417	3080417.variant	SAMN03080417	Miscanthus sinensis	Koike-10a	2x	37.62	138.97	Japan: Niigata	Central Japan M. sinensis
i2Jc12	3080422	3080422.variant	SAMN03080422	Miscanthus sinensis	Koike-11c	2x	38	138.36	Japan: Niigata	Central Japan M. sinensis
a4Js09	3080453	3080453.variant	SAMN03080453	Miscanthus sacchariflorus	Tohoku-2010-001	4x	38.7488	141.0247	Japan: Miyagi	S Japan M. sacchariflorus
a4Js10	3080489	3080489.variant	SAMN03080489	Miscanthus sacchariflorus	Tohoku-2010-012/JPN-2010-004	4x	39.9812	139.8759	Japan: Akita	S Japan M. sacchariflorus
a4Js11	3080526	3080526.variant	SAMN03080526	Miscanthus sacchariflorus	JPN-2010-009/Tohoku-2010-022	4x	39.8038	140.5838	Japan: Akita	S Japan M. sacchariflorus
a4Js12	3080536	3080536.variant	SAMN03080536	Miscanthus sacchariflorus	JPN-2010-011/Tohoku-2010-026	4x	39.3684	140.0655	Japan: Akita	S Japan M. sacchariflorus
i2Jc13	3080560	3080560.variant	SAMN03080560	Miscanthus sinensis	Tohoku-2010-035a	2x	38.4619	139.9911	Japan: Yamagata	Central Japan M. sinensis
a4Js13	3080565	3080565.variant	SAMN03080565	Miscanthus sacchariflorus	JPN-2010-002/Tohoku-2010-036	4x	38.3763	140.3196	Japan: Yamagata	S Japan M. sacchariflorus
a4Jn04	3080567	3080567.variant	SAMN03080567	Miscanthus sacchariflorus	JPN-2010-005/Tomatoh Corporation-1	4x	42.6148	141.8167	Japan: Hokkaido	N Japan M. sacchariflorus
a2CR02	4033196	4033196.variant	SAMN04033196	Miscanthus sacchariflorus	RU2012-014	2x	43.3619	132.15611	Russia: Primorsky Krai	Korea/NE China/Russia diploids M. sacchariflorus
a2CR03	4033197	4033197.variant	SAMN04033197	Miscanthus sacchariflorus	RU2012-016	2x	47.1884	134.3671	Russia: Khabarovsk Krai	Korea/NE China/Russia diploids M. sacchariflorus
a2CR04	4033200	4033200.variant	SAMN04033200	Miscanthus sacchariflorus	RU2012-019	2x	48.52554	134.93182	Russia: Jewish Autonomous Oblast	Korea/NE China/Russia diploids M. sacchariflorus
a2CR05	4033208	4033208.variant	SAMN04033208	Miscanthus sacchariflorus	RU2012-034	2x	49.06441	136.51799	Russia: Khabarovsk Krai	Korea/NE China/Russia diploids M. sacchariflorus
a2CR06	4033221	4033221.variant	SAMN04033221	Miscanthus sacchariflorus	RU2012-050	2x	48.9179	136.22987	Russia: Khabarovsk Krai	Korea/NE China/Russia diploids M. sacchariflorus
a4CR07	4033224	4033224.variant	SAMN04033224	Miscanthus sacchariflorus	RU2012-055	4x	48.81984	135.94496	Russia: Khabarovsk Krai	N China/Korea/Russia tetraploids M. sacchariflorus
a2CR07	4033231	4033231.variant	SAMN04033231	Miscanthus sacchariflorus	RU2012-064	2x	48.46698	135.44012	Russia: Khabarovsk Krai	Korea/NE China/Russia diploids M. sacchariflorus
a2CR08	4033243	4033243.variant	SAMN04033243	Miscanthus sacchariflorus	RU2012-078	2x	48.66663	132.98172	Russia: Jewish Autonomous Oblast	Korea/NE China/Russia diploids M. sacchariflorus
a2CR09	4033248	4033248.variant	SAMN04033248	Miscanthus sacchariflorus	RU2012-083	2x	48.44911	133.07716	Russia: Jewish Autonomous Oblast	Korea/NE China/Russia diploids M. sacchariflorus
a2CR10	4033266	4033266.variant	SAMN04033266	Miscanthus sacchariflorus	RU2012-104	2x	48.59444	133.63362	Russia: Jewish Autonomous Oblast	Korea/NE China/Russia diploids M. sacchariflorus
a2CR11	4033306	4033306.variant	SAMN04033306	Miscanthus sacchariflorus	RU2012-154	2x	46.42865	134.25366	Russia: Primorsky Krai	Korea/NE China/Russia diploids M. sacchariflorus
a2CR12	4033316	4033316.variant	SAMN04033316	Miscanthus sacchariflorus	RU2012-167	2x	45.34602	133.55511	Russia: Primorsky Krai	Korea/NE China/Russia diploids M. sacchariflorus
a2CR13	4033320	4033320.variant	SAMN04033320	Miscanthus sacchariflorus	RU2012-172	2x	45.18425	133.45932	Russia: Primorsky Krai	Korea/NE China/Russia diploids M. sacchariflorus
a2CR14	4033324	4033324.variant	SAMN04033324	Miscanthus sacchariflorus	RU2012-177	2x	43.97194	132.1884	Russia: Primorsky Krai	Korea/NE China/Russia diploids M. sacchariflorus
a2CR15	4033336	4033336.variant	SAMN04033336	Miscanthus sacchariflorus	RU2012-193	2x	44.43401	131.40192	Russia: Primorsky Krai	Korea/NE China/Russia diploids M. sacchariflorus
a2CR16	4033341	4033341.variant	SAMN04033341	Miscanthus sacchariflorus	RU2012-199	2x	44.90013	131.59082	Russia: Primorsky Krai	Korea/NE China/Russia diploids M. sacchariflorus
a4Js14	5730944	5730944.variant	SAMN05730944	Miscanthus sacchariflorus	JA51a	4x	34.385278	132.455278	Japan: Hiroshima	S Japan M. sacchariflorus
a4Jn05	5752101	5752101.variant	SAMN05752101	Miscanthus sacchariflorus	JM2014-H-2	4x	44.8975	141.7471	Japan: Teshio, Hokkaido	N Japan M. sacchariflorus
a4Jn06	5752104	5752104.variant	SAMN05752104	Miscanthus sacchariflorus	JM2014-H-5	4x	43.8253	142.4276	Japan: Asahikawa, Hokkaido	N Japan M. sacchariflorus
a4Jn07	5752112	5752112.variant	SAMN05752112	Miscanthus sacchariflorus	JM2014-H-13	4x	42.9992	143.4386	Japan: Ikeda, Hokkaido	N Japan M. sacchariflorus
a4Jn08	5752115	5752115.variant	SAMN05752115	Miscanthus sacchariflorus	JM2014-H-18	4x	43.5986	143.6637	Japan: Rikubetsu, Hokkaido	N Japan M. sacchariflorus
a4Jn09	5752124	5752124.variant	SAMN05752124	Miscanthus sacchariflorus	JM2014-H-28	4x	43.5734	145.0144	Japan: Nakashibetsu, Hokkaido	N Japan M. sacchariflorus
a4Jn10	5752125	5752125.variant	SAMN05752125	Miscanthus sacchariflorus	JM2014-H-29	4x	43.4764	145.0476	Japan: Bekkai, Hokkaido	N Japan M. sacchariflorus
a4Jn11	5752151	5752151.variant	SAMN05752151	Miscanthus sacchariflorus	JM2014-H-65	4x	42.2328	140.3143	Japan: Yakumo, Hokkaido	N Japan M. sacchariflorus
a4Jn12	5752154	5752154.variant	SAMN05752154	Miscanthus sacchariflorus	JM2014-H-68	4x	42.1049	140.5526	Japan: Mori, Hokkaido	N Japan M. sacchariflorus
a4Js15	5752165	5752165.variant	SAMN05752165	Miscanthus sacchariflorus	JM2014-S-1	4x	33.9588	132.7771	Japan: Matusyama, Ehime	S Japan M. sacchariflorus
x4J02	5752166	5752166.variant	SAMN05752166	Miscanthus x giganteus	JM2014-S-2	4x	33.1161	132.5479	Japan: Uwajima, Ehime	M. xgiganteus (4x x 2x)
x4J03	5752167	5752167.variant	SAMN05752167	Miscanthus x giganteus	JM2014-S-3	4x	33.9458	133.3874	Japan: Shikoku-chuo, Ehime	M. xgiganteus (4x x 2x)
x3J04	5752168	5752168.variant	SAMN05752168	Miscanthus x giganteus	JM2014-S-4	3x	34.3014	134.1304	Japan: Miki, Kagawa	M. xgiganteus (4x x 2x)
a4Js16	5752169	5752169.variant	SAMN05752169	Miscanthus sacchariflorus	JM2014-S-5	4x	34.1105	134.3469	Japan: Donari, Tokushima	S Japan M. sacchariflorus
a4Js17	5752170	5752170.variant	SAMN05752170	Miscanthus sacchariflorus	JM2014-S-6	4x	33.9639	134.6247	Japan: Anan, Tokushima	S Japan M. sacchariflorus
x4J04	5752176	5752176.variant	SAMN05752176	Miscanthus x giganteus	JM2014-K-6	4x	31.8446	131.4057	Japan: MIyazaki, Miyazaki	M. xgiganteus (4x x 2x)
x4J05	5752177	5752177.variant	SAMN05752177	Miscanthus x giganteus	JM2014-K-7	4x	31.8579	131.4167	Japan: Miyazaki, Miyazaki	M. xgiganteus (4x x 2x)
x4J06	5752182	5752182.variant	SAMN05752182	Miscanthus x giganteus	JM2014-K-12	4x	31.463	131.2415	Japan: Kushima, Miyazaki	M. xgiganteus (4x x 2x)
a4Js18	5752183	5752183.variant	SAMN05752183	Miscanthus sacchariflorus	JM2014-K-13	4x	31.452	131.2538	Japan: Kushima, Miyazaki	S Japan M. sacchariflorus
a4Jn13	5752186	5752186.variant	SAMN05752186	Miscanthus sacchariflorus	JM1(N24)	4x	35.0733	135.1939	Japan: Sasayamashi, Hygo	N Japan M. sacchariflorus
x4J08	5752187	5752187.variant	SAMN05752187	Miscanthus x giganteus	JM2(N24)	4x	35.3069	135.6383	Japan: Nantanshi, Kyoto	M. xgiganteus (4x x 2x)
a4Js19	5752190	5752190.variant	SAMN05752190	Miscanthus sacchariflorus	JMNagano(N24)	4x	36.6997	138.2721	Japan: Naganoshi, Nagano	S Japan M. sacchariflorus
a4Js20	5752191	5752191.variant	SAMN05752191	Miscanthus sacchariflorus	JMKikuchi (N24)	4x	32.9675	130.8077	Japan: Kikuchi, Kumamoto	S Japan M. sacchariflorus
a4Js21	5752198	5752198.variant	SAMN05752198	Miscanthus sacchariflorus	JM2014-M-1	4x	35.767	140.2151	Japan: Inzai, Chiba	S Japan M. sacchariflorus
a4Js22	5752202	5752202.variant	SAMN05752202	Miscanthus sacchariflorus	JM2014-M-5	4x	36.7498	139.8846	Japan: Yaita, Tochigi	S Japan M. sacchariflorus
a4Js23	5752208	5752208.variant	SAMN05752208	Miscanthus sacchariflorus	JM2014-M-11	4x	37.7723	140.5031	Japan: Fukushima, Fukushima	S Japan M. sacchariflorus
a4CR08	5752212	5752212.variant	SAMN05752212	Miscanthus sacchariflorus	KMS001	4x	33.4317	126.4172	South Korea	N China/Korea/Russia tetraploids M. sacchariflorus
a4CR09	5752213	5752213.variant	SAMN05752213	Miscanthus sacchariflorus	KMS253	4x	37.2003	128.9608	South Korea	N China/Korea/Russia tetraploids M. sacchariflorus
a4CR10	5752216	5752216.variant	SAMN05752216	Miscanthus sacchariflorus	KMS259	4x	36.4267	128.3828	South Korea	N China/Korea/Russia tetraploids M. sacchariflorus
x4S01	5752217	5752217.variant	SAMN05752217	Miscanthus x giganteus	KMS262	4x	36.3992	128.4231	South Korea	M. xgiganteus (4x x 2x)
a4CR12	5752224	5752224.variant	SAMN05752224	Miscanthus sacchariflorus	KMS275	4x	34.9158	126.5972	South Korea	N China/Korea/Russia tetraploids M. sacchariflorus
x3S01	5752228	5752228.variant	SAMN05752228	Miscanthus x giganteus	KMS292	3x	37.1733	129.0203	South Korea	M. xgiganteus (4x x 2x)
x3S02	5752239	5752239.variant	SAMN05752239	Miscanthus x giganteus	KMS323	3x	34.6281	126.6233	South Korea	M. xgiganteus (4x x 2x)
a2CR17	5752241	5752241.variant	SAMN05752241	Miscanthus sacchariflorus	KMS326	2x	35.0844	126.5	South Korea	Korea/NE China/Russia diploids M. sacchariflorus
a4CR13	5752243	5752243.variant	SAMN05752243	Miscanthus sacchariflorus	KMS329	4x	35.1011	126.4922	South Korea	N China/Korea/Russia tetraploids M. sacchariflorus
x3S03	5752245	5752245.variant	SAMN05752245	Miscanthus x giganteus	KMS331	3x	34.6264	126.6428	South Korea	M. xgiganteus (4x x 2x)
a2CR18	5752251	5752251.variant	SAMN05752251	Miscanthus sacchariflorus	KMS343	2x	36.6392	127.7511	South Korea	Korea/NE China/Russia diploids M. sacchariflorus
a4CR14	5752256	5752256.variant	SAMN05752256	Miscanthus sacchariflorus	KMS348	4x	36.4517	127.4519	South Korea	N China/Korea/Russia tetraploids M. sacchariflorus
a2CR19	5752257	5752257.variant	SAMN05752257	Miscanthus sacchariflorus	KMS349	2x	36.5147	127.3667	South Korea	Korea/NE China/Russia diploids M. sacchariflorus
a4CR15	5752259	5752259.variant	SAMN05752259	Miscanthus sacchariflorus	KMS351	4x	36.7325	127.4825	South Korea	N China/Korea/Russia tetraploids M. sacchariflorus
a2CR20	5752263	5752263.variant	SAMN05752263	Miscanthus sacchariflorus	KMS355	2x	38.2269	127.9558	South Korea	Korea/NE China/Russia diploids M. sacchariflorus
x2S01	5752267	5752267.variant	SAMN05752267	Miscanthus x giganteus	KMS359	2x	37.7852	127.9863	South Korea	M. xgiganteus (2x x 2x)
x2S02	5752269	5752269.variant	SAMN05752269	Miscanthus x giganteus	KMS361	2x	38.141	128.2551	South Korea	M. xgiganteus (2x x 2x)
x2S03	5752271	5752271.variant	SAMN05752271	Miscanthus x giganteus	KMS363	2x	38.362	128.5025	South Korea	M. xgiganteus (4x x 2x)
x2S04	5752272	5752272.variant	SAMN05752272	Miscanthus x giganteus	KMS364	2x	38.2973	128.5395	South Korea	M. xgiganteus (2x x 2x)
x2S05	5752273	5752273.variant	SAMN05752273	Miscanthus x giganteus	KMS365	2x	38.2331	128.5391	South Korea	M. xgiganteus (2x x 2x)
x3S04	5752274	5752274.variant	SAMN05752274	Miscanthus x giganteus	KMS366	3x	37.6382	126.5251	South Korea	M. xgiganteus (4x x 2x)
a4CR16	5752275	5752275.variant	SAMN05752275	Miscanthus sacchariflorus	KMS367	4x	37.6661	126.5223	South Korea	N China/Korea/Russia tetraploids M. sacchariflorus
a2CR21	5752278	5752278.variant	SAMN05752278	Miscanthus sacchariflorus	KMS370	2x	37.7773	126.4635	South Korea	Korea/NE China/Russia diploids M. sacchariflorus
a2CR22	5752287	5752287.variant	SAMN05752287	Miscanthus sacchariflorus	KMS379	2x	37.662	126.6799	South Korea	Korea/NE China/Russia diploids M. sacchariflorus
a4CR18	5752288	5752288.variant	SAMN05752288	Miscanthus sacchariflorus	KMS380	4x	37.9355	127.7839	South Korea	N China/Korea/Russia tetraploids M. sacchariflorus
x2S06	5752293	5752293.variant	SAMN05752293	Miscanthus x giganteus	KMS385	2x	37.5491	127.3097	South Korea	M. xgiganteus (4x x 2x)
x2S07	5752297	5752297.variant	SAMN05752297	Miscanthus x giganteus	KMS389	2x	37.2061	128.4156	South Korea	M. xgiganteus (2x x 2x)
x2S08	5752302	5752302.variant	SAMN05752302	Miscanthus x giganteus	KMS394	2x	37.1569	127.8825	South Korea	M. xgiganteus (2x x 2x)
a2CR23	5752314	5752314.variant	SAMN05752314	Miscanthus sacchariflorus	KMS406	2x	35.8499	127.3378	South Korea	Korea/NE China/Russia diploids M. sacchariflorus
x4S02	5752324	5752324.variant	SAMN05752324	Miscanthus x giganteus	KMS416	4x	37.4046	126.9726	South Korea	M. xgiganteus (4x x 2x)
x4S03	5752325	5752325.variant	SAMN05752325	Miscanthus x giganteus	KMS417	4x	37.1848	127.079	South Korea	M. xgiganteus (4x x 2x)
x4S04	5752330	5752330.variant	SAMN05752330	Miscanthus x giganteus	KMS422	4x	34.8756	126.4229	South Korea	M. xgiganteus (4x x 2x)
x3S05	5752332	5752332.variant	SAMN05752332	Miscanthus x giganteus	KMS424	3x	35.0199	126.4561	South Korea	M. xgiganteus (4x x 2x)
x4S05	5752343	5752343.variant	SAMN05752343	Miscanthus x giganteus	KMS435	4x	35.4499	128.4946	South Korea	M. xgiganteus (4x x 2x)
a4CR19	5752344	5752344.variant	SAMN05752344	Miscanthus sacchariflorus	KMS436	4x	35.4373	128.486	South Korea	N China/Korea/Russia tetraploids M. sacchariflorus
x4S06	5752351	5752351.variant	SAMN05752351	Miscanthus x giganteus	KMS443	4x	35.6914	128.4349	South Korea	M. xgiganteus (4x x 2x)
x4S07	5752354	5752354.variant	SAMN05752354	Miscanthus x giganteus	KMS446	4x	36.1834	128.2191	South Korea	M. xgiganteus (4x x 2x)
x4S08	5752356	5752356.variant	SAMN05752356	Miscanthus x giganteus	KMS448	4x	35.884	128.7849	South Korea	M. xgiganteus (4x x 2x)
x4S09	5752359	5752359.variant	SAMN05752359	Miscanthus x giganteus	KMS451	4x	35.9376	128.8418	South Korea	M. xgiganteus (4x x 2x)
x4S10	5752361	5752361.variant	SAMN05752361	Miscanthus x giganteus	KMS453	4x	35.4531	128.2339	South Korea	M. xgiganteus (4x x 2x)
x4S11	5752362	5752362.variant	SAMN05752362	Miscanthus x giganteus	KMS454	4x	38.0532	127.5702	South Korea	M. xgiganteus (2x x 2x)
x2S09	5752364	5752364.variant	SAMN05752364	Miscanthus x giganteus	KMS456	2x	38.186	127.3583	South Korea	M. xgiganteus (2x x 2x)
x2S10	5752365	5752365.variant	SAMN05752365	Miscanthus x giganteus	KMS457	2x	38.1124	127.2906	South Korea	M. xgiganteus (2x x 2x)
x2S11	5752366	5752366.variant	SAMN05752366	Miscanthus x giganteus	KMS458	2x	37.85	127.2815	South Korea	M. xgiganteus (2x x 2x)
x2S12	5752367	5752367.variant	SAMN05752367	Miscanthus x giganteus	KMS459	2x	38.0194	127.2512	South Korea	M. xgiganteus (2x x 2x)
x2S13	5752369	5752369.variant	SAMN05752369	Miscanthus x giganteus	KMS461	2x	37.9777	127.2455	South Korea	M. xgiganteus (2x x 2x)
x2S14	5752371	5752371.variant	SAMN05752371	Miscanthus x giganteus	KMS463	2x	37.9257	127.2983	South Korea	M. xgiganteus (2x x 2x)
x2S15	5752372	5752372.variant	SAMN05752372	Miscanthus x giganteus	KMS464	2x	37.797	127.481	South Korea	M. xgiganteus (2x x 2x)
x2S16	5752374	5752374.variant	SAMN05752374	Miscanthus x giganteus	KMS466	2x	37.7782	127.371	South Korea	M. xgiganteus (2x x 2x)
a2Cn04	5752377	5752377.variant	SAMN05752377	Miscanthus sacchariflorus	JY001	2x	29.7911	120.097	China: Shuanglong reservoir, Zhuji , Zhejiang	N China diploids M. sacchariflorus
a4CR20	5752380	5752380.variant	SAMN05752380	Miscanthus sacchariflorus	JY006	4x	29.7938	120.0949	China: Xingfu reservoir, Zhuji , Zhejiang	N China/Korea/Russia tetraploids M. sacchariflorus
a2Cn05	5752381	5752381.variant	SAMN05752381	Miscanthus sacchariflorus	JY007	2x	30.9505	120.3766	China: Taihu lake, Huzhou , Zhejiang	N China diploids M. sacchariflorus
a4CR21	5752382	5752382.variant	SAMN05752382	Miscanthus sacchariflorus	JY008	4x	30.9505	120.3766	China: Taihu lake, Huzhou , Zhejiang	N China/Korea/Russia tetraploids M. sacchariflorus
a2Cn06	5752392	5752392.variant	SAMN05752392	Miscanthus sacchariflorus	JY018	2x	31.1248	118.1595	China: Maba town,Fanchang county, Wuhu, Anhui	N China diploids M. sacchariflorus
a2Cs01	5752431	5752431.variant	SAMN05752431	Miscanthus sacchariflorus	JY062	2x	30.4745	117.298	China: G318 road, Tongling , Anhui	Yangtze diploids (ssp. lutarioriparius) M. sacchariflorus
a2Cs02	5752440	5752440.variant	SAMN05752440	Miscanthus sacchariflorus	JY075	2x	29.8571	116.4612	China: Pengze country, Jiujiang , Jiangxi	Yangtze diploids (ssp. lutarioriparius) M. sacchariflorus
a2Cs03	5752448	5752448.variant	SAMN05752448	Miscanthus sacchariflorus	JY089	2x	30.3081	115.0763	China: Ejiang riverside, Echeng suburb, Ezhou , Hubei	Yangtze diploids (ssp. lutarioriparius) M. sacchariflorus
a2Cs04	5752451	5752451.variant	SAMN05752451	Miscanthus sacchariflorus	JY092	2x	30.5286	114.6161	China: Zuoling town, Wuhan , Hubei	Yangtze diploids (ssp. lutarioriparius) M. sacchariflorus
a2Cs05	5752452	5752452.variant	SAMN05752452	Miscanthus sacchariflorus	JY093	2x	30.5213	114.4693	China: Hongshan suburb, Wuhan , Hubei	Yangtze diploids (ssp. lutarioriparius) M. sacchariflorus
a2Cs06	5752453	5752453.variant	SAMN05752453	Miscanthus sacchariflorus	JY094	2x	30.437	114.3207	China: Hongshan suburb, Wuhan , Hubei	Yangtze diploids (ssp. lutarioriparius) M. sacchariflorus
a2Cs07	5752470	5752470.variant	SAMN05752470	Miscanthus sacchariflorus	JY112	2x	29.2876	113.0925	China: Yueyanglou suburb, Yueyang , Hunan	Yangtze diploids (ssp. lutarioriparius) M. sacchariflorus
a4CR23	5752474	5752474.variant	SAMN05752474	Miscanthus sacchariflorus	JY118-1	4x	28.6016	116.2132	China: Nanchang country, Nanchang , Jiangxi	N China/Korea/Russia tetraploids M. sacchariflorus
a2Cn07	5752479	5752479.variant	SAMN05752479	Miscanthus sacchariflorus	JY125	2x	34.702	119.1025	China: Huaguoshan,Xinpu Suburb, Lianyungang, Jiangsu	N China diploids M. sacchariflorus
a4CR24	5752481	5752481.variant	SAMN05752481	Miscanthus sacchariflorus	JY127	4x	35.0754	119.2241	China: Ganyu country, Lianyungang, Jiangsu	N China/Korea/Russia tetraploids M. sacchariflorus
a2Cn08	5752496	5752496.variant	SAMN05752496	Miscanthus sacchariflorus	JY142	2x	35.6503	119.7161	China: Jiaonan, Shandong	N China diploids M. sacchariflorus
a4CR26	5752503	5752503.variant	SAMN05752503	Miscanthus sacchariflorus	JY149	4x	36.1336	120.5751	China: Laoshan suburb, Qingdao, Shandong	N China/Korea/Russia tetraploids M. sacchariflorus
a2Cn09	5752507	5752507.variant	SAMN05752507	Miscanthus sacchariflorus	JY154	2x	36.3326	120.6469	China: Laoshan suburb, Qingdao, Shandong	N China diploids M. sacchariflorus
a2Cn10	5752513	5752513.variant	SAMN05752513	Miscanthus sacchariflorus	JY160	2x	36.5129	120.9479	China: Jimo, Shandong	N China diploids M. sacchariflorus
a4CR27	5752519	5752519.variant	SAMN05752519	Miscanthus sacchariflorus	JY166	4x	36.7454	121.3388	China: Haiyang, Shandong	N China/Korea/Russia tetraploids M. sacchariflorus
a4CR28	5752528	5752528.variant	SAMN05752528	Miscanthus sacchariflorus	JY176	4x	36.8893	121.7584	China: Yushan, Shandong	N China/Korea/Russia tetraploids M. sacchariflorus
a2Cn11	5752532	5752532.variant	SAMN05752532	Miscanthus sacchariflorus	JY181	2x	37.3146	122.0307	China: Wendeng, Shandong	N China diploids M. sacchariflorus
a2CR25	5752541	5752541.variant	SAMN05752541	Miscanthus sacchariflorus	JY190	2x	39.5673	122.5532	China: Zhuanghe, Liaoning	Korea/NE China/Russia diploids M. sacchariflorus
a4CR29	5752542	5752542.variant	SAMN05752542	Miscanthus sacchariflorus	JY191	4x	39.5587	122.6042	China: Zhuanghe, Liaoning	N China/Korea/Russia tetraploids M. sacchariflorus
a2CR26	5752547	5752547.variant	SAMN05752547	Miscanthus sacchariflorus	JY196	2x	39.9442	124.0869	China: Donggang, Liaoning	Korea/NE China/Russia diploids M. sacchariflorus
a4CR30	5752549	5752549.variant	SAMN05752549	Miscanthus sacchariflorus	JY198	4x	40.0299	124.2807	China: Dandong, Liaoning	N China/Korea/Russia tetraploids M. sacchariflorus
a2CR27	5752557	5752557.variant	SAMN05752557	Miscanthus sacchariflorus	JY206	2x	41.7955	123.5986	China: Liaoyang, Liaoning	Korea/NE China/Russia diploids M. sacchariflorus
a2CR28	5752564	5752564.variant	SAMN05752564	Miscanthus sacchariflorus	JY213	2x	42.5033	124.0372	China: Kaiyuan, Liaoning	Korea/NE China/Russia diploids M. sacchariflorus
a2CR29	5752568	5752568.variant	SAMN05752568	Miscanthus sacchariflorus	JY217	2x	42.7217	124.5075	China: Xifeng country, Tieling, Liaoning	Korea/NE China/Russia diploids M. sacchariflorus
a2CR30	5752571	5752571.variant	SAMN05752571	Miscanthus sacchariflorus	JY221	2x	43.9541	126.7628	China: G302 road,Longtan suburb, Jilin, Jilin	Korea/NE China/Russia diploids M. sacchariflorus
a2CR31	5752583	5752583.variant	SAMN05752583	Miscanthus sacchariflorus	JY234	2x	43.6542	127.7029	China: Jiaohe, Jilin	Korea/NE China/Russia diploids M. sacchariflorus
a2CR32	5752586	5752586.variant	SAMN05752586	Miscanthus sacchariflorus	JY239	2x	43.6193	128.5174	China: Changjitu G201 highway, Dunhua, Jilin	Korea/NE China/Russia diploids M. sacchariflorus
a2CR33	5752600	5752600.variant	SAMN05752600	Miscanthus sacchariflorus	JY257	2x	43.6718	126.3924	China: G1212 road,Yongji country, Jilin, Jilin	Korea/NE China/Russia diploids M. sacchariflorus
a2CR34	5752601	5752601.variant	SAMN05752601	Miscanthus sacchariflorus	JY258	2x	43.4819	126.169	China: Shuanghe town,Yongji country, Jilin, Jilin	Korea/NE China/Russia diploids M. sacchariflorus
a2CR35	5752605	5752605.variant	SAMN05752605	Miscanthus sacchariflorus	JY262	2x	41.3035	123.0788	China: Taizihe river, Liaoyang, Liaoning	Korea/NE China/Russia diploids M. sacchariflorus
a2CR36	5752612	5752612.variant	SAMN05752612	Miscanthus sacchariflorus	JY270	2x	40.636	122.4794	China: S311 roadside, Dashiqiao, Liaoning	Korea/NE China/Russia diploids M. sacchariflorus
a2Cn12	5752621	5752621.variant	SAMN05752621	Miscanthus sacchariflorus	JY279	2x	38.8332	121.1715	China: Lvshunkou suburb, Dalian, Liaoning	N China diploids M. sacchariflorus
a2Cn13	5752623	5752623.variant	SAMN05752623	Miscanthus sacchariflorus	JY281	2x	38.0497	118.8995	China: Hekou suburb, Dongying, Shandong	N China diploids M. sacchariflorus
a2Cn14	5752626	5752626.variant	SAMN05752626	Miscanthus sacchariflorus	JY285	2x	37.3512	118.3375	China: Dongying suburb, Dongying, Shandong	N China diploids M. sacchariflorus
a2Cn15	5752628	5752628.variant	SAMN05752628	Miscanthus sacchariflorus	JY287	2x	36.6366	117.1917	China: Jinan, Shandong	N China diploids M. sacchariflorus
a2Cn16	5752630	5752630.variant	SAMN05752630	Miscanthus sacchariflorus	JY289	2x	33.7526	118.2216	China: Suqian, Jiangsu	N China diploids M. sacchariflorus
a2Cn17	5752632	5752632.variant	SAMN05752632	Miscanthus sacchariflorus	JY292	2x	33.3963	118.1851	China: Suqian, Jiangsu	N China diploids M. sacchariflorus
a2Cn19	5752638	5752638.variant	SAMN05752638	Miscanthus sacchariflorus	JY302	2x	31.8811	118.7694	China: Nanjing, Jiangsu	N China diploids M. sacchariflorus
x3n01	6111836	6111836.variant	SAMN06111836	Miscanthus x giganteus	UI10-00107	3x	no	no	no	M. xgiganteus (4x x 2x)
