# Supplementary material for: Genome biology of the paleotetraploid perennial biomass crop Miscanthus
Source: Nat Commun. 2020 Oct 28;11:5442. doi: 10.1038/s41467-020-18923-6 (PMC7595124; doi:10.1038/s41467-020-18923-6)
Supplement: Supplementary file 15 — Source Data [file 41467_2020_18923_MOESM15_ESM.xlsx]

## Sheet: Fig 1b
13-mer	chr01	chr02	chr03	chr04	chr05	chr06	chr07	chr08	chr09	chr10	chr11	chr12	chr13	chr14	chr15	chr16	chr17	chr18	chr19	subgenome preferred
TAACCTTGACGTA	0	5	0	2	0	2	2	1	1	0	0	1	0	0	2	98	1	0	2	B
GTTTTCTGAGTAA	0	8	2	7	2	12	27	0	6	2	3	16	2	1	13	18	3	1	13	B
TGAGAGTAGACAA	0	10	1	11	2	5	9	3	11	0	1	23	1	3	7	9	0	1	8	B
ATTGCTTAAGTCG	0	10	0	15	1	6	12	0	24	2	1	9	2	1	9	9	3	3	12	B
CAGGAGGATTTAC	0	10	2	7	2	8	24	0	10	0	1	9	1	1	4	15	0	0	16	B
TCCCCCTTCGTAA	0	11	0	10	1	10	10	0	7	0	2	8	0	1	19	12	1	2	9	B
AGTGGGTCGAGCC	0	11	2	7	4	12	12	0	16	2	2	12	1	1	11	10	0	1	15	B
GGTTCGGTATAAA	0	11	3	15	0	10	15	4	20	2	0	8	0	1	8	5	2	0	8	B
CGAGAGTAACCCA	0	11	1	10	1	9	14	0	15	0	2	13	2	0	10	8	0	0	7	B
GTGGTGAATAGGA	0	12	3	15	3	10	15	0	7	2	3	10	2	0	6	11	0	1	14	B
ACACGGGGCCCGT	0	13	1	9	1	16	13	2	8	1	4	12	0	1	4	6	1	1	17	B
GAGCTCGTTCTAC	0	13	1	15	0	13	12	1	22	4	1	7	1	2	8	10	1	1	13	B
GAGGATTTACTCA	0	14	1	9	1	13	27	0	9	1	1	14	1	0	13	21	2	0	17	B
CTATCTAAACCCA	0	14	1	15	2	10	16	2	8	1	1	11	2	2	6	13	2	2	13	B
AACTGCTTAGTGT	0	14	4	9	0	7	14	3	13	2	2	6	1	0	9	6	1	0	13	B
AACTGGGTTACTC	0	14	1	15	1	9	14	2	15	2	5	15	2	0	9	12	1	1	11	B
CTAAGGGTCCAAC	0	14	3	10	1	18	21	1	10	1	1	15	1	1	10	7	0	0	8	B
GGCTCCCGTACCC	0	14	5	14	2	24	22	0	9	0	4	16	1	1	4	11	1	0	11	B
CACGTAGGTACCA	0	14	1	16	0	12	13	3	16	2	4	13	3	0	3	11	1	1	7	B
CTCAGAGCACTCC	0	15	2	22	0	18	10	1	26	2	3	12	0	2	6	10	4	1	12	B
AGGAGTGCTCTGA	0	15	2	23	2	18	11	2	26	4	5	11	2	2	6	10	2	1	13	B
GAATTTAATGCTC	0	15	3	9	2	12	17	2	15	0	2	13	0	1	6	12	1	1	9	B
GAGAATTTAATGC	0	15	1	7	1	11	15	1	16	2	1	13	1	1	6	8	1	0	9	B
CGCTCACCCTAAG	0	15	1	5	2	5	14	1	7	2	0	12	0	0	14	13	2	1	11	B
ATTATCTAGGCGA	0	16	3	24	0	20	29	1	17	1	5	13	0	1	8	13	1	0	13	B
GTGTAAGTGACAA	0	16	1	12	2	11	15	0	9	2	1	14	0	0	16	10	0	0	7	B
ACTCGCCTAGATA	0	16	3	23	0	20	28	1	16	1	5	12	0	1	7	12	0	0	15	B
GAAGTGTAAGTGA	0	16	1	13	3	17	13	1	10	2	4	12	1	1	19	10	1	2	10	B
AACCGACTTAAGG	0	16	0	9	0	9	19	4	12	2	2	7	1	2	10	14	2	2	12	B
CCGACTTAAGGAA	0	17	2	9	1	8	17	5	12	2	0	8	1	1	10	14	2	2	12	B
GTCTCTTATGAGA	0	17	1	9	0	13	14	1	21	0	3	14	1	1	5	15	1	1	11	B
AGGAGGATTTACT	0	18	3	9	2	14	39	0	11	1	1	13	3	2	13	23	1	1	24	B
CTAAGAAGGTAGC	0	19	0	17	1	13	18	2	22	1	1	9	1	0	15	16	0	1	14	B
GGTCGTACTCTTA	0	19	0	9	1	18	12	0	4	0	2	7	0	0	5	15	0	1	7	B
GGAGATTAAGAAC	0	19	3	20	2	12	29	4	10	1	3	8	1	0	19	17	2	1	12	B
GAATAGGCCCTCC	0	20	4	16	2	9	19	1	9	0	4	14	0	1	10	20	3	1	12	B
CCCGATGTAGGTA	0	20	1	14	0	17	21	0	9	0	2	14	0	3	11	7	1	0	9	B
GGATTATCTAAGA	0	20	1	15	3	15	18	0	11	1	0	17	1	0	17	16	0	1	18	B
CGACTTAAGCAAC	0	21	2	18	0	18	23	0	18	5	2	13	3	0	8	13	4	0	19	B
CTATATAATCCAG	0	22	2	24	3	18	22	1	22	3	3	11	0	1	20	19	3	1	21	B
CCTTAGGGTGAGC	0	22	2	9	1	9	17	2	11	1	2	11	2	0	18	17	1	1	9	B
ATCTCTGAATGAG	0	22	6	15	1	8	30	3	14	0	2	14	1	2	5	14	1	0	13	B
CTCACCCTAAGGA	0	23	3	8	1	12	23	0	10	1	0	13	1	0	19	17	0	1	10	B
GGGTCCAACGTGA	0	23	2	28	3	13	27	0	24	4	5	15	0	1	19	9	0	0	26	B
GTCTTCCCACGTA	0	23	1	18	2	14	21	4	29	3	7	20	5	2	17	19	3	2	12	B
GGCACAATTGAGA	0	23	3	20	2	20	20	2	11	3	0	14	0	0	8	18	0	1	10	B
ACCTACGTGGGAA	0	23	0	17	4	15	22	2	38	4	7	17	7	1	11	18	3	3	12	B
TACCTACGTGGGA	0	24	0	17	2	12	19	3	24	0	5	18	4	0	10	17	4	3	14	B
CACTAGGGAGGCC	0	25	2	17	0	8	23	5	14	2	0	14	2	0	12	13	0	4	21	B
GAGAGTCTAGACC	0	25	6	13	5	18	32	1	13	2	4	16	1	1	9	21	2	0	17	B
TCTCCCTTAGTAA	0	27	1	14	2	15	25	0	12	2	3	7	0	0	21	21	1	1	12	B
ATTACTAAGGGAG	0	28	1	15	1	17	23	1	11	2	1	9	0	1	22	23	2	1	12	B
ATAATGGAGATAC	0	28	2	17	2	24	33	2	28	7	6	30	4	4	20	22	2	2	26	B
AGGTAGCACGTAG	0	29	4	17	3	19	31	2	14	1	6	16	0	3	15	16	2	3	19	B
CCTTTGACGATTA	0	29	4	15	0	25	25	3	16	1	4	16	1	1	25	16	2	2	12	B
CTCCCTAGTGGGC	0	31	3	18	0	10	22	8	15	3	1	17	0	3	12	8	0	1	20	B
TACGTGCTACCTA	0	32	1	15	1	17	32	1	16	2	4	16	0	2	16	13	1	1	17	B
ATCCTACGTGCTA	0	33	0	15	1	17	30	1	16	1	4	15	0	1	14	14	2	0	18	B
GACGATTAGGTCC	0	36	4	30	4	26	25	4	29	4	4	17	2	1	28	16	3	2	20	B
AGGGTTTAATCAG	0	37	5	31	2	28	38	2	36	6	5	14	2	2	18	23	1	9	34	B
ATAGCCCTGAGGG	0	40	5	28	2	19	26	2	30	4	1	14	0	0	23	15	1	1	31	B
ATATAGCCCTGAG	0	46	2	33	1	28	29	2	40	8	4	12	2	0	23	19	1	1	33	B
TATATAGCCCTGA	0	47	1	33	2	28	29	2	39	9	4	12	1	2	25	19	1	1	33	B
TATATAGCCCTAA	1	25	2	14	1	21	30	0	24	5	2	18	1	1	11	15	3	1	11	B
GGGAATCCCTTGA	1	14	0	16	2	15	15	0	13	5	3	13	2	1	5	7	1	1	13	B
ACTTATCTACTAA	1	28	0	8	5	27	19	2	20	1	7	15	0	1	6	20	4	3	18	B
GAAGGTAGCTACC	1	19	2	12	0	12	21	1	12	0	0	8	2	0	9	14	0	2	12	B
CTCAATTGTGCCC	1	20	3	19	1	20	20	0	9	0	2	14	0	1	8	17	0	0	11	B
CTTAGTAGATAAG	1	29	2	7	3	24	20	0	19	0	4	12	0	2	7	19	2	2	15	B
GTTGGTGATCACA	1	23	3	23	6	22	27	2	18	0	4	8	3	2	14	18	3	1	17	B
GATTATATACCTA	1	19	2	11	2	8	25	1	13	1	2	13	2	3	13	18	0	2	14	B
ATAAGGGCACAAT	1	40	4	43	3	36	35	1	30	2	4	24	0	1	32	31	1	1	22	B
CAATTGAGATCAC	1	24	2	24	3	20	21	0	12	1	1	14	1	2	11	19	1	1	9	B
AGGGGCTGGATTA	1	14	3	17	0	10	13	0	16	2	4	11	1	0	13	14	3	0	20	B
AGCCACCTATTAA	1	30	3	18	1	35	32	3	18	3	4	27	0	1	19	16	3	1	33	B
CCCCTTATCTTAA	1	13	0	12	2	5	13	1	15	1	2	11	1	1	12	10	1	0	16	B
CCTGAGGGTCCAA	1	38	1	26	2	20	26	1	28	5	4	14	0	2	17	13	0	2	25	B
CCACATAGGTACC	1	18	3	12	1	18	12	5	9	1	3	8	0	1	8	11	1	3	16	B
CAAGATACACCAG	1	14	4	10	0	10	19	1	12	1	0	10	0	1	7	18	1	2	13	B
CCCACTAGGGAGG	1	35	3	18	2	17	29	8	19	3	1	18	2	2	17	12	0	3	20	B
GGATTTACTCAGA	1	9	0	11	4	11	25	0	9	0	2	12	0	1	12	17	2	0	17	B
AATTGTGCCCTTA	1	41	5	42	4	34	36	2	35	3	5	25	0	1	32	33	2	2	20	B
GCTGGATTATATA	1	24	4	25	3	17	22	1	26	5	5	11	0	3	19	20	2	0	21	B
AGGGTACGGGAGC	1	15	6	16	2	23	21	0	10	1	4	20	1	2	6	11	0	1	12	B
AATGCAGCTTACT	1	16	2	18	0	13	17	3	24	0	0	16	1	1	10	9	3	3	15	B
GATTATCTAAGAA	1	22	3	18	2	15	17	0	11	0	1	18	0	1	17	17	2	2	21	B
GGCCCACTAGGGA	1	20	0	11	0	10	15	0	15	1	1	13	0	0	11	6	2	0	19	B
GGCTACCCCACCA	1	14	1	19	1	17	20	3	4	0	4	13	2	1	7	16	1	0	18	B
GGGTTCGATATAA	1	15	0	24	1	9	13	1	17	1	2	17	0	1	9	12	3	0	4	B
AGAGTCCTTGCCC	1	10	2	8	1	7	17	0	19	1	2	10	1	0	17	8	2	0	18	B
GGCAAGGACTCTA	1	12	2	8	1	7	18	2	20	1	1	11	0	0	13	11	2	0	20	B
GCATATTACTAGA	1	11	1	9	4	9	11	2	11	0	0	7	1	0	9	11	1	1	11	B
AAACTGGGTTACT	1	15	2	14	1	10	15	2	14	2	3	15	3	0	9	12	2	1	11	B
CCTACGTGCTACC	1	29	3	18	3	18	33	2	13	2	6	16	1	1	13	16	1	3	16	B
ACCGAGAGTAACC	1	20	1	15	0	11	19	0	17	3	1	16	0	0	14	12	0	0	10	B
ATAATCCAGCCCC	1	14	3	16	1	13	17	0	19	2	2	11	1	0	15	19	2	0	19	B
ACTCCTTGGGAAC	1	11	1	6	0	19	14	2	6	1	4	15	1	0	8	10	1	3	11	B
AAGATACACCAGG	1	18	4	11	0	9	20	0	16	0	3	10	1	1	7	17	2	4	16	B
ATTATAACATAGG	1	15	0	10	1	21	10	2	10	1	3	7	0	2	5	15	1	1	9	B
AAGGTAGAACGAG	1	15	2	13	1	17	11	1	23	2	1	6	0	1	7	10	1	1	14	B
GAAAGGAGTGCTC	1	18	3	19	0	17	9	2	27	3	4	13	0	1	9	13	4	0	13	B
AGGACTTCGCTTG	1	12	0	7	1	12	11	2	17	3	2	7	1	0	4	10	1	0	10	B
AAGGGCACAATTG	1	41	7	36	5	33	36	1	30	3	4	22	2	2	29	30	2	3	20	B
CCACGTAGGTACC	1	23	0	23	0	16	21	1	27	0	4	17	5	0	10	17	3	3	12	B
CTACCTTCTTAGA	1	22	1	16	1	13	19	1	11	0	1	11	2	0	14	18	0	1	15	B
ACAATTGAGATCA	1	25	4	25	2	21	25	2	12	1	1	17	2	4	20	18	0	2	15	B
GTGGCTAATCCTA	1	20	1	15	0	13	27	2	26	3	4	12	0	2	13	14	3	3	16	B
GAGTAAATCCTCC	1	12	0	7	1	13	30	0	9	0	1	14	0	1	12	18	3	2	16	B
ATGCAGCTTACTA	1	16	1	20	0	13	20	5	23	0	1	15	1	2	15	10	3	3	15	B
ATAGGTGGCTAAG	1	22	2	15	1	17	21	2	26	2	5	13	0	2	10	12	3	1	18	B
CCCACGTAGGTAC	1	22	0	19	1	12	17	3	25	0	5	17	4	0	9	17	4	2	11	B
ACCTAATCGTCAA	1	34	3	23	1	23	25	5	30	2	3	12	2	2	28	14	2	2	17	B
CACAATTGAGATC	1	26	3	23	0	18	20	2	12	1	0	14	0	0	14	21	1	1	12	B
TCTAGACTCTCCA	1	21	5	13	6	17	26	1	14	1	4	15	2	1	11	19	1	0	16	B
AGCATCACTCTTA	1	21	1	6	3	16	16	2	9	0	2	9	0	0	7	18	2	2	14	B
GAGATGCATCCTA	1	17	1	15	2	12	14	3	25	1	5	25	2	3	17	19	2	3	18	B
CCTACGTGGGAAG	1	23	0	18	3	14	23	1	37	7	5	17	7	1	11	16	2	2	11	B
GCCAACACAACCC	1	19	0	6	1	11	10	4	13	0	1	9	1	0	8	16	3	3	13	B
ATTATCTAAGAAG	1	21	0	17	3	14	20	3	14	1	3	17	3	1	18	18	3	0	18	B
GGATTATACCAAA	1	18	2	8	1	13	16	1	15	0	0	22	2	3	13	6	1	1	18	B
CTAGAGTCCTTGC	1	11	2	11	1	7	17	2	21	2	2	12	0	0	13	9	3	2	18	B
AAGGAGGACCTAA	1	65	4	49	3	43	41	6	55	6	6	29	2	10	38	24	5	2	31	B
AATCGTCAAAGGA	1	29	7	17	1	25	25	2	19	2	5	16	4	2	26	17	2	2	13	B
ACTGGGTTACTCT	1	12	3	19	0	13	15	0	15	1	5	17	1	0	9	13	3	0	9	B
ATCGGGGAGTGGA	1	28	1	14	3	18	27	2	13	0	4	21	4	2	16	10	1	1	14	B
CTAAGGGAGATTA	1	24	1	11	2	13	24	0	11	1	3	7	0	0	19	19	3	0	13	B
CACAATTGTGATC	1	23	0	16	3	18	21	3	14	2	2	5	2	1	15	16	2	3	15	B
GATACCTTATATA	1	27	0	8	2	18	11	1	13	2	2	8	0	1	11	12	2	2	14	B
AACAAAGGATCTC	1	17	1	14	2	13	16	4	11	0	0	11	1	0	6	9	1	3	12	B
ACCGACTTAAGCA	1	25	4	30	2	21	34	1	39	9	5	21	1	1	15	22	4	2	31	B
CACAATTGTGCCC	1	24	0	20	3	16	16	0	14	2	3	7	0	1	15	13	2	1	8	B
ACTTAGTAGATAA	1	26	2	11	3	24	18	0	21	0	3	10	1	1	6	19	2	2	15	B
AACCGACTTAAGC	1	28	4	29	3	22	34	1	40	6	4	22	0	2	14	22	3	3	31	B
CTCACGTTGGACC	1	23	2	23	3	13	27	0	23	4	4	13	0	1	19	11	0	0	25	B
AGGATTTACTCAG	1	12	0	9	3	11	25	0	8	0	2	12	1	0	12	17	2	0	17	B
AAGGGTCCAGAAG	1	21	3	22	3	15	25	2	16	2	2	8	0	0	6	15	2	0	10	B
GACTTAGTAGATA	1	23	1	9	3	20	19	1	18	0	4	9	0	1	6	18	3	1	15	B
CTCTAGAAGGGTC	1	35	4	28	3	28	29	0	30	4	3	14	1	0	17	15	2	0	23	B
CCTTTGGGTTCGA	2	16	0	19	0	9	16	1	17	1	3	13	0	2	9	13	2	1	4	B
ATCTCAATTGTGC	2	28	3	24	3	19	22	5	10	2	0	14	0	0	9	20	0	1	13	B
AAGGAGGGCCTAT	2	22	5	18	3	13	33	1	9	0	6	16	0	1	11	22	4	0	14	B
AAAATATACCCTA	2	13	0	16	1	14	28	4	11	5	3	12	1	0	17	11	1	3	12	B
CGTGCTACCTACA	2	27	0	13	0	14	24	0	10	2	3	11	0	1	15	11	1	0	12	B
ACTTCAATCAACC	2	22	4	24	4	17	26	2	9	0	3	13	1	1	11	19	2	1	14	B
CACTCTTAACTAA	2	28	1	7	4	16	14	2	12	0	4	10	1	0	9	15	2	1	13	B
AGGGTCCAACGTG	2	24	2	26	3	15	26	0	25	4	3	14	1	1	19	9	0	1	27	B
CCACTAGGGAGGC	2	32	4	20	0	19	31	8	19	2	1	15	2	1	16	12	1	6	23	B
ATATTAGCTAAAG	2	18	2	11	4	13	18	1	11	0	2	17	0	0	7	7	0	2	13	B
GAGGATGCATCTA	2	50	2	47	2	28	40	0	44	5	3	28	1	5	30	21	3	1	25	B
TAGCCTTACTACA	2	21	1	11	2	12	14	3	11	3	1	4	0	0	7	13	1	1	10	B
GATTATATAGCCC	2	50	3	38	4	42	45	3	37	6	4	22	4	2	28	28	2	1	30	B
TATATCGAACCCA	2	16	0	24	0	9	12	0	17	1	2	18	0	1	9	12	3	0	4	B
CCTCTCAAGAGAG	2	17	3	14	2	22	14	2	7	0	3	10	4	0	6	9	1	1	18	B
ATCGAACCCAAAG	2	18	1	24	1	12	19	3	16	2	3	14	1	1	9	13	3	1	4	B
ATATAATCTAGCC	2	29	2	19	0	23	17	1	14	5	3	8	2	1	15	10	1	2	10	B
CCTATAGGGTATA	2	8	1	13	0	13	16	0	13	2	4	11	0	0	15	8	0	0	9	B
ATATTGGCTATGG	2	13	0	6	0	8	18	2	13	2	0	16	4	2	12	8	0	2	14	B
CAATGACTATTAG	2	26	2	14	4	14	29	1	10	1	4	10	1	0	24	20	3	0	16	B
GTGGGTTTAGATA	2	18	2	13	0	8	16	3	9	2	1	11	2	1	8	12	1	1	8	B
ATACCTAGTATAG	2	20	2	13	0	8	23	3	11	1	5	15	3	4	14	15	0	0	14	B
ATTCTCATAAGAG	2	18	1	12	1	15	16	3	20	2	5	15	0	1	7	14	1	3	10	B
ATACGAACATATG	2	14	3	9	2	9	18	1	6	1	1	13	2	0	10	14	2	0	10	B
ACCTACATCGGGG	2	20	1	14	2	17	22	3	8	1	2	17	0	3	11	9	1	0	10	B
AAGTATGTGGCAA	2	10	3	14	1	15	13	2	5	0	1	5	0	0	16	9	2	1	6	B
GAATTCTTAATAC	2	20	1	14	2	17	20	0	17	0	0	11	0	1	6	18	1	1	9	B
CTCCTGGTGTATC	2	17	5	12	0	7	17	0	12	0	1	10	0	0	8	19	2	2	15	B
CTCGCTTTTCTCC	2	24	4	14	4	36	29	3	7	1	4	15	0	2	6	20	0	1	14	B
AAAAATATACCCT	2	12	2	17	3	16	25	4	10	3	4	14	5	1	16	11	0	1	12	B
GTAGCACGTAGGA	2	30	2	16	3	17	32	2	15	1	5	17	1	2	12	15	2	2	16	B
AGGTAATTAATAG	2	33	4	22	3	32	32	3	22	4	2	25	0	2	19	17	4	0	34	B
AGGGCACAATTGA	2	20	3	21	3	24	22	1	10	0	1	14	0	3	9	18	0	0	12	B
GATAAGTAATGAC	2	32	3	9	3	21	18	3	19	0	4	12	0	2	6	18	3	2	18	B
ACGTGCTACCTAC	2	27	0	14	1	15	24	0	9	2	3	10	1	1	14	10	1	1	13	B
TAAGGGAGATTAA	2	24	2	12	1	15	28	1	14	3	4	10	2	0	20	19	3	1	13	B
AATAGGCCCTCCT	2	23	4	15	2	13	31	1	9	0	5	15	0	1	10	22	3	1	15	B
ATATAGCCCTAAG	2	24	4	14	0	17	28	1	21	5	2	17	1	0	11	14	0	0	9	B
ACGATTAGGTCCT	2	39	3	31	1	23	26	3	29	3	4	14	1	2	28	16	1	1	21	B
CTAATCGTCAAAG	2	32	4	19	0	25	24	3	26	1	4	14	1	2	27	14	2	2	19	B
AGGCATCAAGTCA	2	37	2	22	4	23	38	3	23	4	5	28	6	2	24	22	5	5	38	B
CCCTTCTAGAGTC	2	41	4	28	4	31	31	5	36	4	4	19	1	0	16	15	1	3	27	B
AAGTAATGACTTA	2	30	2	11	3	22	23	1	22	0	4	11	1	1	7	21	2	1	27	B
GATCTATCCTAAC	2	15	2	18	4	20	12	2	28	1	2	12	2	0	11	11	2	2	17	B
ACTTAAGCAACGG	2	31	0	18	1	16	26	1	21	5	4	11	0	0	14	11	4	1	12	B
AGTGTAAGTGACA	2	17	2	10	1	12	16	0	10	4	2	12	0	0	18	11	2	0	8	B
GCCCTAAGGGTCC	2	21	4	12	2	18	29	0	14	2	2	18	2	0	11	9	2	1	7	B
TAGGGCTATATAA	2	19	1	13	1	24	24	1	19	4	4	14	1	1	8	12	3	1	10	B
GGATCTGAGGACC	2	19	2	25	2	16	26	0	17	1	3	14	0	2	12	13	2	0	22	B
CTGGACCCTTCTA	2	19	3	20	1	15	20	1	14	4	1	9	0	0	5	10	2	0	11	B
GGTTCGATATAAA	2	19	1	28	2	13	13	0	17	1	3	18	1	0	9	13	3	0	6	B
CCTAAGGGTCCAA	2	16	3	12	1	18	25	0	13	1	1	18	2	1	11	9	2	1	8	B
GTCCCACATGGGA	2	13	2	10	0	14	15	0	12	2	1	12	0	2	6	10	1	0	8	B
AGTTAAGAACTTG	2	13	2	11	0	16	18	3	9	0	3	7	2	1	7	6	0	1	14	B
ATTAATTACCTAC	2	31	4	24	2	27	31	3	21	3	1	27	0	1	16	14	3	1	31	B
ATTAGGATTAGCC	2	23	2	17	3	17	22	3	24	2	5	12	2	0	11	12	2	0	14	B
CCACTCTTGTGGA	2	14	0	11	2	23	17	1	8	2	0	12	0	0	16	11	3	1	9	B
CCTCATGAGGAGA	2	25	3	15	3	9	18	2	30	2	0	16	1	2	9	9	2	0	22	B
AGAATTAGGATTA	3	21	1	20	0	18	23	3	28	3	2	11	1	1	10	12	3	1	17	B
AATTAGGATTAGC	3	22	2	17	4	18	22	3	23	1	2	11	1	1	12	13	2	0	13	B
ATAGCCAATATTC	3	18	1	11	0	7	12	1	12	3	1	14	0	1	10	9	0	1	17	B
GGTCATGTCGAGA	3	10	1	11	2	15	12	2	6	0	1	9	0	1	5	6	1	1	17	B
GCTATATAATCCA	3	27	2	21	4	22	21	0	26	2	2	15	2	0	16	21	2	1	26	B
ACAATTGTGCCCT	3	22	2	20	2	16	17	1	21	2	2	7	2	0	18	14	2	2	12	B
AGCCAATATTCTA	3	13	0	12	1	5	13	1	12	1	0	14	2	2	10	7	1	2	17	B
CCGATGTAGGTAG	3	23	2	12	0	17	22	0	11	1	3	14	1	2	12	10	1	0	11	B
AGATGGTGTTAGA	3	19	4	14	3	13	12	2	8	0	3	9	2	1	128	14	3	1	9	B
CTAGTCACATAAG	3	20	2	15	0	15	11	1	7	0	1	14	4	3	12	9	2	0	9	B
AAGCTTAAAAGAC	3	12	1	6	0	11	17	1	12	1	2	8	1	1	3	10	1	1	10	B
AATCCTTGTACCC	3	18	1	8	2	13	17	2	19	3	0	16	2	0	10	12	0	2	21	B
ACCTTCTTAGATA	3	26	2	17	1	12	18	2	13	2	0	11	2	1	15	20	2	0	13	B
GATTAGGTCCTCC	3	58	1	40	3	35	37	1	40	7	5	24	2	3	32	23	5	3	28	B
ATCTAAGAAGGTA	3	26	2	17	0	14	20	1	13	1	2	13	3	2	15	20	1	1	16	B
CAACTATACTAGG	3	22	2	10	0	6	23	3	10	0	2	13	1	3	14	13	2	0	11	B
CTACATCGGGGAG	3	22	1	11	0	15	21	2	10	1	3	12	2	1	10	5	1	0	11	B
CCTCAGGGCTATA	3	47	7	33	1	28	29	1	35	4	2	12	1	0	21	19	1	4	34	B
ACAATGCAGCTTA	3	14	2	14	0	12	13	3	18	1	1	14	2	0	5	7	1	3	12	B
GAAGGGTCCAGAA	3	21	2	19	1	14	20	1	15	2	1	8	0	1	5	12	2	1	11	B
AGATTATATAGCC	3	30	0	21	1	23	21	0	12	3	2	8	0	0	11	7	0	1	8	B
GAACGTTAACTAC	3	20	2	6	1	9	26	3	9	1	3	16	2	3	7	14	1	0	10	B
GGACAAGTATTGA	3	34	2	23	5	23	30	2	21	0	2	25	2	1	33	25	2	4	24	B
ATCGTCAAAGGAA	3	29	3	17	1	25	28	2	19	2	5	17	1	2	27	17	2	1	12	B
AGTATTGATAACT	3	39	4	24	2	26	41	3	24	0	2	33	2	3	36	26	1	5	35	B
CTCAGATCCCTTC	3	18	0	24	4	13	23	3	21	1	5	14	0	3	11	11	2	1	15	B
ATAAACCATAGCC	3	10	2	6	0	5	11	1	16	1	3	11	2	0	11	6	2	0	10	B
GTAAGTCAAGTGA	3	22	1	10	1	16	17	2	9	0	3	9	2	1	5	8	3	0	14	B
CTCCTATTCACCA	3	14	1	14	3	10	16	0	10	0	3	11	0	1	5	9	1	0	15	B
AGAGGCGATGTGA	3	13	2	11	1	14	14	2	5	0	1	14	1	2	6	9	1	0	8	B
AGGATTAGCCACC	3	20	2	14	0	18	26	2	27	3	4	10	1	2	12	14	1	2	14	B
ACACCTAATAGTC	3	20	4	13	1	8	22	7	10	2	2	15	1	1	22	13	1	1	9	B
GGATTATATAGCC	3	26	3	24	6	22	26	1	28	3	3	15	2	1	18	21	3	1	25	B
ACTCCCCGATGTA	3	22	0	12	1	15	20	1	10	1	3	12	1	1	10	5	1	1	8	B
CCTAATCGTCAAA	3	33	5	25	1	26	25	5	29	3	3	13	2	3	27	17	3	2	19	B
CCCTAGGGTCAAA	3	19	4	11	1	16	22	4	7	2	4	12	2	0	6	8	1	0	11	B
GTAGTAAGCTGCA	3	16	3	19	1	14	19	3	23	0	0	15	1	0	10	9	1	2	14	B
GGGACATTGGGAA	3	14	1	12	0	16	13	0	13	0	4	10	0	1	5	6	1	1	6	B
AACTTAGTTAAGA	3	22	1	13	3	15	15	2	13	0	3	11	1	0	8	15	4	1	11	B
CTAGACTCTCCAA	3	26	4	15	5	19	31	2	18	2	5	15	2	0	9	22	2	0	16	B
ACTCTTAACTAAG	3	23	2	8	3	18	14	0	12	0	2	11	1	0	9	15	2	0	11	B
AGGATAGATCTAG	3	19	3	23	1	23	13	2	30	2	4	14	0	1	11	16	3	2	20	B
AAGATGGTGTTAG	3	17	3	15	4	11	16	2	9	0	4	10	2	0	53	39	0	1	9	B
AGGATTATCTAAG	3	21	1	15	2	13	16	1	11	1	0	15	1	0	16	17	2	4	19	B
ACTTAGTTAAGAG	4	24	1	8	3	16	13	0	11	0	4	11	0	0	8	16	2	0	11	B
AGTAGTAAGCTGC	4	15	2	16	1	13	20	3	24	1	0	14	3	2	10	7	0	2	17	B
GCCAATATTCTAC	4	17	1	12	1	5	13	2	12	0	2	14	0	1	9	9	2	1	16	B
TAGTTAACGTTCA	4	21	2	7	1	12	26	4	9	1	2	20	2	3	7	15	1	0	11	B
CTTTGAGGATGCA	4	55	5	49	8	32	50	3	47	7	5	27	5	2	30	23	4	3	26	B
CCATCAATTAAAC	4	38	2	31	2	29	37	0	44	3	1	27	3	2	25	21	5	5	29	B
AATTCTCATAAGA	4	26	3	13	1	15	20	5	21	1	5	17	5	4	12	18	0	2	9	B
CTGCTTAGTGTTA	4	15	1	12	0	7	12	1	17	2	1	10	0	1	10	6	1	0	13	B
AGCTGCATTGTGA	4	14	3	14	0	11	13	3	15	1	1	13	1	0	11	11	1	2	14	B
GGATTAGCCACCA	4	21	2	15	0	17	25	5	31	2	2	12	1	1	12	13	1	1	14	B
AGGGCTATATAAT	4	54	4	38	4	42	47	0	36	7	7	22	4	2	26	30	3	1	31	B
GGGATCTGAGGAC	4	19	1	23	1	13	28	1	16	2	4	15	0	2	11	12	1	1	20	B
AATTCTTAATACA	4	40	6	25	5	35	37	1	30	1	5	22	3	3	12	33	2	2	18	B
ATCCTTGTACCCC	4	18	0	8	0	15	15	1	17	2	1	15	3	1	10	8	0	5	18	B
ATAATCCTTGTAC	5	20	3	9	1	13	17	5	15	0	4	24	2	2	11	13	0	2	19	B
AGGAGGACCTAAT	5	66	2	46	5	42	39	7	40	6	6	27	4	6	34	24	5	2	31	B
GATGTAGGTAGCA	5	30	1	22	3	23	34	4	14	4	8	20	2	3	20	15	3	0	15	B
AAGTATTGATAAC	5	45	9	37	5	30	56	9	32	1	6	39	4	3	44	36	5	2	45	B
GGTACAAGGATTA	5	21	2	13	1	15	14	5	17	1	0	18	3	1	9	12	0	2	18	B
ATGGGCCACCCCC	5	14	0	10	1	10	14	0	18	0	0	6	1	1	9	6	0	1	8	B
ACTAGGTATATAA	5	24	3	11	2	12	25	3	15	0	3	17	3	2	13	18	1	1	13	B
GGTATATAATCAA	5	18	1	9	2	10	24	0	12	0	2	13	2	1	16	18	0	4	15	B
ATCAATACTTGTC	6	32	6	24	3	24	37	2	22	0	3	28	2	1	33	25	1	4	34	B
CCTTTGAGGATGC	6	56	5	44	5	29	48	4	49	6	5	27	5	2	30	23	3	0	23	B
ATTGGAACTGCTA	6	1	15	2	7	1	3	10	1	10	11	4	15	8	2	1	10	8	2	A
ATGTATTAAGAAT	6	40	2	20	3	33	38	2	29	2	3	23	2	2	13	33	0	0	17	B
ACTTGTCCATGCT	6	36	1	26	3	30	32	1	19	1	0	24	1	2	32	24	5	2	26	B
CTTGTCCATGCTA	6	30	5	31	3	22	36	2	17	0	5	26	1	1	30	24	2	5	33	B
GCTATATAATCTA	6	34	3	26	0	24	22	1	12	3	3	9	0	2	15	10	0	1	12	B
AGATGCATCCTCA	6	53	4	50	7	32	48	6	46	5	3	29	5	5	31	24	2	2	27	B
CTAGCATGGACAA	6	31	2	26	5	28	32	2	20	3	3	25	2	0	32	26	2	4	30	B
AATGCATAGGTGA	7	3	12	4	8	1	4	4	1	14	4	0	11	8	1	2	7	12	4	A
GATGCATCCTCAA	8	58	3	51	6	32	51	7	52	5	6	31	6	5	32	25	3	4	31	B
ATCTCGAATAATC	8	0	13	3	8	1	0	8	1	10	3	1	9	13	0	0	13	11	1	A
ACAAGTATTGATA	8	35	3	30	4	28	38	6	25	0	4	31	5	3	35	31	3	7	40	B
ATTATTCGAGATC	9	0	11	1	8	3	0	8	0	11	3	1	8	14	0	2	12	12	1	A
ACCCTCTTGTGCC	9	3	12	2	14	1	3	15	3	11	10	3	2	6	1	0	9	11	1	A
AGGATCTCGAATA	9	1	10	1	8	2	0	8	1	9	4	1	8	14	1	0	11	12	1	A
AAAATTGGAACTG	9	2	15	4	12	4	3	13	1	10	8	3	12	9	2	3	13	9	0	A
ATTCATGAGTTGG	10	2	13	1	6	1	5	7	1	11	9	3	8	10	4	1	13	13	5	A
AGCTCACCCATTC	10	2	7	0	14	7	4	9	2	9	4	2	10	4	0	2	10	10	1	A
GGATCTCGAATAA	10	1	10	1	7	1	0	6	1	9	4	1	8	15	2	1	12	12	1	A
CTTGTTCAAATAC	10	4	10	1	11	4	2	8	2	12	7	2	8	6	2	0	11	11	3	A
ACTATAGGAGTGA	10	3	11	2	13	1	2	9	2	8	8	1	9	4	0	4	10	9	1	A
TAAGCAATTGACA	11	2	10	0	11	2	3	9	1	9	13	3	6	10	0	3	7	12	5	A
CAAGAGGGTGAAA	11	3	6	1	14	1	3	12	1	12	10	1	2	11	1	1	9	9	2	A
AAGAACTAGCATT	12	4	12	4	4	1	2	8	3	16	4	1	12	8	1	1	5	9	2	A
CCATTCACCTCAA	12	2	16	6	12	2	2	13	0	9	7	0	10	6	0	1	9	4	0	A
CTACTTTCATGAC	13	1	18	1	8	1	0	9	7	16	8	1	7	15	3	1	11	11	3	A
CAAGGCTCTTCTA	13	2	18	2	8	2	6	11	3	13	2	0	14	8	1	0	11	8	0	A
GATACTCCTTCGA	13	2	9	0	18	5	1	12	0	4	7	3	6	5	1	2	6	8	0	A
ACTCCATAGCTCC	13	2	8	2	15	6	0	8	0	10	7	0	13	4	0	4	9	12	2	A
AGGGAGCTTAGAG	13	2	10	4	10	3	2	10	1	7	10	1	8	8	0	0	9	7	3	A
ATCGCGTGAGTGA	13	1	9	3	14	4	2	16	1	5	10	1	7	5	2	2	8	4	1	A
ACTAACCAAGTTC	13	2	10	3	8	0	2	10	2	8	14	1	8	9	3	4	12	6	1	A
GTTTGGGCAATTA	13	3	11	2	13	2	1	10	1	8	10	2	11	5	0	4	11	15	0	A
CATATGTGATCAA	13	2	7	2	8	2	2	9	5	12	7	1	7	11	2	2	11	9	4	A
AAGGGAGCTTAGA	14	1	10	3	12	4	2	9	2	7	10	1	9	10	0	0	10	6	2	A
AAAGGGAGCTTAG	14	1	10	2	11	1	3	8	1	7	10	1	9	11	2	1	10	8	2	A
GAATAATCCAACA	14	3	17	1	8	1	3	8	1	9	7	3	17	15	2	5	11	11	1	A
CCAACAATATAGG	14	3	9	1	7	2	1	12	3	10	10	2	6	11	0	1	10	8	2	A
ACTTCAATATAAC	14	2	14	1	19	3	1	9	3	11	9	1	8	6	1	2	10	6	0	A
CAACAATATAGGC	14	4	11	3	7	1	3	8	2	10	9	0	5	12	2	0	11	8	1	A
CTCGGGCGAGAGC	14	3	7	0	16	2	4	12	0	4	9	3	8	5	2	1	8	6	1	A
GTCAAGGGATAAA	14	2	8	2	15	3	1	7	1	13	7	2	10	3	1	0	7	6	0	A
GCCTTGTGAAGCA	14	5	10	3	22	0	4	14	5	11	8	1	9	7	1	3	11	14	2	A
GTAAGTCAAGGGA	14	2	8	3	15	4	2	6	3	9	10	1	8	3	1	0	5	8	2	A
TAACCGAACCCTA	15	0	15	0	7	1	7	12	3	9	11	2	9	8	1	1	5	16	2	A
GCTCCCTTTTAGA	15	1	9	2	13	3	4	7	3	7	8	0	8	9	1	1	9	7	0	A
TATAGATGTAAGA	15	2	10	4	14	5	2	15	4	10	8	1	6	5	1	3	16	11	2	A
ATCACCAAGTTTC	15	5	5	0	13	4	5	6	1	8	3	1	12	7	0	3	8	8	1	A
AGTAATCACTATC	15	1	6	2	21	1	2	10	1	7	6	0	12	7	1	1	8	7	0	A
GAACTTATGTAAC	15	1	18	0	5	0	3	9	1	12	7	1	13	10	1	1	8	14	2	A
CATTTAATTCAAC	15	5	12	2	13	3	4	7	0	7	19	2	6	9	1	1	9	16	3	A
ATTTATCCCTTGA	15	4	8	3	13	1	2	7	0	11	13	4	10	4	1	0	9	5	2	A
GGGAGCTTAGAGA	15	1	12	2	12	4	1	10	0	8	7	0	9	8	0	0	8	6	1	A
ATAGGCCTTGCCA	16	3	7	2	12	1	1	8	1	9	6	1	10	13	1	5	13	11	2	A
CTCCCTTTTAGAG	16	2	11	2	12	3	4	8	2	6	8	1	9	8	0	3	9	8	1	A
AACAATATAGGCC	16	2	10	4	11	3	2	7	1	9	8	2	6	14	4	1	10	9	2	A
AATCTGCTCGGAT	16	1	7	1	12	4	2	11	1	12	3	1	4	6	0	0	11	16	2	A
ATGAAGTAATCAC	16	5	11	3	23	2	5	15	0	5	5	0	11	5	2	2	10	9	1	A
CAAGGGATAAATA	16	3	7	3	14	3	2	8	0	11	9	3	11	2	0	1	10	4	1	A
AACCGAACCCTAC	16	2	18	1	7	2	6	8	3	7	10	1	6	8	0	2	5	14	2	A
GCTACTTTCATGA	16	2	17	1	9	0	3	9	6	15	8	1	10	12	2	2	10	12	3	A
CTAAGAGCTACAC	16	1	10	4	11	2	0	12	2	12	5	1	9	10	2	3	6	6	0	A
AATGGCAAGGCCT	16	5	9	1	10	2	1	8	2	12	7	2	9	12	1	4	13	9	1	A
CTTTTTAGAGGCC	16	4	12	2	13	2	4	5	1	10	11	2	4	9	3	3	8	12	2	A
GATAATTGTTTGA	16	0	16	4	12	1	0	8	2	6	17	4	6	9	4	2	15	17	3	A
CAACTAAGAGCTA	17	2	12	2	13	5	1	12	2	12	6	2	7	10	4	3	7	5	0	A
ACTAAGAGCTACA	17	0	11	5	14	3	2	16	1	10	5	1	10	9	2	2	8	7	0	A
ACTTGGTTAGTAG	17	2	8	3	12	1	4	11	2	10	9	0	9	8	1	2	9	7	1	A
AGTGTAGCTCTTA	17	0	9	1	12	3	3	13	4	12	6	1	8	8	3	2	7	10	1	A
AGTAATGCCATAG	17	6	12	2	10	2	1	8	1	7	10	3	8	6	0	2	9	13	5	A
CCTCTAAAAGGGA	17	0	13	1	11	1	4	8	1	8	8	1	8	9	0	1	10	6	1	A
AGTGATTACTTCA	17	2	8	1	23	2	1	13	0	5	6	2	11	5	0	1	10	9	1	A
GGATAATGAAGTA	17	3	9	1	19	0	2	14	0	6	6	0	14	7	1	1	6	8	3	A
CTAGGAAGAATAG	17	4	11	1	12	2	4	16	4	11	14	2	5	8	1	1	12	14	2	A
GTGGGGAGTATAA	17	1	14	6	15	0	3	14	2	9	10	4	12	9	2	2	5	9	0	A
CCATTAGAGGCAC	17	1	16	4	14	4	2	15	6	13	12	5	12	10	3	4	10	18	0	A
ATGACTGCATTAC	18	5	8	2	8	3	2	8	3	9	13	1	4	8	0	1	5	7	1	A
AGAGCTTTCCTAC	18	4	7	3	10	4	1	17	1	5	5	1	5	5	2	1	10	16	3	A
ACCTCTAAAAGGG	18	0	11	2	10	2	1	9	0	6	8	2	9	8	0	1	9	5	0	A
CCTTAAATTAGGC	18	5	10	3	21	2	5	8	1	7	8	2	8	11	0	2	10	11	1	A
AACTAAGAGCTAC	18	1	10	1	12	4	0	15	1	10	6	1	8	10	2	2	7	6	1	A
AAATTAATTGTGG	18	3	20	3	10	2	6	18	1	18	12	3	11	12	0	4	9	14	3	A
AGACCAAGATACG	18	0	9	3	15	0	4	11	0	7	5	1	10	6	1	0	9	7	1	A
AACCTCTAAAAGG	19	3	12	3	13	4	3	9	0	7	11	0	12	8	0	3	12	6	3	A
CCAACCATTATAC	19	1	16	1	8	4	1	10	3	9	9	2	10	9	2	0	8	12	2	A
AAGTAATCACTAT	19	2	8	1	21	0	0	10	2	6	8	1	14	6	0	4	9	13	3	A
ACACAACTCCATA	19	5	9	2	16	6	0	6	1	14	8	1	12	6	0	2	10	12	0	A
CCAACACAACTCC	19	5	8	3	21	6	1	9	3	10	5	1	11	6	0	2	11	18	1	A
ATACACCTCAAGA	19	2	9	4	13	3	1	10	1	10	7	3	7	8	2	2	8	8	0	A
GCATTTTTGGACC	19	0	14	1	11	3	3	10	1	11	13	5	11	9	1	3	8	8	3	A
AATACAGGTTATG	20	5	12	5	21	7	5	23	6	18	15	1	13	20	3	2	19	14	5	A
AATACACCTCAAG	20	1	10	2	13	3	3	9	1	9	7	3	7	9	1	2	8	6	1	A
TAAATACAGGTTA	20	3	14	3	22	7	6	19	6	22	18	2	12	16	3	0	21	15	4	A
ATGTGAGTGGTTA	20	2	7	1	10	0	0	6	2	6	16	0	7	4	1	1	11	16	0	A
CTGGTAGACTCAC	20	2	11	1	8	1	0	7	0	9	9	4	6	5	1	1	7	7	1	A
ACATTCTTAGGCT	20	6	16	3	18	4	2	12	3	18	15	4	12	13	3	2	10	11	4	A
AACCACTCACATA	20	0	7	1	10	0	0	7	2	6	20	1	7	5	1	0	11	15	2	A
GTGAACTTATGTA	20	9	22	1	12	1	4	10	4	10	7	1	11	15	4	2	10	22	5	A
GCCTAAGAATGTA	20	3	14	6	14	3	1	11	2	19	11	3	12	13	1	3	8	8	1	A
CTTTCACTCAAAG	20	2	15	4	17	1	3	25	0	5	17	6	5	7	1	3	11	10	1	A
GCATTTAATTCAA	20	3	12	4	13	3	1	7	1	7	15	3	5	8	3	2	9	15	1	A
GAGTTGTGTTGGC	20	2	6	2	20	8	1	11	1	9	7	1	13	9	1	2	10	15	2	A
ATGCCTCATGGCC	20	5	14	2	19	4	3	14	0	15	18	2	9	10	3	7	15	15	2	A
GAGACCAAGATAC	20	2	14	4	19	1	8	10	2	6	5	2	11	9	0	0	10	11	4	A
AGTGGGGAGTATA	21	0	16	5	19	0	3	15	1	14	14	5	18	12	0	1	11	11	0	A
AATTTAAGGAGCA	21	5	11	3	19	2	5	11	1	6	13	2	9	11	0	5	12	10	1	A
AGGGTGATTAGTG	21	5	11	2	16	2	2	5	2	11	8	2	7	8	1	4	13	7	1	A
ACCACTCACATAC	21	0	11	1	9	1	1	6	0	5	17	3	6	7	1	2	9	13	1	A
AAGTGGGGAGTAT	21	0	15	5	17	1	3	14	5	13	13	5	18	12	0	3	12	11	0	A
CATGACTGCATTA	21	7	9	1	11	2	3	7	4	10	15	3	7	9	0	1	6	5	1	A
GGTAGCTCAAGGA	21	1	17	3	13	1	0	19	4	9	9	1	15	15	2	2	10	11	2	A
GACACTAATCACC	22	4	15	3	14	3	5	9	2	12	10	0	7	12	3	5	12	6	2	A
GTAATCATTGCTA	22	1	25	4	14	4	7	23	12	25	17	4	12	25	1	2	17	24	3	A
GGTCAAGAGCGTA	22	0	15	2	21	2	0	22	0	4	12	5	16	12	0	2	12	16	0	A
CTCACATACAATC	22	2	14	4	14	2	1	11	1	6	19	4	7	5	1	3	8	11	1	A
CAATAACTCATGA	22	2	10	4	18	1	6	10	3	10	7	2	13	11	2	2	12	7	3	A
CTAAGTAACTTCA	23	4	13	6	17	5	5	14	3	12	13	2	15	12	0	3	13	8	2	A
TGGCTACTAAACA	23	1	5	2	10	2	3	7	5	9	12	1	6	8	1	0	6	16	3	A
CCACTCACATACA	23	1	13	1	14	1	1	9	1	5	18	1	7	6	2	1	9	16	0	A
ACACTTCTAGGCA	23	7	27	3	22	1	6	24	1	16	15	7	14	18	2	2	18	18	0	A
TGCCTCATGGCCA	23	6	18	6	22	2	3	12	0	16	15	4	12	10	3	7	15	17	2	A
ATACCTAGTAATC	24	2	28	4	17	5	5	25	11	32	21	6	15	12	2	0	13	25	9	A
ACTAGGGAGTGGG	24	2	8	2	15	2	0	11	0	1	13	4	6	6	1	2	14	6	0	A
AAACCTCTAAAAG	24	0	10	3	15	5	4	8	1	8	9	3	12	11	0	5	14	10	3	A
GAAGTCTTTCTCA	24	3	21	3	9	4	3	6	3	11	10	2	7	8	0	0	9	9	2	A
AACTCAAGTTGCC	25	1	23	2	30	4	2	19	1	11	10	3	13	14	5	1	13	18	0	A
AGAGTGAGTCTAC	25	2	13	1	9	1	2	8	1	15	11	2	12	6	1	3	10	14	1	A
TTACTAGGTATAA	25	1	32	4	19	5	3	25	13	31	22	6	16	14	3	0	15	26	8	A
CTTAGAGTGAGTC	25	0	12	2	10	1	2	9	2	18	11	4	9	6	0	0	9	14	1	A
CACTCACATACAA	25	1	13	1	10	1	1	8	1	6	21	2	8	6	2	2	10	12	0	A
ATACGCTCTTGAC	25	1	16	2	21	3	1	22	0	6	14	6	18	11	0	1	13	17	1	A
AGAAGTCTTTCTC	26	2	22	3	11	4	10	7	3	11	12	2	8	9	1	2	9	8	1	A
AGCAATGATTACT	26	2	29	6	15	5	8	23	13	28	19	4	12	24	1	2	18	36	4	A
GGGCTTTAGATAC	26	3	10	5	21	0	8	16	3	18	9	3	12	19	2	4	12	13	6	A
AGGAAGCTAATGG	27	1	13	6	21	2	4	13	0	10	7	2	10	9	1	5	12	8	1	A
AGTATAAATACAG	27	7	14	0	22	10	8	17	2	17	16	1	12	17	2	3	20	15	5	A
AGACTCACTCTAA	27	2	13	1	11	3	2	10	1	18	12	3	8	6	0	1	11	14	1	A
TAATCATTGCTAA	27	3	30	4	20	4	9	22	11	30	20	4	14	25	3	3	16	24	4	A
TAGACTCACTCTA	27	1	13	2	9	1	1	10	1	17	11	1	8	7	1	0	11	13	2	A
GCAACTTGAGTTA	29	5	27	7	34	5	3	19	2	10	12	2	15	19	0	2	15	19	3	A
CCCCACTCCCTAG	29	6	9	1	14	6	3	13	0	1	14	4	3	6	1	1	15	6	0	A
CGTGAGTGACATA	30	6	8	1	27	6	6	19	3	9	17	2	10	7	1	4	16	11	2	A
TCACTCTAAGAAA	32	2	16	2	13	1	4	10	5	17	17	4	11	6	1	2	12	18	2	A
CTGCTTAGTATTA	34	2	20	2	16	2	8	31	10	22	21	9	13	19	1	5	14	14	1	A
AACTTAGCTCTCT	34	5	17	3	17	4	2	15	2	6	20	5	14	14	0	1	12	11	1	A
AAGAGAGCTAAGT	35	4	18	2	17	5	9	18	2	7	20	5	19	13	2	2	13	13	5	A
CTAGAGAACTTTA	39	1	10	5	32	9	3	26	1	12	15	3	18	10	2	2	24	22	2	A
AACTAAAGTTCTC	39	3	16	5	33	8	3	27	6	14	17	1	21	12	3	3	24	20	4	A
ACTAAAGTTCTCT	40	5	14	4	32	7	5	31	4	15	19	1	21	14	4	1	25	20	3	A
TAATGGAGGTACA	40	2	11	3	24	2	6	21	2	10	22	2	9	9	0	2	11	21	2	A
GTATTTATACTTA	41	8	24	3	28	12	6	25	9	26	25	2	21	16	1	4	27	24	5	A
GAGGTACAAAAGA	41	3	16	7	30	4	8	25	7	16	30	4	13	14	1	2	17	27	8	A
CTAGAAGTGTTTC	41	15	31	4	21	3	9	25	4	23	13	6	15	17	1	2	19	17	1	A
TGGAGGTACAAAA	42	3	12	5	27	3	8	22	4	13	25	2	8	9	2	2	10	24	7	A
GTACTACATAGCA	47	8	28	5	34	8	8	30	14	30	38	8	21	26	9	3	22	43	8	A
ATAGCATTACTAC	55	4	37	4	33	10	4	36	10	39	35	6	22	25	7	4	29	39	5	A
AATGCTATGTAGT	56	8	30	3	37	9	4	32	14	32	32	7	23	26	9	3	26	40	4	A
ATGCTATGTAGTA	56	9	29	5	34	12	7	35	14	30	38	8	23	26	8	3	26	44	5	A
GTAATGCTATGTA	56	8	37	4	38	14	10	34	15	35	33	6	24	27	10	6	30	43	6	A
CTACATAGCATTA	58	6	33	3	35	9	5	31	14	32	33	6	23	26	9	4	29	44	3	A
CATAGCATTACTA	60	18	42	5	33	11	9	35	14	36	36	8	24	26	8	5	34	41	5	A

## Sheet: Fig 2
S. spont (x) MB	M. sin (y) MB	S. spont gene	M. sin gene	S. spont chr	M. sin chr
1247.62	538.08	Sspon.03G0004920-2D	Misin05G080200	Chr3D	chr05
1247.62	538.074	Sspon.03G0004920-2D	Misin05G080300	Chr3D	chr05
1247.62	538.061	Sspon.03G0004920-2D	Misin05G080400	Chr3D	chr05
1247.62	538.066	Sspon.03G0004920-2D	Misin05G080500	Chr3D	chr05
1247.62	538.058	Sspon.03G0004920-2D	Misin05G080600	Chr3D	chr05
1247.62	538.043	Sspon.03G0004920-2D	Misin05G080700	Chr3D	chr05
1247.62	538.038	Sspon.03G0004920-2D	Misin05G080800	Chr3D	chr05
1247.62	538.02	Sspon.03G0004920-2D	Misin05G081000	Chr3D	chr05
1247.62	537.952	Sspon.03G0004920-2D	Misin05G081200	Chr3D	chr05
1247.62	537.947	Sspon.03G0004920-2D	Misin05G081300	Chr3D	chr05
1247.62	537.94	Sspon.03G0004920-2D	Misin05G081400	Chr3D	chr05
1247.62	537.929	Sspon.03G0004920-2D	Misin05G081500	Chr3D	chr05
1247.62	537.916	Sspon.03G0004920-2D	Misin05G081600	Chr3D	chr05
1247.62	537.911	Sspon.03G0004920-2D	Misin05G081700	Chr3D	chr05
1247.62	537.906	Sspon.03G0004920-2D	Misin05G081800	Chr3D	chr05
1247.62	537.899	Sspon.03G0004920-2D	Misin05G081900	Chr3D	chr05
1247.62	537.89	Sspon.03G0004920-2D	Misin05G082000	Chr3D	chr05
1247.62	537.819	Sspon.03G0004920-2D	Misin05G082100	Chr3D	chr05
1247.62	537.816	Sspon.03G0004920-2D	Misin05G082200	Chr3D	chr05
1247.62	537.709	Sspon.03G0004920-2D	Misin05G082700	Chr3D	chr05
1247.62	653.065	Sspon.03G0004920-2D	Misin06G085400	Chr3D	chr06
1247.62	653.068	Sspon.03G0004920-2D	Misin06G085500	Chr3D	chr06
1247.62	653.075	Sspon.03G0004920-2D	Misin06G085600	Chr3D	chr06
1247.62	653.103	Sspon.03G0004920-2D	Misin06G085700	Chr3D	chr06
1247.62	653.149	Sspon.03G0004920-2D	Misin06G085800	Chr3D	chr06
1247.62	653.205	Sspon.03G0004920-2D	Misin06G085900	Chr3D	chr06
1247.62	653.207	Sspon.03G0004920-2D	Misin06G086000	Chr3D	chr06
1247.62	653.213	Sspon.03G0004920-2D	Misin06G086100	Chr3D	chr06
1247.62	653.236	Sspon.03G0004920-2D	Misin06G086200	Chr3D	chr06
1247.62	653.769	Sspon.03G0004920-2D	Misin06G088200	Chr3D	chr06
1247.62	653.824	Sspon.03G0004920-2D	Misin06G088300	Chr3D	chr06
1247.62	653.828	Sspon.03G0004920-2D	Misin06G088400	Chr3D	chr06
1247.62	653.831	Sspon.03G0004920-2D	Misin06G088500	Chr3D	chr06
1247.62	653.845	Sspon.03G0004920-2D	Misin06G088600	Chr3D	chr06
1247.62	653.85	Sspon.03G0004920-2D	Misin06G088700	Chr3D	chr06
1247.62	653.856	Sspon.03G0004920-2D	Misin06G088800	Chr3D	chr06
1247.62	653.856	Sspon.03G0004920-2D	Misin06G088900	Chr3D	chr06
986.996	538.08	Sspon.03G0019850-1A	Misin05G080200	Chr3A	chr05
986.996	538.074	Sspon.03G0019850-1A	Misin05G080300	Chr3A	chr05
986.996	538.061	Sspon.03G0019850-1A	Misin05G080400	Chr3A	chr05
986.996	538.066	Sspon.03G0019850-1A	Misin05G080500	Chr3A	chr05
986.996	538.058	Sspon.03G0019850-1A	Misin05G080600	Chr3A	chr05
986.996	538.043	Sspon.03G0019850-1A	Misin05G080700	Chr3A	chr05
986.996	538.038	Sspon.03G0019850-1A	Misin05G080800	Chr3A	chr05
986.996	538.02	Sspon.03G0019850-1A	Misin05G081000	Chr3A	chr05
986.996	537.952	Sspon.03G0019850-1A	Misin05G081200	Chr3A	chr05
986.996	537.947	Sspon.03G0019850-1A	Misin05G081300	Chr3A	chr05
986.996	537.94	Sspon.03G0019850-1A	Misin05G081400	Chr3A	chr05
986.996	537.929	Sspon.03G0019850-1A	Misin05G081500	Chr3A	chr05
986.996	537.916	Sspon.03G0019850-1A	Misin05G081600	Chr3A	chr05
986.996	537.911	Sspon.03G0019850-1A	Misin05G081700	Chr3A	chr05
986.996	537.906	Sspon.03G0019850-1A	Misin05G081800	Chr3A	chr05
986.996	537.899	Sspon.03G0019850-1A	Misin05G081900	Chr3A	chr05
986.996	537.89	Sspon.03G0019850-1A	Misin05G082000	Chr3A	chr05
986.996	537.819	Sspon.03G0019850-1A	Misin05G082100	Chr3A	chr05
986.996	537.816	Sspon.03G0019850-1A	Misin05G082200	Chr3A	chr05
986.996	537.709	Sspon.03G0019850-1A	Misin05G082700	Chr3A	chr05
986.996	653.065	Sspon.03G0019850-1A	Misin06G085400	Chr3A	chr06
986.996	653.068	Sspon.03G0019850-1A	Misin06G085500	Chr3A	chr06
986.996	653.075	Sspon.03G0019850-1A	Misin06G085600	Chr3A	chr06
986.996	653.103	Sspon.03G0019850-1A	Misin06G085700	Chr3A	chr06
986.996	653.149	Sspon.03G0019850-1A	Misin06G085800	Chr3A	chr06
986.996	653.205	Sspon.03G0019850-1A	Misin06G085900	Chr3A	chr06
986.996	653.207	Sspon.03G0019850-1A	Misin06G086000	Chr3A	chr06
986.996	653.213	Sspon.03G0019850-1A	Misin06G086100	Chr3A	chr06
986.996	653.236	Sspon.03G0019850-1A	Misin06G086200	Chr3A	chr06
986.996	653.769	Sspon.03G0019850-1A	Misin06G088200	Chr3A	chr06
986.996	653.824	Sspon.03G0019850-1A	Misin06G088300	Chr3A	chr06
986.996	653.828	Sspon.03G0019850-1A	Misin06G088400	Chr3A	chr06
986.996	653.831	Sspon.03G0019850-1A	Misin06G088500	Chr3A	chr06
986.996	653.845	Sspon.03G0019850-1A	Misin06G088600	Chr3A	chr06
986.996	653.85	Sspon.03G0019850-1A	Misin06G088700	Chr3A	chr06
986.996	653.856	Sspon.03G0019850-1A	Misin06G088800	Chr3A	chr06
986.996	653.856	Sspon.03G0019850-1A	Misin06G088900	Chr3A	chr06
1087.97	538.08	Sspon.03G0019850-2B	Misin05G080200	Chr3B	chr05
1087.97	538.074	Sspon.03G0019850-2B	Misin05G080300	Chr3B	chr05
1087.97	538.061	Sspon.03G0019850-2B	Misin05G080400	Chr3B	chr05
1087.97	538.066	Sspon.03G0019850-2B	Misin05G080500	Chr3B	chr05
1087.97	538.058	Sspon.03G0019850-2B	Misin05G080600	Chr3B	chr05
1087.97	538.043	Sspon.03G0019850-2B	Misin05G080700	Chr3B	chr05
1087.97	538.038	Sspon.03G0019850-2B	Misin05G080800	Chr3B	chr05
1087.97	538.02	Sspon.03G0019850-2B	Misin05G081000	Chr3B	chr05
1087.97	537.952	Sspon.03G0019850-2B	Misin05G081200	Chr3B	chr05
1087.97	537.947	Sspon.03G0019850-2B	Misin05G081300	Chr3B	chr05
1087.97	537.94	Sspon.03G0019850-2B	Misin05G081400	Chr3B	chr05
1087.97	537.929	Sspon.03G0019850-2B	Misin05G081500	Chr3B	chr05
1087.97	537.916	Sspon.03G0019850-2B	Misin05G081600	Chr3B	chr05
1087.97	537.911	Sspon.03G0019850-2B	Misin05G081700	Chr3B	chr05
1087.97	537.906	Sspon.03G0019850-2B	Misin05G081800	Chr3B	chr05
1087.97	537.899	Sspon.03G0019850-2B	Misin05G081900	Chr3B	chr05
1087.97	537.89	Sspon.03G0019850-2B	Misin05G082000	Chr3B	chr05
1087.97	537.819	Sspon.03G0019850-2B	Misin05G082100	Chr3B	chr05
1087.97	537.816	Sspon.03G0019850-2B	Misin05G082200	Chr3B	chr05
1087.97	537.709	Sspon.03G0019850-2B	Misin05G082700	Chr3B	chr05
1087.97	653.065	Sspon.03G0019850-2B	Misin06G085400	Chr3B	chr06
1087.97	653.068	Sspon.03G0019850-2B	Misin06G085500	Chr3B	chr06
1087.97	653.075	Sspon.03G0019850-2B	Misin06G085600	Chr3B	chr06
1087.97	653.103	Sspon.03G0019850-2B	Misin06G085700	Chr3B	chr06
1087.97	653.149	Sspon.03G0019850-2B	Misin06G085800	Chr3B	chr06
1087.97	653.205	Sspon.03G0019850-2B	Misin06G085900	Chr3B	chr06
1087.97	653.207	Sspon.03G0019850-2B	Misin06G086000	Chr3B	chr06
1087.97	653.213	Sspon.03G0019850-2B	Misin06G086100	Chr3B	chr06
1087.97	653.236	Sspon.03G0019850-2B	Misin06G086200	Chr3B	chr06
1087.97	653.769	Sspon.03G0019850-2B	Misin06G088200	Chr3B	chr06
1087.97	653.824	Sspon.03G0019850-2B	Misin06G088300	Chr3B	chr06
1087.97	653.828	Sspon.03G0019850-2B	Misin06G088400	Chr3B	chr06
1087.97	653.831	Sspon.03G0019850-2B	Misin06G088500	Chr3B	chr06
1087.97	653.845	Sspon.03G0019850-2B	Misin06G088600	Chr3B	chr06
1087.97	653.85	Sspon.03G0019850-2B	Misin06G088700	Chr3B	chr06
1087.97	653.856	Sspon.03G0019850-2B	Misin06G088800	Chr3B	chr06
1087.97	653.856	Sspon.03G0019850-2B	Misin06G088900	Chr3B	chr06
1248.22	538.08	Sspon.03G0019850-3D	Misin05G080200	Chr3D	chr05
1248.22	538.074	Sspon.03G0019850-3D	Misin05G080300	Chr3D	chr05
1248.22	538.061	Sspon.03G0019850-3D	Misin05G080400	Chr3D	chr05
1248.22	538.066	Sspon.03G0019850-3D	Misin05G080500	Chr3D	chr05
1248.22	538.058	Sspon.03G0019850-3D	Misin05G080600	Chr3D	chr05
1248.22	538.043	Sspon.03G0019850-3D	Misin05G080700	Chr3D	chr05
1248.22	538.038	Sspon.03G0019850-3D	Misin05G080800	Chr3D	chr05
1248.22	538.02	Sspon.03G0019850-3D	Misin05G081000	Chr3D	chr05
1248.22	537.952	Sspon.03G0019850-3D	Misin05G081200	Chr3D	chr05
1248.22	537.947	Sspon.03G0019850-3D	Misin05G081300	Chr3D	chr05
1248.22	537.94	Sspon.03G0019850-3D	Misin05G081400	Chr3D	chr05
1248.22	537.929	Sspon.03G0019850-3D	Misin05G081500	Chr3D	chr05
1248.22	537.916	Sspon.03G0019850-3D	Misin05G081600	Chr3D	chr05
1248.22	537.911	Sspon.03G0019850-3D	Misin05G081700	Chr3D	chr05
1248.22	537.906	Sspon.03G0019850-3D	Misin05G081800	Chr3D	chr05
1248.22	537.899	Sspon.03G0019850-3D	Misin05G081900	Chr3D	chr05
1248.22	537.89	Sspon.03G0019850-3D	Misin05G082000	Chr3D	chr05
1248.22	537.819	Sspon.03G0019850-3D	Misin05G082100	Chr3D	chr05
1248.22	537.816	Sspon.03G0019850-3D	Misin05G082200	Chr3D	chr05
1248.22	537.709	Sspon.03G0019850-3D	Misin05G082700	Chr3D	chr05
1248.22	653.065	Sspon.03G0019850-3D	Misin06G085400	Chr3D	chr06
1248.22	653.068	Sspon.03G0019850-3D	Misin06G085500	Chr3D	chr06
1248.22	653.075	Sspon.03G0019850-3D	Misin06G085600	Chr3D	chr06
1248.22	653.103	Sspon.03G0019850-3D	Misin06G085700	Chr3D	chr06
1248.22	653.149	Sspon.03G0019850-3D	Misin06G085800	Chr3D	chr06
1248.22	653.205	Sspon.03G0019850-3D	Misin06G085900	Chr3D	chr06
1248.22	653.207	Sspon.03G0019850-3D	Misin06G086000	Chr3D	chr06
1248.22	653.213	Sspon.03G0019850-3D	Misin06G086100	Chr3D	chr06
1248.22	653.236	Sspon.03G0019850-3D	Misin06G086200	Chr3D	chr06
1248.22	653.769	Sspon.03G0019850-3D	Misin06G088200	Chr3D	chr06
1248.22	653.824	Sspon.03G0019850-3D	Misin06G088300	Chr3D	chr06
1248.22	653.828	Sspon.03G0019850-3D	Misin06G088400	Chr3D	chr06
1248.22	653.831	Sspon.03G0019850-3D	Misin06G088500	Chr3D	chr06
1248.22	653.845	Sspon.03G0019850-3D	Misin06G088600	Chr3D	chr06
1248.22	653.85	Sspon.03G0019850-3D	Misin06G088700	Chr3D	chr06
1248.22	653.856	Sspon.03G0019850-3D	Misin06G088800	Chr3D	chr06
1248.22	653.856	Sspon.03G0019850-3D	Misin06G088900	Chr3D	chr06
987.033	538.08	Sspon.03G0019860-1A	Misin05G080200	Chr3A	chr05
987.033	538.074	Sspon.03G0019860-1A	Misin05G080300	Chr3A	chr05
987.033	538.061	Sspon.03G0019860-1A	Misin05G080400	Chr3A	chr05
987.033	538.066	Sspon.03G0019860-1A	Misin05G080500	Chr3A	chr05
987.033	538.058	Sspon.03G0019860-1A	Misin05G080600	Chr3A	chr05
987.033	538.043	Sspon.03G0019860-1A	Misin05G080700	Chr3A	chr05
987.033	538.038	Sspon.03G0019860-1A	Misin05G080800	Chr3A	chr05
987.033	538.02	Sspon.03G0019860-1A	Misin05G081000	Chr3A	chr05
987.033	537.952	Sspon.03G0019860-1A	Misin05G081200	Chr3A	chr05
987.033	537.947	Sspon.03G0019860-1A	Misin05G081300	Chr3A	chr05
987.033	537.94	Sspon.03G0019860-1A	Misin05G081400	Chr3A	chr05
987.033	537.929	Sspon.03G0019860-1A	Misin05G081500	Chr3A	chr05
987.033	537.916	Sspon.03G0019860-1A	Misin05G081600	Chr3A	chr05
987.033	537.911	Sspon.03G0019860-1A	Misin05G081700	Chr3A	chr05
987.033	537.906	Sspon.03G0019860-1A	Misin05G081800	Chr3A	chr05
987.033	537.899	Sspon.03G0019860-1A	Misin05G081900	Chr3A	chr05
987.033	537.89	Sspon.03G0019860-1A	Misin05G082000	Chr3A	chr05
987.033	537.819	Sspon.03G0019860-1A	Misin05G082100	Chr3A	chr05
987.033	537.816	Sspon.03G0019860-1A	Misin05G082200	Chr3A	chr05
987.033	537.709	Sspon.03G0019860-1A	Misin05G082700	Chr3A	chr05
987.033	653.065	Sspon.03G0019860-1A	Misin06G085400	Chr3A	chr06
987.033	653.068	Sspon.03G0019860-1A	Misin06G085500	Chr3A	chr06
987.033	653.075	Sspon.03G0019860-1A	Misin06G085600	Chr3A	chr06
987.033	653.103	Sspon.03G0019860-1A	Misin06G085700	Chr3A	chr06
987.033	653.149	Sspon.03G0019860-1A	Misin06G085800	Chr3A	chr06
987.033	653.205	Sspon.03G0019860-1A	Misin06G085900	Chr3A	chr06
987.033	653.207	Sspon.03G0019860-1A	Misin06G086000	Chr3A	chr06
987.033	653.213	Sspon.03G0019860-1A	Misin06G086100	Chr3A	chr06
987.033	653.236	Sspon.03G0019860-1A	Misin06G086200	Chr3A	chr06
987.033	653.769	Sspon.03G0019860-1A	Misin06G088200	Chr3A	chr06
987.033	653.824	Sspon.03G0019860-1A	Misin06G088300	Chr3A	chr06
987.033	653.828	Sspon.03G0019860-1A	Misin06G088400	Chr3A	chr06
987.033	653.831	Sspon.03G0019860-1A	Misin06G088500	Chr3A	chr06
987.033	653.845	Sspon.03G0019860-1A	Misin06G088600	Chr3A	chr06
987.033	653.85	Sspon.03G0019860-1A	Misin06G088700	Chr3A	chr06
987.033	653.856	Sspon.03G0019860-1A	Misin06G088800	Chr3A	chr06
987.033	653.856	Sspon.03G0019860-1A	Misin06G088900	Chr3A	chr06
1185.5	538.08	Sspon.03G0019860-2C	Misin05G080200	Chr3C	chr05
1185.5	538.074	Sspon.03G0019860-2C	Misin05G080300	Chr3C	chr05
1185.5	538.061	Sspon.03G0019860-2C	Misin05G080400	Chr3C	chr05
1185.5	538.066	Sspon.03G0019860-2C	Misin05G080500	Chr3C	chr05
1185.5	538.058	Sspon.03G0019860-2C	Misin05G080600	Chr3C	chr05
1185.5	538.043	Sspon.03G0019860-2C	Misin05G080700	Chr3C	chr05
1185.5	538.038	Sspon.03G0019860-2C	Misin05G080800	Chr3C	chr05
1185.5	538.02	Sspon.03G0019860-2C	Misin05G081000	Chr3C	chr05
1185.5	537.952	Sspon.03G0019860-2C	Misin05G081200	Chr3C	chr05
1185.5	537.947	Sspon.03G0019860-2C	Misin05G081300	Chr3C	chr05
1185.5	537.94	Sspon.03G0019860-2C	Misin05G081400	Chr3C	chr05
1185.5	537.929	Sspon.03G0019860-2C	Misin05G081500	Chr3C	chr05
1185.5	537.916	Sspon.03G0019860-2C	Misin05G081600	Chr3C	chr05
1185.5	537.911	Sspon.03G0019860-2C	Misin05G081700	Chr3C	chr05
1185.5	537.906	Sspon.03G0019860-2C	Misin05G081800	Chr3C	chr05
1185.5	537.899	Sspon.03G0019860-2C	Misin05G081900	Chr3C	chr05
1185.5	537.89	Sspon.03G0019860-2C	Misin05G082000	Chr3C	chr05
1185.5	537.819	Sspon.03G0019860-2C	Misin05G082100	Chr3C	chr05
1185.5	537.816	Sspon.03G0019860-2C	Misin05G082200	Chr3C	chr05
1185.5	537.709	Sspon.03G0019860-2C	Misin05G082700	Chr3C	chr05
1185.5	653.065	Sspon.03G0019860-2C	Misin06G085400	Chr3C	chr06
1185.5	653.068	Sspon.03G0019860-2C	Misin06G085500	Chr3C	chr06
1185.5	653.075	Sspon.03G0019860-2C	Misin06G085600	Chr3C	chr06
1185.5	653.103	Sspon.03G0019860-2C	Misin06G085700	Chr3C	chr06
1185.5	653.149	Sspon.03G0019860-2C	Misin06G085800	Chr3C	chr06
1185.5	653.205	Sspon.03G0019860-2C	Misin06G085900	Chr3C	chr06
1185.5	653.207	Sspon.03G0019860-2C	Misin06G086000	Chr3C	chr06
1185.5	653.213	Sspon.03G0019860-2C	Misin06G086100	Chr3C	chr06
1185.5	653.236	Sspon.03G0019860-2C	Misin06G086200	Chr3C	chr06
1185.5	653.769	Sspon.03G0019860-2C	Misin06G088200	Chr3C	chr06
1185.5	653.824	Sspon.03G0019860-2C	Misin06G088300	Chr3C	chr06
1185.5	653.828	Sspon.03G0019860-2C	Misin06G088400	Chr3C	chr06
1185.5	653.831	Sspon.03G0019860-2C	Misin06G088500	Chr3C	chr06
1185.5	653.845	Sspon.03G0019860-2C	Misin06G088600	Chr3C	chr06
1185.5	653.85	Sspon.03G0019860-2C	Misin06G088700	Chr3C	chr06
1185.5	653.856	Sspon.03G0019860-2C	Misin06G088800	Chr3C	chr06
1185.5	653.856	Sspon.03G0019860-2C	Misin06G088900	Chr3C	chr06
987.061	538.08	Sspon.03G0019880-1A	Misin05G080200	Chr3A	chr05
987.061	538.074	Sspon.03G0019880-1A	Misin05G080300	Chr3A	chr05
987.061	538.061	Sspon.03G0019880-1A	Misin05G080400	Chr3A	chr05
987.061	538.066	Sspon.03G0019880-1A	Misin05G080500	Chr3A	chr05
987.061	538.058	Sspon.03G0019880-1A	Misin05G080600	Chr3A	chr05
987.061	538.043	Sspon.03G0019880-1A	Misin05G080700	Chr3A	chr05
987.061	538.038	Sspon.03G0019880-1A	Misin05G080800	Chr3A	chr05
987.061	538.02	Sspon.03G0019880-1A	Misin05G081000	Chr3A	chr05
987.061	537.952	Sspon.03G0019880-1A	Misin05G081200	Chr3A	chr05
987.061	537.947	Sspon.03G0019880-1A	Misin05G081300	Chr3A	chr05
987.061	537.94	Sspon.03G0019880-1A	Misin05G081400	Chr3A	chr05
987.061	537.929	Sspon.03G0019880-1A	Misin05G081500	Chr3A	chr05
987.061	537.916	Sspon.03G0019880-1A	Misin05G081600	Chr3A	chr05
987.061	537.911	Sspon.03G0019880-1A	Misin05G081700	Chr3A	chr05
987.061	537.906	Sspon.03G0019880-1A	Misin05G081800	Chr3A	chr05
987.061	537.899	Sspon.03G0019880-1A	Misin05G081900	Chr3A	chr05
987.061	537.89	Sspon.03G0019880-1A	Misin05G082000	Chr3A	chr05
987.061	537.819	Sspon.03G0019880-1A	Misin05G082100	Chr3A	chr05
987.061	537.816	Sspon.03G0019880-1A	Misin05G082200	Chr3A	chr05
987.061	537.709	Sspon.03G0019880-1A	Misin05G082700	Chr3A	chr05
987.061	653.065	Sspon.03G0019880-1A	Misin06G085400	Chr3A	chr06
987.061	653.068	Sspon.03G0019880-1A	Misin06G085500	Chr3A	chr06
987.061	653.075	Sspon.03G0019880-1A	Misin06G085600	Chr3A	chr06
987.061	653.103	Sspon.03G0019880-1A	Misin06G085700	Chr3A	chr06
987.061	653.149	Sspon.03G0019880-1A	Misin06G085800	Chr3A	chr06
987.061	653.205	Sspon.03G0019880-1A	Misin06G085900	Chr3A	chr06
987.061	653.207	Sspon.03G0019880-1A	Misin06G086000	Chr3A	chr06
987.061	653.213	Sspon.03G0019880-1A	Misin06G086100	Chr3A	chr06
987.061	653.236	Sspon.03G0019880-1A	Misin06G086200	Chr3A	chr06
987.061	653.769	Sspon.03G0019880-1A	Misin06G088200	Chr3A	chr06
987.061	653.824	Sspon.03G0019880-1A	Misin06G088300	Chr3A	chr06
987.061	653.828	Sspon.03G0019880-1A	Misin06G088400	Chr3A	chr06
987.061	653.831	Sspon.03G0019880-1A	Misin06G088500	Chr3A	chr06
987.061	653.845	Sspon.03G0019880-1A	Misin06G088600	Chr3A	chr06
987.061	653.85	Sspon.03G0019880-1A	Misin06G088700	Chr3A	chr06
987.061	653.856	Sspon.03G0019880-1A	Misin06G088800	Chr3A	chr06
987.061	653.856	Sspon.03G0019880-1A	Misin06G088900	Chr3A	chr06
987.498	538.08	Sspon.03G0019880-1P	Misin05G080200	Chr3A	chr05
987.498	538.074	Sspon.03G0019880-1P	Misin05G080300	Chr3A	chr05
987.498	538.061	Sspon.03G0019880-1P	Misin05G080400	Chr3A	chr05
987.498	538.066	Sspon.03G0019880-1P	Misin05G080500	Chr3A	chr05
987.498	538.058	Sspon.03G0019880-1P	Misin05G080600	Chr3A	chr05
987.498	538.043	Sspon.03G0019880-1P	Misin05G080700	Chr3A	chr05
987.498	538.038	Sspon.03G0019880-1P	Misin05G080800	Chr3A	chr05
987.498	538.02	Sspon.03G0019880-1P	Misin05G081000	Chr3A	chr05
987.498	537.952	Sspon.03G0019880-1P	Misin05G081200	Chr3A	chr05
987.498	537.947	Sspon.03G0019880-1P	Misin05G081300	Chr3A	chr05
987.498	537.94	Sspon.03G0019880-1P	Misin05G081400	Chr3A	chr05
987.498	537.929	Sspon.03G0019880-1P	Misin05G081500	Chr3A	chr05
987.498	537.916	Sspon.03G0019880-1P	Misin05G081600	Chr3A	chr05
987.498	537.911	Sspon.03G0019880-1P	Misin05G081700	Chr3A	chr05
987.498	537.906	Sspon.03G0019880-1P	Misin05G081800	Chr3A	chr05
987.498	537.899	Sspon.03G0019880-1P	Misin05G081900	Chr3A	chr05
987.498	537.89	Sspon.03G0019880-1P	Misin05G082000	Chr3A	chr05
987.498	537.819	Sspon.03G0019880-1P	Misin05G082100	Chr3A	chr05
987.498	537.816	Sspon.03G0019880-1P	Misin05G082200	Chr3A	chr05
987.498	537.709	Sspon.03G0019880-1P	Misin05G082700	Chr3A	chr05
987.498	653.065	Sspon.03G0019880-1P	Misin06G085400	Chr3A	chr06
987.498	653.068	Sspon.03G0019880-1P	Misin06G085500	Chr3A	chr06
987.498	653.075	Sspon.03G0019880-1P	Misin06G085600	Chr3A	chr06
987.498	653.103	Sspon.03G0019880-1P	Misin06G085700	Chr3A	chr06
987.498	653.149	Sspon.03G0019880-1P	Misin06G085800	Chr3A	chr06
987.498	653.205	Sspon.03G0019880-1P	Misin06G085900	Chr3A	chr06
987.498	653.207	Sspon.03G0019880-1P	Misin06G086000	Chr3A	chr06
987.498	653.213	Sspon.03G0019880-1P	Misin06G086100	Chr3A	chr06
987.498	653.236	Sspon.03G0019880-1P	Misin06G086200	Chr3A	chr06
987.498	653.769	Sspon.03G0019880-1P	Misin06G088200	Chr3A	chr06
987.498	653.824	Sspon.03G0019880-1P	Misin06G088300	Chr3A	chr06
987.498	653.828	Sspon.03G0019880-1P	Misin06G088400	Chr3A	chr06
987.498	653.831	Sspon.03G0019880-1P	Misin06G088500	Chr3A	chr06
987.498	653.845	Sspon.03G0019880-1P	Misin06G088600	Chr3A	chr06
987.498	653.85	Sspon.03G0019880-1P	Misin06G088700	Chr3A	chr06
987.498	653.856	Sspon.03G0019880-1P	Misin06G088800	Chr3A	chr06
987.498	653.856	Sspon.03G0019880-1P	Misin06G088900	Chr3A	chr06
987.063	538.08	Sspon.03G0019890-1A	Misin05G080200	Chr3A	chr05
987.063	538.074	Sspon.03G0019890-1A	Misin05G080300	Chr3A	chr05
987.063	538.061	Sspon.03G0019890-1A	Misin05G080400	Chr3A	chr05
987.063	538.066	Sspon.03G0019890-1A	Misin05G080500	Chr3A	chr05
987.063	538.058	Sspon.03G0019890-1A	Misin05G080600	Chr3A	chr05
987.063	538.043	Sspon.03G0019890-1A	Misin05G080700	Chr3A	chr05
987.063	538.038	Sspon.03G0019890-1A	Misin05G080800	Chr3A	chr05
987.063	538.02	Sspon.03G0019890-1A	Misin05G081000	Chr3A	chr05
987.063	537.952	Sspon.03G0019890-1A	Misin05G081200	Chr3A	chr05
987.063	537.947	Sspon.03G0019890-1A	Misin05G081300	Chr3A	chr05
987.063	537.94	Sspon.03G0019890-1A	Misin05G081400	Chr3A	chr05
987.063	537.929	Sspon.03G0019890-1A	Misin05G081500	Chr3A	chr05
987.063	537.916	Sspon.03G0019890-1A	Misin05G081600	Chr3A	chr05
987.063	537.911	Sspon.03G0019890-1A	Misin05G081700	Chr3A	chr05
987.063	537.906	Sspon.03G0019890-1A	Misin05G081800	Chr3A	chr05
987.063	537.899	Sspon.03G0019890-1A	Misin05G081900	Chr3A	chr05
987.063	537.89	Sspon.03G0019890-1A	Misin05G082000	Chr3A	chr05
987.063	537.819	Sspon.03G0019890-1A	Misin05G082100	Chr3A	chr05
987.063	537.816	Sspon.03G0019890-1A	Misin05G082200	Chr3A	chr05
987.063	537.709	Sspon.03G0019890-1A	Misin05G082700	Chr3A	chr05
987.063	653.065	Sspon.03G0019890-1A	Misin06G085400	Chr3A	chr06
987.063	653.068	Sspon.03G0019890-1A	Misin06G085500	Chr3A	chr06
987.063	653.075	Sspon.03G0019890-1A	Misin06G085600	Chr3A	chr06
987.063	653.103	Sspon.03G0019890-1A	Misin06G085700	Chr3A	chr06
987.063	653.149	Sspon.03G0019890-1A	Misin06G085800	Chr3A	chr06
987.063	653.205	Sspon.03G0019890-1A	Misin06G085900	Chr3A	chr06
987.063	653.207	Sspon.03G0019890-1A	Misin06G086000	Chr3A	chr06
987.063	653.213	Sspon.03G0019890-1A	Misin06G086100	Chr3A	chr06
987.063	653.236	Sspon.03G0019890-1A	Misin06G086200	Chr3A	chr06
987.063	653.769	Sspon.03G0019890-1A	Misin06G088200	Chr3A	chr06
987.063	653.824	Sspon.03G0019890-1A	Misin06G088300	Chr3A	chr06
987.063	653.828	Sspon.03G0019890-1A	Misin06G088400	Chr3A	chr06
987.063	653.831	Sspon.03G0019890-1A	Misin06G088500	Chr3A	chr06
987.063	653.845	Sspon.03G0019890-1A	Misin06G088600	Chr3A	chr06
987.063	653.85	Sspon.03G0019890-1A	Misin06G088700	Chr3A	chr06
987.063	653.856	Sspon.03G0019890-1A	Misin06G088800	Chr3A	chr06
987.063	653.856	Sspon.03G0019890-1A	Misin06G088900	Chr3A	chr06
1248.38	538.08	Sspon.03G0019890-2D	Misin05G080200	Chr3D	chr05
1248.38	538.074	Sspon.03G0019890-2D	Misin05G080300	Chr3D	chr05
1248.38	538.061	Sspon.03G0019890-2D	Misin05G080400	Chr3D	chr05
1248.38	538.066	Sspon.03G0019890-2D	Misin05G080500	Chr3D	chr05
1248.38	538.058	Sspon.03G0019890-2D	Misin05G080600	Chr3D	chr05
1248.38	538.043	Sspon.03G0019890-2D	Misin05G080700	Chr3D	chr05
1248.38	538.038	Sspon.03G0019890-2D	Misin05G080800	Chr3D	chr05
1248.38	538.02	Sspon.03G0019890-2D	Misin05G081000	Chr3D	chr05
1248.38	537.952	Sspon.03G0019890-2D	Misin05G081200	Chr3D	chr05
1248.38	537.947	Sspon.03G0019890-2D	Misin05G081300	Chr3D	chr05
1248.38	537.94	Sspon.03G0019890-2D	Misin05G081400	Chr3D	chr05
1248.38	537.929	Sspon.03G0019890-2D	Misin05G081500	Chr3D	chr05
1248.38	537.916	Sspon.03G0019890-2D	Misin05G081600	Chr3D	chr05
1248.38	537.911	Sspon.03G0019890-2D	Misin05G081700	Chr3D	chr05
1248.38	537.906	Sspon.03G0019890-2D	Misin05G081800	Chr3D	chr05
1248.38	537.899	Sspon.03G0019890-2D	Misin05G081900	Chr3D	chr05
1248.38	537.89	Sspon.03G0019890-2D	Misin05G082000	Chr3D	chr05
1248.38	537.819	Sspon.03G0019890-2D	Misin05G082100	Chr3D	chr05
1248.38	537.816	Sspon.03G0019890-2D	Misin05G082200	Chr3D	chr05
1248.38	537.709	Sspon.03G0019890-2D	Misin05G082700	Chr3D	chr05
1248.38	653.065	Sspon.03G0019890-2D	Misin06G085400	Chr3D	chr06
1248.38	653.068	Sspon.03G0019890-2D	Misin06G085500	Chr3D	chr06
1248.38	653.075	Sspon.03G0019890-2D	Misin06G085600	Chr3D	chr06
1248.38	653.103	Sspon.03G0019890-2D	Misin06G085700	Chr3D	chr06
1248.38	653.149	Sspon.03G0019890-2D	Misin06G085800	Chr3D	chr06
1248.38	653.205	Sspon.03G0019890-2D	Misin06G085900	Chr3D	chr06
1248.38	653.207	Sspon.03G0019890-2D	Misin06G086000	Chr3D	chr06
1248.38	653.213	Sspon.03G0019890-2D	Misin06G086100	Chr3D	chr06
1248.38	653.236	Sspon.03G0019890-2D	Misin06G086200	Chr3D	chr06
1248.38	653.769	Sspon.03G0019890-2D	Misin06G088200	Chr3D	chr06
1248.38	653.824	Sspon.03G0019890-2D	Misin06G088300	Chr3D	chr06
1248.38	653.828	Sspon.03G0019890-2D	Misin06G088400	Chr3D	chr06
1248.38	653.831	Sspon.03G0019890-2D	Misin06G088500	Chr3D	chr06
1248.38	653.845	Sspon.03G0019890-2D	Misin06G088600	Chr3D	chr06
1248.38	653.85	Sspon.03G0019890-2D	Misin06G088700	Chr3D	chr06
1248.38	653.856	Sspon.03G0019890-2D	Misin06G088800	Chr3D	chr06
1248.38	653.856	Sspon.03G0019890-2D	Misin06G088900	Chr3D	chr06
987.152	538.08	Sspon.03G0019920-1A	Misin05G080200	Chr3A	chr05
987.152	538.074	Sspon.03G0019920-1A	Misin05G080300	Chr3A	chr05
987.152	538.061	Sspon.03G0019920-1A	Misin05G080400	Chr3A	chr05
987.152	538.066	Sspon.03G0019920-1A	Misin05G080500	Chr3A	chr05
987.152	538.058	Sspon.03G0019920-1A	Misin05G080600	Chr3A	chr05
987.152	538.043	Sspon.03G0019920-1A	Misin05G080700	Chr3A	chr05
987.152	538.038	Sspon.03G0019920-1A	Misin05G080800	Chr3A	chr05
987.152	538.02	Sspon.03G0019920-1A	Misin05G081000	Chr3A	chr05
987.152	537.952	Sspon.03G0019920-1A	Misin05G081200	Chr3A	chr05
987.152	537.947	Sspon.03G0019920-1A	Misin05G081300	Chr3A	chr05
987.152	537.94	Sspon.03G0019920-1A	Misin05G081400	Chr3A	chr05
987.152	537.929	Sspon.03G0019920-1A	Misin05G081500	Chr3A	chr05
987.152	537.916	Sspon.03G0019920-1A	Misin05G081600	Chr3A	chr05
987.152	537.911	Sspon.03G0019920-1A	Misin05G081700	Chr3A	chr05
987.152	537.906	Sspon.03G0019920-1A	Misin05G081800	Chr3A	chr05
987.152	537.899	Sspon.03G0019920-1A	Misin05G081900	Chr3A	chr05
987.152	537.89	Sspon.03G0019920-1A	Misin05G082000	Chr3A	chr05
987.152	537.819	Sspon.03G0019920-1A	Misin05G082100	Chr3A	chr05
987.152	537.816	Sspon.03G0019920-1A	Misin05G082200	Chr3A	chr05
987.152	537.709	Sspon.03G0019920-1A	Misin05G082700	Chr3A	chr05
987.152	653.065	Sspon.03G0019920-1A	Misin06G085400	Chr3A	chr06
987.152	653.068	Sspon.03G0019920-1A	Misin06G085500	Chr3A	chr06
987.152	653.075	Sspon.03G0019920-1A	Misin06G085600	Chr3A	chr06
987.152	653.103	Sspon.03G0019920-1A	Misin06G085700	Chr3A	chr06
987.152	653.149	Sspon.03G0019920-1A	Misin06G085800	Chr3A	chr06
987.152	653.205	Sspon.03G0019920-1A	Misin06G085900	Chr3A	chr06
987.152	653.207	Sspon.03G0019920-1A	Misin06G086000	Chr3A	chr06
987.152	653.213	Sspon.03G0019920-1A	Misin06G086100	Chr3A	chr06
987.152	653.236	Sspon.03G0019920-1A	Misin06G086200	Chr3A	chr06
987.152	653.769	Sspon.03G0019920-1A	Misin06G088200	Chr3A	chr06
987.152	653.824	Sspon.03G0019920-1A	Misin06G088300	Chr3A	chr06
987.152	653.828	Sspon.03G0019920-1A	Misin06G088400	Chr3A	chr06
987.152	653.831	Sspon.03G0019920-1A	Misin06G088500	Chr3A	chr06
987.152	653.845	Sspon.03G0019920-1A	Misin06G088600	Chr3A	chr06
987.152	653.85	Sspon.03G0019920-1A	Misin06G088700	Chr3A	chr06
987.152	653.856	Sspon.03G0019920-1A	Misin06G088800	Chr3A	chr06
987.152	653.856	Sspon.03G0019920-1A	Misin06G088900	Chr3A	chr06
1185.73	538.08	Sspon.03G0019920-2C	Misin05G080200	Chr3C	chr05
1185.73	538.074	Sspon.03G0019920-2C	Misin05G080300	Chr3C	chr05
1185.73	538.061	Sspon.03G0019920-2C	Misin05G080400	Chr3C	chr05
1185.73	538.066	Sspon.03G0019920-2C	Misin05G080500	Chr3C	chr05
1185.73	538.058	Sspon.03G0019920-2C	Misin05G080600	Chr3C	chr05
1185.73	538.043	Sspon.03G0019920-2C	Misin05G080700	Chr3C	chr05
1185.73	538.038	Sspon.03G0019920-2C	Misin05G080800	Chr3C	chr05
1185.73	538.02	Sspon.03G0019920-2C	Misin05G081000	Chr3C	chr05
1185.73	537.952	Sspon.03G0019920-2C	Misin05G081200	Chr3C	chr05
1185.73	537.947	Sspon.03G0019920-2C	Misin05G081300	Chr3C	chr05
1185.73	537.94	Sspon.03G0019920-2C	Misin05G081400	Chr3C	chr05
1185.73	537.929	Sspon.03G0019920-2C	Misin05G081500	Chr3C	chr05
1185.73	537.916	Sspon.03G0019920-2C	Misin05G081600	Chr3C	chr05
1185.73	537.911	Sspon.03G0019920-2C	Misin05G081700	Chr3C	chr05
1185.73	537.906	Sspon.03G0019920-2C	Misin05G081800	Chr3C	chr05
1185.73	537.899	Sspon.03G0019920-2C	Misin05G081900	Chr3C	chr05
1185.73	537.89	Sspon.03G0019920-2C	Misin05G082000	Chr3C	chr05
1185.73	537.819	Sspon.03G0019920-2C	Misin05G082100	Chr3C	chr05
1185.73	537.816	Sspon.03G0019920-2C	Misin05G082200	Chr3C	chr05
1185.73	537.709	Sspon.03G0019920-2C	Misin05G082700	Chr3C	chr05
1185.73	653.065	Sspon.03G0019920-2C	Misin06G085400	Chr3C	chr06
1185.73	653.068	Sspon.03G0019920-2C	Misin06G085500	Chr3C	chr06
1185.73	653.075	Sspon.03G0019920-2C	Misin06G085600	Chr3C	chr06
1185.73	653.103	Sspon.03G0019920-2C	Misin06G085700	Chr3C	chr06
1185.73	653.149	Sspon.03G0019920-2C	Misin06G085800	Chr3C	chr06
1185.73	653.205	Sspon.03G0019920-2C	Misin06G085900	Chr3C	chr06
1185.73	653.207	Sspon.03G0019920-2C	Misin06G086000	Chr3C	chr06
1185.73	653.213	Sspon.03G0019920-2C	Misin06G086100	Chr3C	chr06
1185.73	653.236	Sspon.03G0019920-2C	Misin06G086200	Chr3C	chr06
1185.73	653.769	Sspon.03G0019920-2C	Misin06G088200	Chr3C	chr06
1185.73	653.824	Sspon.03G0019920-2C	Misin06G088300	Chr3C	chr06
1185.73	653.828	Sspon.03G0019920-2C	Misin06G088400	Chr3C	chr06
1185.73	653.831	Sspon.03G0019920-2C	Misin06G088500	Chr3C	chr06
1185.73	653.845	Sspon.03G0019920-2C	Misin06G088600	Chr3C	chr06
1185.73	653.85	Sspon.03G0019920-2C	Misin06G088700	Chr3C	chr06
1185.73	653.856	Sspon.03G0019920-2C	Misin06G088800	Chr3C	chr06
1185.73	653.856	Sspon.03G0019920-2C	Misin06G088900	Chr3C	chr06
1248.45	538.08	Sspon.03G0019920-3D	Misin05G080200	Chr3D	chr05
1248.45	538.074	Sspon.03G0019920-3D	Misin05G080300	Chr3D	chr05
1248.45	538.061	Sspon.03G0019920-3D	Misin05G080400	Chr3D	chr05
1248.45	538.066	Sspon.03G0019920-3D	Misin05G080500	Chr3D	chr05
1248.45	538.058	Sspon.03G0019920-3D	Misin05G080600	Chr3D	chr05
1248.45	538.043	Sspon.03G0019920-3D	Misin05G080700	Chr3D	chr05
1248.45	538.038	Sspon.03G0019920-3D	Misin05G080800	Chr3D	chr05
1248.45	538.02	Sspon.03G0019920-3D	Misin05G081000	Chr3D	chr05
1248.45	537.952	Sspon.03G0019920-3D	Misin05G081200	Chr3D	chr05
1248.45	537.947	Sspon.03G0019920-3D	Misin05G081300	Chr3D	chr05
1248.45	537.94	Sspon.03G0019920-3D	Misin05G081400	Chr3D	chr05
1248.45	537.929	Sspon.03G0019920-3D	Misin05G081500	Chr3D	chr05
1248.45	537.916	Sspon.03G0019920-3D	Misin05G081600	Chr3D	chr05
1248.45	537.911	Sspon.03G0019920-3D	Misin05G081700	Chr3D	chr05
1248.45	537.906	Sspon.03G0019920-3D	Misin05G081800	Chr3D	chr05
1248.45	537.899	Sspon.03G0019920-3D	Misin05G081900	Chr3D	chr05
1248.45	537.89	Sspon.03G0019920-3D	Misin05G082000	Chr3D	chr05
1248.45	537.819	Sspon.03G0019920-3D	Misin05G082100	Chr3D	chr05
1248.45	537.816	Sspon.03G0019920-3D	Misin05G082200	Chr3D	chr05
1248.45	537.709	Sspon.03G0019920-3D	Misin05G082700	Chr3D	chr05
1248.45	653.065	Sspon.03G0019920-3D	Misin06G085400	Chr3D	chr06
1248.45	653.068	Sspon.03G0019920-3D	Misin06G085500	Chr3D	chr06
1248.45	653.075	Sspon.03G0019920-3D	Misin06G085600	Chr3D	chr06
1248.45	653.103	Sspon.03G0019920-3D	Misin06G085700	Chr3D	chr06
1248.45	653.149	Sspon.03G0019920-3D	Misin06G085800	Chr3D	chr06
1248.45	653.205	Sspon.03G0019920-3D	Misin06G085900	Chr3D	chr06
1248.45	653.207	Sspon.03G0019920-3D	Misin06G086000	Chr3D	chr06
1248.45	653.213	Sspon.03G0019920-3D	Misin06G086100	Chr3D	chr06
1248.45	653.236	Sspon.03G0019920-3D	Misin06G086200	Chr3D	chr06
1248.45	653.769	Sspon.03G0019920-3D	Misin06G088200	Chr3D	chr06
1248.45	653.824	Sspon.03G0019920-3D	Misin06G088300	Chr3D	chr06
1248.45	653.828	Sspon.03G0019920-3D	Misin06G088400	Chr3D	chr06
1248.45	653.831	Sspon.03G0019920-3D	Misin06G088500	Chr3D	chr06
1248.45	653.845	Sspon.03G0019920-3D	Misin06G088600	Chr3D	chr06
1248.45	653.85	Sspon.03G0019920-3D	Misin06G088700	Chr3D	chr06
1248.45	653.856	Sspon.03G0019920-3D	Misin06G088800	Chr3D	chr06
1248.45	653.856	Sspon.03G0019920-3D	Misin06G088900	Chr3D	chr06
987.173	538.08	Sspon.03G0019930-1A	Misin05G080200	Chr3A	chr05
987.173	538.074	Sspon.03G0019930-1A	Misin05G080300	Chr3A	chr05
987.173	538.061	Sspon.03G0019930-1A	Misin05G080400	Chr3A	chr05
987.173	538.066	Sspon.03G0019930-1A	Misin05G080500	Chr3A	chr05
987.173	538.058	Sspon.03G0019930-1A	Misin05G080600	Chr3A	chr05
987.173	538.043	Sspon.03G0019930-1A	Misin05G080700	Chr3A	chr05
987.173	538.038	Sspon.03G0019930-1A	Misin05G080800	Chr3A	chr05
987.173	538.02	Sspon.03G0019930-1A	Misin05G081000	Chr3A	chr05
987.173	537.952	Sspon.03G0019930-1A	Misin05G081200	Chr3A	chr05
987.173	537.947	Sspon.03G0019930-1A	Misin05G081300	Chr3A	chr05
987.173	537.94	Sspon.03G0019930-1A	Misin05G081400	Chr3A	chr05
987.173	537.929	Sspon.03G0019930-1A	Misin05G081500	Chr3A	chr05
987.173	537.916	Sspon.03G0019930-1A	Misin05G081600	Chr3A	chr05
987.173	537.911	Sspon.03G0019930-1A	Misin05G081700	Chr3A	chr05
987.173	537.906	Sspon.03G0019930-1A	Misin05G081800	Chr3A	chr05
987.173	537.899	Sspon.03G0019930-1A	Misin05G081900	Chr3A	chr05
987.173	537.89	Sspon.03G0019930-1A	Misin05G082000	Chr3A	chr05
987.173	537.819	Sspon.03G0019930-1A	Misin05G082100	Chr3A	chr05
987.173	537.816	Sspon.03G0019930-1A	Misin05G082200	Chr3A	chr05
987.173	537.709	Sspon.03G0019930-1A	Misin05G082700	Chr3A	chr05
987.173	653.065	Sspon.03G0019930-1A	Misin06G085400	Chr3A	chr06
987.173	653.068	Sspon.03G0019930-1A	Misin06G085500	Chr3A	chr06
987.173	653.075	Sspon.03G0019930-1A	Misin06G085600	Chr3A	chr06
987.173	653.103	Sspon.03G0019930-1A	Misin06G085700	Chr3A	chr06
987.173	653.149	Sspon.03G0019930-1A	Misin06G085800	Chr3A	chr06
987.173	653.205	Sspon.03G0019930-1A	Misin06G085900	Chr3A	chr06
987.173	653.207	Sspon.03G0019930-1A	Misin06G086000	Chr3A	chr06
987.173	653.213	Sspon.03G0019930-1A	Misin06G086100	Chr3A	chr06
987.173	653.236	Sspon.03G0019930-1A	Misin06G086200	Chr3A	chr06
987.173	653.769	Sspon.03G0019930-1A	Misin06G088200	Chr3A	chr06
987.173	653.824	Sspon.03G0019930-1A	Misin06G088300	Chr3A	chr06
987.173	653.828	Sspon.03G0019930-1A	Misin06G088400	Chr3A	chr06
987.173	653.831	Sspon.03G0019930-1A	Misin06G088500	Chr3A	chr06
987.173	653.845	Sspon.03G0019930-1A	Misin06G088600	Chr3A	chr06
987.173	653.85	Sspon.03G0019930-1A	Misin06G088700	Chr3A	chr06
987.173	653.856	Sspon.03G0019930-1A	Misin06G088800	Chr3A	chr06
987.173	653.856	Sspon.03G0019930-1A	Misin06G088900	Chr3A	chr06
1088.37	538.08	Sspon.03G0019930-1P	Misin05G080200	Chr3B	chr05
1088.37	538.074	Sspon.03G0019930-1P	Misin05G080300	Chr3B	chr05
1088.37	538.061	Sspon.03G0019930-1P	Misin05G080400	Chr3B	chr05
1088.37	538.066	Sspon.03G0019930-1P	Misin05G080500	Chr3B	chr05
1088.37	538.058	Sspon.03G0019930-1P	Misin05G080600	Chr3B	chr05
1088.37	538.043	Sspon.03G0019930-1P	Misin05G080700	Chr3B	chr05
1088.37	538.038	Sspon.03G0019930-1P	Misin05G080800	Chr3B	chr05
1088.37	538.02	Sspon.03G0019930-1P	Misin05G081000	Chr3B	chr05
1088.37	537.952	Sspon.03G0019930-1P	Misin05G081200	Chr3B	chr05
1088.37	537.947	Sspon.03G0019930-1P	Misin05G081300	Chr3B	chr05
1088.37	537.94	Sspon.03G0019930-1P	Misin05G081400	Chr3B	chr05
1088.37	537.929	Sspon.03G0019930-1P	Misin05G081500	Chr3B	chr05
1088.37	537.916	Sspon.03G0019930-1P	Misin05G081600	Chr3B	chr05
1088.37	537.911	Sspon.03G0019930-1P	Misin05G081700	Chr3B	chr05
1088.37	537.906	Sspon.03G0019930-1P	Misin05G081800	Chr3B	chr05
1088.37	537.899	Sspon.03G0019930-1P	Misin05G081900	Chr3B	chr05
1088.37	537.89	Sspon.03G0019930-1P	Misin05G082000	Chr3B	chr05
1088.37	537.819	Sspon.03G0019930-1P	Misin05G082100	Chr3B	chr05
1088.37	537.816	Sspon.03G0019930-1P	Misin05G082200	Chr3B	chr05
1088.37	537.709	Sspon.03G0019930-1P	Misin05G082700	Chr3B	chr05
1088.37	653.065	Sspon.03G0019930-1P	Misin06G085400	Chr3B	chr06
1088.37	653.068	Sspon.03G0019930-1P	Misin06G085500	Chr3B	chr06
1088.37	653.075	Sspon.03G0019930-1P	Misin06G085600	Chr3B	chr06
1088.37	653.103	Sspon.03G0019930-1P	Misin06G085700	Chr3B	chr06
1088.37	653.149	Sspon.03G0019930-1P	Misin06G085800	Chr3B	chr06
1088.37	653.205	Sspon.03G0019930-1P	Misin06G085900	Chr3B	chr06
1088.37	653.207	Sspon.03G0019930-1P	Misin06G086000	Chr3B	chr06
1088.37	653.213	Sspon.03G0019930-1P	Misin06G086100	Chr3B	chr06
1088.37	653.236	Sspon.03G0019930-1P	Misin06G086200	Chr3B	chr06
1088.37	653.769	Sspon.03G0019930-1P	Misin06G088200	Chr3B	chr06
1088.37	653.824	Sspon.03G0019930-1P	Misin06G088300	Chr3B	chr06
1088.37	653.828	Sspon.03G0019930-1P	Misin06G088400	Chr3B	chr06
1088.37	653.831	Sspon.03G0019930-1P	Misin06G088500	Chr3B	chr06
1088.37	653.845	Sspon.03G0019930-1P	Misin06G088600	Chr3B	chr06
1088.37	653.85	Sspon.03G0019930-1P	Misin06G088700	Chr3B	chr06
1088.37	653.856	Sspon.03G0019930-1P	Misin06G088800	Chr3B	chr06
1088.37	653.856	Sspon.03G0019930-1P	Misin06G088900	Chr3B	chr06
1088.25	538.08	Sspon.03G0019930-2B	Misin05G080200	Chr3B	chr05
1088.25	538.074	Sspon.03G0019930-2B	Misin05G080300	Chr3B	chr05
1088.25	538.061	Sspon.03G0019930-2B	Misin05G080400	Chr3B	chr05
1088.25	538.066	Sspon.03G0019930-2B	Misin05G080500	Chr3B	chr05
1088.25	538.058	Sspon.03G0019930-2B	Misin05G080600	Chr3B	chr05
1088.25	538.043	Sspon.03G0019930-2B	Misin05G080700	Chr3B	chr05
1088.25	538.038	Sspon.03G0019930-2B	Misin05G080800	Chr3B	chr05
1088.25	538.02	Sspon.03G0019930-2B	Misin05G081000	Chr3B	chr05
1088.25	537.952	Sspon.03G0019930-2B	Misin05G081200	Chr3B	chr05
1088.25	537.947	Sspon.03G0019930-2B	Misin05G081300	Chr3B	chr05
1088.25	537.94	Sspon.03G0019930-2B	Misin05G081400	Chr3B	chr05
1088.25	537.929	Sspon.03G0019930-2B	Misin05G081500	Chr3B	chr05
1088.25	537.916	Sspon.03G0019930-2B	Misin05G081600	Chr3B	chr05
1088.25	537.911	Sspon.03G0019930-2B	Misin05G081700	Chr3B	chr05
1088.25	537.906	Sspon.03G0019930-2B	Misin05G081800	Chr3B	chr05
1088.25	537.899	Sspon.03G0019930-2B	Misin05G081900	Chr3B	chr05
1088.25	537.89	Sspon.03G0019930-2B	Misin05G082000	Chr3B	chr05
1088.25	537.819	Sspon.03G0019930-2B	Misin05G082100	Chr3B	chr05
1088.25	537.816	Sspon.03G0019930-2B	Misin05G082200	Chr3B	chr05
1088.25	537.709	Sspon.03G0019930-2B	Misin05G082700	Chr3B	chr05
1088.25	653.065	Sspon.03G0019930-2B	Misin06G085400	Chr3B	chr06
1088.25	653.068	Sspon.03G0019930-2B	Misin06G085500	Chr3B	chr06
1088.25	653.075	Sspon.03G0019930-2B	Misin06G085600	Chr3B	chr06
1088.25	653.103	Sspon.03G0019930-2B	Misin06G085700	Chr3B	chr06
1088.25	653.149	Sspon.03G0019930-2B	Misin06G085800	Chr3B	chr06
1088.25	653.205	Sspon.03G0019930-2B	Misin06G085900	Chr3B	chr06
1088.25	653.207	Sspon.03G0019930-2B	Misin06G086000	Chr3B	chr06
1088.25	653.213	Sspon.03G0019930-2B	Misin06G086100	Chr3B	chr06
1088.25	653.236	Sspon.03G0019930-2B	Misin06G086200	Chr3B	chr06
1088.25	653.769	Sspon.03G0019930-2B	Misin06G088200	Chr3B	chr06
1088.25	653.824	Sspon.03G0019930-2B	Misin06G088300	Chr3B	chr06
1088.25	653.828	Sspon.03G0019930-2B	Misin06G088400	Chr3B	chr06
1088.25	653.831	Sspon.03G0019930-2B	Misin06G088500	Chr3B	chr06
1088.25	653.845	Sspon.03G0019930-2B	Misin06G088600	Chr3B	chr06
1088.25	653.85	Sspon.03G0019930-2B	Misin06G088700	Chr3B	chr06
1088.25	653.856	Sspon.03G0019930-2B	Misin06G088800	Chr3B	chr06
1088.25	653.856	Sspon.03G0019930-2B	Misin06G088900	Chr3B	chr06
1185.7	538.08	Sspon.03G0019930-3C	Misin05G080200	Chr3C	chr05
1185.7	538.074	Sspon.03G0019930-3C	Misin05G080300	Chr3C	chr05
1185.7	538.061	Sspon.03G0019930-3C	Misin05G080400	Chr3C	chr05
1185.7	538.066	Sspon.03G0019930-3C	Misin05G080500	Chr3C	chr05
1185.7	538.058	Sspon.03G0019930-3C	Misin05G080600	Chr3C	chr05
1185.7	538.043	Sspon.03G0019930-3C	Misin05G080700	Chr3C	chr05
1185.7	538.038	Sspon.03G0019930-3C	Misin05G080800	Chr3C	chr05
1185.7	538.02	Sspon.03G0019930-3C	Misin05G081000	Chr3C	chr05
1185.7	537.952	Sspon.03G0019930-3C	Misin05G081200	Chr3C	chr05
1185.7	537.947	Sspon.03G0019930-3C	Misin05G081300	Chr3C	chr05
1185.7	537.94	Sspon.03G0019930-3C	Misin05G081400	Chr3C	chr05
1185.7	537.929	Sspon.03G0019930-3C	Misin05G081500	Chr3C	chr05
1185.7	537.916	Sspon.03G0019930-3C	Misin05G081600	Chr3C	chr05
1185.7	537.911	Sspon.03G0019930-3C	Misin05G081700	Chr3C	chr05
1185.7	537.906	Sspon.03G0019930-3C	Misin05G081800	Chr3C	chr05
1185.7	537.899	Sspon.03G0019930-3C	Misin05G081900	Chr3C	chr05
1185.7	537.89	Sspon.03G0019930-3C	Misin05G082000	Chr3C	chr05
1185.7	537.819	Sspon.03G0019930-3C	Misin05G082100	Chr3C	chr05
1185.7	537.816	Sspon.03G0019930-3C	Misin05G082200	Chr3C	chr05
1185.7	537.709	Sspon.03G0019930-3C	Misin05G082700	Chr3C	chr05
1185.7	653.065	Sspon.03G0019930-3C	Misin06G085400	Chr3C	chr06
1185.7	653.068	Sspon.03G0019930-3C	Misin06G085500	Chr3C	chr06
1185.7	653.075	Sspon.03G0019930-3C	Misin06G085600	Chr3C	chr06
1185.7	653.103	Sspon.03G0019930-3C	Misin06G085700	Chr3C	chr06
1185.7	653.149	Sspon.03G0019930-3C	Misin06G085800	Chr3C	chr06
1185.7	653.205	Sspon.03G0019930-3C	Misin06G085900	Chr3C	chr06
1185.7	653.207	Sspon.03G0019930-3C	Misin06G086000	Chr3C	chr06
1185.7	653.213	Sspon.03G0019930-3C	Misin06G086100	Chr3C	chr06
1185.7	653.236	Sspon.03G0019930-3C	Misin06G086200	Chr3C	chr06
1185.7	653.769	Sspon.03G0019930-3C	Misin06G088200	Chr3C	chr06
1185.7	653.824	Sspon.03G0019930-3C	Misin06G088300	Chr3C	chr06
1185.7	653.828	Sspon.03G0019930-3C	Misin06G088400	Chr3C	chr06
1185.7	653.831	Sspon.03G0019930-3C	Misin06G088500	Chr3C	chr06
1185.7	653.845	Sspon.03G0019930-3C	Misin06G088600	Chr3C	chr06
1185.7	653.85	Sspon.03G0019930-3C	Misin06G088700	Chr3C	chr06
1185.7	653.856	Sspon.03G0019930-3C	Misin06G088800	Chr3C	chr06
1185.7	653.856	Sspon.03G0019930-3C	Misin06G088900	Chr3C	chr06
987.189	538.08	Sspon.03G0019940-1A	Misin05G080200	Chr3A	chr05
987.189	538.074	Sspon.03G0019940-1A	Misin05G080300	Chr3A	chr05
987.189	538.061	Sspon.03G0019940-1A	Misin05G080400	Chr3A	chr05
987.189	538.066	Sspon.03G0019940-1A	Misin05G080500	Chr3A	chr05
987.189	538.058	Sspon.03G0019940-1A	Misin05G080600	Chr3A	chr05
987.189	538.043	Sspon.03G0019940-1A	Misin05G080700	Chr3A	chr05
987.189	538.038	Sspon.03G0019940-1A	Misin05G080800	Chr3A	chr05
987.189	538.02	Sspon.03G0019940-1A	Misin05G081000	Chr3A	chr05
987.189	537.952	Sspon.03G0019940-1A	Misin05G081200	Chr3A	chr05
987.189	537.947	Sspon.03G0019940-1A	Misin05G081300	Chr3A	chr05
987.189	537.94	Sspon.03G0019940-1A	Misin05G081400	Chr3A	chr05
987.189	537.929	Sspon.03G0019940-1A	Misin05G081500	Chr3A	chr05
987.189	537.916	Sspon.03G0019940-1A	Misin05G081600	Chr3A	chr05
987.189	537.911	Sspon.03G0019940-1A	Misin05G081700	Chr3A	chr05
987.189	537.906	Sspon.03G0019940-1A	Misin05G081800	Chr3A	chr05
987.189	537.899	Sspon.03G0019940-1A	Misin05G081900	Chr3A	chr05
987.189	537.89	Sspon.03G0019940-1A	Misin05G082000	Chr3A	chr05
987.189	537.819	Sspon.03G0019940-1A	Misin05G082100	Chr3A	chr05
987.189	537.816	Sspon.03G0019940-1A	Misin05G082200	Chr3A	chr05
987.189	537.709	Sspon.03G0019940-1A	Misin05G082700	Chr3A	chr05
987.189	653.065	Sspon.03G0019940-1A	Misin06G085400	Chr3A	chr06
987.189	653.068	Sspon.03G0019940-1A	Misin06G085500	Chr3A	chr06
987.189	653.075	Sspon.03G0019940-1A	Misin06G085600	Chr3A	chr06
987.189	653.103	Sspon.03G0019940-1A	Misin06G085700	Chr3A	chr06
987.189	653.149	Sspon.03G0019940-1A	Misin06G085800	Chr3A	chr06
987.189	653.205	Sspon.03G0019940-1A	Misin06G085900	Chr3A	chr06
987.189	653.207	Sspon.03G0019940-1A	Misin06G086000	Chr3A	chr06
987.189	653.213	Sspon.03G0019940-1A	Misin06G086100	Chr3A	chr06
987.189	653.236	Sspon.03G0019940-1A	Misin06G086200	Chr3A	chr06
987.189	653.769	Sspon.03G0019940-1A	Misin06G088200	Chr3A	chr06
987.189	653.824	Sspon.03G0019940-1A	Misin06G088300	Chr3A	chr06
987.189	653.828	Sspon.03G0019940-1A	Misin06G088400	Chr3A	chr06
987.189	653.831	Sspon.03G0019940-1A	Misin06G088500	Chr3A	chr06
987.189	653.845	Sspon.03G0019940-1A	Misin06G088600	Chr3A	chr06
987.189	653.85	Sspon.03G0019940-1A	Misin06G088700	Chr3A	chr06
987.189	653.856	Sspon.03G0019940-1A	Misin06G088800	Chr3A	chr06
987.189	653.856	Sspon.03G0019940-1A	Misin06G088900	Chr3A	chr06
987.223	538.08	Sspon.03G0019950-1A	Misin05G080200	Chr3A	chr05
987.223	538.074	Sspon.03G0019950-1A	Misin05G080300	Chr3A	chr05
987.223	538.061	Sspon.03G0019950-1A	Misin05G080400	Chr3A	chr05
987.223	538.066	Sspon.03G0019950-1A	Misin05G080500	Chr3A	chr05
987.223	538.058	Sspon.03G0019950-1A	Misin05G080600	Chr3A	chr05
987.223	538.043	Sspon.03G0019950-1A	Misin05G080700	Chr3A	chr05
987.223	538.038	Sspon.03G0019950-1A	Misin05G080800	Chr3A	chr05
987.223	538.02	Sspon.03G0019950-1A	Misin05G081000	Chr3A	chr05
987.223	537.952	Sspon.03G0019950-1A	Misin05G081200	Chr3A	chr05
987.223	537.947	Sspon.03G0019950-1A	Misin05G081300	Chr3A	chr05
987.223	537.94	Sspon.03G0019950-1A	Misin05G081400	Chr3A	chr05
987.223	537.929	Sspon.03G0019950-1A	Misin05G081500	Chr3A	chr05
987.223	537.916	Sspon.03G0019950-1A	Misin05G081600	Chr3A	chr05
987.223	537.911	Sspon.03G0019950-1A	Misin05G081700	Chr3A	chr05
987.223	537.906	Sspon.03G0019950-1A	Misin05G081800	Chr3A	chr05
987.223	537.899	Sspon.03G0019950-1A	Misin05G081900	Chr3A	chr05
987.223	537.89	Sspon.03G0019950-1A	Misin05G082000	Chr3A	chr05
987.223	537.819	Sspon.03G0019950-1A	Misin05G082100	Chr3A	chr05
987.223	537.816	Sspon.03G0019950-1A	Misin05G082200	Chr3A	chr05
987.223	537.709	Sspon.03G0019950-1A	Misin05G082700	Chr3A	chr05
987.223	653.065	Sspon.03G0019950-1A	Misin06G085400	Chr3A	chr06
987.223	653.068	Sspon.03G0019950-1A	Misin06G085500	Chr3A	chr06
987.223	653.075	Sspon.03G0019950-1A	Misin06G085600	Chr3A	chr06
987.223	653.103	Sspon.03G0019950-1A	Misin06G085700	Chr3A	chr06
987.223	653.149	Sspon.03G0019950-1A	Misin06G085800	Chr3A	chr06
987.223	653.205	Sspon.03G0019950-1A	Misin06G085900	Chr3A	chr06
987.223	653.207	Sspon.03G0019950-1A	Misin06G086000	Chr3A	chr06
987.223	653.213	Sspon.03G0019950-1A	Misin06G086100	Chr3A	chr06
987.223	653.236	Sspon.03G0019950-1A	Misin06G086200	Chr3A	chr06
987.223	653.769	Sspon.03G0019950-1A	Misin06G088200	Chr3A	chr06
987.223	653.824	Sspon.03G0019950-1A	Misin06G088300	Chr3A	chr06
987.223	653.828	Sspon.03G0019950-1A	Misin06G088400	Chr3A	chr06
987.223	653.831	Sspon.03G0019950-1A	Misin06G088500	Chr3A	chr06
987.223	653.845	Sspon.03G0019950-1A	Misin06G088600	Chr3A	chr06
987.223	653.85	Sspon.03G0019950-1A	Misin06G088700	Chr3A	chr06
987.223	653.856	Sspon.03G0019950-1A	Misin06G088800	Chr3A	chr06
987.223	653.856	Sspon.03G0019950-1A	Misin06G088900	Chr3A	chr06
1088.18	538.08	Sspon.03G0019950-2B	Misin05G080200	Chr3B	chr05
1088.18	538.074	Sspon.03G0019950-2B	Misin05G080300	Chr3B	chr05
1088.18	538.061	Sspon.03G0019950-2B	Misin05G080400	Chr3B	chr05
1088.18	538.066	Sspon.03G0019950-2B	Misin05G080500	Chr3B	chr05
1088.18	538.058	Sspon.03G0019950-2B	Misin05G080600	Chr3B	chr05
1088.18	538.043	Sspon.03G0019950-2B	Misin05G080700	Chr3B	chr05
1088.18	538.038	Sspon.03G0019950-2B	Misin05G080800	Chr3B	chr05
1088.18	538.02	Sspon.03G0019950-2B	Misin05G081000	Chr3B	chr05
1088.18	537.952	Sspon.03G0019950-2B	Misin05G081200	Chr3B	chr05
1088.18	537.947	Sspon.03G0019950-2B	Misin05G081300	Chr3B	chr05
1088.18	537.94	Sspon.03G0019950-2B	Misin05G081400	Chr3B	chr05
1088.18	537.929	Sspon.03G0019950-2B	Misin05G081500	Chr3B	chr05
1088.18	537.916	Sspon.03G0019950-2B	Misin05G081600	Chr3B	chr05
1088.18	537.911	Sspon.03G0019950-2B	Misin05G081700	Chr3B	chr05
1088.18	537.906	Sspon.03G0019950-2B	Misin05G081800	Chr3B	chr05
1088.18	537.899	Sspon.03G0019950-2B	Misin05G081900	Chr3B	chr05
1088.18	537.89	Sspon.03G0019950-2B	Misin05G082000	Chr3B	chr05
1088.18	537.819	Sspon.03G0019950-2B	Misin05G082100	Chr3B	chr05
1088.18	537.816	Sspon.03G0019950-2B	Misin05G082200	Chr3B	chr05
1088.18	537.709	Sspon.03G0019950-2B	Misin05G082700	Chr3B	chr05
1088.18	653.065	Sspon.03G0019950-2B	Misin06G085400	Chr3B	chr06
1088.18	653.068	Sspon.03G0019950-2B	Misin06G085500	Chr3B	chr06
1088.18	653.075	Sspon.03G0019950-2B	Misin06G085600	Chr3B	chr06
1088.18	653.103	Sspon.03G0019950-2B	Misin06G085700	Chr3B	chr06
1088.18	653.149	Sspon.03G0019950-2B	Misin06G085800	Chr3B	chr06
1088.18	653.205	Sspon.03G0019950-2B	Misin06G085900	Chr3B	chr06
1088.18	653.207	Sspon.03G0019950-2B	Misin06G086000	Chr3B	chr06
1088.18	653.213	Sspon.03G0019950-2B	Misin06G086100	Chr3B	chr06
1088.18	653.236	Sspon.03G0019950-2B	Misin06G086200	Chr3B	chr06
1088.18	653.769	Sspon.03G0019950-2B	Misin06G088200	Chr3B	chr06
1088.18	653.824	Sspon.03G0019950-2B	Misin06G088300	Chr3B	chr06
1088.18	653.828	Sspon.03G0019950-2B	Misin06G088400	Chr3B	chr06
1088.18	653.831	Sspon.03G0019950-2B	Misin06G088500	Chr3B	chr06
1088.18	653.845	Sspon.03G0019950-2B	Misin06G088600	Chr3B	chr06
1088.18	653.85	Sspon.03G0019950-2B	Misin06G088700	Chr3B	chr06
1088.18	653.856	Sspon.03G0019950-2B	Misin06G088800	Chr3B	chr06
1088.18	653.856	Sspon.03G0019950-2B	Misin06G088900	Chr3B	chr06
1185.56	538.08	Sspon.03G0019950-3C	Misin05G080200	Chr3C	chr05
1185.56	538.074	Sspon.03G0019950-3C	Misin05G080300	Chr3C	chr05
1185.56	538.061	Sspon.03G0019950-3C	Misin05G080400	Chr3C	chr05
1185.56	538.066	Sspon.03G0019950-3C	Misin05G080500	Chr3C	chr05
1185.56	538.058	Sspon.03G0019950-3C	Misin05G080600	Chr3C	chr05
1185.56	538.043	Sspon.03G0019950-3C	Misin05G080700	Chr3C	chr05
1185.56	538.038	Sspon.03G0019950-3C	Misin05G080800	Chr3C	chr05
1185.56	538.02	Sspon.03G0019950-3C	Misin05G081000	Chr3C	chr05
1185.56	537.952	Sspon.03G0019950-3C	Misin05G081200	Chr3C	chr05
1185.56	537.947	Sspon.03G0019950-3C	Misin05G081300	Chr3C	chr05
1185.56	537.94	Sspon.03G0019950-3C	Misin05G081400	Chr3C	chr05
1185.56	537.929	Sspon.03G0019950-3C	Misin05G081500	Chr3C	chr05
1185.56	537.916	Sspon.03G0019950-3C	Misin05G081600	Chr3C	chr05
1185.56	537.911	Sspon.03G0019950-3C	Misin05G081700	Chr3C	chr05
1185.56	537.906	Sspon.03G0019950-3C	Misin05G081800	Chr3C	chr05
1185.56	537.899	Sspon.03G0019950-3C	Misin05G081900	Chr3C	chr05
1185.56	537.89	Sspon.03G0019950-3C	Misin05G082000	Chr3C	chr05
1185.56	537.819	Sspon.03G0019950-3C	Misin05G082100	Chr3C	chr05
1185.56	537.816	Sspon.03G0019950-3C	Misin05G082200	Chr3C	chr05
1185.56	537.709	Sspon.03G0019950-3C	Misin05G082700	Chr3C	chr05
1185.56	653.065	Sspon.03G0019950-3C	Misin06G085400	Chr3C	chr06
1185.56	653.068	Sspon.03G0019950-3C	Misin06G085500	Chr3C	chr06
1185.56	653.075	Sspon.03G0019950-3C	Misin06G085600	Chr3C	chr06
1185.56	653.103	Sspon.03G0019950-3C	Misin06G085700	Chr3C	chr06
1185.56	653.149	Sspon.03G0019950-3C	Misin06G085800	Chr3C	chr06
1185.56	653.205	Sspon.03G0019950-3C	Misin06G085900	Chr3C	chr06
1185.56	653.207	Sspon.03G0019950-3C	Misin06G086000	Chr3C	chr06
1185.56	653.213	Sspon.03G0019950-3C	Misin06G086100	Chr3C	chr06
1185.56	653.236	Sspon.03G0019950-3C	Misin06G086200	Chr3C	chr06
1185.56	653.769	Sspon.03G0019950-3C	Misin06G088200	Chr3C	chr06
1185.56	653.824	Sspon.03G0019950-3C	Misin06G088300	Chr3C	chr06
1185.56	653.828	Sspon.03G0019950-3C	Misin06G088400	Chr3C	chr06
1185.56	653.831	Sspon.03G0019950-3C	Misin06G088500	Chr3C	chr06
1185.56	653.845	Sspon.03G0019950-3C	Misin06G088600	Chr3C	chr06
1185.56	653.85	Sspon.03G0019950-3C	Misin06G088700	Chr3C	chr06
1185.56	653.856	Sspon.03G0019950-3C	Misin06G088800	Chr3C	chr06
1185.56	653.856	Sspon.03G0019950-3C	Misin06G088900	Chr3C	chr06
987.252	538.08	Sspon.03G0019970-1A	Misin05G080200	Chr3A	chr05
987.252	538.074	Sspon.03G0019970-1A	Misin05G080300	Chr3A	chr05
987.252	538.061	Sspon.03G0019970-1A	Misin05G080400	Chr3A	chr05
987.252	538.066	Sspon.03G0019970-1A	Misin05G080500	Chr3A	chr05
987.252	538.058	Sspon.03G0019970-1A	Misin05G080600	Chr3A	chr05
987.252	538.043	Sspon.03G0019970-1A	Misin05G080700	Chr3A	chr05
987.252	538.038	Sspon.03G0019970-1A	Misin05G080800	Chr3A	chr05
987.252	538.02	Sspon.03G0019970-1A	Misin05G081000	Chr3A	chr05
987.252	537.952	Sspon.03G0019970-1A	Misin05G081200	Chr3A	chr05
987.252	537.947	Sspon.03G0019970-1A	Misin05G081300	Chr3A	chr05
987.252	537.94	Sspon.03G0019970-1A	Misin05G081400	Chr3A	chr05
987.252	537.929	Sspon.03G0019970-1A	Misin05G081500	Chr3A	chr05
987.252	537.916	Sspon.03G0019970-1A	Misin05G081600	Chr3A	chr05
987.252	537.911	Sspon.03G0019970-1A	Misin05G081700	Chr3A	chr05
987.252	537.906	Sspon.03G0019970-1A	Misin05G081800	Chr3A	chr05
987.252	537.899	Sspon.03G0019970-1A	Misin05G081900	Chr3A	chr05
987.252	537.89	Sspon.03G0019970-1A	Misin05G082000	Chr3A	chr05
987.252	537.819	Sspon.03G0019970-1A	Misin05G082100	Chr3A	chr05
987.252	537.816	Sspon.03G0019970-1A	Misin05G082200	Chr3A	chr05
987.252	537.709	Sspon.03G0019970-1A	Misin05G082700	Chr3A	chr05
987.252	653.065	Sspon.03G0019970-1A	Misin06G085400	Chr3A	chr06
987.252	653.068	Sspon.03G0019970-1A	Misin06G085500	Chr3A	chr06
987.252	653.075	Sspon.03G0019970-1A	Misin06G085600	Chr3A	chr06
987.252	653.103	Sspon.03G0019970-1A	Misin06G085700	Chr3A	chr06
987.252	653.149	Sspon.03G0019970-1A	Misin06G085800	Chr3A	chr06
987.252	653.205	Sspon.03G0019970-1A	Misin06G085900	Chr3A	chr06
987.252	653.207	Sspon.03G0019970-1A	Misin06G086000	Chr3A	chr06
987.252	653.213	Sspon.03G0019970-1A	Misin06G086100	Chr3A	chr06
987.252	653.236	Sspon.03G0019970-1A	Misin06G086200	Chr3A	chr06
987.252	653.769	Sspon.03G0019970-1A	Misin06G088200	Chr3A	chr06
987.252	653.824	Sspon.03G0019970-1A	Misin06G088300	Chr3A	chr06
987.252	653.828	Sspon.03G0019970-1A	Misin06G088400	Chr3A	chr06
987.252	653.831	Sspon.03G0019970-1A	Misin06G088500	Chr3A	chr06
987.252	653.845	Sspon.03G0019970-1A	Misin06G088600	Chr3A	chr06
987.252	653.85	Sspon.03G0019970-1A	Misin06G088700	Chr3A	chr06
987.252	653.856	Sspon.03G0019970-1A	Misin06G088800	Chr3A	chr06
987.252	653.856	Sspon.03G0019970-1A	Misin06G088900	Chr3A	chr06
1185.7	538.08	Sspon.03G0019970-2C	Misin05G080200	Chr3C	chr05
1185.7	538.074	Sspon.03G0019970-2C	Misin05G080300	Chr3C	chr05
1185.7	538.061	Sspon.03G0019970-2C	Misin05G080400	Chr3C	chr05
1185.7	538.066	Sspon.03G0019970-2C	Misin05G080500	Chr3C	chr05
1185.7	538.058	Sspon.03G0019970-2C	Misin05G080600	Chr3C	chr05
1185.7	538.043	Sspon.03G0019970-2C	Misin05G080700	Chr3C	chr05
1185.7	538.038	Sspon.03G0019970-2C	Misin05G080800	Chr3C	chr05
1185.7	538.02	Sspon.03G0019970-2C	Misin05G081000	Chr3C	chr05
1185.7	537.952	Sspon.03G0019970-2C	Misin05G081200	Chr3C	chr05
1185.7	537.947	Sspon.03G0019970-2C	Misin05G081300	Chr3C	chr05
1185.7	537.94	Sspon.03G0019970-2C	Misin05G081400	Chr3C	chr05
1185.7	537.929	Sspon.03G0019970-2C	Misin05G081500	Chr3C	chr05
1185.7	537.916	Sspon.03G0019970-2C	Misin05G081600	Chr3C	chr05
1185.7	537.911	Sspon.03G0019970-2C	Misin05G081700	Chr3C	chr05
1185.7	537.906	Sspon.03G0019970-2C	Misin05G081800	Chr3C	chr05
1185.7	537.899	Sspon.03G0019970-2C	Misin05G081900	Chr3C	chr05
1185.7	537.89	Sspon.03G0019970-2C	Misin05G082000	Chr3C	chr05
1185.7	537.819	Sspon.03G0019970-2C	Misin05G082100	Chr3C	chr05
1185.7	537.816	Sspon.03G0019970-2C	Misin05G082200	Chr3C	chr05
1185.7	537.709	Sspon.03G0019970-2C	Misin05G082700	Chr3C	chr05
1185.7	653.065	Sspon.03G0019970-2C	Misin06G085400	Chr3C	chr06
1185.7	653.068	Sspon.03G0019970-2C	Misin06G085500	Chr3C	chr06
1185.7	653.075	Sspon.03G0019970-2C	Misin06G085600	Chr3C	chr06
1185.7	653.103	Sspon.03G0019970-2C	Misin06G085700	Chr3C	chr06
1185.7	653.149	Sspon.03G0019970-2C	Misin06G085800	Chr3C	chr06
1185.7	653.205	Sspon.03G0019970-2C	Misin06G085900	Chr3C	chr06
1185.7	653.207	Sspon.03G0019970-2C	Misin06G086000	Chr3C	chr06
1185.7	653.213	Sspon.03G0019970-2C	Misin06G086100	Chr3C	chr06
1185.7	653.236	Sspon.03G0019970-2C	Misin06G086200	Chr3C	chr06
1185.7	653.769	Sspon.03G0019970-2C	Misin06G088200	Chr3C	chr06
1185.7	653.824	Sspon.03G0019970-2C	Misin06G088300	Chr3C	chr06
1185.7	653.828	Sspon.03G0019970-2C	Misin06G088400	Chr3C	chr06
1185.7	653.831	Sspon.03G0019970-2C	Misin06G088500	Chr3C	chr06
1185.7	653.845	Sspon.03G0019970-2C	Misin06G088600	Chr3C	chr06
1185.7	653.85	Sspon.03G0019970-2C	Misin06G088700	Chr3C	chr06
1185.7	653.856	Sspon.03G0019970-2C	Misin06G088800	Chr3C	chr06
1185.7	653.856	Sspon.03G0019970-2C	Misin06G088900	Chr3C	chr06
987.258	538.08	Sspon.03G0019980-1A	Misin05G080200	Chr3A	chr05
987.258	538.074	Sspon.03G0019980-1A	Misin05G080300	Chr3A	chr05
987.258	538.061	Sspon.03G0019980-1A	Misin05G080400	Chr3A	chr05
987.258	538.066	Sspon.03G0019980-1A	Misin05G080500	Chr3A	chr05
987.258	538.058	Sspon.03G0019980-1A	Misin05G080600	Chr3A	chr05
987.258	538.043	Sspon.03G0019980-1A	Misin05G080700	Chr3A	chr05
987.258	538.038	Sspon.03G0019980-1A	Misin05G080800	Chr3A	chr05
987.258	538.02	Sspon.03G0019980-1A	Misin05G081000	Chr3A	chr05
987.258	537.952	Sspon.03G0019980-1A	Misin05G081200	Chr3A	chr05
987.258	537.947	Sspon.03G0019980-1A	Misin05G081300	Chr3A	chr05
987.258	537.94	Sspon.03G0019980-1A	Misin05G081400	Chr3A	chr05
987.258	537.929	Sspon.03G0019980-1A	Misin05G081500	Chr3A	chr05
987.258	537.916	Sspon.03G0019980-1A	Misin05G081600	Chr3A	chr05
987.258	537.911	Sspon.03G0019980-1A	Misin05G081700	Chr3A	chr05
987.258	537.906	Sspon.03G0019980-1A	Misin05G081800	Chr3A	chr05
987.258	537.899	Sspon.03G0019980-1A	Misin05G081900	Chr3A	chr05
987.258	537.89	Sspon.03G0019980-1A	Misin05G082000	Chr3A	chr05
987.258	537.819	Sspon.03G0019980-1A	Misin05G082100	Chr3A	chr05
987.258	537.816	Sspon.03G0019980-1A	Misin05G082200	Chr3A	chr05
987.258	537.709	Sspon.03G0019980-1A	Misin05G082700	Chr3A	chr05
987.258	653.065	Sspon.03G0019980-1A	Misin06G085400	Chr3A	chr06
987.258	653.068	Sspon.03G0019980-1A	Misin06G085500	Chr3A	chr06
987.258	653.075	Sspon.03G0019980-1A	Misin06G085600	Chr3A	chr06
987.258	653.103	Sspon.03G0019980-1A	Misin06G085700	Chr3A	chr06
987.258	653.149	Sspon.03G0019980-1A	Misin06G085800	Chr3A	chr06
987.258	653.205	Sspon.03G0019980-1A	Misin06G085900	Chr3A	chr06
987.258	653.207	Sspon.03G0019980-1A	Misin06G086000	Chr3A	chr06
987.258	653.213	Sspon.03G0019980-1A	Misin06G086100	Chr3A	chr06
987.258	653.236	Sspon.03G0019980-1A	Misin06G086200	Chr3A	chr06
987.258	653.769	Sspon.03G0019980-1A	Misin06G088200	Chr3A	chr06
987.258	653.824	Sspon.03G0019980-1A	Misin06G088300	Chr3A	chr06
987.258	653.828	Sspon.03G0019980-1A	Misin06G088400	Chr3A	chr06
987.258	653.831	Sspon.03G0019980-1A	Misin06G088500	Chr3A	chr06
987.258	653.845	Sspon.03G0019980-1A	Misin06G088600	Chr3A	chr06
987.258	653.85	Sspon.03G0019980-1A	Misin06G088700	Chr3A	chr06
987.258	653.856	Sspon.03G0019980-1A	Misin06G088800	Chr3A	chr06
987.258	653.856	Sspon.03G0019980-1A	Misin06G088900	Chr3A	chr06
1088.19	538.08	Sspon.03G0019980-2B	Misin05G080200	Chr3B	chr05
1088.19	538.074	Sspon.03G0019980-2B	Misin05G080300	Chr3B	chr05
1088.19	538.061	Sspon.03G0019980-2B	Misin05G080400	Chr3B	chr05
1088.19	538.066	Sspon.03G0019980-2B	Misin05G080500	Chr3B	chr05
1088.19	538.058	Sspon.03G0019980-2B	Misin05G080600	Chr3B	chr05
1088.19	538.043	Sspon.03G0019980-2B	Misin05G080700	Chr3B	chr05
1088.19	538.038	Sspon.03G0019980-2B	Misin05G080800	Chr3B	chr05
1088.19	538.02	Sspon.03G0019980-2B	Misin05G081000	Chr3B	chr05
1088.19	537.952	Sspon.03G0019980-2B	Misin05G081200	Chr3B	chr05
1088.19	537.947	Sspon.03G0019980-2B	Misin05G081300	Chr3B	chr05
1088.19	537.94	Sspon.03G0019980-2B	Misin05G081400	Chr3B	chr05
1088.19	537.929	Sspon.03G0019980-2B	Misin05G081500	Chr3B	chr05
1088.19	537.916	Sspon.03G0019980-2B	Misin05G081600	Chr3B	chr05
1088.19	537.911	Sspon.03G0019980-2B	Misin05G081700	Chr3B	chr05
1088.19	537.906	Sspon.03G0019980-2B	Misin05G081800	Chr3B	chr05
1088.19	537.899	Sspon.03G0019980-2B	Misin05G081900	Chr3B	chr05
1088.19	537.89	Sspon.03G0019980-2B	Misin05G082000	Chr3B	chr05
1088.19	537.819	Sspon.03G0019980-2B	Misin05G082100	Chr3B	chr05
1088.19	537.816	Sspon.03G0019980-2B	Misin05G082200	Chr3B	chr05
1088.19	537.709	Sspon.03G0019980-2B	Misin05G082700	Chr3B	chr05
1088.19	653.065	Sspon.03G0019980-2B	Misin06G085400	Chr3B	chr06
1088.19	653.068	Sspon.03G0019980-2B	Misin06G085500	Chr3B	chr06
1088.19	653.075	Sspon.03G0019980-2B	Misin06G085600	Chr3B	chr06
1088.19	653.103	Sspon.03G0019980-2B	Misin06G085700	Chr3B	chr06
1088.19	653.149	Sspon.03G0019980-2B	Misin06G085800	Chr3B	chr06
1088.19	653.205	Sspon.03G0019980-2B	Misin06G085900	Chr3B	chr06
1088.19	653.207	Sspon.03G0019980-2B	Misin06G086000	Chr3B	chr06
1088.19	653.213	Sspon.03G0019980-2B	Misin06G086100	Chr3B	chr06
1088.19	653.236	Sspon.03G0019980-2B	Misin06G086200	Chr3B	chr06
1088.19	653.769	Sspon.03G0019980-2B	Misin06G088200	Chr3B	chr06
1088.19	653.824	Sspon.03G0019980-2B	Misin06G088300	Chr3B	chr06
1088.19	653.828	Sspon.03G0019980-2B	Misin06G088400	Chr3B	chr06
1088.19	653.831	Sspon.03G0019980-2B	Misin06G088500	Chr3B	chr06
1088.19	653.845	Sspon.03G0019980-2B	Misin06G088600	Chr3B	chr06
1088.19	653.85	Sspon.03G0019980-2B	Misin06G088700	Chr3B	chr06
1088.19	653.856	Sspon.03G0019980-2B	Misin06G088800	Chr3B	chr06
1088.19	653.856	Sspon.03G0019980-2B	Misin06G088900	Chr3B	chr06
1185.78	538.08	Sspon.03G0019980-3C	Misin05G080200	Chr3C	chr05
1185.78	538.074	Sspon.03G0019980-3C	Misin05G080300	Chr3C	chr05
1185.78	538.061	Sspon.03G0019980-3C	Misin05G080400	Chr3C	chr05
1185.78	538.066	Sspon.03G0019980-3C	Misin05G080500	Chr3C	chr05
1185.78	538.058	Sspon.03G0019980-3C	Misin05G080600	Chr3C	chr05
1185.78	538.043	Sspon.03G0019980-3C	Misin05G080700	Chr3C	chr05
1185.78	538.038	Sspon.03G0019980-3C	Misin05G080800	Chr3C	chr05
1185.78	538.02	Sspon.03G0019980-3C	Misin05G081000	Chr3C	chr05
1185.78	537.952	Sspon.03G0019980-3C	Misin05G081200	Chr3C	chr05
1185.78	537.947	Sspon.03G0019980-3C	Misin05G081300	Chr3C	chr05
1185.78	537.94	Sspon.03G0019980-3C	Misin05G081400	Chr3C	chr05
1185.78	537.929	Sspon.03G0019980-3C	Misin05G081500	Chr3C	chr05
1185.78	537.916	Sspon.03G0019980-3C	Misin05G081600	Chr3C	chr05
1185.78	537.911	Sspon.03G0019980-3C	Misin05G081700	Chr3C	chr05
1185.78	537.906	Sspon.03G0019980-3C	Misin05G081800	Chr3C	chr05
1185.78	537.899	Sspon.03G0019980-3C	Misin05G081900	Chr3C	chr05
1185.78	537.89	Sspon.03G0019980-3C	Misin05G082000	Chr3C	chr05
1185.78	537.819	Sspon.03G0019980-3C	Misin05G082100	Chr3C	chr05
1185.78	537.816	Sspon.03G0019980-3C	Misin05G082200	Chr3C	chr05
1185.78	537.709	Sspon.03G0019980-3C	Misin05G082700	Chr3C	chr05
1185.78	653.065	Sspon.03G0019980-3C	Misin06G085400	Chr3C	chr06
1185.78	653.068	Sspon.03G0019980-3C	Misin06G085500	Chr3C	chr06
1185.78	653.075	Sspon.03G0019980-3C	Misin06G085600	Chr3C	chr06
1185.78	653.103	Sspon.03G0019980-3C	Misin06G085700	Chr3C	chr06
1185.78	653.149	Sspon.03G0019980-3C	Misin06G085800	Chr3C	chr06
1185.78	653.205	Sspon.03G0019980-3C	Misin06G085900	Chr3C	chr06
1185.78	653.207	Sspon.03G0019980-3C	Misin06G086000	Chr3C	chr06
1185.78	653.213	Sspon.03G0019980-3C	Misin06G086100	Chr3C	chr06
1185.78	653.236	Sspon.03G0019980-3C	Misin06G086200	Chr3C	chr06
1185.78	653.769	Sspon.03G0019980-3C	Misin06G088200	Chr3C	chr06
1185.78	653.824	Sspon.03G0019980-3C	Misin06G088300	Chr3C	chr06
1185.78	653.828	Sspon.03G0019980-3C	Misin06G088400	Chr3C	chr06
1185.78	653.831	Sspon.03G0019980-3C	Misin06G088500	Chr3C	chr06
1185.78	653.845	Sspon.03G0019980-3C	Misin06G088600	Chr3C	chr06
1185.78	653.85	Sspon.03G0019980-3C	Misin06G088700	Chr3C	chr06
1185.78	653.856	Sspon.03G0019980-3C	Misin06G088800	Chr3C	chr06
1185.78	653.856	Sspon.03G0019980-3C	Misin06G088900	Chr3C	chr06
1248.43	538.08	Sspon.03G0019980-4D	Misin05G080200	Chr3D	chr05
1248.43	538.074	Sspon.03G0019980-4D	Misin05G080300	Chr3D	chr05
1248.43	538.061	Sspon.03G0019980-4D	Misin05G080400	Chr3D	chr05
1248.43	538.066	Sspon.03G0019980-4D	Misin05G080500	Chr3D	chr05
1248.43	538.058	Sspon.03G0019980-4D	Misin05G080600	Chr3D	chr05
1248.43	538.043	Sspon.03G0019980-4D	Misin05G080700	Chr3D	chr05
1248.43	538.038	Sspon.03G0019980-4D	Misin05G080800	Chr3D	chr05
1248.43	538.02	Sspon.03G0019980-4D	Misin05G081000	Chr3D	chr05
1248.43	537.952	Sspon.03G0019980-4D	Misin05G081200	Chr3D	chr05
1248.43	537.947	Sspon.03G0019980-4D	Misin05G081300	Chr3D	chr05
1248.43	537.94	Sspon.03G0019980-4D	Misin05G081400	Chr3D	chr05
1248.43	537.929	Sspon.03G0019980-4D	Misin05G081500	Chr3D	chr05
1248.43	537.916	Sspon.03G0019980-4D	Misin05G081600	Chr3D	chr05
1248.43	537.911	Sspon.03G0019980-4D	Misin05G081700	Chr3D	chr05
1248.43	537.906	Sspon.03G0019980-4D	Misin05G081800	Chr3D	chr05
1248.43	537.899	Sspon.03G0019980-4D	Misin05G081900	Chr3D	chr05
1248.43	537.89	Sspon.03G0019980-4D	Misin05G082000	Chr3D	chr05
1248.43	537.819	Sspon.03G0019980-4D	Misin05G082100	Chr3D	chr05
1248.43	537.816	Sspon.03G0019980-4D	Misin05G082200	Chr3D	chr05
1248.43	537.709	Sspon.03G0019980-4D	Misin05G082700	Chr3D	chr05
1248.43	653.065	Sspon.03G0019980-4D	Misin06G085400	Chr3D	chr06
1248.43	653.068	Sspon.03G0019980-4D	Misin06G085500	Chr3D	chr06
1248.43	653.075	Sspon.03G0019980-4D	Misin06G085600	Chr3D	chr06
1248.43	653.103	Sspon.03G0019980-4D	Misin06G085700	Chr3D	chr06
1248.43	653.149	Sspon.03G0019980-4D	Misin06G085800	Chr3D	chr06
1248.43	653.205	Sspon.03G0019980-4D	Misin06G085900	Chr3D	chr06
1248.43	653.207	Sspon.03G0019980-4D	Misin06G086000	Chr3D	chr06
1248.43	653.213	Sspon.03G0019980-4D	Misin06G086100	Chr3D	chr06
1248.43	653.236	Sspon.03G0019980-4D	Misin06G086200	Chr3D	chr06
1248.43	653.769	Sspon.03G0019980-4D	Misin06G088200	Chr3D	chr06
1248.43	653.824	Sspon.03G0019980-4D	Misin06G088300	Chr3D	chr06
1248.43	653.828	Sspon.03G0019980-4D	Misin06G088400	Chr3D	chr06
1248.43	653.831	Sspon.03G0019980-4D	Misin06G088500	Chr3D	chr06
1248.43	653.845	Sspon.03G0019980-4D	Misin06G088600	Chr3D	chr06
1248.43	653.85	Sspon.03G0019980-4D	Misin06G088700	Chr3D	chr06
1248.43	653.856	Sspon.03G0019980-4D	Misin06G088800	Chr3D	chr06
1248.43	653.856	Sspon.03G0019980-4D	Misin06G088900	Chr3D	chr06
987.27	538.08	Sspon.03G0019990-1A	Misin05G080200	Chr3A	chr05
987.27	538.074	Sspon.03G0019990-1A	Misin05G080300	Chr3A	chr05
987.27	538.061	Sspon.03G0019990-1A	Misin05G080400	Chr3A	chr05
987.27	538.066	Sspon.03G0019990-1A	Misin05G080500	Chr3A	chr05
987.27	538.058	Sspon.03G0019990-1A	Misin05G080600	Chr3A	chr05
987.27	538.043	Sspon.03G0019990-1A	Misin05G080700	Chr3A	chr05
987.27	538.038	Sspon.03G0019990-1A	Misin05G080800	Chr3A	chr05
987.27	538.02	Sspon.03G0019990-1A	Misin05G081000	Chr3A	chr05
987.27	537.952	Sspon.03G0019990-1A	Misin05G081200	Chr3A	chr05
987.27	537.947	Sspon.03G0019990-1A	Misin05G081300	Chr3A	chr05
987.27	537.94	Sspon.03G0019990-1A	Misin05G081400	Chr3A	chr05
987.27	537.929	Sspon.03G0019990-1A	Misin05G081500	Chr3A	chr05
987.27	537.916	Sspon.03G0019990-1A	Misin05G081600	Chr3A	chr05
987.27	537.911	Sspon.03G0019990-1A	Misin05G081700	Chr3A	chr05
987.27	537.906	Sspon.03G0019990-1A	Misin05G081800	Chr3A	chr05
987.27	537.899	Sspon.03G0019990-1A	Misin05G081900	Chr3A	chr05
987.27	537.89	Sspon.03G0019990-1A	Misin05G082000	Chr3A	chr05
987.27	537.819	Sspon.03G0019990-1A	Misin05G082100	Chr3A	chr05
987.27	537.816	Sspon.03G0019990-1A	Misin05G082200	Chr3A	chr05
987.27	537.709	Sspon.03G0019990-1A	Misin05G082700	Chr3A	chr05
987.27	653.065	Sspon.03G0019990-1A	Misin06G085400	Chr3A	chr06
987.27	653.068	Sspon.03G0019990-1A	Misin06G085500	Chr3A	chr06
987.27	653.075	Sspon.03G0019990-1A	Misin06G085600	Chr3A	chr06
987.27	653.103	Sspon.03G0019990-1A	Misin06G085700	Chr3A	chr06
987.27	653.149	Sspon.03G0019990-1A	Misin06G085800	Chr3A	chr06
987.27	653.205	Sspon.03G0019990-1A	Misin06G085900	Chr3A	chr06
987.27	653.207	Sspon.03G0019990-1A	Misin06G086000	Chr3A	chr06
987.27	653.213	Sspon.03G0019990-1A	Misin06G086100	Chr3A	chr06
987.27	653.236	Sspon.03G0019990-1A	Misin06G086200	Chr3A	chr06
987.27	653.769	Sspon.03G0019990-1A	Misin06G088200	Chr3A	chr06
987.27	653.824	Sspon.03G0019990-1A	Misin06G088300	Chr3A	chr06
987.27	653.828	Sspon.03G0019990-1A	Misin06G088400	Chr3A	chr06
987.27	653.831	Sspon.03G0019990-1A	Misin06G088500	Chr3A	chr06
987.27	653.845	Sspon.03G0019990-1A	Misin06G088600	Chr3A	chr06
987.27	653.85	Sspon.03G0019990-1A	Misin06G088700	Chr3A	chr06
987.27	653.856	Sspon.03G0019990-1A	Misin06G088800	Chr3A	chr06
987.27	653.856	Sspon.03G0019990-1A	Misin06G088900	Chr3A	chr06
987.274	538.08	Sspon.03G0020000-1A	Misin05G080200	Chr3A	chr05
987.274	538.074	Sspon.03G0020000-1A	Misin05G080300	Chr3A	chr05
987.274	538.061	Sspon.03G0020000-1A	Misin05G080400	Chr3A	chr05
987.274	538.066	Sspon.03G0020000-1A	Misin05G080500	Chr3A	chr05
987.274	538.058	Sspon.03G0020000-1A	Misin05G080600	Chr3A	chr05
987.274	538.043	Sspon.03G0020000-1A	Misin05G080700	Chr3A	chr05
987.274	538.038	Sspon.03G0020000-1A	Misin05G080800	Chr3A	chr05
987.274	538.02	Sspon.03G0020000-1A	Misin05G081000	Chr3A	chr05
987.274	537.952	Sspon.03G0020000-1A	Misin05G081200	Chr3A	chr05
987.274	537.947	Sspon.03G0020000-1A	Misin05G081300	Chr3A	chr05
987.274	537.94	Sspon.03G0020000-1A	Misin05G081400	Chr3A	chr05
987.274	537.929	Sspon.03G0020000-1A	Misin05G081500	Chr3A	chr05
987.274	537.916	Sspon.03G0020000-1A	Misin05G081600	Chr3A	chr05
987.274	537.911	Sspon.03G0020000-1A	Misin05G081700	Chr3A	chr05
987.274	537.906	Sspon.03G0020000-1A	Misin05G081800	Chr3A	chr05
987.274	537.899	Sspon.03G0020000-1A	Misin05G081900	Chr3A	chr05
987.274	537.89	Sspon.03G0020000-1A	Misin05G082000	Chr3A	chr05
987.274	537.819	Sspon.03G0020000-1A	Misin05G082100	Chr3A	chr05
987.274	537.816	Sspon.03G0020000-1A	Misin05G082200	Chr3A	chr05
987.274	537.709	Sspon.03G0020000-1A	Misin05G082700	Chr3A	chr05
987.274	653.065	Sspon.03G0020000-1A	Misin06G085400	Chr3A	chr06
987.274	653.068	Sspon.03G0020000-1A	Misin06G085500	Chr3A	chr06
987.274	653.075	Sspon.03G0020000-1A	Misin06G085600	Chr3A	chr06
987.274	653.103	Sspon.03G0020000-1A	Misin06G085700	Chr3A	chr06
987.274	653.149	Sspon.03G0020000-1A	Misin06G085800	Chr3A	chr06
987.274	653.205	Sspon.03G0020000-1A	Misin06G085900	Chr3A	chr06
987.274	653.207	Sspon.03G0020000-1A	Misin06G086000	Chr3A	chr06
987.274	653.213	Sspon.03G0020000-1A	Misin06G086100	Chr3A	chr06
987.274	653.236	Sspon.03G0020000-1A	Misin06G086200	Chr3A	chr06
987.274	653.769	Sspon.03G0020000-1A	Misin06G088200	Chr3A	chr06
987.274	653.824	Sspon.03G0020000-1A	Misin06G088300	Chr3A	chr06
987.274	653.828	Sspon.03G0020000-1A	Misin06G088400	Chr3A	chr06
987.274	653.831	Sspon.03G0020000-1A	Misin06G088500	Chr3A	chr06
987.274	653.845	Sspon.03G0020000-1A	Misin06G088600	Chr3A	chr06
987.274	653.85	Sspon.03G0020000-1A	Misin06G088700	Chr3A	chr06
987.274	653.856	Sspon.03G0020000-1A	Misin06G088800	Chr3A	chr06
987.274	653.856	Sspon.03G0020000-1A	Misin06G088900	Chr3A	chr06
987.417	538.08	Sspon.03G0020000-1P	Misin05G080200	Chr3A	chr05
987.417	538.074	Sspon.03G0020000-1P	Misin05G080300	Chr3A	chr05
987.417	538.061	Sspon.03G0020000-1P	Misin05G080400	Chr3A	chr05
987.417	538.066	Sspon.03G0020000-1P	Misin05G080500	Chr3A	chr05
987.417	538.058	Sspon.03G0020000-1P	Misin05G080600	Chr3A	chr05
987.417	538.043	Sspon.03G0020000-1P	Misin05G080700	Chr3A	chr05
987.417	538.038	Sspon.03G0020000-1P	Misin05G080800	Chr3A	chr05
987.417	538.02	Sspon.03G0020000-1P	Misin05G081000	Chr3A	chr05
987.417	537.952	Sspon.03G0020000-1P	Misin05G081200	Chr3A	chr05
987.417	537.947	Sspon.03G0020000-1P	Misin05G081300	Chr3A	chr05
987.417	537.94	Sspon.03G0020000-1P	Misin05G081400	Chr3A	chr05
987.417	537.929	Sspon.03G0020000-1P	Misin05G081500	Chr3A	chr05
987.417	537.916	Sspon.03G0020000-1P	Misin05G081600	Chr3A	chr05
987.417	537.911	Sspon.03G0020000-1P	Misin05G081700	Chr3A	chr05
987.417	537.906	Sspon.03G0020000-1P	Misin05G081800	Chr3A	chr05
987.417	537.899	Sspon.03G0020000-1P	Misin05G081900	Chr3A	chr05
987.417	537.89	Sspon.03G0020000-1P	Misin05G082000	Chr3A	chr05
987.417	537.819	Sspon.03G0020000-1P	Misin05G082100	Chr3A	chr05
987.417	537.816	Sspon.03G0020000-1P	Misin05G082200	Chr3A	chr05
987.417	537.709	Sspon.03G0020000-1P	Misin05G082700	Chr3A	chr05
987.417	653.065	Sspon.03G0020000-1P	Misin06G085400	Chr3A	chr06
987.417	653.068	Sspon.03G0020000-1P	Misin06G085500	Chr3A	chr06
987.417	653.075	Sspon.03G0020000-1P	Misin06G085600	Chr3A	chr06
987.417	653.103	Sspon.03G0020000-1P	Misin06G085700	Chr3A	chr06
987.417	653.149	Sspon.03G0020000-1P	Misin06G085800	Chr3A	chr06
987.417	653.205	Sspon.03G0020000-1P	Misin06G085900	Chr3A	chr06
987.417	653.207	Sspon.03G0020000-1P	Misin06G086000	Chr3A	chr06
987.417	653.213	Sspon.03G0020000-1P	Misin06G086100	Chr3A	chr06
987.417	653.236	Sspon.03G0020000-1P	Misin06G086200	Chr3A	chr06
987.417	653.769	Sspon.03G0020000-1P	Misin06G088200	Chr3A	chr06
987.417	653.824	Sspon.03G0020000-1P	Misin06G088300	Chr3A	chr06
987.417	653.828	Sspon.03G0020000-1P	Misin06G088400	Chr3A	chr06
987.417	653.831	Sspon.03G0020000-1P	Misin06G088500	Chr3A	chr06
987.417	653.845	Sspon.03G0020000-1P	Misin06G088600	Chr3A	chr06
987.417	653.85	Sspon.03G0020000-1P	Misin06G088700	Chr3A	chr06
987.417	653.856	Sspon.03G0020000-1P	Misin06G088800	Chr3A	chr06
987.417	653.856	Sspon.03G0020000-1P	Misin06G088900	Chr3A	chr06
1185.72	538.08	Sspon.03G0020000-2C	Misin05G080200	Chr3C	chr05
1185.72	538.074	Sspon.03G0020000-2C	Misin05G080300	Chr3C	chr05
1185.72	538.061	Sspon.03G0020000-2C	Misin05G080400	Chr3C	chr05
1185.72	538.066	Sspon.03G0020000-2C	Misin05G080500	Chr3C	chr05
1185.72	538.058	Sspon.03G0020000-2C	Misin05G080600	Chr3C	chr05
1185.72	538.043	Sspon.03G0020000-2C	Misin05G080700	Chr3C	chr05
1185.72	538.038	Sspon.03G0020000-2C	Misin05G080800	Chr3C	chr05
1185.72	538.02	Sspon.03G0020000-2C	Misin05G081000	Chr3C	chr05
1185.72	537.952	Sspon.03G0020000-2C	Misin05G081200	Chr3C	chr05
1185.72	537.947	Sspon.03G0020000-2C	Misin05G081300	Chr3C	chr05
1185.72	537.94	Sspon.03G0020000-2C	Misin05G081400	Chr3C	chr05
1185.72	537.929	Sspon.03G0020000-2C	Misin05G081500	Chr3C	chr05
1185.72	537.916	Sspon.03G0020000-2C	Misin05G081600	Chr3C	chr05
1185.72	537.911	Sspon.03G0020000-2C	Misin05G081700	Chr3C	chr05
1185.72	537.906	Sspon.03G0020000-2C	Misin05G081800	Chr3C	chr05
1185.72	537.899	Sspon.03G0020000-2C	Misin05G081900	Chr3C	chr05
1185.72	537.89	Sspon.03G0020000-2C	Misin05G082000	Chr3C	chr05
1185.72	537.819	Sspon.03G0020000-2C	Misin05G082100	Chr3C	chr05
1185.72	537.816	Sspon.03G0020000-2C	Misin05G082200	Chr3C	chr05
1185.72	537.709	Sspon.03G0020000-2C	Misin05G082700	Chr3C	chr05
1185.72	653.065	Sspon.03G0020000-2C	Misin06G085400	Chr3C	chr06
1185.72	653.068	Sspon.03G0020000-2C	Misin06G085500	Chr3C	chr06
1185.72	653.075	Sspon.03G0020000-2C	Misin06G085600	Chr3C	chr06
1185.72	653.103	Sspon.03G0020000-2C	Misin06G085700	Chr3C	chr06
1185.72	653.149	Sspon.03G0020000-2C	Misin06G085800	Chr3C	chr06
1185.72	653.205	Sspon.03G0020000-2C	Misin06G085900	Chr3C	chr06
1185.72	653.207	Sspon.03G0020000-2C	Misin06G086000	Chr3C	chr06
1185.72	653.213	Sspon.03G0020000-2C	Misin06G086100	Chr3C	chr06
1185.72	653.236	Sspon.03G0020000-2C	Misin06G086200	Chr3C	chr06
1185.72	653.769	Sspon.03G0020000-2C	Misin06G088200	Chr3C	chr06
1185.72	653.824	Sspon.03G0020000-2C	Misin06G088300	Chr3C	chr06
1185.72	653.828	Sspon.03G0020000-2C	Misin06G088400	Chr3C	chr06
1185.72	653.831	Sspon.03G0020000-2C	Misin06G088500	Chr3C	chr06
1185.72	653.845	Sspon.03G0020000-2C	Misin06G088600	Chr3C	chr06
1185.72	653.85	Sspon.03G0020000-2C	Misin06G088700	Chr3C	chr06
1185.72	653.856	Sspon.03G0020000-2C	Misin06G088800	Chr3C	chr06
1185.72	653.856	Sspon.03G0020000-2C	Misin06G088900	Chr3C	chr06
1248.42	538.08	Sspon.03G0020000-3D	Misin05G080200	Chr3D	chr05
1248.42	538.074	Sspon.03G0020000-3D	Misin05G080300	Chr3D	chr05
1248.42	538.061	Sspon.03G0020000-3D	Misin05G080400	Chr3D	chr05
1248.42	538.066	Sspon.03G0020000-3D	Misin05G080500	Chr3D	chr05
1248.42	538.058	Sspon.03G0020000-3D	Misin05G080600	Chr3D	chr05
1248.42	538.043	Sspon.03G0020000-3D	Misin05G080700	Chr3D	chr05
1248.42	538.038	Sspon.03G0020000-3D	Misin05G080800	Chr3D	chr05
1248.42	538.02	Sspon.03G0020000-3D	Misin05G081000	Chr3D	chr05
1248.42	537.952	Sspon.03G0020000-3D	Misin05G081200	Chr3D	chr05
1248.42	537.947	Sspon.03G0020000-3D	Misin05G081300	Chr3D	chr05
1248.42	537.94	Sspon.03G0020000-3D	Misin05G081400	Chr3D	chr05
1248.42	537.929	Sspon.03G0020000-3D	Misin05G081500	Chr3D	chr05
1248.42	537.916	Sspon.03G0020000-3D	Misin05G081600	Chr3D	chr05
1248.42	537.911	Sspon.03G0020000-3D	Misin05G081700	Chr3D	chr05
1248.42	537.906	Sspon.03G0020000-3D	Misin05G081800	Chr3D	chr05
1248.42	537.899	Sspon.03G0020000-3D	Misin05G081900	Chr3D	chr05
1248.42	537.89	Sspon.03G0020000-3D	Misin05G082000	Chr3D	chr05
1248.42	537.819	Sspon.03G0020000-3D	Misin05G082100	Chr3D	chr05
1248.42	537.816	Sspon.03G0020000-3D	Misin05G082200	Chr3D	chr05
1248.42	537.709	Sspon.03G0020000-3D	Misin05G082700	Chr3D	chr05
1248.42	653.065	Sspon.03G0020000-3D	Misin06G085400	Chr3D	chr06
1248.42	653.068	Sspon.03G0020000-3D	Misin06G085500	Chr3D	chr06
1248.42	653.075	Sspon.03G0020000-3D	Misin06G085600	Chr3D	chr06
1248.42	653.103	Sspon.03G0020000-3D	Misin06G085700	Chr3D	chr06
1248.42	653.149	Sspon.03G0020000-3D	Misin06G085800	Chr3D	chr06
1248.42	653.205	Sspon.03G0020000-3D	Misin06G085900	Chr3D	chr06
1248.42	653.207	Sspon.03G0020000-3D	Misin06G086000	Chr3D	chr06
1248.42	653.213	Sspon.03G0020000-3D	Misin06G086100	Chr3D	chr06
1248.42	653.236	Sspon.03G0020000-3D	Misin06G086200	Chr3D	chr06
1248.42	653.769	Sspon.03G0020000-3D	Misin06G088200	Chr3D	chr06
1248.42	653.824	Sspon.03G0020000-3D	Misin06G088300	Chr3D	chr06
1248.42	653.828	Sspon.03G0020000-3D	Misin06G088400	Chr3D	chr06
1248.42	653.831	Sspon.03G0020000-3D	Misin06G088500	Chr3D	chr06
1248.42	653.845	Sspon.03G0020000-3D	Misin06G088600	Chr3D	chr06
1248.42	653.85	Sspon.03G0020000-3D	Misin06G088700	Chr3D	chr06
1248.42	653.856	Sspon.03G0020000-3D	Misin06G088800	Chr3D	chr06
1248.42	653.856	Sspon.03G0020000-3D	Misin06G088900	Chr3D	chr06
987.282	538.08	Sspon.03G0020010-1A	Misin05G080200	Chr3A	chr05
987.282	538.074	Sspon.03G0020010-1A	Misin05G080300	Chr3A	chr05
987.282	538.061	Sspon.03G0020010-1A	Misin05G080400	Chr3A	chr05
987.282	538.066	Sspon.03G0020010-1A	Misin05G080500	Chr3A	chr05
987.282	538.058	Sspon.03G0020010-1A	Misin05G080600	Chr3A	chr05
987.282	538.043	Sspon.03G0020010-1A	Misin05G080700	Chr3A	chr05
987.282	538.038	Sspon.03G0020010-1A	Misin05G080800	Chr3A	chr05
987.282	538.02	Sspon.03G0020010-1A	Misin05G081000	Chr3A	chr05
987.282	537.952	Sspon.03G0020010-1A	Misin05G081200	Chr3A	chr05
987.282	537.947	Sspon.03G0020010-1A	Misin05G081300	Chr3A	chr05
987.282	537.94	Sspon.03G0020010-1A	Misin05G081400	Chr3A	chr05
987.282	537.929	Sspon.03G0020010-1A	Misin05G081500	Chr3A	chr05
987.282	537.916	Sspon.03G0020010-1A	Misin05G081600	Chr3A	chr05
987.282	537.911	Sspon.03G0020010-1A	Misin05G081700	Chr3A	chr05
987.282	537.906	Sspon.03G0020010-1A	Misin05G081800	Chr3A	chr05
987.282	537.899	Sspon.03G0020010-1A	Misin05G081900	Chr3A	chr05
987.282	537.89	Sspon.03G0020010-1A	Misin05G082000	Chr3A	chr05
987.282	537.819	Sspon.03G0020010-1A	Misin05G082100	Chr3A	chr05
987.282	537.816	Sspon.03G0020010-1A	Misin05G082200	Chr3A	chr05
987.282	537.709	Sspon.03G0020010-1A	Misin05G082700	Chr3A	chr05
987.282	653.065	Sspon.03G0020010-1A	Misin06G085400	Chr3A	chr06
987.282	653.068	Sspon.03G0020010-1A	Misin06G085500	Chr3A	chr06
987.282	653.075	Sspon.03G0020010-1A	Misin06G085600	Chr3A	chr06
987.282	653.103	Sspon.03G0020010-1A	Misin06G085700	Chr3A	chr06
987.282	653.149	Sspon.03G0020010-1A	Misin06G085800	Chr3A	chr06
987.282	653.205	Sspon.03G0020010-1A	Misin06G085900	Chr3A	chr06
987.282	653.207	Sspon.03G0020010-1A	Misin06G086000	Chr3A	chr06
987.282	653.213	Sspon.03G0020010-1A	Misin06G086100	Chr3A	chr06
987.282	653.236	Sspon.03G0020010-1A	Misin06G086200	Chr3A	chr06
987.282	653.769	Sspon.03G0020010-1A	Misin06G088200	Chr3A	chr06
987.282	653.824	Sspon.03G0020010-1A	Misin06G088300	Chr3A	chr06
987.282	653.828	Sspon.03G0020010-1A	Misin06G088400	Chr3A	chr06
987.282	653.831	Sspon.03G0020010-1A	Misin06G088500	Chr3A	chr06
987.282	653.845	Sspon.03G0020010-1A	Misin06G088600	Chr3A	chr06
987.282	653.85	Sspon.03G0020010-1A	Misin06G088700	Chr3A	chr06
987.282	653.856	Sspon.03G0020010-1A	Misin06G088800	Chr3A	chr06
987.282	653.856	Sspon.03G0020010-1A	Misin06G088900	Chr3A	chr06
1248.43	538.08	Sspon.03G0020010-2D	Misin05G080200	Chr3D	chr05
1248.43	538.074	Sspon.03G0020010-2D	Misin05G080300	Chr3D	chr05
1248.43	538.061	Sspon.03G0020010-2D	Misin05G080400	Chr3D	chr05
1248.43	538.066	Sspon.03G0020010-2D	Misin05G080500	Chr3D	chr05
1248.43	538.058	Sspon.03G0020010-2D	Misin05G080600	Chr3D	chr05
1248.43	538.043	Sspon.03G0020010-2D	Misin05G080700	Chr3D	chr05
1248.43	538.038	Sspon.03G0020010-2D	Misin05G080800	Chr3D	chr05
1248.43	538.02	Sspon.03G0020010-2D	Misin05G081000	Chr3D	chr05
1248.43	537.952	Sspon.03G0020010-2D	Misin05G081200	Chr3D	chr05
1248.43	537.947	Sspon.03G0020010-2D	Misin05G081300	Chr3D	chr05
1248.43	537.94	Sspon.03G0020010-2D	Misin05G081400	Chr3D	chr05
1248.43	537.929	Sspon.03G0020010-2D	Misin05G081500	Chr3D	chr05
1248.43	537.916	Sspon.03G0020010-2D	Misin05G081600	Chr3D	chr05
1248.43	537.911	Sspon.03G0020010-2D	Misin05G081700	Chr3D	chr05
1248.43	537.906	Sspon.03G0020010-2D	Misin05G081800	Chr3D	chr05
1248.43	537.899	Sspon.03G0020010-2D	Misin05G081900	Chr3D	chr05
1248.43	537.89	Sspon.03G0020010-2D	Misin05G082000	Chr3D	chr05
1248.43	537.819	Sspon.03G0020010-2D	Misin05G082100	Chr3D	chr05
1248.43	537.816	Sspon.03G0020010-2D	Misin05G082200	Chr3D	chr05
1248.43	537.709	Sspon.03G0020010-2D	Misin05G082700	Chr3D	chr05
1248.43	653.065	Sspon.03G0020010-2D	Misin06G085400	Chr3D	chr06
1248.43	653.068	Sspon.03G0020010-2D	Misin06G085500	Chr3D	chr06
1248.43	653.075	Sspon.03G0020010-2D	Misin06G085600	Chr3D	chr06
1248.43	653.103	Sspon.03G0020010-2D	Misin06G085700	Chr3D	chr06
1248.43	653.149	Sspon.03G0020010-2D	Misin06G085800	Chr3D	chr06
1248.43	653.205	Sspon.03G0020010-2D	Misin06G085900	Chr3D	chr06
1248.43	653.207	Sspon.03G0020010-2D	Misin06G086000	Chr3D	chr06
1248.43	653.213	Sspon.03G0020010-2D	Misin06G086100	Chr3D	chr06
1248.43	653.236	Sspon.03G0020010-2D	Misin06G086200	Chr3D	chr06
1248.43	653.769	Sspon.03G0020010-2D	Misin06G088200	Chr3D	chr06
1248.43	653.824	Sspon.03G0020010-2D	Misin06G088300	Chr3D	chr06
1248.43	653.828	Sspon.03G0020010-2D	Misin06G088400	Chr3D	chr06
1248.43	653.831	Sspon.03G0020010-2D	Misin06G088500	Chr3D	chr06
1248.43	653.845	Sspon.03G0020010-2D	Misin06G088600	Chr3D	chr06
1248.43	653.85	Sspon.03G0020010-2D	Misin06G088700	Chr3D	chr06
1248.43	653.856	Sspon.03G0020010-2D	Misin06G088800	Chr3D	chr06
1248.43	653.856	Sspon.03G0020010-2D	Misin06G088900	Chr3D	chr06
987.284	538.08	Sspon.03G0020020-1A	Misin05G080200	Chr3A	chr05
987.284	538.074	Sspon.03G0020020-1A	Misin05G080300	Chr3A	chr05
987.284	538.061	Sspon.03G0020020-1A	Misin05G080400	Chr3A	chr05
987.284	538.066	Sspon.03G0020020-1A	Misin05G080500	Chr3A	chr05
987.284	538.058	Sspon.03G0020020-1A	Misin05G080600	Chr3A	chr05
987.284	538.043	Sspon.03G0020020-1A	Misin05G080700	Chr3A	chr05
987.284	538.038	Sspon.03G0020020-1A	Misin05G080800	Chr3A	chr05
987.284	538.02	Sspon.03G0020020-1A	Misin05G081000	Chr3A	chr05
987.284	537.952	Sspon.03G0020020-1A	Misin05G081200	Chr3A	chr05
987.284	537.947	Sspon.03G0020020-1A	Misin05G081300	Chr3A	chr05
987.284	537.94	Sspon.03G0020020-1A	Misin05G081400	Chr3A	chr05
987.284	537.929	Sspon.03G0020020-1A	Misin05G081500	Chr3A	chr05
987.284	537.916	Sspon.03G0020020-1A	Misin05G081600	Chr3A	chr05
987.284	537.911	Sspon.03G0020020-1A	Misin05G081700	Chr3A	chr05
987.284	537.906	Sspon.03G0020020-1A	Misin05G081800	Chr3A	chr05
987.284	537.899	Sspon.03G0020020-1A	Misin05G081900	Chr3A	chr05
987.284	537.89	Sspon.03G0020020-1A	Misin05G082000	Chr3A	chr05
987.284	537.819	Sspon.03G0020020-1A	Misin05G082100	Chr3A	chr05
987.284	537.816	Sspon.03G0020020-1A	Misin05G082200	Chr3A	chr05
987.284	537.709	Sspon.03G0020020-1A	Misin05G082700	Chr3A	chr05
987.284	653.065	Sspon.03G0020020-1A	Misin06G085400	Chr3A	chr06
987.284	653.068	Sspon.03G0020020-1A	Misin06G085500	Chr3A	chr06
987.284	653.075	Sspon.03G0020020-1A	Misin06G085600	Chr3A	chr06
987.284	653.103	Sspon.03G0020020-1A	Misin06G085700	Chr3A	chr06
987.284	653.149	Sspon.03G0020020-1A	Misin06G085800	Chr3A	chr06
987.284	653.205	Sspon.03G0020020-1A	Misin06G085900	Chr3A	chr06
987.284	653.207	Sspon.03G0020020-1A	Misin06G086000	Chr3A	chr06
987.284	653.213	Sspon.03G0020020-1A	Misin06G086100	Chr3A	chr06
987.284	653.236	Sspon.03G0020020-1A	Misin06G086200	Chr3A	chr06
987.284	653.769	Sspon.03G0020020-1A	Misin06G088200	Chr3A	chr06
987.284	653.824	Sspon.03G0020020-1A	Misin06G088300	Chr3A	chr06
987.284	653.828	Sspon.03G0020020-1A	Misin06G088400	Chr3A	chr06
987.284	653.831	Sspon.03G0020020-1A	Misin06G088500	Chr3A	chr06
987.284	653.845	Sspon.03G0020020-1A	Misin06G088600	Chr3A	chr06
987.284	653.85	Sspon.03G0020020-1A	Misin06G088700	Chr3A	chr06
987.284	653.856	Sspon.03G0020020-1A	Misin06G088800	Chr3A	chr06
987.284	653.856	Sspon.03G0020020-1A	Misin06G088900	Chr3A	chr06
1185.73	538.08	Sspon.03G0020020-2C	Misin05G080200	Chr3C	chr05
1185.73	538.074	Sspon.03G0020020-2C	Misin05G080300	Chr3C	chr05
1185.73	538.061	Sspon.03G0020020-2C	Misin05G080400	Chr3C	chr05
1185.73	538.066	Sspon.03G0020020-2C	Misin05G080500	Chr3C	chr05
1185.73	538.058	Sspon.03G0020020-2C	Misin05G080600	Chr3C	chr05
1185.73	538.043	Sspon.03G0020020-2C	Misin05G080700	Chr3C	chr05
1185.73	538.038	Sspon.03G0020020-2C	Misin05G080800	Chr3C	chr05
1185.73	538.02	Sspon.03G0020020-2C	Misin05G081000	Chr3C	chr05
1185.73	537.952	Sspon.03G0020020-2C	Misin05G081200	Chr3C	chr05
1185.73	537.947	Sspon.03G0020020-2C	Misin05G081300	Chr3C	chr05
1185.73	537.94	Sspon.03G0020020-2C	Misin05G081400	Chr3C	chr05
1185.73	537.929	Sspon.03G0020020-2C	Misin05G081500	Chr3C	chr05
1185.73	537.916	Sspon.03G0020020-2C	Misin05G081600	Chr3C	chr05
1185.73	537.911	Sspon.03G0020020-2C	Misin05G081700	Chr3C	chr05
1185.73	537.906	Sspon.03G0020020-2C	Misin05G081800	Chr3C	chr05
1185.73	537.899	Sspon.03G0020020-2C	Misin05G081900	Chr3C	chr05
1185.73	537.89	Sspon.03G0020020-2C	Misin05G082000	Chr3C	chr05
1185.73	537.819	Sspon.03G0020020-2C	Misin05G082100	Chr3C	chr05
1185.73	537.816	Sspon.03G0020020-2C	Misin05G082200	Chr3C	chr05
1185.73	537.709	Sspon.03G0020020-2C	Misin05G082700	Chr3C	chr05
1185.73	653.065	Sspon.03G0020020-2C	Misin06G085400	Chr3C	chr06
1185.73	653.068	Sspon.03G0020020-2C	Misin06G085500	Chr3C	chr06
1185.73	653.075	Sspon.03G0020020-2C	Misin06G085600	Chr3C	chr06
1185.73	653.103	Sspon.03G0020020-2C	Misin06G085700	Chr3C	chr06
1185.73	653.149	Sspon.03G0020020-2C	Misin06G085800	Chr3C	chr06
1185.73	653.205	Sspon.03G0020020-2C	Misin06G085900	Chr3C	chr06
1185.73	653.207	Sspon.03G0020020-2C	Misin06G086000	Chr3C	chr06
1185.73	653.213	Sspon.03G0020020-2C	Misin06G086100	Chr3C	chr06
1185.73	653.236	Sspon.03G0020020-2C	Misin06G086200	Chr3C	chr06
1185.73	653.769	Sspon.03G0020020-2C	Misin06G088200	Chr3C	chr06
1185.73	653.824	Sspon.03G0020020-2C	Misin06G088300	Chr3C	chr06
1185.73	653.828	Sspon.03G0020020-2C	Misin06G088400	Chr3C	chr06
1185.73	653.831	Sspon.03G0020020-2C	Misin06G088500	Chr3C	chr06
1185.73	653.845	Sspon.03G0020020-2C	Misin06G088600	Chr3C	chr06
1185.73	653.85	Sspon.03G0020020-2C	Misin06G088700	Chr3C	chr06
1185.73	653.856	Sspon.03G0020020-2C	Misin06G088800	Chr3C	chr06
1185.73	653.856	Sspon.03G0020020-2C	Misin06G088900	Chr3C	chr06
987.307	538.08	Sspon.03G0020030-1A	Misin05G080200	Chr3A	chr05
987.307	538.074	Sspon.03G0020030-1A	Misin05G080300	Chr3A	chr05
987.307	538.061	Sspon.03G0020030-1A	Misin05G080400	Chr3A	chr05
987.307	538.066	Sspon.03G0020030-1A	Misin05G080500	Chr3A	chr05
987.307	538.058	Sspon.03G0020030-1A	Misin05G080600	Chr3A	chr05
987.307	538.043	Sspon.03G0020030-1A	Misin05G080700	Chr3A	chr05
987.307	538.038	Sspon.03G0020030-1A	Misin05G080800	Chr3A	chr05
987.307	538.02	Sspon.03G0020030-1A	Misin05G081000	Chr3A	chr05
987.307	537.952	Sspon.03G0020030-1A	Misin05G081200	Chr3A	chr05
987.307	537.947	Sspon.03G0020030-1A	Misin05G081300	Chr3A	chr05
987.307	537.94	Sspon.03G0020030-1A	Misin05G081400	Chr3A	chr05
987.307	537.929	Sspon.03G0020030-1A	Misin05G081500	Chr3A	chr05
987.307	537.916	Sspon.03G0020030-1A	Misin05G081600	Chr3A	chr05
987.307	537.911	Sspon.03G0020030-1A	Misin05G081700	Chr3A	chr05
987.307	537.906	Sspon.03G0020030-1A	Misin05G081800	Chr3A	chr05
987.307	537.899	Sspon.03G0020030-1A	Misin05G081900	Chr3A	chr05
987.307	537.89	Sspon.03G0020030-1A	Misin05G082000	Chr3A	chr05
987.307	537.819	Sspon.03G0020030-1A	Misin05G082100	Chr3A	chr05
987.307	537.816	Sspon.03G0020030-1A	Misin05G082200	Chr3A	chr05
987.307	537.709	Sspon.03G0020030-1A	Misin05G082700	Chr3A	chr05
987.307	653.065	Sspon.03G0020030-1A	Misin06G085400	Chr3A	chr06
987.307	653.068	Sspon.03G0020030-1A	Misin06G085500	Chr3A	chr06
987.307	653.075	Sspon.03G0020030-1A	Misin06G085600	Chr3A	chr06
987.307	653.103	Sspon.03G0020030-1A	Misin06G085700	Chr3A	chr06
987.307	653.149	Sspon.03G0020030-1A	Misin06G085800	Chr3A	chr06
987.307	653.205	Sspon.03G0020030-1A	Misin06G085900	Chr3A	chr06
987.307	653.207	Sspon.03G0020030-1A	Misin06G086000	Chr3A	chr06
987.307	653.213	Sspon.03G0020030-1A	Misin06G086100	Chr3A	chr06
987.307	653.236	Sspon.03G0020030-1A	Misin06G086200	Chr3A	chr06
987.307	653.769	Sspon.03G0020030-1A	Misin06G088200	Chr3A	chr06
987.307	653.824	Sspon.03G0020030-1A	Misin06G088300	Chr3A	chr06
987.307	653.828	Sspon.03G0020030-1A	Misin06G088400	Chr3A	chr06
987.307	653.831	Sspon.03G0020030-1A	Misin06G088500	Chr3A	chr06
987.307	653.845	Sspon.03G0020030-1A	Misin06G088600	Chr3A	chr06
987.307	653.85	Sspon.03G0020030-1A	Misin06G088700	Chr3A	chr06
987.307	653.856	Sspon.03G0020030-1A	Misin06G088800	Chr3A	chr06
987.307	653.856	Sspon.03G0020030-1A	Misin06G088900	Chr3A	chr06
1185.71	538.08	Sspon.03G0020030-2C	Misin05G080200	Chr3C	chr05
1185.71	538.074	Sspon.03G0020030-2C	Misin05G080300	Chr3C	chr05
1185.71	538.061	Sspon.03G0020030-2C	Misin05G080400	Chr3C	chr05
1185.71	538.066	Sspon.03G0020030-2C	Misin05G080500	Chr3C	chr05
1185.71	538.058	Sspon.03G0020030-2C	Misin05G080600	Chr3C	chr05
1185.71	538.043	Sspon.03G0020030-2C	Misin05G080700	Chr3C	chr05
1185.71	538.038	Sspon.03G0020030-2C	Misin05G080800	Chr3C	chr05
1185.71	538.02	Sspon.03G0020030-2C	Misin05G081000	Chr3C	chr05
1185.71	537.952	Sspon.03G0020030-2C	Misin05G081200	Chr3C	chr05
1185.71	537.947	Sspon.03G0020030-2C	Misin05G081300	Chr3C	chr05
1185.71	537.94	Sspon.03G0020030-2C	Misin05G081400	Chr3C	chr05
1185.71	537.929	Sspon.03G0020030-2C	Misin05G081500	Chr3C	chr05
1185.71	537.916	Sspon.03G0020030-2C	Misin05G081600	Chr3C	chr05
1185.71	537.911	Sspon.03G0020030-2C	Misin05G081700	Chr3C	chr05
1185.71	537.906	Sspon.03G0020030-2C	Misin05G081800	Chr3C	chr05
1185.71	537.899	Sspon.03G0020030-2C	Misin05G081900	Chr3C	chr05
1185.71	537.89	Sspon.03G0020030-2C	Misin05G082000	Chr3C	chr05
1185.71	537.819	Sspon.03G0020030-2C	Misin05G082100	Chr3C	chr05
1185.71	537.816	Sspon.03G0020030-2C	Misin05G082200	Chr3C	chr05
1185.71	537.709	Sspon.03G0020030-2C	Misin05G082700	Chr3C	chr05
1185.71	653.065	Sspon.03G0020030-2C	Misin06G085400	Chr3C	chr06
1185.71	653.068	Sspon.03G0020030-2C	Misin06G085500	Chr3C	chr06
1185.71	653.075	Sspon.03G0020030-2C	Misin06G085600	Chr3C	chr06
1185.71	653.103	Sspon.03G0020030-2C	Misin06G085700	Chr3C	chr06
1185.71	653.149	Sspon.03G0020030-2C	Misin06G085800	Chr3C	chr06
1185.71	653.205	Sspon.03G0020030-2C	Misin06G085900	Chr3C	chr06
1185.71	653.207	Sspon.03G0020030-2C	Misin06G086000	Chr3C	chr06
1185.71	653.213	Sspon.03G0020030-2C	Misin06G086100	Chr3C	chr06
1185.71	653.236	Sspon.03G0020030-2C	Misin06G086200	Chr3C	chr06
1185.71	653.769	Sspon.03G0020030-2C	Misin06G088200	Chr3C	chr06
1185.71	653.824	Sspon.03G0020030-2C	Misin06G088300	Chr3C	chr06
1185.71	653.828	Sspon.03G0020030-2C	Misin06G088400	Chr3C	chr06
1185.71	653.831	Sspon.03G0020030-2C	Misin06G088500	Chr3C	chr06
1185.71	653.845	Sspon.03G0020030-2C	Misin06G088600	Chr3C	chr06
1185.71	653.85	Sspon.03G0020030-2C	Misin06G088700	Chr3C	chr06
1185.71	653.856	Sspon.03G0020030-2C	Misin06G088800	Chr3C	chr06
1185.71	653.856	Sspon.03G0020030-2C	Misin06G088900	Chr3C	chr06
987.314	538.08	Sspon.03G0020040-1A	Misin05G080200	Chr3A	chr05
987.314	538.074	Sspon.03G0020040-1A	Misin05G080300	Chr3A	chr05
987.314	538.061	Sspon.03G0020040-1A	Misin05G080400	Chr3A	chr05
987.314	538.066	Sspon.03G0020040-1A	Misin05G080500	Chr3A	chr05
987.314	538.058	Sspon.03G0020040-1A	Misin05G080600	Chr3A	chr05
987.314	538.043	Sspon.03G0020040-1A	Misin05G080700	Chr3A	chr05
987.314	538.038	Sspon.03G0020040-1A	Misin05G080800	Chr3A	chr05
987.314	538.02	Sspon.03G0020040-1A	Misin05G081000	Chr3A	chr05
987.314	537.952	Sspon.03G0020040-1A	Misin05G081200	Chr3A	chr05
987.314	537.947	Sspon.03G0020040-1A	Misin05G081300	Chr3A	chr05
987.314	537.94	Sspon.03G0020040-1A	Misin05G081400	Chr3A	chr05
987.314	537.929	Sspon.03G0020040-1A	Misin05G081500	Chr3A	chr05
987.314	537.916	Sspon.03G0020040-1A	Misin05G081600	Chr3A	chr05
987.314	537.911	Sspon.03G0020040-1A	Misin05G081700	Chr3A	chr05
987.314	537.906	Sspon.03G0020040-1A	Misin05G081800	Chr3A	chr05
987.314	537.899	Sspon.03G0020040-1A	Misin05G081900	Chr3A	chr05
987.314	537.89	Sspon.03G0020040-1A	Misin05G082000	Chr3A	chr05
987.314	537.819	Sspon.03G0020040-1A	Misin05G082100	Chr3A	chr05
987.314	537.816	Sspon.03G0020040-1A	Misin05G082200	Chr3A	chr05
987.314	537.709	Sspon.03G0020040-1A	Misin05G082700	Chr3A	chr05
987.314	653.065	Sspon.03G0020040-1A	Misin06G085400	Chr3A	chr06
987.314	653.068	Sspon.03G0020040-1A	Misin06G085500	Chr3A	chr06
987.314	653.075	Sspon.03G0020040-1A	Misin06G085600	Chr3A	chr06
987.314	653.103	Sspon.03G0020040-1A	Misin06G085700	Chr3A	chr06
987.314	653.149	Sspon.03G0020040-1A	Misin06G085800	Chr3A	chr06
987.314	653.205	Sspon.03G0020040-1A	Misin06G085900	Chr3A	chr06
987.314	653.207	Sspon.03G0020040-1A	Misin06G086000	Chr3A	chr06
987.314	653.213	Sspon.03G0020040-1A	Misin06G086100	Chr3A	chr06
987.314	653.236	Sspon.03G0020040-1A	Misin06G086200	Chr3A	chr06
987.314	653.769	Sspon.03G0020040-1A	Misin06G088200	Chr3A	chr06
987.314	653.824	Sspon.03G0020040-1A	Misin06G088300	Chr3A	chr06
987.314	653.828	Sspon.03G0020040-1A	Misin06G088400	Chr3A	chr06
987.314	653.831	Sspon.03G0020040-1A	Misin06G088500	Chr3A	chr06
987.314	653.845	Sspon.03G0020040-1A	Misin06G088600	Chr3A	chr06
987.314	653.85	Sspon.03G0020040-1A	Misin06G088700	Chr3A	chr06
987.314	653.856	Sspon.03G0020040-1A	Misin06G088800	Chr3A	chr06
987.314	653.856	Sspon.03G0020040-1A	Misin06G088900	Chr3A	chr06
987.352	538.08	Sspon.03G0020050-1A	Misin05G080200	Chr3A	chr05
987.352	538.074	Sspon.03G0020050-1A	Misin05G080300	Chr3A	chr05
987.352	538.061	Sspon.03G0020050-1A	Misin05G080400	Chr3A	chr05
987.352	538.066	Sspon.03G0020050-1A	Misin05G080500	Chr3A	chr05
987.352	538.058	Sspon.03G0020050-1A	Misin05G080600	Chr3A	chr05
987.352	538.043	Sspon.03G0020050-1A	Misin05G080700	Chr3A	chr05
987.352	538.038	Sspon.03G0020050-1A	Misin05G080800	Chr3A	chr05
987.352	538.02	Sspon.03G0020050-1A	Misin05G081000	Chr3A	chr05
987.352	537.952	Sspon.03G0020050-1A	Misin05G081200	Chr3A	chr05
987.352	537.947	Sspon.03G0020050-1A	Misin05G081300	Chr3A	chr05
987.352	537.94	Sspon.03G0020050-1A	Misin05G081400	Chr3A	chr05
987.352	537.929	Sspon.03G0020050-1A	Misin05G081500	Chr3A	chr05
987.352	537.916	Sspon.03G0020050-1A	Misin05G081600	Chr3A	chr05
987.352	537.911	Sspon.03G0020050-1A	Misin05G081700	Chr3A	chr05
987.352	537.906	Sspon.03G0020050-1A	Misin05G081800	Chr3A	chr05
987.352	537.899	Sspon.03G0020050-1A	Misin05G081900	Chr3A	chr05
987.352	537.89	Sspon.03G0020050-1A	Misin05G082000	Chr3A	chr05
987.352	537.819	Sspon.03G0020050-1A	Misin05G082100	Chr3A	chr05
987.352	537.816	Sspon.03G0020050-1A	Misin05G082200	Chr3A	chr05
987.352	537.709	Sspon.03G0020050-1A	Misin05G082700	Chr3A	chr05
987.352	653.065	Sspon.03G0020050-1A	Misin06G085400	Chr3A	chr06
987.352	653.068	Sspon.03G0020050-1A	Misin06G085500	Chr3A	chr06
987.352	653.075	Sspon.03G0020050-1A	Misin06G085600	Chr3A	chr06
987.352	653.103	Sspon.03G0020050-1A	Misin06G085700	Chr3A	chr06
987.352	653.149	Sspon.03G0020050-1A	Misin06G085800	Chr3A	chr06
987.352	653.205	Sspon.03G0020050-1A	Misin06G085900	Chr3A	chr06
987.352	653.207	Sspon.03G0020050-1A	Misin06G086000	Chr3A	chr06
987.352	653.213	Sspon.03G0020050-1A	Misin06G086100	Chr3A	chr06
987.352	653.236	Sspon.03G0020050-1A	Misin06G086200	Chr3A	chr06
987.352	653.769	Sspon.03G0020050-1A	Misin06G088200	Chr3A	chr06
987.352	653.824	Sspon.03G0020050-1A	Misin06G088300	Chr3A	chr06
987.352	653.828	Sspon.03G0020050-1A	Misin06G088400	Chr3A	chr06
987.352	653.831	Sspon.03G0020050-1A	Misin06G088500	Chr3A	chr06
987.352	653.845	Sspon.03G0020050-1A	Misin06G088600	Chr3A	chr06
987.352	653.85	Sspon.03G0020050-1A	Misin06G088700	Chr3A	chr06
987.352	653.856	Sspon.03G0020050-1A	Misin06G088800	Chr3A	chr06
987.352	653.856	Sspon.03G0020050-1A	Misin06G088900	Chr3A	chr06
987.353	538.08	Sspon.03G0020060-1A	Misin05G080200	Chr3A	chr05
987.353	538.074	Sspon.03G0020060-1A	Misin05G080300	Chr3A	chr05
987.353	538.061	Sspon.03G0020060-1A	Misin05G080400	Chr3A	chr05
987.353	538.066	Sspon.03G0020060-1A	Misin05G080500	Chr3A	chr05
987.353	538.058	Sspon.03G0020060-1A	Misin05G080600	Chr3A	chr05
987.353	538.043	Sspon.03G0020060-1A	Misin05G080700	Chr3A	chr05
987.353	538.038	Sspon.03G0020060-1A	Misin05G080800	Chr3A	chr05
987.353	538.02	Sspon.03G0020060-1A	Misin05G081000	Chr3A	chr05
987.353	537.952	Sspon.03G0020060-1A	Misin05G081200	Chr3A	chr05
987.353	537.947	Sspon.03G0020060-1A	Misin05G081300	Chr3A	chr05
987.353	537.94	Sspon.03G0020060-1A	Misin05G081400	Chr3A	chr05
987.353	537.929	Sspon.03G0020060-1A	Misin05G081500	Chr3A	chr05
987.353	537.916	Sspon.03G0020060-1A	Misin05G081600	Chr3A	chr05
987.353	537.911	Sspon.03G0020060-1A	Misin05G081700	Chr3A	chr05
987.353	537.906	Sspon.03G0020060-1A	Misin05G081800	Chr3A	chr05
987.353	537.899	Sspon.03G0020060-1A	Misin05G081900	Chr3A	chr05
987.353	537.89	Sspon.03G0020060-1A	Misin05G082000	Chr3A	chr05
987.353	537.819	Sspon.03G0020060-1A	Misin05G082100	Chr3A	chr05
987.353	537.816	Sspon.03G0020060-1A	Misin05G082200	Chr3A	chr05
987.353	537.709	Sspon.03G0020060-1A	Misin05G082700	Chr3A	chr05
987.353	653.065	Sspon.03G0020060-1A	Misin06G085400	Chr3A	chr06
987.353	653.068	Sspon.03G0020060-1A	Misin06G085500	Chr3A	chr06
987.353	653.075	Sspon.03G0020060-1A	Misin06G085600	Chr3A	chr06
987.353	653.103	Sspon.03G0020060-1A	Misin06G085700	Chr3A	chr06
987.353	653.149	Sspon.03G0020060-1A	Misin06G085800	Chr3A	chr06
987.353	653.205	Sspon.03G0020060-1A	Misin06G085900	Chr3A	chr06
987.353	653.207	Sspon.03G0020060-1A	Misin06G086000	Chr3A	chr06
987.353	653.213	Sspon.03G0020060-1A	Misin06G086100	Chr3A	chr06
987.353	653.236	Sspon.03G0020060-1A	Misin06G086200	Chr3A	chr06
987.353	653.769	Sspon.03G0020060-1A	Misin06G088200	Chr3A	chr06
987.353	653.824	Sspon.03G0020060-1A	Misin06G088300	Chr3A	chr06
987.353	653.828	Sspon.03G0020060-1A	Misin06G088400	Chr3A	chr06
987.353	653.831	Sspon.03G0020060-1A	Misin06G088500	Chr3A	chr06
987.353	653.845	Sspon.03G0020060-1A	Misin06G088600	Chr3A	chr06
987.353	653.85	Sspon.03G0020060-1A	Misin06G088700	Chr3A	chr06
987.353	653.856	Sspon.03G0020060-1A	Misin06G088800	Chr3A	chr06
987.353	653.856	Sspon.03G0020060-1A	Misin06G088900	Chr3A	chr06
987.356	538.08	Sspon.03G0020070-1A	Misin05G080200	Chr3A	chr05
987.356	538.074	Sspon.03G0020070-1A	Misin05G080300	Chr3A	chr05
987.356	538.061	Sspon.03G0020070-1A	Misin05G080400	Chr3A	chr05
987.356	538.066	Sspon.03G0020070-1A	Misin05G080500	Chr3A	chr05
987.356	538.058	Sspon.03G0020070-1A	Misin05G080600	Chr3A	chr05
987.356	538.043	Sspon.03G0020070-1A	Misin05G080700	Chr3A	chr05
987.356	538.038	Sspon.03G0020070-1A	Misin05G080800	Chr3A	chr05
987.356	538.02	Sspon.03G0020070-1A	Misin05G081000	Chr3A	chr05
987.356	537.952	Sspon.03G0020070-1A	Misin05G081200	Chr3A	chr05
987.356	537.947	Sspon.03G0020070-1A	Misin05G081300	Chr3A	chr05
987.356	537.94	Sspon.03G0020070-1A	Misin05G081400	Chr3A	chr05
987.356	537.929	Sspon.03G0020070-1A	Misin05G081500	Chr3A	chr05
987.356	537.916	Sspon.03G0020070-1A	Misin05G081600	Chr3A	chr05
987.356	537.911	Sspon.03G0020070-1A	Misin05G081700	Chr3A	chr05
987.356	537.906	Sspon.03G0020070-1A	Misin05G081800	Chr3A	chr05
987.356	537.899	Sspon.03G0020070-1A	Misin05G081900	Chr3A	chr05
987.356	537.89	Sspon.03G0020070-1A	Misin05G082000	Chr3A	chr05
987.356	537.819	Sspon.03G0020070-1A	Misin05G082100	Chr3A	chr05
987.356	537.816	Sspon.03G0020070-1A	Misin05G082200	Chr3A	chr05
987.356	537.709	Sspon.03G0020070-1A	Misin05G082700	Chr3A	chr05
987.356	653.065	Sspon.03G0020070-1A	Misin06G085400	Chr3A	chr06
987.356	653.068	Sspon.03G0020070-1A	Misin06G085500	Chr3A	chr06
987.356	653.075	Sspon.03G0020070-1A	Misin06G085600	Chr3A	chr06
987.356	653.103	Sspon.03G0020070-1A	Misin06G085700	Chr3A	chr06
987.356	653.149	Sspon.03G0020070-1A	Misin06G085800	Chr3A	chr06
987.356	653.205	Sspon.03G0020070-1A	Misin06G085900	Chr3A	chr06
987.356	653.207	Sspon.03G0020070-1A	Misin06G086000	Chr3A	chr06
987.356	653.213	Sspon.03G0020070-1A	Misin06G086100	Chr3A	chr06
987.356	653.236	Sspon.03G0020070-1A	Misin06G086200	Chr3A	chr06
987.356	653.769	Sspon.03G0020070-1A	Misin06G088200	Chr3A	chr06
987.356	653.824	Sspon.03G0020070-1A	Misin06G088300	Chr3A	chr06
987.356	653.828	Sspon.03G0020070-1A	Misin06G088400	Chr3A	chr06
987.356	653.831	Sspon.03G0020070-1A	Misin06G088500	Chr3A	chr06
987.356	653.845	Sspon.03G0020070-1A	Misin06G088600	Chr3A	chr06
987.356	653.85	Sspon.03G0020070-1A	Misin06G088700	Chr3A	chr06
987.356	653.856	Sspon.03G0020070-1A	Misin06G088800	Chr3A	chr06
987.356	653.856	Sspon.03G0020070-1A	Misin06G088900	Chr3A	chr06
1248.41	538.08	Sspon.03G0020070-2D	Misin05G080200	Chr3D	chr05
1248.41	538.074	Sspon.03G0020070-2D	Misin05G080300	Chr3D	chr05
1248.41	538.061	Sspon.03G0020070-2D	Misin05G080400	Chr3D	chr05
1248.41	538.066	Sspon.03G0020070-2D	Misin05G080500	Chr3D	chr05
1248.41	538.058	Sspon.03G0020070-2D	Misin05G080600	Chr3D	chr05
1248.41	538.043	Sspon.03G0020070-2D	Misin05G080700	Chr3D	chr05
1248.41	538.038	Sspon.03G0020070-2D	Misin05G080800	Chr3D	chr05
1248.41	538.02	Sspon.03G0020070-2D	Misin05G081000	Chr3D	chr05
1248.41	537.952	Sspon.03G0020070-2D	Misin05G081200	Chr3D	chr05
1248.41	537.947	Sspon.03G0020070-2D	Misin05G081300	Chr3D	chr05
1248.41	537.94	Sspon.03G0020070-2D	Misin05G081400	Chr3D	chr05
1248.41	537.929	Sspon.03G0020070-2D	Misin05G081500	Chr3D	chr05
1248.41	537.916	Sspon.03G0020070-2D	Misin05G081600	Chr3D	chr05
1248.41	537.911	Sspon.03G0020070-2D	Misin05G081700	Chr3D	chr05
1248.41	537.906	Sspon.03G0020070-2D	Misin05G081800	Chr3D	chr05
1248.41	537.899	Sspon.03G0020070-2D	Misin05G081900	Chr3D	chr05
1248.41	537.89	Sspon.03G0020070-2D	Misin05G082000	Chr3D	chr05
1248.41	537.819	Sspon.03G0020070-2D	Misin05G082100	Chr3D	chr05
1248.41	537.816	Sspon.03G0020070-2D	Misin05G082200	Chr3D	chr05
1248.41	537.709	Sspon.03G0020070-2D	Misin05G082700	Chr3D	chr05
1248.41	653.065	Sspon.03G0020070-2D	Misin06G085400	Chr3D	chr06
1248.41	653.068	Sspon.03G0020070-2D	Misin06G085500	Chr3D	chr06
1248.41	653.075	Sspon.03G0020070-2D	Misin06G085600	Chr3D	chr06
1248.41	653.103	Sspon.03G0020070-2D	Misin06G085700	Chr3D	chr06
1248.41	653.149	Sspon.03G0020070-2D	Misin06G085800	Chr3D	chr06
1248.41	653.205	Sspon.03G0020070-2D	Misin06G085900	Chr3D	chr06
1248.41	653.207	Sspon.03G0020070-2D	Misin06G086000	Chr3D	chr06
1248.41	653.213	Sspon.03G0020070-2D	Misin06G086100	Chr3D	chr06
1248.41	653.236	Sspon.03G0020070-2D	Misin06G086200	Chr3D	chr06
1248.41	653.769	Sspon.03G0020070-2D	Misin06G088200	Chr3D	chr06
1248.41	653.824	Sspon.03G0020070-2D	Misin06G088300	Chr3D	chr06
1248.41	653.828	Sspon.03G0020070-2D	Misin06G088400	Chr3D	chr06
1248.41	653.831	Sspon.03G0020070-2D	Misin06G088500	Chr3D	chr06
1248.41	653.845	Sspon.03G0020070-2D	Misin06G088600	Chr3D	chr06
1248.41	653.85	Sspon.03G0020070-2D	Misin06G088700	Chr3D	chr06
1248.41	653.856	Sspon.03G0020070-2D	Misin06G088800	Chr3D	chr06
1248.41	653.856	Sspon.03G0020070-2D	Misin06G088900	Chr3D	chr06
987.368	538.08	Sspon.03G0020080-1A	Misin05G080200	Chr3A	chr05
987.368	538.074	Sspon.03G0020080-1A	Misin05G080300	Chr3A	chr05
987.368	538.061	Sspon.03G0020080-1A	Misin05G080400	Chr3A	chr05
987.368	538.066	Sspon.03G0020080-1A	Misin05G080500	Chr3A	chr05
987.368	538.058	Sspon.03G0020080-1A	Misin05G080600	Chr3A	chr05
987.368	538.043	Sspon.03G0020080-1A	Misin05G080700	Chr3A	chr05
987.368	538.038	Sspon.03G0020080-1A	Misin05G080800	Chr3A	chr05
987.368	538.02	Sspon.03G0020080-1A	Misin05G081000	Chr3A	chr05
987.368	537.952	Sspon.03G0020080-1A	Misin05G081200	Chr3A	chr05
987.368	537.947	Sspon.03G0020080-1A	Misin05G081300	Chr3A	chr05
987.368	537.94	Sspon.03G0020080-1A	Misin05G081400	Chr3A	chr05
987.368	537.929	Sspon.03G0020080-1A	Misin05G081500	Chr3A	chr05
987.368	537.916	Sspon.03G0020080-1A	Misin05G081600	Chr3A	chr05
987.368	537.911	Sspon.03G0020080-1A	Misin05G081700	Chr3A	chr05
987.368	537.906	Sspon.03G0020080-1A	Misin05G081800	Chr3A	chr05
987.368	537.899	Sspon.03G0020080-1A	Misin05G081900	Chr3A	chr05
987.368	537.89	Sspon.03G0020080-1A	Misin05G082000	Chr3A	chr05
987.368	537.819	Sspon.03G0020080-1A	Misin05G082100	Chr3A	chr05
987.368	537.816	Sspon.03G0020080-1A	Misin05G082200	Chr3A	chr05
987.368	537.709	Sspon.03G0020080-1A	Misin05G082700	Chr3A	chr05
987.368	653.065	Sspon.03G0020080-1A	Misin06G085400	Chr3A	chr06
987.368	653.068	Sspon.03G0020080-1A	Misin06G085500	Chr3A	chr06
987.368	653.075	Sspon.03G0020080-1A	Misin06G085600	Chr3A	chr06
987.368	653.103	Sspon.03G0020080-1A	Misin06G085700	Chr3A	chr06
987.368	653.149	Sspon.03G0020080-1A	Misin06G085800	Chr3A	chr06
987.368	653.205	Sspon.03G0020080-1A	Misin06G085900	Chr3A	chr06
987.368	653.207	Sspon.03G0020080-1A	Misin06G086000	Chr3A	chr06
987.368	653.213	Sspon.03G0020080-1A	Misin06G086100	Chr3A	chr06
987.368	653.236	Sspon.03G0020080-1A	Misin06G086200	Chr3A	chr06
987.368	653.769	Sspon.03G0020080-1A	Misin06G088200	Chr3A	chr06
987.368	653.824	Sspon.03G0020080-1A	Misin06G088300	Chr3A	chr06
987.368	653.828	Sspon.03G0020080-1A	Misin06G088400	Chr3A	chr06
987.368	653.831	Sspon.03G0020080-1A	Misin06G088500	Chr3A	chr06
987.368	653.845	Sspon.03G0020080-1A	Misin06G088600	Chr3A	chr06
987.368	653.85	Sspon.03G0020080-1A	Misin06G088700	Chr3A	chr06
987.368	653.856	Sspon.03G0020080-1A	Misin06G088800	Chr3A	chr06
987.368	653.856	Sspon.03G0020080-1A	Misin06G088900	Chr3A	chr06
1185.8	538.08	Sspon.03G0020080-2C	Misin05G080200	Chr3C	chr05
1185.8	538.074	Sspon.03G0020080-2C	Misin05G080300	Chr3C	chr05
1185.8	538.061	Sspon.03G0020080-2C	Misin05G080400	Chr3C	chr05
1185.8	538.066	Sspon.03G0020080-2C	Misin05G080500	Chr3C	chr05
1185.8	538.058	Sspon.03G0020080-2C	Misin05G080600	Chr3C	chr05
1185.8	538.043	Sspon.03G0020080-2C	Misin05G080700	Chr3C	chr05
1185.8	538.038	Sspon.03G0020080-2C	Misin05G080800	Chr3C	chr05
1185.8	538.02	Sspon.03G0020080-2C	Misin05G081000	Chr3C	chr05
1185.8	537.952	Sspon.03G0020080-2C	Misin05G081200	Chr3C	chr05
1185.8	537.947	Sspon.03G0020080-2C	Misin05G081300	Chr3C	chr05
1185.8	537.94	Sspon.03G0020080-2C	Misin05G081400	Chr3C	chr05
1185.8	537.929	Sspon.03G0020080-2C	Misin05G081500	Chr3C	chr05
1185.8	537.916	Sspon.03G0020080-2C	Misin05G081600	Chr3C	chr05
1185.8	537.911	Sspon.03G0020080-2C	Misin05G081700	Chr3C	chr05
1185.8	537.906	Sspon.03G0020080-2C	Misin05G081800	Chr3C	chr05
1185.8	537.899	Sspon.03G0020080-2C	Misin05G081900	Chr3C	chr05
1185.8	537.89	Sspon.03G0020080-2C	Misin05G082000	Chr3C	chr05
1185.8	537.819	Sspon.03G0020080-2C	Misin05G082100	Chr3C	chr05
1185.8	537.816	Sspon.03G0020080-2C	Misin05G082200	Chr3C	chr05
1185.8	537.709	Sspon.03G0020080-2C	Misin05G082700	Chr3C	chr05
1185.8	653.065	Sspon.03G0020080-2C	Misin06G085400	Chr3C	chr06
1185.8	653.068	Sspon.03G0020080-2C	Misin06G085500	Chr3C	chr06
1185.8	653.075	Sspon.03G0020080-2C	Misin06G085600	Chr3C	chr06
1185.8	653.103	Sspon.03G0020080-2C	Misin06G085700	Chr3C	chr06
1185.8	653.149	Sspon.03G0020080-2C	Misin06G085800	Chr3C	chr06
1185.8	653.205	Sspon.03G0020080-2C	Misin06G085900	Chr3C	chr06
1185.8	653.207	Sspon.03G0020080-2C	Misin06G086000	Chr3C	chr06
1185.8	653.213	Sspon.03G0020080-2C	Misin06G086100	Chr3C	chr06
1185.8	653.236	Sspon.03G0020080-2C	Misin06G086200	Chr3C	chr06
1185.8	653.769	Sspon.03G0020080-2C	Misin06G088200	Chr3C	chr06
1185.8	653.824	Sspon.03G0020080-2C	Misin06G088300	Chr3C	chr06
1185.8	653.828	Sspon.03G0020080-2C	Misin06G088400	Chr3C	chr06
1185.8	653.831	Sspon.03G0020080-2C	Misin06G088500	Chr3C	chr06
1185.8	653.845	Sspon.03G0020080-2C	Misin06G088600	Chr3C	chr06
1185.8	653.85	Sspon.03G0020080-2C	Misin06G088700	Chr3C	chr06
1185.8	653.856	Sspon.03G0020080-2C	Misin06G088800	Chr3C	chr06
1185.8	653.856	Sspon.03G0020080-2C	Misin06G088900	Chr3C	chr06
987.371	538.08	Sspon.03G0020090-1A	Misin05G080200	Chr3A	chr05
987.371	538.074	Sspon.03G0020090-1A	Misin05G080300	Chr3A	chr05
987.371	538.061	Sspon.03G0020090-1A	Misin05G080400	Chr3A	chr05
987.371	538.066	Sspon.03G0020090-1A	Misin05G080500	Chr3A	chr05
987.371	538.058	Sspon.03G0020090-1A	Misin05G080600	Chr3A	chr05
987.371	538.043	Sspon.03G0020090-1A	Misin05G080700	Chr3A	chr05
987.371	538.038	Sspon.03G0020090-1A	Misin05G080800	Chr3A	chr05
987.371	538.02	Sspon.03G0020090-1A	Misin05G081000	Chr3A	chr05
987.371	537.952	Sspon.03G0020090-1A	Misin05G081200	Chr3A	chr05
987.371	537.947	Sspon.03G0020090-1A	Misin05G081300	Chr3A	chr05
987.371	537.94	Sspon.03G0020090-1A	Misin05G081400	Chr3A	chr05
987.371	537.929	Sspon.03G0020090-1A	Misin05G081500	Chr3A	chr05
987.371	537.916	Sspon.03G0020090-1A	Misin05G081600	Chr3A	chr05
987.371	537.911	Sspon.03G0020090-1A	Misin05G081700	Chr3A	chr05
987.371	537.906	Sspon.03G0020090-1A	Misin05G081800	Chr3A	chr05
987.371	537.899	Sspon.03G0020090-1A	Misin05G081900	Chr3A	chr05
987.371	537.89	Sspon.03G0020090-1A	Misin05G082000	Chr3A	chr05
987.371	537.819	Sspon.03G0020090-1A	Misin05G082100	Chr3A	chr05
987.371	537.816	Sspon.03G0020090-1A	Misin05G082200	Chr3A	chr05
987.371	537.709	Sspon.03G0020090-1A	Misin05G082700	Chr3A	chr05
987.371	653.065	Sspon.03G0020090-1A	Misin06G085400	Chr3A	chr06
987.371	653.068	Sspon.03G0020090-1A	Misin06G085500	Chr3A	chr06
987.371	653.075	Sspon.03G0020090-1A	Misin06G085600	Chr3A	chr06
987.371	653.103	Sspon.03G0020090-1A	Misin06G085700	Chr3A	chr06
987.371	653.149	Sspon.03G0020090-1A	Misin06G085800	Chr3A	chr06
987.371	653.205	Sspon.03G0020090-1A	Misin06G085900	Chr3A	chr06
987.371	653.207	Sspon.03G0020090-1A	Misin06G086000	Chr3A	chr06
987.371	653.213	Sspon.03G0020090-1A	Misin06G086100	Chr3A	chr06
987.371	653.236	Sspon.03G0020090-1A	Misin06G086200	Chr3A	chr06
987.371	653.769	Sspon.03G0020090-1A	Misin06G088200	Chr3A	chr06
987.371	653.824	Sspon.03G0020090-1A	Misin06G088300	Chr3A	chr06
987.371	653.828	Sspon.03G0020090-1A	Misin06G088400	Chr3A	chr06
987.371	653.831	Sspon.03G0020090-1A	Misin06G088500	Chr3A	chr06
987.371	653.845	Sspon.03G0020090-1A	Misin06G088600	Chr3A	chr06
987.371	653.85	Sspon.03G0020090-1A	Misin06G088700	Chr3A	chr06
987.371	653.856	Sspon.03G0020090-1A	Misin06G088800	Chr3A	chr06
987.371	653.856	Sspon.03G0020090-1A	Misin06G088900	Chr3A	chr06
987.374	538.08	Sspon.03G0020100-1A	Misin05G080200	Chr3A	chr05
987.374	538.074	Sspon.03G0020100-1A	Misin05G080300	Chr3A	chr05
987.374	538.061	Sspon.03G0020100-1A	Misin05G080400	Chr3A	chr05
987.374	538.066	Sspon.03G0020100-1A	Misin05G080500	Chr3A	chr05
987.374	538.058	Sspon.03G0020100-1A	Misin05G080600	Chr3A	chr05
987.374	538.043	Sspon.03G0020100-1A	Misin05G080700	Chr3A	chr05
987.374	538.038	Sspon.03G0020100-1A	Misin05G080800	Chr3A	chr05
987.374	538.02	Sspon.03G0020100-1A	Misin05G081000	Chr3A	chr05
987.374	537.952	Sspon.03G0020100-1A	Misin05G081200	Chr3A	chr05
987.374	537.947	Sspon.03G0020100-1A	Misin05G081300	Chr3A	chr05
987.374	537.94	Sspon.03G0020100-1A	Misin05G081400	Chr3A	chr05
987.374	537.929	Sspon.03G0020100-1A	Misin05G081500	Chr3A	chr05
987.374	537.916	Sspon.03G0020100-1A	Misin05G081600	Chr3A	chr05
987.374	537.911	Sspon.03G0020100-1A	Misin05G081700	Chr3A	chr05
987.374	537.906	Sspon.03G0020100-1A	Misin05G081800	Chr3A	chr05
987.374	537.899	Sspon.03G0020100-1A	Misin05G081900	Chr3A	chr05
987.374	537.89	Sspon.03G0020100-1A	Misin05G082000	Chr3A	chr05
987.374	537.819	Sspon.03G0020100-1A	Misin05G082100	Chr3A	chr05
987.374	537.816	Sspon.03G0020100-1A	Misin05G082200	Chr3A	chr05
987.374	537.709	Sspon.03G0020100-1A	Misin05G082700	Chr3A	chr05
987.374	653.065	Sspon.03G0020100-1A	Misin06G085400	Chr3A	chr06
987.374	653.068	Sspon.03G0020100-1A	Misin06G085500	Chr3A	chr06
987.374	653.075	Sspon.03G0020100-1A	Misin06G085600	Chr3A	chr06
987.374	653.103	Sspon.03G0020100-1A	Misin06G085700	Chr3A	chr06
987.374	653.149	Sspon.03G0020100-1A	Misin06G085800	Chr3A	chr06
987.374	653.205	Sspon.03G0020100-1A	Misin06G085900	Chr3A	chr06
987.374	653.207	Sspon.03G0020100-1A	Misin06G086000	Chr3A	chr06
987.374	653.213	Sspon.03G0020100-1A	Misin06G086100	Chr3A	chr06
987.374	653.236	Sspon.03G0020100-1A	Misin06G086200	Chr3A	chr06
987.374	653.769	Sspon.03G0020100-1A	Misin06G088200	Chr3A	chr06
987.374	653.824	Sspon.03G0020100-1A	Misin06G088300	Chr3A	chr06
987.374	653.828	Sspon.03G0020100-1A	Misin06G088400	Chr3A	chr06
987.374	653.831	Sspon.03G0020100-1A	Misin06G088500	Chr3A	chr06
987.374	653.845	Sspon.03G0020100-1A	Misin06G088600	Chr3A	chr06
987.374	653.85	Sspon.03G0020100-1A	Misin06G088700	Chr3A	chr06
987.374	653.856	Sspon.03G0020100-1A	Misin06G088800	Chr3A	chr06
987.374	653.856	Sspon.03G0020100-1A	Misin06G088900	Chr3A	chr06
987.525	538.08	Sspon.03G0020110-1A	Misin05G080200	Chr3A	chr05
987.525	538.074	Sspon.03G0020110-1A	Misin05G080300	Chr3A	chr05
987.525	538.061	Sspon.03G0020110-1A	Misin05G080400	Chr3A	chr05
987.525	538.066	Sspon.03G0020110-1A	Misin05G080500	Chr3A	chr05
987.525	538.058	Sspon.03G0020110-1A	Misin05G080600	Chr3A	chr05
987.525	538.043	Sspon.03G0020110-1A	Misin05G080700	Chr3A	chr05
987.525	538.038	Sspon.03G0020110-1A	Misin05G080800	Chr3A	chr05
987.525	538.02	Sspon.03G0020110-1A	Misin05G081000	Chr3A	chr05
987.525	537.952	Sspon.03G0020110-1A	Misin05G081200	Chr3A	chr05
987.525	537.947	Sspon.03G0020110-1A	Misin05G081300	Chr3A	chr05
987.525	537.94	Sspon.03G0020110-1A	Misin05G081400	Chr3A	chr05
987.525	537.929	Sspon.03G0020110-1A	Misin05G081500	Chr3A	chr05
987.525	537.916	Sspon.03G0020110-1A	Misin05G081600	Chr3A	chr05
987.525	537.911	Sspon.03G0020110-1A	Misin05G081700	Chr3A	chr05
987.525	537.906	Sspon.03G0020110-1A	Misin05G081800	Chr3A	chr05
987.525	537.899	Sspon.03G0020110-1A	Misin05G081900	Chr3A	chr05
987.525	537.89	Sspon.03G0020110-1A	Misin05G082000	Chr3A	chr05
987.525	537.819	Sspon.03G0020110-1A	Misin05G082100	Chr3A	chr05
987.525	537.816	Sspon.03G0020110-1A	Misin05G082200	Chr3A	chr05
987.525	537.709	Sspon.03G0020110-1A	Misin05G082700	Chr3A	chr05
987.525	653.065	Sspon.03G0020110-1A	Misin06G085400	Chr3A	chr06
987.525	653.068	Sspon.03G0020110-1A	Misin06G085500	Chr3A	chr06
987.525	653.075	Sspon.03G0020110-1A	Misin06G085600	Chr3A	chr06
987.525	653.103	Sspon.03G0020110-1A	Misin06G085700	Chr3A	chr06
987.525	653.149	Sspon.03G0020110-1A	Misin06G085800	Chr3A	chr06
987.525	653.205	Sspon.03G0020110-1A	Misin06G085900	Chr3A	chr06
987.525	653.207	Sspon.03G0020110-1A	Misin06G086000	Chr3A	chr06
987.525	653.213	Sspon.03G0020110-1A	Misin06G086100	Chr3A	chr06
987.525	653.236	Sspon.03G0020110-1A	Misin06G086200	Chr3A	chr06
987.525	653.769	Sspon.03G0020110-1A	Misin06G088200	Chr3A	chr06
987.525	653.824	Sspon.03G0020110-1A	Misin06G088300	Chr3A	chr06
987.525	653.828	Sspon.03G0020110-1A	Misin06G088400	Chr3A	chr06
987.525	653.831	Sspon.03G0020110-1A	Misin06G088500	Chr3A	chr06
987.525	653.845	Sspon.03G0020110-1A	Misin06G088600	Chr3A	chr06
987.525	653.85	Sspon.03G0020110-1A	Misin06G088700	Chr3A	chr06
987.525	653.856	Sspon.03G0020110-1A	Misin06G088800	Chr3A	chr06
987.525	653.856	Sspon.03G0020110-1A	Misin06G088900	Chr3A	chr06
987.593	538.08	Sspon.03G0020120-1A	Misin05G080200	Chr3A	chr05
987.593	538.074	Sspon.03G0020120-1A	Misin05G080300	Chr3A	chr05
987.593	538.061	Sspon.03G0020120-1A	Misin05G080400	Chr3A	chr05
987.593	538.066	Sspon.03G0020120-1A	Misin05G080500	Chr3A	chr05
987.593	538.058	Sspon.03G0020120-1A	Misin05G080600	Chr3A	chr05
987.593	538.043	Sspon.03G0020120-1A	Misin05G080700	Chr3A	chr05
987.593	538.038	Sspon.03G0020120-1A	Misin05G080800	Chr3A	chr05
987.593	538.02	Sspon.03G0020120-1A	Misin05G081000	Chr3A	chr05
987.593	537.952	Sspon.03G0020120-1A	Misin05G081200	Chr3A	chr05
987.593	537.947	Sspon.03G0020120-1A	Misin05G081300	Chr3A	chr05
987.593	537.94	Sspon.03G0020120-1A	Misin05G081400	Chr3A	chr05
987.593	537.929	Sspon.03G0020120-1A	Misin05G081500	Chr3A	chr05
987.593	537.916	Sspon.03G0020120-1A	Misin05G081600	Chr3A	chr05
987.593	537.911	Sspon.03G0020120-1A	Misin05G081700	Chr3A	chr05
987.593	537.906	Sspon.03G0020120-1A	Misin05G081800	Chr3A	chr05
987.593	537.899	Sspon.03G0020120-1A	Misin05G081900	Chr3A	chr05
987.593	537.89	Sspon.03G0020120-1A	Misin05G082000	Chr3A	chr05
987.593	537.819	Sspon.03G0020120-1A	Misin05G082100	Chr3A	chr05
987.593	537.816	Sspon.03G0020120-1A	Misin05G082200	Chr3A	chr05
987.593	537.709	Sspon.03G0020120-1A	Misin05G082700	Chr3A	chr05
987.593	653.065	Sspon.03G0020120-1A	Misin06G085400	Chr3A	chr06
987.593	653.068	Sspon.03G0020120-1A	Misin06G085500	Chr3A	chr06
987.593	653.075	Sspon.03G0020120-1A	Misin06G085600	Chr3A	chr06
987.593	653.103	Sspon.03G0020120-1A	Misin06G085700	Chr3A	chr06
987.593	653.149	Sspon.03G0020120-1A	Misin06G085800	Chr3A	chr06
987.593	653.205	Sspon.03G0020120-1A	Misin06G085900	Chr3A	chr06
987.593	653.207	Sspon.03G0020120-1A	Misin06G086000	Chr3A	chr06
987.593	653.213	Sspon.03G0020120-1A	Misin06G086100	Chr3A	chr06
987.593	653.236	Sspon.03G0020120-1A	Misin06G086200	Chr3A	chr06
987.593	653.769	Sspon.03G0020120-1A	Misin06G088200	Chr3A	chr06
987.593	653.824	Sspon.03G0020120-1A	Misin06G088300	Chr3A	chr06
987.593	653.828	Sspon.03G0020120-1A	Misin06G088400	Chr3A	chr06
987.593	653.831	Sspon.03G0020120-1A	Misin06G088500	Chr3A	chr06
987.593	653.845	Sspon.03G0020120-1A	Misin06G088600	Chr3A	chr06
987.593	653.85	Sspon.03G0020120-1A	Misin06G088700	Chr3A	chr06
987.593	653.856	Sspon.03G0020120-1A	Misin06G088800	Chr3A	chr06
987.593	653.856	Sspon.03G0020120-1A	Misin06G088900	Chr3A	chr06
987.578	538.08	Sspon.03G0020120-1T	Misin05G080200	Chr3A	chr05
987.578	538.074	Sspon.03G0020120-1T	Misin05G080300	Chr3A	chr05
987.578	538.061	Sspon.03G0020120-1T	Misin05G080400	Chr3A	chr05
987.578	538.066	Sspon.03G0020120-1T	Misin05G080500	Chr3A	chr05
987.578	538.058	Sspon.03G0020120-1T	Misin05G080600	Chr3A	chr05
987.578	538.043	Sspon.03G0020120-1T	Misin05G080700	Chr3A	chr05
987.578	538.038	Sspon.03G0020120-1T	Misin05G080800	Chr3A	chr05
987.578	538.02	Sspon.03G0020120-1T	Misin05G081000	Chr3A	chr05
987.578	537.952	Sspon.03G0020120-1T	Misin05G081200	Chr3A	chr05
987.578	537.947	Sspon.03G0020120-1T	Misin05G081300	Chr3A	chr05
987.578	537.94	Sspon.03G0020120-1T	Misin05G081400	Chr3A	chr05
987.578	537.929	Sspon.03G0020120-1T	Misin05G081500	Chr3A	chr05
987.578	537.916	Sspon.03G0020120-1T	Misin05G081600	Chr3A	chr05
987.578	537.911	Sspon.03G0020120-1T	Misin05G081700	Chr3A	chr05
987.578	537.906	Sspon.03G0020120-1T	Misin05G081800	Chr3A	chr05
987.578	537.899	Sspon.03G0020120-1T	Misin05G081900	Chr3A	chr05
987.578	537.89	Sspon.03G0020120-1T	Misin05G082000	Chr3A	chr05
987.578	537.819	Sspon.03G0020120-1T	Misin05G082100	Chr3A	chr05
987.578	537.816	Sspon.03G0020120-1T	Misin05G082200	Chr3A	chr05
987.578	537.709	Sspon.03G0020120-1T	Misin05G082700	Chr3A	chr05
987.578	653.065	Sspon.03G0020120-1T	Misin06G085400	Chr3A	chr06
987.578	653.068	Sspon.03G0020120-1T	Misin06G085500	Chr3A	chr06
987.578	653.075	Sspon.03G0020120-1T	Misin06G085600	Chr3A	chr06
987.578	653.103	Sspon.03G0020120-1T	Misin06G085700	Chr3A	chr06
987.578	653.149	Sspon.03G0020120-1T	Misin06G085800	Chr3A	chr06
987.578	653.205	Sspon.03G0020120-1T	Misin06G085900	Chr3A	chr06
987.578	653.207	Sspon.03G0020120-1T	Misin06G086000	Chr3A	chr06
987.578	653.213	Sspon.03G0020120-1T	Misin06G086100	Chr3A	chr06
987.578	653.236	Sspon.03G0020120-1T	Misin06G086200	Chr3A	chr06
987.578	653.769	Sspon.03G0020120-1T	Misin06G088200	Chr3A	chr06
987.578	653.824	Sspon.03G0020120-1T	Misin06G088300	Chr3A	chr06
987.578	653.828	Sspon.03G0020120-1T	Misin06G088400	Chr3A	chr06
987.578	653.831	Sspon.03G0020120-1T	Misin06G088500	Chr3A	chr06
987.578	653.845	Sspon.03G0020120-1T	Misin06G088600	Chr3A	chr06
987.578	653.85	Sspon.03G0020120-1T	Misin06G088700	Chr3A	chr06
987.578	653.856	Sspon.03G0020120-1T	Misin06G088800	Chr3A	chr06
987.578	653.856	Sspon.03G0020120-1T	Misin06G088900	Chr3A	chr06
1248.32	538.08	Sspon.03G0020120-2D	Misin05G080200	Chr3D	chr05
1248.32	538.074	Sspon.03G0020120-2D	Misin05G080300	Chr3D	chr05
1248.32	538.061	Sspon.03G0020120-2D	Misin05G080400	Chr3D	chr05
1248.32	538.066	Sspon.03G0020120-2D	Misin05G080500	Chr3D	chr05
1248.32	538.058	Sspon.03G0020120-2D	Misin05G080600	Chr3D	chr05
1248.32	538.043	Sspon.03G0020120-2D	Misin05G080700	Chr3D	chr05
1248.32	538.038	Sspon.03G0020120-2D	Misin05G080800	Chr3D	chr05
1248.32	538.02	Sspon.03G0020120-2D	Misin05G081000	Chr3D	chr05
1248.32	537.952	Sspon.03G0020120-2D	Misin05G081200	Chr3D	chr05
1248.32	537.947	Sspon.03G0020120-2D	Misin05G081300	Chr3D	chr05
1248.32	537.94	Sspon.03G0020120-2D	Misin05G081400	Chr3D	chr05
1248.32	537.929	Sspon.03G0020120-2D	Misin05G081500	Chr3D	chr05
1248.32	537.916	Sspon.03G0020120-2D	Misin05G081600	Chr3D	chr05
1248.32	537.911	Sspon.03G0020120-2D	Misin05G081700	Chr3D	chr05
1248.32	537.906	Sspon.03G0020120-2D	Misin05G081800	Chr3D	chr05
1248.32	537.899	Sspon.03G0020120-2D	Misin05G081900	Chr3D	chr05
1248.32	537.89	Sspon.03G0020120-2D	Misin05G082000	Chr3D	chr05
1248.32	537.819	Sspon.03G0020120-2D	Misin05G082100	Chr3D	chr05
1248.32	537.816	Sspon.03G0020120-2D	Misin05G082200	Chr3D	chr05
1248.32	537.709	Sspon.03G0020120-2D	Misin05G082700	Chr3D	chr05
1248.32	653.065	Sspon.03G0020120-2D	Misin06G085400	Chr3D	chr06
1248.32	653.068	Sspon.03G0020120-2D	Misin06G085500	Chr3D	chr06
1248.32	653.075	Sspon.03G0020120-2D	Misin06G085600	Chr3D	chr06
1248.32	653.103	Sspon.03G0020120-2D	Misin06G085700	Chr3D	chr06
1248.32	653.149	Sspon.03G0020120-2D	Misin06G085800	Chr3D	chr06
1248.32	653.205	Sspon.03G0020120-2D	Misin06G085900	Chr3D	chr06
1248.32	653.207	Sspon.03G0020120-2D	Misin06G086000	Chr3D	chr06
1248.32	653.213	Sspon.03G0020120-2D	Misin06G086100	Chr3D	chr06
1248.32	653.236	Sspon.03G0020120-2D	Misin06G086200	Chr3D	chr06
1248.32	653.769	Sspon.03G0020120-2D	Misin06G088200	Chr3D	chr06
1248.32	653.824	Sspon.03G0020120-2D	Misin06G088300	Chr3D	chr06
1248.32	653.828	Sspon.03G0020120-2D	Misin06G088400	Chr3D	chr06
1248.32	653.831	Sspon.03G0020120-2D	Misin06G088500	Chr3D	chr06
1248.32	653.845	Sspon.03G0020120-2D	Misin06G088600	Chr3D	chr06
1248.32	653.85	Sspon.03G0020120-2D	Misin06G088700	Chr3D	chr06
1248.32	653.856	Sspon.03G0020120-2D	Misin06G088800	Chr3D	chr06
1248.32	653.856	Sspon.03G0020120-2D	Misin06G088900	Chr3D	chr06
987.661	538.08	Sspon.03G0020130-1A	Misin05G080200	Chr3A	chr05
987.661	538.074	Sspon.03G0020130-1A	Misin05G080300	Chr3A	chr05
987.661	538.061	Sspon.03G0020130-1A	Misin05G080400	Chr3A	chr05
987.661	538.066	Sspon.03G0020130-1A	Misin05G080500	Chr3A	chr05
987.661	538.058	Sspon.03G0020130-1A	Misin05G080600	Chr3A	chr05
987.661	538.043	Sspon.03G0020130-1A	Misin05G080700	Chr3A	chr05
987.661	538.038	Sspon.03G0020130-1A	Misin05G080800	Chr3A	chr05
987.661	538.02	Sspon.03G0020130-1A	Misin05G081000	Chr3A	chr05
987.661	537.952	Sspon.03G0020130-1A	Misin05G081200	Chr3A	chr05
987.661	537.947	Sspon.03G0020130-1A	Misin05G081300	Chr3A	chr05
987.661	537.94	Sspon.03G0020130-1A	Misin05G081400	Chr3A	chr05
987.661	537.929	Sspon.03G0020130-1A	Misin05G081500	Chr3A	chr05
987.661	537.916	Sspon.03G0020130-1A	Misin05G081600	Chr3A	chr05
987.661	537.911	Sspon.03G0020130-1A	Misin05G081700	Chr3A	chr05
987.661	537.906	Sspon.03G0020130-1A	Misin05G081800	Chr3A	chr05
987.661	537.899	Sspon.03G0020130-1A	Misin05G081900	Chr3A	chr05
987.661	537.89	Sspon.03G0020130-1A	Misin05G082000	Chr3A	chr05
987.661	537.819	Sspon.03G0020130-1A	Misin05G082100	Chr3A	chr05
987.661	537.816	Sspon.03G0020130-1A	Misin05G082200	Chr3A	chr05
987.661	537.709	Sspon.03G0020130-1A	Misin05G082700	Chr3A	chr05
987.661	653.065	Sspon.03G0020130-1A	Misin06G085400	Chr3A	chr06
987.661	653.068	Sspon.03G0020130-1A	Misin06G085500	Chr3A	chr06
987.661	653.075	Sspon.03G0020130-1A	Misin06G085600	Chr3A	chr06
987.661	653.103	Sspon.03G0020130-1A	Misin06G085700	Chr3A	chr06
987.661	653.149	Sspon.03G0020130-1A	Misin06G085800	Chr3A	chr06
987.661	653.205	Sspon.03G0020130-1A	Misin06G085900	Chr3A	chr06
987.661	653.207	Sspon.03G0020130-1A	Misin06G086000	Chr3A	chr06
987.661	653.213	Sspon.03G0020130-1A	Misin06G086100	Chr3A	chr06
987.661	653.236	Sspon.03G0020130-1A	Misin06G086200	Chr3A	chr06
987.661	653.769	Sspon.03G0020130-1A	Misin06G088200	Chr3A	chr06
987.661	653.824	Sspon.03G0020130-1A	Misin06G088300	Chr3A	chr06
987.661	653.828	Sspon.03G0020130-1A	Misin06G088400	Chr3A	chr06
987.661	653.831	Sspon.03G0020130-1A	Misin06G088500	Chr3A	chr06
987.661	653.845	Sspon.03G0020130-1A	Misin06G088600	Chr3A	chr06
987.661	653.85	Sspon.03G0020130-1A	Misin06G088700	Chr3A	chr06
987.661	653.856	Sspon.03G0020130-1A	Misin06G088800	Chr3A	chr06
987.661	653.856	Sspon.03G0020130-1A	Misin06G088900	Chr3A	chr06
1088.26	538.08	Sspon.03G0020130-2B	Misin05G080200	Chr3B	chr05
1088.26	538.074	Sspon.03G0020130-2B	Misin05G080300	Chr3B	chr05
1088.26	538.061	Sspon.03G0020130-2B	Misin05G080400	Chr3B	chr05
1088.26	538.066	Sspon.03G0020130-2B	Misin05G080500	Chr3B	chr05
1088.26	538.058	Sspon.03G0020130-2B	Misin05G080600	Chr3B	chr05
1088.26	538.043	Sspon.03G0020130-2B	Misin05G080700	Chr3B	chr05
1088.26	538.038	Sspon.03G0020130-2B	Misin05G080800	Chr3B	chr05
1088.26	538.02	Sspon.03G0020130-2B	Misin05G081000	Chr3B	chr05
1088.26	537.952	Sspon.03G0020130-2B	Misin05G081200	Chr3B	chr05
1088.26	537.947	Sspon.03G0020130-2B	Misin05G081300	Chr3B	chr05
1088.26	537.94	Sspon.03G0020130-2B	Misin05G081400	Chr3B	chr05
1088.26	537.929	Sspon.03G0020130-2B	Misin05G081500	Chr3B	chr05
1088.26	537.916	Sspon.03G0020130-2B	Misin05G081600	Chr3B	chr05
1088.26	537.911	Sspon.03G0020130-2B	Misin05G081700	Chr3B	chr05
1088.26	537.906	Sspon.03G0020130-2B	Misin05G081800	Chr3B	chr05
1088.26	537.899	Sspon.03G0020130-2B	Misin05G081900	Chr3B	chr05
1088.26	537.89	Sspon.03G0020130-2B	Misin05G082000	Chr3B	chr05
1088.26	537.819	Sspon.03G0020130-2B	Misin05G082100	Chr3B	chr05
1088.26	537.816	Sspon.03G0020130-2B	Misin05G082200	Chr3B	chr05
1088.26	537.709	Sspon.03G0020130-2B	Misin05G082700	Chr3B	chr05
1088.26	653.065	Sspon.03G0020130-2B	Misin06G085400	Chr3B	chr06
1088.26	653.068	Sspon.03G0020130-2B	Misin06G085500	Chr3B	chr06
1088.26	653.075	Sspon.03G0020130-2B	Misin06G085600	Chr3B	chr06
1088.26	653.103	Sspon.03G0020130-2B	Misin06G085700	Chr3B	chr06
1088.26	653.149	Sspon.03G0020130-2B	Misin06G085800	Chr3B	chr06
1088.26	653.205	Sspon.03G0020130-2B	Misin06G085900	Chr3B	chr06
1088.26	653.207	Sspon.03G0020130-2B	Misin06G086000	Chr3B	chr06
1088.26	653.213	Sspon.03G0020130-2B	Misin06G086100	Chr3B	chr06
1088.26	653.236	Sspon.03G0020130-2B	Misin06G086200	Chr3B	chr06
1088.26	653.769	Sspon.03G0020130-2B	Misin06G088200	Chr3B	chr06
1088.26	653.824	Sspon.03G0020130-2B	Misin06G088300	Chr3B	chr06
1088.26	653.828	Sspon.03G0020130-2B	Misin06G088400	Chr3B	chr06
1088.26	653.831	Sspon.03G0020130-2B	Misin06G088500	Chr3B	chr06
1088.26	653.845	Sspon.03G0020130-2B	Misin06G088600	Chr3B	chr06
1088.26	653.85	Sspon.03G0020130-2B	Misin06G088700	Chr3B	chr06
1088.26	653.856	Sspon.03G0020130-2B	Misin06G088800	Chr3B	chr06
1088.26	653.856	Sspon.03G0020130-2B	Misin06G088900	Chr3B	chr06
987.701	538.08	Sspon.03G0020140-1A	Misin05G080200	Chr3A	chr05
987.701	538.074	Sspon.03G0020140-1A	Misin05G080300	Chr3A	chr05
987.701	538.061	Sspon.03G0020140-1A	Misin05G080400	Chr3A	chr05
987.701	538.066	Sspon.03G0020140-1A	Misin05G080500	Chr3A	chr05
987.701	538.058	Sspon.03G0020140-1A	Misin05G080600	Chr3A	chr05
987.701	538.043	Sspon.03G0020140-1A	Misin05G080700	Chr3A	chr05
987.701	538.038	Sspon.03G0020140-1A	Misin05G080800	Chr3A	chr05
987.701	538.02	Sspon.03G0020140-1A	Misin05G081000	Chr3A	chr05
987.701	537.952	Sspon.03G0020140-1A	Misin05G081200	Chr3A	chr05
987.701	537.947	Sspon.03G0020140-1A	Misin05G081300	Chr3A	chr05
987.701	537.94	Sspon.03G0020140-1A	Misin05G081400	Chr3A	chr05
987.701	537.929	Sspon.03G0020140-1A	Misin05G081500	Chr3A	chr05
987.701	537.916	Sspon.03G0020140-1A	Misin05G081600	Chr3A	chr05
987.701	537.911	Sspon.03G0020140-1A	Misin05G081700	Chr3A	chr05
987.701	537.906	Sspon.03G0020140-1A	Misin05G081800	Chr3A	chr05
987.701	537.899	Sspon.03G0020140-1A	Misin05G081900	Chr3A	chr05
987.701	537.89	Sspon.03G0020140-1A	Misin05G082000	Chr3A	chr05
987.701	537.819	Sspon.03G0020140-1A	Misin05G082100	Chr3A	chr05
987.701	537.816	Sspon.03G0020140-1A	Misin05G082200	Chr3A	chr05
987.701	537.709	Sspon.03G0020140-1A	Misin05G082700	Chr3A	chr05
987.701	653.065	Sspon.03G0020140-1A	Misin06G085400	Chr3A	chr06
987.701	653.068	Sspon.03G0020140-1A	Misin06G085500	Chr3A	chr06
987.701	653.075	Sspon.03G0020140-1A	Misin06G085600	Chr3A	chr06
987.701	653.103	Sspon.03G0020140-1A	Misin06G085700	Chr3A	chr06
987.701	653.149	Sspon.03G0020140-1A	Misin06G085800	Chr3A	chr06
987.701	653.205	Sspon.03G0020140-1A	Misin06G085900	Chr3A	chr06
987.701	653.207	Sspon.03G0020140-1A	Misin06G086000	Chr3A	chr06
987.701	653.213	Sspon.03G0020140-1A	Misin06G086100	Chr3A	chr06
987.701	653.236	Sspon.03G0020140-1A	Misin06G086200	Chr3A	chr06
987.701	653.769	Sspon.03G0020140-1A	Misin06G088200	Chr3A	chr06
987.701	653.824	Sspon.03G0020140-1A	Misin06G088300	Chr3A	chr06
987.701	653.828	Sspon.03G0020140-1A	Misin06G088400	Chr3A	chr06
987.701	653.831	Sspon.03G0020140-1A	Misin06G088500	Chr3A	chr06
987.701	653.845	Sspon.03G0020140-1A	Misin06G088600	Chr3A	chr06
987.701	653.85	Sspon.03G0020140-1A	Misin06G088700	Chr3A	chr06
987.701	653.856	Sspon.03G0020140-1A	Misin06G088800	Chr3A	chr06
987.701	653.856	Sspon.03G0020140-1A	Misin06G088900	Chr3A	chr06
1248.46	538.08	Sspon.03G0020140-2D	Misin05G080200	Chr3D	chr05
[truncated: 287,959+ more rows]

## Sheet: Fig 3b
	1_oct29_rhiz	2_oct8_leaf	2_oct8_rhiz	2_oct8_stem	3_sep12_leaf	3_sep12_rhiz	3_sep12_stem	4_may5_leaf	4_may5_rhiz	5_sep27_leaf	5_sep27_rhiz	5_sep27_stem	6_aug17_leaf	6_aug17_rhiz	6_aug17_stem	7_oct26_leaf	7_oct26_rhiz	8_aug18_leaf	8_aug18_rhiz	8_aug18_stem	9_jun13_leaf	9_jun13_rhiz	9_jun13_stem
Misin01G014600	0.792306	0.535491	0.980343	0.689145	0.67105	0.683312	0.875839	0.866416	0.546207	0.668885	0.948363	0.815233	0.623346	0.74511	0.724925	0.697152	0.858669	0.563951	0.785044	0.792857	0.495433	0.720703	0.755721
Misin01G015400	1.45011	2.06157	1.51621	0.849761	1.31408	1.43629	1.32863	0.62763	1.50012	1.05132	1.22976	0.999073	1.71861	1.50057	1.66304	3.21448	1.09154	1.73407	1.22576	1.35147	1.50397	1.31881	0.831211
Misin01G015300	0.858191	1.12764	1.13794	1.30174	0.676294	0.558773	0.646157	1.45901	0.76594	1.01436	0.821357	1.07565	0.73774	0.503033	0.58681	0.912217	0.871711	0.809812	0.583543	0.542877	0.596516	0.566876	0.717239
Misin01G015200	1.11601	0.735019	1.16116	1.26907	0.648521	0.925877	0.839738	0.785995	1.10261	0.712613	1.12089	1.04743	0.652706	0.861344	0.771509	0.546323	1.1552	0.610273	0.894394	0.87043	0.693648	0.808091	0.841682
Misin01G015600	0.392371	0.442102	0.417016	0.351165	0.428488	0.419012	0.411901	0.377835	0.344533	0.478302	0.454102	0.449088	0.502325	0.463504	0.430743	0.421853	0.410001	0.500395	0.439174	0.442377	0.512382	0.437284	0.41945
Misin01G015700	2.11883	1.08212	1.25112	0.973468	1.22776	2.14037	1.18789	0.948913	0.935253	1.04859	1.87986	1.00283	1.18541	2.41209	1.18311	1.01642	1.78497	1.1799	2.38212	1.10742	1.16409	2.49462	1.56557
Misin01G015800	0.726057	1.15142	0.529683	0.49654	1.95996	0.86052	0.871895	1.23151	0.649274	1.79955	1.01701	0.886909	1.1467	1.05492	0.859464	2.23157	0.886133	1.37218	0.888067	0.910455	1.56757	1.00861	0.842532
Misin01G015900	0.667147	1.02227	0.794432	1.07734	1.1671	0.725929	0.826126	1.11034	0.713718	1.10075	0.79024	0.816597	0.925249	0.754303	0.778378	1.34356	0.65801	1.01244	0.849435	0.801257	1.09165	0.815099	0.943863
Misin01G016500	4.26396	2.28957	2.57838	2.3311	1.93303	2.23108	1.79898	1.8033	1.97423	1.92523	2.33139	1.88295	1.98589	2.31196	1.98802	2.19786	3.29609	1.75186	2.59265	1.95924	1.92948	2.19378	1.97802
Misin01G016600	2.90396	2.27114	2.23928	3.34341	1.79535	2.35015	2.31644	2.08766	2.63537	1.97984	2.25603	2.09852	2.4043	2.11151	1.92084	3.21804	2.4125	2.45179	2.35753	2.07388	1.73486	2.40452	2.40976
Misin01G016800	3.6409	4.03428	3.82775	2.96657	4.02962	3.65635	3.41628	3.82574	3.17723	4.16804	3.46433	3.35726	3.63854	3.2347	3.65878	3.5559	3.45719	3.47791	3.23203	3.35875	4.24558	3.53275	3.49778
Misin01G017000	0.672862	0.654713	0.593622	0.818854	0.441137	0.502092	0.514622	0.653366	0.906782	0.500332	0.612037	0.516562	0.576803	0.613032	0.506463	0.546313	0.624445	0.384088	0.598612	0.631014	0.413336	0.588669	0.637785
Misin01G017100	0.5715	0.430643	0.536247	0.336349	0.372306	0.515767	0.403725	0.376854	0.506049	0.430282	0.56105	0.396307	0.540304	0.516314	0.445311	0.396031	0.563019	0.575386	0.533697	0.438279	0.455304	0.51085	0.449421
Misin01G017800	0.500403	0.208381	0.324197	0.153931	0.0860733	0.489193	0.301942	0.0785775	0.310345	0.218768	0.352572	0.277996	0.163477	0.282903	0.227497	0.430624	0.366448	0.124206	0.306118	0.218879	0.11949	0.356204	0.230953
Misin01G018200	0.92141	1.02941	0.996303	0.945099	0.938945	0.969424	1.05632	0.953823	0.845838	0.982252	0.800262	1.01065	1.03112	0.893151	0.979915	1.26002	0.758269	0.946296	0.949292	0.959511	0.925619	0.805824	0.904422
Misin01G018300	1.55864	0.945074	1.39997	1.26707	1.21984	1.39092	1.1678	1.11881	1.2371	1.23221	1.23294	1.15222	1.20894	1.14551	1.14901	0.88266	1.32801	1.20876	1.22761	1.17382	0.981887	1.17225	1.11135
Misin01G018400	0.795959	0.960986	0.918106	0.697914	0.745124	0.898332	0.667109	0.879641	0.617219	0.890231	0.704125	0.962795	0.797518	0.928404	0.971067	0.717138	0.906715	0.774706	0.7552	0.953806	0.470319	0.68073	0.76227
Misin01G018500	0.85002	1.81577	0.934992	1.35918	1.82171	0.791761	1.06806	1.19174	1.04679	1.72436	0.856916	1.22204	1.58429	1.0068	1.24262	2.23634	0.881534	1.54297	0.836724	1.1517	1.88084	0.972478	1.23484
Misin01G020200	0.667462	0.122619	0.763727	0.489485	0.228047	0.535475	0.577237	0.291489	0.609233	0.140204	0.715569	0.667019	0.40674	0.760329	0.623899	0.122029	0.647602	0.359957	0.799524	0.683935	0.250887	0.736283	0.756629
Misin01G020100	0.833453	0.448145	0.623989	1.21542	0.817971	0.734781	0.9053	0.656388	0.732203	0.834002	0.889729	0.722828	2.03913	1.53018	1.66356	0.969508	0.765836	1.53279	0.954009	1.50488	1.21427	1.13145	1.51112
Misin01G020000	1.29775	0.767541	1.15456	0.880772	0.822472	1.00506	0.869303	0.567463	1.5352	0.672981	0.953489	1.00591	0.813989	1.00404	0.944148	0.979326	1.41892	0.613399	1.08097	1.01219	0.936056	1.05499	1.02216
Misin01G019700	0.897771	1.25632	0.930536	1.06004	1.03028	0.592639	0.78417	1.15849	0.852381	1.1421	0.714636	1.07791	1.03957	0.649137	1.25051	0.701576	0.901295	1.02953	0.495458	0.955531	0.759313	0.54645	0.892048
Misin01G019500	3.03693	4.05554	3.02159	2.15962	4.12478	3.86594	2.99372	2.03511	1.02268	1.57289	1.10081	1.36493	3.72226	2.16267	2.21212	0.76103	5.90807	4.6617	2.11388	2.69971	21.3391	6.85276	2.596
Misin01G020900	0.858094	1.22014	0.799296	1.14812	1.20792	0.786474	0.961489	1.17922	0.889567	1.16209	0.786065	1.03528	0.960747	0.81655	0.947503	1.1802	0.970887	1.02631	0.822296	0.903627	1.14995	0.659375	0.703425
Misin01G021100	1.07675	1.11889	1.04365	1.1835	1.15127	1.1053	1.12023	1.11572	0.984852	1.3841	0.887414	1.1741	0.999249	0.906251	1.13752	1.60531	1.0306	1.01335	0.907609	1.08877	1.07647	0.936411	1.06124
Misin01G021300	4.95235	1.33315	4.2438	2.12739	2.1191	6.03811	2.81267	2.69211	3.57318	1.83938	4.65084	2.42684	6.35787	6.30983	5.9317	2.73537	4.20586	3.65068	6.46908	4.08988	2.23709	5.37986	4.46096
Misin01G021400	0.686469	0.582528	0.653798	0.678824	0.909798	1.00877	1.07814	1.52987	1.50402	0.863806	0.91427	0.922601	1.74428	0.975071	1.21394	1.73523	0.822232	1.74546	0.863374	1.2329	1.17116	0.761941	1.21508
Misin01G021900	1.04433	0.487534	0.873132	0.47928	0.448507	0.782031	0.487115	0.450202	0.945217	0.393945	0.765089	0.550846	0.551936	0.793706	0.637306	0.381269	0.98353	0.524235	0.789068	0.539353	0.57438	0.736944	0.608383
Misin01G022000	0.0915435	0.451585	0.135225	0.282308	0.728724	0.137769	0.526125	0.525567	0.311681	0.66202	0.266496	0.680858	0.605116	0.459127	0.791912	0.456753	0.148887	0.691782	0.383098	0.47949	0.700785	0.397451	0.715087
Misin01G022100	0.918553	0.864655	0.844936	0.685606	0.949593	0.959451	0.915127	0.657339	0.821074	0.746092	1.00223	0.817383	0.806002	1.06575	0.814995	0.587825	0.812009	0.794857	0.865529	0.831788	1.05567	0.94912	0.727747
Misin01G022300	5.77214	1.40365	2.16601	1.96316	1.40133	3.72056	2.14267	1.13331	1.86352	1.68031	0.938247	2.26134	1.63594	1.59754	2.58112	2.28407	2.84086	1.47701	1.51639	2.346	1.71314	2.02179	4.10183
Misin01G022600	1.15523	3.10979	1.64053	0.831903	1.38268	1.0564	1.36014	0.825314	1.97784	2.30052	0.945027	1.37964	1.25894	0.882338	0.945699	5.25687	1.09106	1.47052	0.793237	0.947246	1.35595	0.80901	0.779574
Misin01G022700	1.50439	1.23752	1.42686	1.17905	1.09775	1.36991	1.30021	1.09483	1.34078	1.03136	1.376	1.32255	1.15385	1.15079	1.16874	1.24853	1.1838	1.1573	1.26642	1.23255	1.02273	1.21009	1.36763
Misin01G023000	1.78971	1.34863	1.84518	1.61549	1.19433	1.89926	1.47115	1.44049	1.54461	1.27536	2.01571	1.54106	1.32261	1.94931	1.43855	1.35744	1.90389	1.33466	1.87654	1.67949	1.31763	1.88646	1.55793
Misin01G023100	0.758069	0.769489	1.01769	0.953522	0.574144	0.662082	0.861751	1.33784	1.87989	0.923431	0.675521	0.890042	0.728081	0.726918	0.949169	0.761465	0.662306	0.626868	0.640127	0.985385	0.885533	0.832003	0.662638
Misin01G023300	0.759718	0.0679331	0.269075	0.31786	0.350319	1.14738	0.404853	0.0268832	0.129876	0.337201	0.156369	0.287146	0.571551	0.400637	0.719922	0.325792	0.610828	0.350602	0.216142	0.203759	0.324122	0.519619	0.306643
Misin01G023800	1.08551	1.03228	1.0697	1.13493	1.18974	0.999067	0.988809	1.2734	1.01449	1.07125	1.00684	1.00734	1.07775	1.08481	1.06056	1.40365	1.09222	1.20873	1.06136	1.06249	1.04974	0.961906	1.05177
Misin01G023900	1.45206	0.749996	1.03703	1.17213	1.80379	1.86391	1.84359	1.11997	1.20045	1.73292	1.35814	1.54307	2.42077	2.02786	2.24621	1.31757	1.39676	2.17837	1.69537	1.87494	1.94078	1.89425	1.94331
Misin01G024100	3.21318	4.22029	3.3764	2.79172	4.54409	3.62566	3.56816	5.27248	2.9925	5.67022	2.69302	2.97622	4.4266	2.40797	3.23581	3.8385	2.33371	4.91458	2.63842	2.81175	2.90117	3.24731	3.10054
Misin01G024200	1.18861	1.22122	1.10651	0.982971	1.30006	1.07339	0.986782	1.19573	1.04029	1.34323	1.13511	1.02811	1.48516	1.06139	1.09279	1.65999	0.998678	1.62859	0.935987	1.07036	1.56223	1.19104	1.138
Misin01G024500	0.506083	0.583004	0.493655	0.393832	0.670057	0.525214	0.556324	0.583586	0.604204	0.622159	0.706567	0.499567	0.562913	0.580647	0.499782	0.578301	0.45658	0.591946	0.550207	0.565357	0.717301	0.570792	0.531545
Misin01G024700	1.82739	5.74632	0.576079	0.238661	2.84857	0.351401	0.356091	2.14302	0.755255	3.8513	0.733503	0.226824	4.75173	0.232501	0.360173	2.5514	1.63646	3.15476	0.332143	0.566859	8.32544	0.489904	0.488947
Misin01G025100	1.52514	2.63888	1.29225	1.73726	1.25575	1.2273	0.959506	1.50653	1.08541	0.976137	1.07346	0.958802	0.775383	1.42342	0.986936	0.697661	1.73957	0.798832	1.07597	0.820051	0.986013	0.977843	0.72801
Misin01G025300	1.70562	2.97464	1.57687	0.998931	2.20046	1.51114	1.41728	1.30128	1.06906	2.30576	1.38151	1.34598	1.76473	1.26651	1.1243	4.48758	1.69187	1.88031	1.35709	0.932399	1.76989	1.0214	0.768352
Misin01G025400	0.358637	0.768563	0.404255	0.575145	0.602115	0.371682	0.564582	0.717239	0.350085	0.609313	0.452157	0.642676	0.705741	0.427329	0.523987	0.65118	0.313657	0.782132	0.403232	0.628884	0.583493	0.486929	0.504786
Misin01G025700	2.39486	1.93015	2.28841	2.08757	1.98658	2.54591	2.01224	2.04571	2.32496	1.68185	2.26752	1.97572	2.76875	2.28931	1.90275	1.90043	2.44533	1.97554	2.3872	2.17255	2.27326	2.11697	1.88449
Misin01G025800	0.192346	0.392391	0.208105	0.234838	0.337041	0.256432	0.274825	0.320623	0.204802	0.380584	0.286926	0.244686	0.384708	0.283564	0.279944	0.315414	0.257867	0.447093	0.346532	0.276602	0.398939	0.347012	0.311078
Misin01G027200	0.157121	1.04544	0.262969	0.398194	0.914053	0.118227	0.523992	0.535332	0.466961	0.649099	0.475671	0.488018	0.454128	0.492357	0.550988	0.267211	0.119492	0.60217	0.171972	0.418903	0.606822	0.657747	0.401154
Misin01G027000	2.52896	1.71231	1.1884	2.13662	1.30838	1.0097	0.877623	1.10192	1.6576	0.904613	1.09441	0.752168	1.14075	1.03497	0.710825	0.884245	1.59873	0.655974	0.815516	0.819525	0.834069	0.91095	1.17891
Misin01G026400	0.728083	0.629479	0.795113	0.726721	0.67686	0.833757	0.666719	0.703088	0.788729	0.72226	0.825761	0.712756	0.670282	0.807722	0.707214	0.789651	0.768862	0.680227	0.723845	0.69457	0.740916	0.75251	0.710496
Misin01G026300	40.9955	32.669	89.6024	47.5809	15.3784	64.2673	35.5033	88.774	183.508	31.6874	42.1278	41.1233	7.76861	68.4596	15.3501	51.103	26.5579	4.37842	31.4721	41.0133	9.08657	3.76657	3.30969
Misin01G026200	2.75322	1.98809	1.8554	1.3346	1.01217	1.03452	2.15237	1.54937	1.28705	1.53728	2.72634	1.32128	2.00002	2.30936	1.47545	1.26205	1.4164	4.30901	0.73422	1.15812	3.79273	0.607278	2.04134
Misin01G026100	0.918509	1.08769	1.40598	1.14781	1.41915	0.460496	1.69806	0.841492	0.510813	2.75981	0.413884	1.13308	0.874272	0.537996	1.03521	0.6736	0.790981	2.76749	0.268562	1.73298	1.22197	0.692039	0.603731
Misin01G026000	1.03924	0.532657	0.67294	0.501564	0.805371	1.25145	0.755363	0.815338	0.929515	0.845633	1.33447	0.696235	1.08702	1.22071	0.926383	0.567718	1.05555	1.03326	1.27369	0.888913	1.13428	1.13732	0.891494
Misin01G027600	2.04792	2.76718	3.13526	3.68688	2.39225	2.17455	2.39493	2.59779	2.71041	2.34468	2.42428	2.47116	2.35834	2.0805	2.31841	1.86523	2.11922	1.96395	2.49764	2.30014	2.02478	2.25728	2.36367
Misin01G027700	0.444371	0.486236	0.61673	0.52047	0.554689	0.654289	0.697245	0.543421	0.524571	0.571873	0.789801	0.61244	0.607203	0.807464	0.576247	0.708392	0.423733	0.50553	0.737236	0.66323	0.517467	0.779221	0.72151
Misin01G027800	4.87758	1.83401	4.32728	5.46409	2.51151	7.74337	8.00187	3.20005	3.06832	3.31149	5.41271	7.11571	4.38337	7.72951	9.03981	3.50223	3.55174	1.92825	7.20348	9.14076	2.10173	9.88407	9.62215
Misin01G027900	0.17336	1.43534	0.593189	2.32902	0.850133	0.518017	0.602531	1.36666	1.01486	1.44633	0.686783	1.72351	0.375409	0.394126	0.465543	2.94498	0.271487	0.573884	0.720021	1.26497	0.626808	0.417635	0.783591
Misin01G028000	0.506089	0.703362	0.419946	0.468995	0.470471	0.391735	0.372619	0.444114	0.421632	0.482685	0.392835	0.424236	0.551604	0.395733	0.37711	0.635206	0.496433	0.44017	0.395074	0.511011	0.405499	0.382068	0.38309
Misin01G028600	2.2962	1.32563	1.65394	1.377	1.92718	1.85814	1.76913	1.36125	1.40539	1.66758	1.7329	1.5567	1.92408	2.09096	1.92303	1.37265	2.04194	1.63417	1.95247	2.11278	2.00582	1.85015	1.94074
Misin01G029200	0.511123	0.406586	0.824558	0.432658	0.280817	0.674773	0.525228	0.397626	0.760871	0.26894	0.79633	0.528053	0.244328	0.931226	0.737508	0.282365	0.69547	0.275206	0.755541	0.69799	0.160576	0.776458	0.414743
Misin01G029800	3.50977	5.09713	1.92086	2.70542	2.57295	1.28076	1.27769	0.909107	2.92202	4.52763	1.30857	1.52885	3.70581	1.85338	1.9793	13.874	2.91013	3.01953	0.949468	1.99208	2.55283	2.60107	1.73069
Misin01G029900	1.17689	1.29007	1.06809	0.88613	1.23079	1.5804	1.74113	1.25766	1.28209	1.42895	2.08929	1.40667	1.57817	1.94666	1.78685	1.33349	1.28982	1.69355	2.25054	1.81365	1.67579	1.95709	2.0464
Misin01G030200	0.706157	0.38452	0.948966	1.28607	1.22359	0.953242	1.43742	1.66758	0.779328	1.16055	0.923566	1.01593	1.62866	0.912652	1.36503	1.70838	0.816874	2.11369	0.886337	1.50663	1.82838	0.888878	1.60656
Misin01G031000	1.78762	2.52007	1.34885	1.42775	3.35732	2.06418	1.45524	2.43261	1.32205	3.0187	1.90761	1.76497	2.16531	1.86506	1.42878	2.29934	1.77056	2.46357	2.04605	1.39521	2.62483	1.65984	1.82452
Misin01G030900	0.286005	1.04735	0.356521	0.417387	2.08052	0.395931	0.780849	0.578979	0.42315	1.21007	0.417749	0.525439	1.01989	0.443348	0.935402	2.65108	0.568818	0.851736	0.626598	1.05905	0.53696	0.56925	0.827714
Misin01G031100	2.07285	2.72922	1.52112	1.89856	2.23902	1.63257	1.69579	2.37157	1.74848	1.51689	1.28093	1.28664	1.8679	1.85337	1.77218	2.22794	1.81593	1.84357	1.6227	1.77856	2.19781	1.5028	2.09475
Misin01G031300	1.05181	1.17425	1.04166	1.2638	1.09365	0.860624	1.0401	1.49413	1.05136	1.32453	0.907946	1.1577	1.23784	1.02037	1.19593	1.34425	1.10213	1.1266	0.944483	1.08165	1.08425	0.880917	1.09875
Misin01G031400	0.818541	1.17477	0.649555	0.840232	0.810831	0.563066	0.566407	0.546492	0.669904	0.78089	0.423596	0.591719	0.800817	0.477881	0.547366	0.808504	0.764607	0.834216	0.529924	0.498944	0.742198	0.429844	0.414082
Misin01G031600	0.820661	1.22993	1.06808	1.23395	1.25227	0.91946	1.11456	1.26434	1.17	1.37143	0.895928	1.11287	1.13092	0.822908	0.850514	1.55406	0.836936	1.15043	0.842196	0.881011	1.06547	0.820952	0.816294
Misin01G031800	1.44901	0.85173	1.07021	0.539176	0.55041	1.14048	0.701827	0.947963	1.39169	0.617577	0.691606	0.958232	0.776018	1.30781	1.00239	0.461728	1.00252	0.553099	0.987541	0.858576	0.653676	0.96757	1.04429
Misin01G031900	0.403249	0.771893	0.441049	0.579044	0.722475	0.434868	0.507489	0.680983	0.447894	0.721937	0.394019	0.447257	0.625174	0.383989	0.4576	0.685136	0.397858	0.676305	0.355752	0.449465	0.670823	0.360708	0.36777
Misin01G032000	2.28751	2.69135	3.2866	4.79157	5.24995	2.82788	4.77696	4.03523	2.34421	3.65578	2.77279	4.90496	5.70399	3.37982	4.53357	2.47877	2.85669	5.0436	3.2691	4.57867	5.84866	4.00397	4.64082
Misin01G032100	1.97469	1.08221	1.35489	1.36354	1.70419	2.03062	1.20444	1.74332	1.45983	2.46523	0.705792	1.28474	2.59395	1.44117	1.72861	3.01668	1.92008	1.87615	2.2083	1.51413	2.10038	0.847119	2.10551
Misin01G032300	3.53127	1.69572	3.6848	2.58452	2.25727	4.1362	3.10754	0.916515	3.66398	2.1457	2.97982	3.59257	4.11436	2.74329	3.55186	1.52244	3.1684	3.14231	3.47474	2.67482	2.82329	3.59163	2.78472
Misin01G032800	0.960915	0.941779	0.891122	0.945807	0.883883	1.01794	1.12455	1.22709	1.42743	0.826078	1.01206	1.13831	0.886907	0.939919	1.02439	1.49893	1.03999	0.823379	1.03052	1.13269	0.867837	0.923033	0.97594
Misin01G032900	0.512067	0.335702	0.389458	0.392105	0.368306	0.422639	0.367405	0.380005	0.408887	0.417453	0.454655	0.455144	0.514918	0.459248	0.478909	0.302434	0.468809	0.448439	0.416104	0.4627	0.448702	0.468682	0.452712
Misin01G033000	0.958503	0.68194	1.04624	0.83457	1.13731	1.29474	1.21325	0.835095	1.00949	0.908708	1.09379	1.14817	1.04559	1.15115	1.2951	0.685664	1.01969	1.19145	1.2359	1.21543	1.11376	1.3144	1.41513
Misin01G033100	1.1166	0.783633	1.01655	0.863362	0.845283	1.09881	0.945167	1.05025	0.979461	0.86848	1.0837	0.907622	1.16677	1.06491	0.940121	0.754045	1.08583	1.0966	0.957898	1.05142	0.950846	1.03051	0.952767
Misin01G033200	0.825696	0.491608	1.14915	1.32004	0.699368	0.83039	0.944423	0.926495	1.05152	0.754798	0.829486	0.930646	0.647854	0.788802	0.71695	0.898986	0.719275	0.69067	0.857559	1.08503	0.954727	0.85748	1.02765
Misin01G033400	0.920755	1.07403	0.96042	0.959137	0.92678	0.954251	1.03901	0.824838	1.10988	1.02429	1.00992	1.01925	0.981245	0.879461	0.98749	0.918426	0.914114	0.935668	0.851862	1.10302	0.982547	1.08651	1.08081
Misin01G033600	7.50293	0.579881	1.85196	1.40187	0.525522	7.06357	1.0362	0.567519	2.22511	0.406065	2.42899	1.09988	0.426823	3.88267	0.980446	0.956754	5.03002	0.434792	3.2691	1.12987	0.674833	5.98206	1.15382
Misin01G034200	1.55213	0.84894	1.42576	1.09973	0.879165	1.70279	1.14582	0.982885	1.41552	0.945855	1.25627	1.44245	1.0263	1.51177	0.991874	0.888998	1.7064	1.38771	1.20458	0.9432	0.965435	1.24507	1.12383
Misin01G034300	0.274609	0.168694	0.290216	0.217403	0.182114	0.432861	0.387148	0.154255	0.412047	0.294942	0.330638	0.361516	0.269786	0.397529	0.37117	0.268747	0.330146	0.279439	0.318461	0.324298	0.170499	0.390911	0.308476
Misin01G034400	0.304429	0.376746	0.407913	0.364771	0.365565	0.353664	0.299039	0.254236	0.278407	0.399796	0.351322	0.330406	0.544652	0.415066	0.37474	0.464276	0.298876	0.51409	0.398289	0.315991	0.635361	0.406682	0.365837
Misin01G034500	0.440228	0.746862	0.571264	0.731522	0.79637	0.550079	0.748811	0.911862	0.595522	0.900453	0.615239	0.755093	0.71596	0.549646	0.705942	0.837497	0.529193	0.750916	0.589243	0.699393	0.685259	0.567556	0.69616
Misin01G034700	7.02123	7.45361	3.19305	3.67074	4.66382	1.28083	1.59538	2.62072	1.90148	3.2901	2.55969	1.7949	4.2857	2.4153	1.55451	2.59421	1.351	6.8701	1.14627	1.79453	7.47699	3.57484	1.41601
Misin01G034900	2.61233	3.68313	2.03283	2.54365	4.51951	2.59715	2.62034	3.15547	1.79234	3.20618	1.9032	3.413	3.48891	1.95857	2.40093	3.82841	1.88898	3.12391	1.99976	1.77071	3.07682	1.33206	1.70763
Misin01G035000	0.460949	1.77956	0.910761	1.68536	0.735705	1.04248	1.79988	1.34049	0.622523	0.690846	1.74029	1.66815	2.55384	1.03572	2.05631	4.27052	0.504204	1.31772	1.1507	2.18553	1.89619	1.28603	1.61403
Misin01G035200	1.33607	1.86556	1.18969	1.14774	1.53397	1.31201	1.33863	1.66631	0.996235	1.96676	1.00844	1.62497	1.50329	1.25634	1.35567	2.13043	1.01333	1.56367	1.20107	1.39374	1.57125	1.10897	1.21982
Misin01G035300	0.902478	0.64214	0.771317	0.884204	1.27765	0.762045	0.789311	1.6345	0.835936	1.71279	1.07036	0.753255	2.04013	0.726277	0.598481	1.80195	0.807405	1.96199	0.805705	0.755827	1.55332	0.871037	0.774627
Misin01G035600	1.42457	1.32143	1.10209	1.13667	1.48401	1.23068	1.18615	1.33426	1.10817	1.46278	1.35247	1.35628	1.28177	1.38099	1.13064	1.92611	1.39606	1.26155	1.13805	1.33424	1.52069	1.37622	1.33901
Misin01G036300	1.20973	1.00838	1.20779	1.06913	0.891713	1.18651	0.990437	0.952922	1.20579	0.998864	1.14442	1.11383	0.989586	1.17339	1.04584	0.920139	1.16393	1.01332	1.1142	1.10802	1.03509	1.20934	0.986175
Misin01G036800	1.51447	0.446845	1.09069	1.93098	1.25464	0.988569	1.71531	0.309492	1.20562	0.634642	1.02189	1.98384	1.01465	1.75104	1.09884	0.180572	1.71682	1.44417	1.55813	2.83272	0.209907	1.70465	0.851163
Misin01G037800	0.748351	1.51687	0.89616	1.62912	1.83375	1.10394	2.02358	1.40885	0.853832	1.77377	1.05012	1.89328	1.77829	0.973908	1.61907	1.18714	0.706624	1.95501	1.34077	1.89966	2.0608	0.838814	1.42784
Misin01G038100	0.560394	0.568028	0.608536	0.613401	0.61483	0.667465	0.640126	0.579508	0.886073	0.556903	0.718705	0.607199	0.63505	0.836221	0.842511	0.33944	0.65689	0.780987	0.800292	0.829973	0.706902	0.739581	0.775016
Misin01G038400	1.23205	1.39273	1.36592	1.15852	1.16969	1.02199	0.992538	1.84804	1.53864	1.32246	0.82666	0.954277	2.05849	0.911014	1.10804	0.906999	1.49864	1.52859	0.835218	1.02522	1.42298	0.977349	0.801866
Misin01G038600	2.92004	1.95647	4.64624	7.60155	1.75965	6.14411	7.59536	0.942654	5.35384	0.902007	5.22486	1.77584	6.02489	6.02986	6.17544	4.57546	5.47592	1.43168	6.17881	4.85944	1.8714	6.34463	2.48928
Misin01G039000	0.272636	0.185121	1.82395	0.773725	0.196835	1.24293	0.669145	0.501913	1.04794	0.375336	1.62898	1.03552	0.172096	1.25796	0.539485	0.459492	1.64504	0.145952	1.32156	0.876611	0.153614	1.06307	0.878217
Misin01G039200	0.575789	0.5417	0.608438	0.543942	0.611532	0.570465	0.486755	0.513043	0.677123	0.500757	0.456177	0.52308	0.64282	0.593249	0.525308	0.390422	0.574285	0.522066	0.703801	0.548576	0.641662	0.525999	0.452006
Misin01G039300	1.33314	1.14939	1.18684	1.31741	1.21283	1.26716	1.15943	1.28915	1.19747	1.3241	1.24359	1.191	1.15734	1.27086	1.38604	1.42412	1.39081	1.17432	1.22202	1.25304	1.46398	1.23198	1.20013
Misin01G039400	0.579581	0.11478	1.17759	0.820279	0.0993126	0.932201	0.848815	0.874141	0.850285	0.0699481	0.761701	0.832708	0.0998344	0.868849	0.849164	0.0280531	0.878477	0.0343962	1.09561	1.10445	0.038298	1.10053	0.822915
Misin01G039500	0.629176	1.0336	0.715491	0.73981	0.787248	0.61199	0.603876	0.886766	0.618634	0.924233	0.702561	0.654552	0.809237	0.581366	0.577861	1.0445	0.631045	0.804106	0.576287	0.600552	0.841945	0.560296	0.570429
Misin01G039600	1.42868	1.72294	1.08745	1.06433	1.18888	1.19977	1.1238	1.31494	1.38087	1.28997	1.21062	1.07342	1.02214	1.32309	1.17828	1.35827	1.26196	1.24773	1.04357	1.0442	1.04969	1.12921	1.30174
Misin01G039700	1.28741	0.647784	1.23859	0.840408	0.73634	1.55085	0.833917	0.736585	1.26408	0.710265	1.44904	0.560101	0.800164	1.23134	0.946264	0.542272	1.78233	0.801268	1.44233	0.771465	0.526703	1.08119	0.816095
Misin01G039900	0.544897	0.94086	0.749389	0.878608	0.671266	0.672357	0.7257	0.711612	1.17392	0.792335	0.766675	0.753782	0.705805	0.764383	0.723965	0.844055	0.565292	0.831884	0.799331	0.771212	0.852258	1.03188	0.82333
Misin01G040500	0.452651	0.518054	1.10142	0.977152	0.377108	0.702787	0.931676	3.35665	4.49119	0.53857	1.4566	0.775689	0.685433	0.960892	0.797813	0.674922	0.6721	0.748526	1.3141	1.13391	0.954806	1.42411	2.28038
Misin01G040600	0.420376	0.663504	0.448417	0.520756	0.848856	0.654054	0.895468	1.08543	0.627337	0.765145	0.775005	0.798069	0.678542	0.85993	0.81997	0.621625	0.485069	0.768736	0.844589	0.950525	0.746583	0.783555	1.01221
Misin01G041100	0.103682	0.434106	0.165328	0.394286	0.781882	0.081353	0.836525	0.630265	0.336296	0.952379	0.216388	0.932165	0.764648	0.142136	0.701978	1.20718	0.0579185	0.715111	0.108704	0.455774	0.717923	0.128925	0.21069
Misin01G237500	0.0815259	0.273374	0.0953551	0.337385	0.823094	0.117571	1.04	0.877745	0.237202	0.446749	0.278753	0.553914	0.64252	0.258242	1.03071	0.379046	0.115048	0.712545	0.421812	1.03325	0.913864	0.137544	1.32072
Misin01G041700	1.63954	0.451167	0.862161	0.461113	1.25021	1.40194	1.32276	1.48599	0.683928	0.808061	0.936775	1.15584	1.2423	1.59184	1.44299	0.794825	1.52765	1.77529	1.63672	1.28083	1.86527	2.04806	1.38872
Misin01G041900	0.65202	0.484539	0.716956	0.639902	0.540714	0.633186	0.743528	0.605669	0.676168	0.550181	0.626516	0.829619	0.628679	0.684903	0.836852	0.474295	0.534534	0.69319	0.652791	0.873376	0.642795	0.708477	0.764073
Misin01G042000	1.06503	1.16922	1.20577	1.32764	1.03986	1.17121	1.17871	1.2409	1.20112	1.14161	1.10892	1.30983	1.05093	1.3451	1.30317	0.988559	0.984552	1.1457	1.12908	1.30749	1.17173	1.25864	1.13961
Misin01G042100	1.39451	0.512277	1.11132	1.06698	0.451198	1.38532	1.14034	1.09296	1.13261	0.553278	0.968868	1.3061	0.901382	1.51612	1.72324	0.418806	1.30767	1.00507	1.66918	2.18443	0.932927	2.02735	2.40934
Misin01G042300	1.30154	1.49005	1.11894	1.13123	0.932984	1.16356	1.00784	0.964959	1.30959	1.09689	1.19429	1.0964	1.13063	1.15061	1.119	1.42145	1.23634	1.04766	1.15765	1.07675	1.17374	1.10679	1.14192
Misin01G042700	1.91972	4.80326	1.20702	2.11645	2.91677	0.895662	0.783098	0.941737	0.611513	3.35624	1.05662	1.37071	2.8554	0.41785	1.22491	8.53208	3.67429	2.2251	1.22256	1.29356	2.98993	0.702432	2.39075
Misin01G042800	1.09523	1.03737	1.24059	1.34229	0.784611	0.975296	0.921337	1.29118	1.12135	0.971463	1.06835	0.904561	0.798034	0.644292	0.753418	1.15012	1.29048	0.684474	0.894406	0.671695	0.868072	1.15299	0.861438
Misin01G042900	1.07142	0.909909	0.926903	1.04152	0.85328	0.912919	0.947993	0.957714	1.04708	0.87348	0.840637	1.01382	1.04474	0.962602	1.02725	0.861186	1.07551	1.0221	0.780238	1.03779	1.27062	0.914223	0.929792
Misin01G043000	1.64049	1.33173	1.68789	1.3668	1.11612	1.32713	1.04426	1.37096	1.52069	1.15942	1.33211	1.07352	1.38358	1.40946	1.25687	0.982774	1.60797	1.21473	1.44609	1.11292	1.28498	1.316	1.17095
Misin01G044300	1.61056	0.980897	1.24476	0.861269	1.10533	1.38068	1.20928	0.922281	0.952011	0.991878	1.29622	1.07748	1.17169	1.5431	1.31406	0.847224	1.58603	1.08708	1.31587	1.27988	0.990119	1.27003	1.21384
Misin01G044500	0.229489	0.0969192	0.318459	0.17566	0.223453	0.376157	0.29666	0.286262	0.489042	0.181625	0.511625	0.384184	0.342904	0.399871	0.410896	0.154295	0.399509	0.303306	0.433759	0.442066	0.17287	0.430737	0.48072
Misin01G044600	1.88807	1.7431	1.61061	1.82898	1.72871	1.89019	1.85004	2.08563	1.81536	2.03792	1.92476	2.11738	2.33764	2.25431	2.22751	1.73818	2.18614	1.83567	1.84039	2.173	1.71424	2.15889	2.2184
Misin01G045000	0.401119	1.71986	0.288413	0.388929	2.55997	1.22546	0.646039	0.963189	2.05176	1.40677	0.399564	0.776314	0.955949	1.0559	0.652154	1.40746	1.3084	2.47686	1.68629	0.635103	1.54525	1.16866	1.67012
Misin01G045200	0.170438	2.33038	0.45525	1.25105	1.43104	1.07776	0.485903	2.04845	2.01974	1.29275	0.416544	0.718077	0.801679	0.507614	0.495886	3.85236	0.590013	1.08734	0.845571	0.321302	1.1206	0.6896	0.6224
Misin01G045300	1.5016	1.36992	1.52333	1.346	0.854115	1.26725	1.16171	0.652451	1.10261	0.676322	0.726372	1.30068	0.657446	1.32675	1.56755	1.11134	1.26053	0.54669	1.08836	1.35857	0.558216	0.976289	0.891369
Misin01G046000	0.715787	1.64578	1.02847	1.46244	1.47802	0.699114	1.56081	1.15936	1.82391	1.39877	0.677088	1.61722	0.914348	0.603412	1.24865	2.09859	0.788973	1.10753	0.812457	1.01446	1.06646	0.825568	1.15426
Misin01G045900	0.972313	1.30598	0.964426	1.05623	1.4406	1.13413	1.2879	1.26095	1.27608	1.23388	0.906449	1.23262	1.19213	1.2211	1.23618	1.03736	0.888997	1.17652	1.038	1.20004	1.20943	1.06681	1.0055
Misin01G045700	3.08323	3.28367	2.96558	3.84923	5.45123	3.89736	5.91231	1.94232	2.52218	4.6091	2.14046	4.54817	3.55542	3.29993	3.90125	7.97126	2.2208	4.11121	3.17625	3.92915	5.90685	3.6819	3.34457
Misin01G046800	0.786009	0.71781	0.384303	0.440088	0.612364	0.506105	0.512715	0.453963	0.154756	0.656098	0.377986	0.395671	0.360996	0.35657	0.284877	0.96803	0.592368	0.322424	0.424256	0.338027	0.281121	0.193725	0.18807
Misin01G046900	3.43564	1.05343	3.54876	5.28024	0.64548	4.70513	2.99287	1.38911	3.36671	0.373891	3.62413	2.0175	1.04617	6.11262	2.67007	0.776266	6.20602	1.21552	4.42733	5.02459	0.863682	3.03346	1.95321
Misin01G047100	0.468514	0.345247	0.48345	0.448812	0.530229	0.39943	0.399576	0.641977	0.355989	0.620763	0.412518	0.439444	0.568136	0.405334	0.455722	0.390592	0.481128	0.587615	0.450714	0.416388	0.573115	0.47541	0.424278
Misin01G047200	NA	1.72239	1.14281	0.502379	0.899266	0.822255	1.09274	NA	0.693911	0.775917	1.73256	1.14473	0.903511	1.19551	1.69114	0.995217	0.58794	1.0739	NA	1.46535	1.47347	0.7834	0.633074
Misin01G047300	0.277489	1.28663	0.417649	0.438003	2.32782	0.202336	0.383269	0.661406	0.286111	1.70971	0.21611	0.282091	0.538124	0.198491	0.204857	0.606481	0.193874	3.22433	0.190047	0.222176	1.18082	0.244371	0.292861
Misin01G047400	0.22169	0.119879	0.229903	0.238707	0.143012	0.242381	0.229608	0.198097	0.196383	0.223267	0.303606	0.167988	0.297248	0.288415	0.245023	0.118095	0.249701	0.17174	0.280343	0.268021	0.122388	0.274735	0.327243
Misin01G047500	1.52442	1.00104	1.72351	1.36448	0.803611	1.52397	1.55896	1.15441	1.38736	0.974419	1.54994	1.47246	0.841884	1.54677	1.45948	1.0653	1.30368	0.813051	1.50781	1.65678	0.871306	1.68524	1.68174
Misin01G048800	4.60082	1.0169	5.11398	1.02822	0.344097	25.7084	1.79975	5.00318	18.6332	1.09919	7.66548	1.42659	0.73094	12.6424	2.54476	0.95602	29.2464	0.703268	29.7272	1.64637	0.200444	8.10844	3.07619
Misin01G048900	0.571174	0.777338	0.642385	0.988639	1.04617	0.596542	0.915373	1.1618	0.745791	0.989265	0.546538	0.91421	0.992469	0.611858	0.906112	0.586189	0.597669	1.07779	0.70974	0.909105	1.02155	0.641556	0.791323
Misin01G049100	1.22509	1.2559	1.32565	0.849488	0.943539	0.746728	0.650387	0.916289	0.340758	1.00266	1.07985	0.773034	0.89183	0.813992	0.556823	1.60736	1.11902	1.19214	0.846065	0.645865	1.13678	0.839468	0.705006
Misin01G049600	0.36785	0.321895	0.546261	0.560563	0.166363	0.290761	0.207559	0.256035	0.219444	0.232865	0.292302	0.270571	0.157977	0.220776	0.253504	0.390096	0.324574	0.128661	0.275394	0.245019	0.138306	0.226921	0.225262
Misin01G049900	0.375569	0.38381	0.760882	0.716929	0.748769	1.555	0.69811	0.617502	0.577988	0.549132	0.943408	0.614758	0.646226	0.979267	0.809487	0.463608	0.845036	0.848499	1.77382	0.75337	0.922336	0.85541	0.816103
Misin01G050000	2.62567	2.31584	2.67295	2.05645	1.82296	1.50404	1.26331	1.75953	1.77904	1.60637	1.70772	1.66123	1.7006	1.56395	1.50116	1.75041	2.40153	1.58703	1.44916	1.68445	1.70789	1.64398	1.56459
Misin01G050100	0.729771	0.569838	0.713703	0.555137	0.581065	0.682026	0.553695	0.501317	0.598492	0.557662	0.713904	0.627824	0.546703	0.69893	0.537344	0.571083	0.710812	0.5511	0.612449	0.573327	0.557718	0.651041	0.570875
Misin01G050200	1.30043	1.28403	0.978955	0.685701	1.5076	0.764338	0.951453	1.37785	0.982208	2.62326	0.960398	0.868346	2.63588	0.822851	0.903015	3.31237	1.56573	2.68787	0.761864	0.822886	1.68085	0.824498	0.883188
Misin01G050800	0.587291	0.823554	0.824461	0.919014	1.0491	1.27186	1.21518	1.33176	1.11903	1.2	1.00823	1.31132	1.07391	1.16603	1.39129	1.29485	0.805891	1.20749	1.21483	1.36697	0.931917	1.23099	1.40121
Misin01G050900	1.23643	0.797824	1.04038	0.765888	0.911828	1.17809	0.879455	0.863972	1.00822	0.814666	1.11189	0.731605	1.14981	1.29726	1.06129	0.72173	1.22684	1.2395	1.21528	1.02554	1.11101	1.24772	1.04697
Misin01G051100	1.32373	1.34072	1.29948	1.51463	1.26255	1.32053	1.22539	1.37738	1.39376	1.57617	1.49796	1.42311	1.27963	1.3123	1.2936	1.24414	1.33598	1.0222	1.23296	1.38234	1.25452	1.24095	1.28354
Misin01G051500	1.08754	1.10947	1.00035	0.673972	1.32574	0.801599	1.52223	0.887583	0.924193	1.08141	1.64312	1.05068	1.07434	1.03424	0.889622	0.62322	0.684267	1.32297	0.771419	1.64613	1.21796	1.2754	1.27308
Misin01G051600	0.267962	0.68084	0.914572	0.442565	0.805943	0.938775	0.790018	0.439861	0.946534	0.324031	0.950438	0.552147	0.452695	0.658059	0.627443	0.085085	1.0718	0.348822	0.920444	0.833024	0.369615	0.466287	0.736108
Misin01G051700	1.15084	0.873702	0.795317	0.933335	0.704762	0.961194	0.835654	0.784408	1.00199	0.861603	1.30366	0.668573	0.96512	0.985458	0.813842	1.01407	1.03846	0.938922	1.00783	0.751805	1.067	0.917215	0.886283
Misin01G051800	0.937586	0.931862	0.885843	0.881622	0.869005	0.856401	0.899893	0.784671	0.799824	0.900137	0.864282	0.946066	1.03195	0.974857	1.14229	0.816821	0.98552	0.840814	0.890563	1.04487	0.866662	0.91082	0.88806
Misin01G052200	1.14696	1.43557	1.17589	1.14807	1.47311	1.29202	1.40496	1.14149	1.19733	1.44782	1.18553	1.2849	1.16448	1.17002	1.29358	1.66934	1.15963	1.21332	1.22704	1.39097	1.28385	1.38982	1.32491
Misin01G052300	1.4469	1.14467	1.36262	0.573733	0.77251	1.17538	0.808108	0.952197	0.974701	0.521889	0.422109	0.736871	0.440648	0.609581	0.641863	0.525274	0.697382	0.551681	0.652824	0.611117	0.804474	1.40728	0.725985
Misin01G052600	1.82822	2.92394	5.41495	4.06021	1.4535	3.54234	6.18425	4.56355	2.72339	2.53659	4.07643	4.2189	3.57954	4.33574	2.90755	3.69007	3.23748	1.93921	3.75622	4.41398	3.29181	4.94947	3.04962
Misin01G052700	1.13178	1.72593	1.33271	0.893442	1.42457	0.770234	1.08292	1.79728	0.612093	1.66592	0.979003	1.0114	1.3357	0.993301	1.3752	1.23629	0.873879	0.622568	0.740411	0.747098	2.37895	0.990753	1.01566
Misin01G053200	0.849315	0.946892	0.783131	0.906563	0.802965	0.903228	0.88502	0.981424	0.873555	0.991503	0.829679	0.816912	0.773459	0.748223	0.779539	1.19802	0.996585	0.729893	0.827281	0.859237	0.791397	0.925301	0.917868
Misin01G054100	54.0276	85.5935	4.71234	9.23174	77.2005	15.0079	16.9945	20.5956	23.3378	85.1753	3.73341	24.8697	88.6587	5.87229	22.3408	121.045	7.16229	110.918	7.45251	12.7378	72.6243	10.5689	6.20032
Misin01G053900	1.16603	1.64677	1.18448	0.842494	1.40757	1.1583	0.993323	1.2505	0.835747	1.53946	1.00894	1.04896	1.34559	1.12694	1.29322	1.20209	1.13504	1.28982	1.12989	1.08191	1.68186	1.24128	1.38309
Misin01G053700	1.32762	1.51517	1.12204	0.948349	1.05453	0.999668	1.00907	1.1832	1.01851	0.937239	0.988474	1.0621	0.826901	0.622117	0.720374	1.21689	1.30574	0.845907	0.746725	0.793959	0.845089	0.676155	0.70034
Misin01G055600	0.604882	0.296192	0.730726	0.518465	0.82905	0.68335	0.732214	1.12137	0.626297	0.932337	0.781306	0.581915	1.01104	0.852633	0.761906	0.479366	0.621	1.11702	0.819042	0.796755	0.563778	0.911798	0.874687
Misin01G055900	1.3489	0.301646	0.936989	0.75354	0.828374	1.88475	1.16338	0.581462	1.47945	0.656238	1.71055	0.838351	1.12778	2.23009	1.58571	0.952389	1.21592	0.922947	1.64116	1.11664	0.908383	1.60507	1.25812
Misin01G056000	1.742	1.62097	1.39283	1.15885	0.90035	1.32227	1.15117	1.46538	1.65006	1.65448	1.20926	1.19851	0.85899	1.14116	1.11589	0.610253	1.08927	1.85326	1.17321	1.14281	0.840291	1.17701	1.16769
Misin01G056100	0.441334	0.110722	0.234404	0.345131	0.311959	0.157783	0.40952	0.156327	0.179715	0.318473	0.727033	0.591548	0.559532	0.740588	0.478796	0.262967	0.13395	0.483182	0.163714	0.332607	0.291761	0.469562	0.386157
Misin01G056300	0.150228	0.261859	0.146824	0.176489	0.17713	0.138617	0.210552	0.141885	0.173286	0.157589	0.165267	0.172361	0.1669	0.158711	0.186541	0.212186	0.17599	0.169567	0.176215	0.195306	0.24682	0.137697	0.197335
Misin01G056700	0.735179	1.19529	1.12965	1.13724	1.14134	1.10095	1.19089	1.42857	2.28565	1.00218	1.0169	1.14773	0.897457	0.996732	1.07382	1.04268	1.17592	1.04198	1.3331	1.17521	1.22014	1.07973	1.13926
Misin01G057300	0.477281	2.39677	1.43469	3.08934	1.79182	2.55983	1.80714	2.96511	2.7955	1.86944	1.57564	1.95409	1.90263	3.39987	2.24628	2.25126	1.96613	1.5325	2.80777	2.45119	2.14193	1.81721	4.16631
Misin01G057700	0.81466	0.204267	1.50918	0.617797	0.689815	1.29306	1.19319	0.422813	0.688037	0.556504	0.957475	0.994	0.721934	1.488	1.0476	0.455034	1.11185	0.650899	1.39178	0.707798	0.735435	1.31243	1.11415
Misin01G058200	0.0914857	0.413232	0.107827	0.448273	0.775538	0.0835502	0.52531	0.476148	0.0812324	0.586672	0.0810581	0.493242	0.546998	0.0607906	0.449737	0.522688	0.118309	0.618106	0.0649595	0.393698	0.536998	0.0925709	0.41574
Misin01G058700	1.62246	2.70092	1.24379	1.39292	2.46779	1.90727	2.1498	1.62278	1.76398	2.19023	1.31048	1.75711	2.26617	1.74095	1.74787	2.75373	1.09821	2.12373	1.47968	1.78915	1.97188	1.92715	1.61028
Misin01G058800	1.32668	0.742479	1.3628	0.954416	0.949901	1.45715	1.0299	0.839409	1.1495	0.858393	1.25319	1.06374	1.00959	1.19101	1.06819	0.787758	1.25339	1.01976	1.1274	1.09831	0.933273	1.32375	1.08323
Misin01G058900	0.22009	0.995492	0.29247	1.30346	1.47468	0.236382	1.94384	1.01729	0.215298	1.52814	0.175293	1.60416	1.18981	0.321325	1.1403	1.86271	0.184829	1.32552	0.11901	1.31011	1.42763	0.170676	1.2997
Misin01G059000	1.54262	1.91783	1.47397	1.05714	1.57398	2.05893	1.73171	2.25582	2.10441	1.51733	2.02699	1.53793	1.79041	1.89015	1.64498	1.71619	1.75219	1.8386	2.10487	1.44356	1.76206	2.29234	2.13132
Misin01G059300	1.58079	1.37977	1.67971	2.36943	1.50902	1.12484	2.14796	2.35423	3.04422	1.18145	1.99888	2.06075	1.03481	1.60911	1.71571	0.964947	1.29427	1.24393	1.55539	2.65933	0.988992	1.59275	2.0901
Misin01G059400	1.49828	0.407221	0.950665	0.729719	0.615794	1.50984	1.01186	0.523446	0.948963	0.489868	1.15261	1.29116	0.631705	1.79206	1.13195	0.650732	1.20462	0.615187	1.54452	1.17085	0.492299	2.04788	1.29517
Misin01G059500	1.02179	1.10192	1.2423	1.33831	1.36256	1.13292	1.24864	0.877361	1.36637	0.858474	1.18187	1.21638	1.04382	1.17999	1.39815	1.14181	1.21273	0.840231	1.21367	1.54091	0.968038	1.1986	1.20727
Misin01G059600	0.947694	1.13873	1.07742	1.17679	1.07032	1.13974	1.24097	0.857857	1.27605	1.01293	1.05501	0.978208	0.923977	1.01881	0.956628	1.01864	0.921092	1.03809	0.94483	0.980286	0.854887	1.03645	1.01269
Misin01G075400	0.384868	0.173579	0.674529	0.18761	0.12495	0.301164	0.182247	0.212618	0.561691	0.140948	0.701372	0.189128	0.220965	0.341001	0.13848	0.207215	0.39696	0.164319	0.412715	0.200689	0.161705	0.456047	0.150832
Misin01G075800	1.34692	0.956465	1.35772	1.26086	1.11826	1.71437	1.26699	1.16588	1.48551	0.946771	1.2661	1.13657	1.42795	1.39185	1.43393	0.776352	1.1955	1.27396	1.32475	1.3931	1.34587	1.27884	1.53311
Misin01G075900	1.29165	2.45712	1.55878	2.22063	1.73032	1.41289	1.66687	1.83573	1.23534	1.76954	0.888172	2.12407	1.22094	1.33469	1.40682	2.35162	1.0563	1.27495	1.1337	1.62821	1.1622	1.25262	1.44167
Misin01G076000	0.660012	1.1397	1.40513	1.98971	0.571903	1.70172	1.09166	0.503576	0.815442	0.595327	1.50282	1.45727	1.07286	1.45455	1.57324	1.82693	1.05992	1.30847	1.63142	1.63857	1.04783	1.5745	2.15103
Misin01G076100	1.3755	1.752	1.41155	2.27652	3.05026	1.55627	2.45671	1.90492	1.4822	2.57463	1.45664	2.23428	2.36923	1.69787	2.30432	1.90918	1.45079	2.83933	1.46204	2.56413	2.82362	1.44268	1.95013
Misin01G076200	1.46914	0.76158	1.03193	0.819101	0.798081	0.991187	0.905216	0.559221	0.911062	0.628356	1.05564	0.953777	0.965713	1.34343	1.24202	0.514361	1.33742	0.894582	1.20318	0.934257	0.842395	1.05959	0.875941
Misin01G076300	1.83436	2.80998	1.54339	1.36472	1.69624	1.42244	1.34113	2.07444	1.45124	1.57999	1.31842	1.41265	0.777573	1.32978	1.01852	1.66583	1.64042	1.03808	1.46901	1.11866	1.01937	1.42641	1.23764
Misin01G074600	0.496799	0.319419	0.540825	0.531037	0.618565	0.631448	0.650896	0.606664	1.05891	0.565383	0.885997	0.58085	0.553364	0.791191	0.710472	0.273692	0.60722	0.574819	0.778824	0.722081	0.349713	0.66225	0.623969
Misin01G074500	0.514411	0.484921	0.521774	0.487633	0.618148	0.526628	0.608769	0.495774	0.749832	0.670555	0.527794	0.600925	0.642603	0.638743	0.664193	0.491995	0.638598	0.595547	0.518355	0.536243	0.615004	0.477505	0.600575
Misin01G074000	4.05447	2.6278	0.946588	0.734691	3.53129	1.00116	0.950453	0.962827	0.663099	2.59998	0.675869	1.0167	2.78856	0.898901	1.11873	1.82306	1.39383	2.1421	0.752356	0.909276	3.47998	0.930011	0.79512
Misin01G073900	0.483112	0.69075	0.565016	0.506903	0.51277	1.08777	0.38092	0.692381	0.774851	0.55143	0.540425	0.452273	0.501138	0.561538	0.322501	0.444989	0.555856	0.470855	0.575565	0.694983	0.606717	1.07381	0.824239
Misin01G073800	1.52527	2.3083	1.89871	2.28467	2.01141	2.0957	2.55205	1.03053	1.97091	1.77507	1.76279	2.23015	3.50942	1.84784	2.38081	2.06962	1.87821	2.24977	2.34188	1.73466	1.90461	0.943139	1.80664
Misin01G073700	0.588743	0.768796	0.841474	0.86699	0.907923	1.1099	1.24311	0.879923	0.93682	0.856927	0.878499	1.16515	1.37153	0.985249	1.18634	1.19206	0.581626	1.51027	1.01611	1.43125	1.40633	1.30779	1.72281
Misin01G073600	2.15185	1.37515	1.54484	1.30144	1.06752	1.60179	1.2424	1.24813	1.55069	1.17442	1.65431	1.30311	1.16835	1.65736	1.3294	1.28837	1.82071	1.34629	1.55607	1.42234	1.29093	1.64558	1.39981
Misin01G073400	1.2579	1.29755	1.08852	0.916916	0.864593	1.06519	0.873192	1.17191	1.63617	1.12884	1.09812	0.892198	0.767677	0.782686	0.957897	0.750309	1.21888	0.765866	0.842574	0.959681	0.846004	0.867236	0.798343
Misin01G073200	0.423946	0.408213	1.82654	0.999591	1.16317	2.05453	0.689279	0.749971	1.15133	0.590431	1.64269	1.05617	1.11832	1.65128	0.81034	0.214495	1.52522	2.37115	1.9194	1.53063	0.571797	2.1703	1.77278
Misin01G073100	2.92575	0.217068	2.41617	3.08192	0.402292	4.49709	2.31453	1.14724	2.36812	1.37881	2.40725	1.5223	0.930471	2.21561	1.90334	1.83887	2.44879	0.662433	2.71805	1.92355	1.17992	3.23108	2.99826
Misin01G072900	4.20312	1.97318	3.88426	2.68972	3.11667	3.96692	3.43046	2.04841	2.36144	2.99265	3.53184	3.5385	4.01202	4.07052	3.86498	1.51721	4.85547	3.56324	2.97636	3.40643	3.14109	3.13858	2.76859
Misin01G072000	0.594129	0.477944	0.786567	1.16317	0.448084	0.733412	0.783981	1.22969	1.52998	0.363107	0.826611	1.14971	0.281644	0.729452	0.741765	1.15092	0.700675	0.459339	0.669347	0.883299	0.410026	0.749334	0.868455
Misin01G071500	2.63486	2.9585	2.81856	2.44776	1.47197	1.055	1.38186	1.3709	1.5574	2.11735	1.50355	2.03701	1.32071	1.16701	1.25467	2.93718	0.953665	1.16503	1.07277	1.26183	1.20442	1.56313	1.30525
Misin01G071400	14.1385	6.30506	7.15522	0.731129	3.86752	3.66291	5.33848	0.815583	0.474924	7.20275	2.09749	6.39231	1.48054	3.43542	3.38716	9.91063	7.78485	3.42399	2.78676	4.00549	2.90416	3.35864	2.81288
Misin01G071100	1.2585	2.53046	1.02699	1.35849	0.953434	1.06472	1.16739	1.23302	1.28354	1.01122	1.04847	1.31942	0.897801	1.10914	1.25615	1.01494	1.17914	0.882434	1.07366	1.11498	1.20672	1.22703	1.08632
Misin01G071000	0.757635	0.915104	1.03948	0.89927	0.903557	1.20179	1.02399	0.762804	1.0208	0.909986	1.18449	1.07467	0.860864	1.32496	0.900843	0.740615	0.913459	0.901475	1.29924	1.04425	0.919542	1.24771	1.06361
Misin01G070900	0.887157	0.518534	0.928912	0.747131	0.676212	1.53913	0.747885	0.65113	0.860568	0.594136	1.16549	0.957448	1.27773	1.90253	1.18917	0.399654	1.31601	0.816645	2.0295	1.43083	1.08032	1.68588	1.23259
Misin01G070800	0.493817	4.73782	0.979091	1.15634	2.56234	0.874514	1.20212	0.266336	0.634902	6.11695	1.07404	1.00729	3.24558	0.749539	1.18081	3.32229	0.583767	2.92547	0.850015	0.450956	3.4356	1.06088	0.837456
Misin01G070400	5.38603	1.28929	3.67289	1.65725	0.917904	4.49957	1.74563	1.04136	2.25253	0.923353	2.33821	1.89823	0.86274	3.29359	1.61066	1.10873	3.56632	0.907702	2.53236	1.95557	0.808648	5.78761	1.55941
Misin01G070300	1.63925	1.19792	1.74184	1.26084	0.894933	0.687004	1.07823	0.932665	0.93904	1.33446	1.88217	0.930775	1.37362	1.24264	1.19957	1.69137	0.779876	1.17797	1.23403	1.333	0.711293	1.79864	1.13832
Misin01G070100	1.15119	1.62228	1.43721	1.9555	1.87097	1.24301	1.8411	2.25335	2.47657	1.74465	0.873142	1.64888	1.90585	1.03585	1.72751	1.65639	1.45806	1.9904	1.20397	1.60613	1.72469	1.09093	1.24843
Misin01G069700	1.57447	146.387	0.659792	9.83733	25.281	9.52372	1.34713	5.01804	26.7586	17.9473	1.97346	7.8768	0.588565	4.42196	1.63185	2.7524	10.6069	0.894261	26.9033	0.684713	4.81158	NA	1.86775
Misin01G069400	0.732406	0.973681	0.86834	0.92239	1.05538	1.04056	1.03595	0.994476	1.04636	0.82566	0.846256	0.949452	0.944221	0.948562	0.933536	0.77569	0.806153	0.862461	0.841676	0.912795	0.969619	0.886598	0.848929
Misin01G069100	0.374107	0.376323	0.730743	0.719492	1.09802	0.985573	0.917232	0.846671	0.831575	0.682247	1.20004	0.712337	0.497522	0.814356	0.387982	0.408611	0.628029	0.481663	0.905645	0.61653	0.52177	0.788189	0.603601
Misin01G068800	0.50771	0.805085	0.5359	0.626649	0.719854	0.666938	0.618037	0.606274	0.835329	0.604949	0.438207	0.496393	0.786496	0.566758	0.521411	0.633063	0.579315	0.80351	0.478695	0.430123	0.727955	0.443318	0.469349
Misin01G068500	1.07501	1.08295	0.969867	0.988041	0.998319	1.0346	1.15954	0.715146	0.545005	0.919539	0.988033	0.976546	0.838476	1.06786	1.03338	1.0174	0.957337	0.873537	1.11107	1.04133	0.885574	1.02947	0.998798
Misin01G068300	0.866186	1.45948	0.831186	1.0546	0.612022	0.798283	0.965378	0.679049	0.632089	0.685478	0.353524	0.859115	0.319386	0.530079	1.05322	1.31091	0.69986	0.49561	0.409877	1.34769	0.469402	0.527825	1.03869
Misin01G068200	0.804435	0.914102	0.90323	0.835424	0.832474	0.839526	0.991822	0.755352	0.705126	0.692726	0.809002	0.910095	1.00159	0.829829	0.88848	0.96129	0.822451	0.926224	0.77868	0.951928	1.01855	0.842064	0.879718
Misin01G068100	1.11586	0.60963	0.853753	0.781495	0.783387	0.955876	0.988139	0.591971	0.829558	0.622396	0.971404	0.996516	0.71643	0.878728	0.859797	0.595665	0.903701	0.731222	0.851198	0.956126	0.670491	0.936999	0.918272
Misin01G174400	0.428433	0.832018	0.568166	0.608847	0.702902	0.558724	0.697945	0.812069	0.465211	0.741761	0.487377	0.612349	0.671629	0.521059	0.641263	0.722069	0.565004	0.655298	0.525384	0.66882	0.550932	0.484112	0.590709
Misin01G067400	2.26645	2.33222	1.10147	0.811841	1.14587	2.00431	0.611975	1.65619	1.44904	0.49808	0.847077	0.703582	1.74567	1.40849	0.658283	1.41419	1.36547	0.944785	1.1745	0.52386	3.0652	1.58787	1.0866
Misin01G067000	0.719283	0.825378	0.845644	0.750064	0.779298	0.384068	0.400284	0.898054	2.08386	2.83645	0.478475	0.680219	1.24654	0.685117	0.447253	NA	0.583985	0.780179	0.730157	0.367871	0.715342	0.570751	0.711458
Misin01G066800	0.155192	1.05699	0.219941	0.151962	3.3546	0.672465	0.521668	1.05928	1.00873	0.785362	0.291131	0.230736	3.69396	0.672594	0.550135	0.633311	0.260531	2.71556	0.881968	0.25097	2.90865	0.525311	0.200122
Misin01G066600	0.579166	0.494418	0.610658	0.552939	0.609793	0.601747	0.767584	0.554194	0.541705	0.562974	0.584626	0.687321	0.61272	0.593503	0.667987	0.46478	0.630312	0.554876	0.685944	0.687378	0.586666	0.624678	0.621482
Misin01G135600	0.416711	0.233794	0.489693	0.464872	0.275221	0.462082	0.529409	0.193062	0.328486	0.188313	0.324989	0.417191	0.281728	0.622999	0.699994	0.1573	0.370714	0.245041	0.438323	0.480412	0.2183	0.47321	0.487914
Misin01G066300	1.46024	1.98245	2.54611	2.03775	0.791566	2.51054	0.772474	9.31358	4.17746	7.87547	2.45854	2.20023	3.66472	3.18138	1.46287	2.47621	5.31683	2.13703	2.33325	1.17756	4.01214	2.42104	1.6823
Misin01G066100	4.59268	1.78028	4.51771	3.99433	2.77736	6.59307	4.79467	1.65077	3.51009	3.16342	4.41162	6.99535	3.11227	6.5745	6.49848	1.28004	5.22128	2.07796	6.37447	6.42081	1.95326	4.99653	5.71977
Misin01G066000	1.18636	0.642714	1.11337	1.98839	1.23053	0.581682	1.00748	0.58888	0.905172	1.29163	1.12804	1.21617	1.59161	0.902861	1.43932	0.576109	0.800518	1.62092	0.692587	1.64305	1.17203	2.17363	1.70259
Misin01G065800	4.97463	0.531348	0.858115	1.20311	0.29565	1.1131	0.470351	0.386487	0.456898	0.342537	1.03403	0.42872	0.503563	0.888457	0.692069	3.57823	1.20553	0.704956	0.528708	0.467221	1.59179	0.604689	0.526638
Misin01G065400	1.08717	0.851853	1.14587	1.25782	0.944902	1.07737	1.0155	1.45707	0.963415	1.04199	1.14916	1.0398	1.20421	1.07773	0.996759	1.10766	1.03354	1.06405	0.965736	1.07469	1.27325	1.18698	1.17146
Misin01G064800	4.30828	1.28663	7.40404	2.91585	0.443837	3.9449	0.593408	5.61243	3.93961	0.679341	4.78719	2.69059	1.14515	4.61273	1.7644	5.14989	4.30321	0.664334	4.43401	2.58852	0.552427	4.46109	1.93435
Misin01G064400	1.32819	1.01363	2.02169	0.840905	0.436972	0.526008	2.96996	0.817017	0.490708	0.586721	1.48676	1.7138	0.617322	1.06334	0.903239	0.800749	0.469523	0.371887	0.414221	0.455789	0.535883	2.17433	0.922918
Misin01G064100	0.696201	0.968941	0.588794	0.796161	1.20212	0.730814	0.838983	1.08655	0.344002	1.27921	0.819127	1.25897	1.20488	0.84868	1.07744	1.38179	0.839921	1.31339	0.994634	0.970008	1.17752	0.708042	0.967074
Misin01G063400	1.1732	1.3326	0.89447	0.962283	0.841269	0.784058	0.983224	0.895463	0.855247	0.860516	0.676321	0.977507	0.676914	0.716758	0.704196	1.42061	0.973638	0.766424	0.80233	0.682559	0.663816	0.682213	0.645411
Misin01G063300	6.23684	2.63815	2.20315	3.27653	2.72078	2.81803	2.22858	2.71065	1.37603	4.02389	1.64355	3.02526	4.20186	2.39134	2.47771	7.24796	2.99435	2.27547	1.69449	1.57639	2.59405	2.06219	1.64673
Misin01G063200	0.552848	1.1607	0.737871	1.12905	1.05877	0.890627	1.48047	1.18277	1.19709	1.08607	0.917312	1.20776	0.61579	1.03702	1.29445	1.49401	0.613251	0.669118	1.12296	1.37833	0.995846	1.98083	1.84302
Misin01G063100	0.86553	0.375954	0.373531	0.381753	0.489774	1.46068	0.486486	0.666156	0.490764	0.488944	1.06398	0.251514	0.79935	1.46397	0.751038	0.674084	1.66963	0.733994	1.87646	0.447037	0.69583	1.00833	1.23063
Misin01G062800	0.508352	0.295689	0.469454	0.446455	0.38266	0.782037	0.466676	0.172071	0.829033	0.245909	0.414349	0.559031	0.257642	0.815687	0.427191	0.161038	0.636538	0.245905	0.594059	0.32761	0.283644	0.425123	0.311537
Misin01G062600	0.529952	0.0916161	0.209573	0.637687	0.131261	0.417327	0.698994	0.345247	0.35229	0.175539	0.553478	0.594114	0.166539	1.49913	0.660982	0.0520774	0.454043	0.12377	1.53483	0.461955	0.0977311	1.74632	0.417721
Misin01G061800	1.57775	1.66127	1.27555	1.11711	1.20241	1.3451	1.12549	1.83661	1.2711	1.07286	1.47932	1.05282	1.25674	1.43919	1.34235	1.18692	1.25064	1.06451	1.40163	1.345	1.35342	1.40052	1.15752
Misin01G061700	3.92809	1.68045	3.25404	2.33109	3.21173	5.5559	3.06718	2.96567	3.09007	2.89369	2.58682	3.72785	3.18842	5.28	4.71041	4.23732	3.74919	2.96456	4.47597	3.67699	3.10527	4.46916	3.70793
Misin01G061100	0.999569	1.05737	1.00679	1.0232	1.11621	1.05253	1.16036	1.13206	0.952037	1.12276	0.994937	1.15131	1.0732	1.01022	1.15097	1.20857	1.05865	1.04351	1.06036	1.09014	1.07438	1.03415	1.01147
Misin01G060800	1.78797	1.82768	1.72079	1.69528	1.40913	1.61604	1.17794	1.70398	1.3905	1.52042	1.55797	1.39762	1.39458	1.62695	1.21444	1.61376	2.06124	1.3084	1.36186	1.41783	1.51143	1.44764	1.4517
Misin01G060300	1.24247	1.20352	1.2125	1.21288	0.953457	1.08142	0.921444	1.32669	1.49763	0.979549	1.17614	1.02985	0.900865	1.0273	0.932347	1.22672	1.2433	1.0772	1.02436	0.931104	0.846194	1.01761	0.997774
Misin01G089100	1.29062	0.874051	1.23888	1.01484	1.02566	1.22025	1.06085	1.12877	0.94099	1.03541	1.1544	1.05765	1.20085	1.31103	1.25757	0.976852	1.36825	1.02708	1.23294	1.16443	1.19051	1.32079	1.16344
Misin01G088700	0.350669	0.831494	0.359562	0.346056	0.672189	0.490385	0.627857	0.369024	0.475824	0.502241	0.371921	0.54507	0.632601	0.419184	0.586406	0.153941	0.407524	0.51985	0.467746	0.517462	0.393573	0.456512	0.386615
Misin01G088500	0.681988	0.529897	0.628803	0.633765	0.535254	0.603708	0.593983	0.435714	0.582445	0.431254	0.494968	0.618055	0.414024	0.513109	0.569052	0.439095	0.501461	0.502152	0.544698	0.557873	0.456643	0.563928	0.566945
Misin01G088400	0.509684	0.888163	0.64248	0.754231	1.18524	1.13668	1.21322	0.977151	1.64875	2.17939	1.07975	1.2926	1.13807	0.662076	0.734693	3.1708	0.745651	1.26454	0.914337	0.888936	0.908667	0.757515	0.49059
Misin01G088300	0.734887	1.32819	0.786547	0.814733	0.848462	0.478612	0.668369	1.05976	0.745715	0.840958	0.613933	0.587147	0.540335	0.585146	0.559355	1.41388	0.580405	0.950036	0.507232	0.845611	0.75028	0.66673	0.700039
Misin01G087400	0.337704	0.199735	0.379097	0.449166	0.253486	0.332932	0.306068	0.407543	0.324581	0.22449	0.280749	0.468758	0.309114	0.30535	0.335037	0.272763	0.333653	0.289856	0.315186	0.358195	0.227862	0.343655	0.471506
Misin01G086900	1.19905	0.819809	1.07846	0.906985	0.519844	0.814094	0.442491	0.927144	0.775917	0.604836	1.07344	0.620041	0.632797	0.598173	0.437657	0.5542	0.956893	0.587441	0.528181	0.468961	0.579581	0.727081	0.736927
Misin01G086700	1.45679	1.87152	1.46309	2.33945	1.72587	0.936183	1.49998	1.93434	1.2329	1.83979	1.25028	1.77237	1.6304	0.805674	1.03043	1.79402	1.27663	1.50943	0.995283	1.1772	1.56976	0.955918	1.29543
Misin01G086400	1.46708	1.32191	1.83303	2.01597	1.74736	1.03242	2.67483	2.20132	4.31749	1.08084	1.54683	3.41846	1.63746	1.5122	2.48263	0.187369	1.77556	1.05929	1.53007	3.16428	1.12113	1.97328	1.95763
Misin01G085700	1.90528	3.08241	1.29634	1.07899	4.60447	1.31653	1.11879	2.33	1.26725	3.80019	1.30497	0.968001	4.50024	1.13543	1.14618	2.0428	0.993499	3.20235	1.36732	0.936765	3.01915	1.2229	0.813229
Misin01G085400	0.415042	0.509444	0.626056	0.59791	0.730531	0.626458	0.595619	0.672215	0.843291	0.657572	0.567806	0.687765	0.677971	0.752312	0.797056	0.507497	0.528967	0.649598	0.716119	0.512334	0.712204	0.647267	0.653246
Misin01G084600	0.584863	0.45264	0.654931	0.599899	0.499168	0.67109	0.694181	0.579401	0.610763	0.498048	0.653263	0.603676	0.512429	0.646568	0.613399	0.436327	0.577967	0.431351	0.71359	0.660218	0.411803	0.731449	0.64521
Misin01G084900	1.87786	1.01062	1.33049	1.17446	1.11423	1.60594	0.936535	1.02722	3.56088	1.01101	3.22813	0.950702	1.08517	1.99953	1.08942	0.824837	2.2669	1.0216	2.38106	1.12823	0.899616	1.59809	1.00053
Misin01G085100	1.03278	0.873867	0.913648	0.908345	0.913528	0.84038	0.646315	1.22284	0.952067	1.1023	1.3539	0.749315	0.836392	0.808476	0.615163	0.852143	1.22142	0.957779	0.717098	0.742716	1.05977	0.893758	0.764172
Misin01G085200	1.63314	0.730891	1.50739	0.923411	1.26475	1.6022	1.447	0.987782	1.39083	1.05077	1.21889	1.11918	1.95093	1.48377	1.80082	0.739125	1.5075	1.8471	1.22598	1.54906	1.77646	1.54163	1.74077
Misin01G085300	1.10886	0.218207	0.825422	1.18391	0.419699	2.14453	0.915768	0.936302	1.90954	0.366831	1.72331	0.925167	0.718623	1.87821	1.33854	0.63004	1.05253	0.58162	1.5534	1.56464	0.594725	6.00068	1.44834
Misin01G084500	1.43398	1.66635	1.43163	1.69378	1.28107	1.35929	1.53242	1.45964	1.76162	1.22223	1.36615	1.30919	1.1218	1.3514	1.34646	1.522	1.37811	1.34327	1.37075	1.42644	1.28055	1.477	1.59354
Misin01G084200	0.956712	1.09236	0.692783	0.737587	1.04204	0.739521	0.827904	1.02306	0.745481	1.03263	0.795718	0.730517	0.959662	0.692394	0.749812	1.19039	0.814729	0.953011	0.729016	0.775744	1.06848	0.805743	0.818912
Misin01G083900	0.916162	0.925415	1.88528	0.894399	0.594868	8.66631	1.29449	0.822215	8.52661	0.789332	1.3025	0.956658	1.22609	1.80729	0.896307	0.826129	23.8366	0.8103	7.93314	1.46097	0.331378	1.75799	1.50889
Misin01G083500	1.06665	0.831972	0.849589	0.803805	1.1787	1.31539	1.1463	0.827301	1.099	1.20376	1.12682	0.962599	1.52696	1.26138	1.3184	0.972854	1.02681	1.3087	1.31221	1.16112	1.65986	1.18108	1.21449
Misin01G083400	1.13505	1.57663	1.0763	1.29525	1.56762	0.816067	1.22124	1.21802	1.24397	1.01505	0.849128	1.03874	0.694345	0.954633	1.10204	0.383556	0.948328	1.08443	0.865203	1.46043	1.39844	1.31428	1.59919
Misin01G083300	0.54275	1.00296	0.538558	0.875386	0.393116	0.332793	0.529737	0.406438	0.267241	0.38589	0.344989	0.69834	0.248554	0.365598	0.510293	0.679589	0.394647	0.24395	0.310999	0.684593	0.358493	0.424525	0.579733
Misin01G083200	1.78134	3.18379	1.43287	1.76739	2.79627	1.68224	2.03513	2.61736	3.3558	2.6384	3.35437	1.69102	2.07514	2.06023	1.68192	2.4198	1.75656	3.00372	1.74862	2.37158	3.29149	2.95377	3.29244
Misin01G082200	0.536041	0.786619	1.03316	1.30371	1.06664	1.30331	0.693047	1.48168	NA	1.09416	0.394516	0.718625	1.10039	0.77171	0.711256	0.747204	0.587313	1.08778	0.77757	0.821168	0.968541	1.17606	0.711143
Misin01G082000	0.387627	0.960433	0.632542	1.3818	1.40215	0.637954	1.1642	0.817003	0.552292	1.31907	0.709042	1.20995	1.15781	0.634615	0.988564	2.58101	0.489862	1.44941	0.62147	1.06443	1.33148	0.780881	1.18513
Misin01G081800	0.761791	0.684001	0.707559	0.686663	0.876127	0.727562	0.895976	0.751431	0.589724	0.865386	0.776895	0.826507	0.907371	0.790978	0.804569	0.902289	0.728418	1.02092	0.738015	0.769188	0.922104	0.828094	0.882215
Misin01G081700	0.572764	0.614508	0.701098	0.703191	0.49737	0.523025	0.434349	0.697009	0.913166	0.572569	0.490671	0.583672	0.501847	0.338187	0.440917	0.555741	0.718055	0.541302	0.519271	0.380605	0.573615	0.332272	0.350093
Misin01G081500	1.07451	1.01536	1.12832	1.37577	1.04265	0.858565	0.872533	1.00399	1.20051	1.09841	0.768143	1.0281	0.874681	0.746548	0.90161	1.11303	1.00379	0.868258	0.754112	0.799322	1.04163	0.685583	0.811942
Misin01G081400	0.847902	1.10267	1.0792	0.838087	0.474121	0.819713	0.719219	0.446537	1.447	0.601045	0.506079	0.723007	0.507694	0.709872	0.749062	0.571279	0.810562	0.534203	0.652439	0.636354	0.426689	0.810947	0.647457
Misin01G081300	1.44511	1.39996	1.47254	1.39713	1.64028	1.37885	1.45155	1.38409	1.37054	1.518	1.35782	1.33607	1.6822	1.37945	1.58178	1.4924	1.32342	1.72568	1.31403	1.48721	1.70818	1.44794	1.46007
Misin01G081200	0.906819	2.0794	1.39813	1.30413	2.01934	1.59927	1.30521	3.40446	2.08821	1.85695	1.25395	1.42757	1.80787	1.49894	1.20581	1.24676	1.43549	2.21837	1.4032	1.25028	2.4783	1.57996	1.60465
Misin01G080900	0.679532	1.45761	0.973105	1.79243	1.79169	0.727074	1.8642	1.17407	0.883006	1.63955	0.830563	1.59239	1.8964	0.834523	1.6032	0.817614	0.779419	1.84501	0.888932	1.64086	1.97874	1.12095	1.86642
Misin01G080800	0.644134	1.02186	0.781133	0.737453	0.680882	0.634556	0.601119	0.48047	0.734447	0.669149	0.660434	0.691137	0.536387	0.684554	0.557809	0.736071	0.602856	0.658694	0.724974	0.634258	0.636573	0.528466	0.64796
Misin01G080700	0.664003	1.58263	0.894962	1.13726	0.817703	0.819559	0.660665	1.00552	1.71712	0.805129	0.706744	0.629879	0.830828	0.844234	0.663819	1.14527	0.794063	0.525597	0.896795	0.664066	0.730325	0.718622	0.65088
Misin01G080100	2.70619	2.09271	2.59308	0.762998	4.65861	3.81153	2.43987	1.70628	1.37272	4.14349	1.87795	2.40435	2.00516	2.41321	2.01288	4.32949	2.38053	3.23435	2.84136	1.94398	5.25917	3.18334	2.21443
Misin01G080000	0.528727	1.00992	0.760648	0.519608	1.88059	2.35198	1.03808	0.822943	0.936467	1.49953	0.323369	1.03468	2.38435	0.770479	1.18221	0.943979	1.89482	2.64458	1.54389	0.620842	2.73708	0.484955	0.760969
Misin01G079800	3.76374	3.35271	3.45497	2.42544	5.94766	3.60237	3.30542	4.55996	2.97485	7.81815	2.83178	3.6373	10.3242	3.3242	4.47161	4.99355	3.32673	6.35101	2.79397	3.77148	6.58864	3.24008	3.183
Misin01G079600	0.740753	0.506239	0.578006	0.553439	0.509057	0.78888	0.639566	0.541514	0.62724	0.468535	0.749703	0.626465	0.455095	0.807562	0.700209	0.525064	0.678434	0.541461	0.811549	0.668341	0.48307	0.808334	0.784361
Misin01G079500	1.20669	2.91417	1.41177	1.91304	2.2304	1.67152	1.94283	2.14537	1.82808	2.23114	1.59878	1.56902	1.65706	1.25316	1.5028	3.44052	1.05764	2.11717	1.51922	1.41737	1.80674	1.5916	1.57109
Misin01G078800	1.41058	2.25743	1.53837	0.756027	1.17194	2.33092	1.15593	1.74922	0.417734	1.74836	1.59999	1.89576	0.840736	2.49741	1.15117	0.987653	1.85024	1.13018	1.90072	1.21487	0.787812	1.75161	0.918102
Misin01G078700	0.287941	0.651191	0.541839	0.861942	0.794644	0.302753	0.515949	1.4916	0.403954	0.911857	0.749383	0.502651	0.488003	0.294562	0.409925	0.91991	0.5785	0.793331	0.344561	0.569257	0.974155	0.359805	0.541336
Misin01G078300	1.1984	0.957441	0.962397	0.853885	1.01834	1.05552	1.22684	1.05452	1.12995	1.16469	1.40958	1.21727	0.963426	1.07796	1.12598	1.32046	1.21655	1.1003	1.12262	1.13548	1.14036	1.09994	1.1558
Misin01G077900	1.38708	0.810035	1.29122	1.0098	1.16523	1.20634	1.15727	1.07209	1.3427	1.01607	1.40394	1.16806	1.18449	1.33115	1.14242	1.08915	1.30987	1.56496	1.28191	1.08322	1.26191	1.36667	1.16099
Misin01G077800	1.21174	1.1265	1.39917	1.16988	0.727908	2.37079	1.14856	1.73967	2.53703	0.849359	1.34327	1.02221	1.26538	1.36904	1.43577	1.62192	2.51461	0.980915	1.95211	1.28611	1.5248	1.21221	1.11212
Misin01G077700	0.572968	0.496924	0.626086	0.639267	0.642965	0.679046	0.804922	0.711708	0.686982	0.679494	0.680389	0.709542	0.574347	0.737125	0.634036	0.61797	0.75073	0.621601	0.769284	0.694958	0.55034	0.825973	0.640988
Misin01G077600	0.799646	1.38391	1.48592	1.5976	1.32972	1.23545	1.39288	1.30905	2.02006	1.43795	1.16174	1.52747	1.34626	1.26731	1.32986	1.49098	1.10583	1.26866	1.42499	1.42877	1.45287	1.14655	1.20915
Misin01G077500	0.722235	0.674056	0.694238	0.629498	0.790005	0.595193	0.662619	0.732086	0.709962	0.977977	0.880858	0.812843	0.788845	0.853111	0.728701	0.714313	0.823261	0.845912	0.651261	0.839916	0.858462	0.721339	0.689962
Misin01G077400	1.81786	1.19649	2.58463	2.69913	2.94345	2.64956	3.29038	2.56276	2.07449	2.12564	3.07583	3.54649	2.17284	2.64872	2.56031	3.38668	2.41393	2.36035	2.60338	2.62753	2.48662	2.7629	2.67467
Misin01G076700	0.192345	0.885371	0.340099	0.832188	1.11508	0.415118	1.41859	0.664058	0.105371	1.42315	0.785886	1.10151	1.07332	0.391169	0.936354	1.37404	0.24427	1.2886	0.530086	1.40905	1.07257	1.12914	1.2605
Misin01G076900	1.03956	0.928354	0.889639	1.28115	0.980087	0.746058	0.840561	0.904797	0.988957	0.958615	0.88183	1.29921	1.03467	0.819568	0.914418	1.35705	0.765286	0.867397	0.955534	1.09601	0.868328	0.724546	0.977184
Misin01G090600	0.698546	1.58041	1.95855	1.55747	1.33223	1.45923	1.19021	1.47599	1.57085	1.40336	7.30128	1.43217	1.37585	4.87996	1.168	1.7282	1.41033	1.34562	1.17699	1.13706	1.98784	1.62002	1.359
Misin01G090500	1.81778	3.28197	1.47057	1.27749	1.56427	1.28801	1.29488	1.11779	1.42178	1.95646	0.796666	1.37119	1.04246	0.99765	0.952716	2.55349	1.106	0.912686	1.02696	0.948531	1.23895	1.0509	0.867636
Misin01G090300	0.972429	1.69058	1.20457	1.20167	2.0503	1.21717	1.39731	2.1311	1.02037	2.04872	1.45349	1.41866	2.11337	1.46736	1.09542	1.88042	0.990231	2.26188	1.43	1.14466	2.49332	2.07495	1.11209
Misin01G089800	9.92196	2.27629	2.61661	0.482263	0.566577	2.17557	1.18281	1.34552	0.485949	1.19007	0.451441	0.571671	0.858256	1.32389	0.570078	0.939406	1.65541	2.31444	0.908817	0.689172	0.504561	0.757706	3.65409
Misin01G089500	0.0628881	0.225855	0.201778	0.164075	0.491508	0.0670197	0.318704	0.269339	0.142091	0.482917	0.299826	0.230612	0.263393	0.30035	0.23467	0.771431	0.14491	0.302696	0.274607	0.386608	0.455831	0.235443	0.217879
Misin01G091400	3.21765	1.02724	2.55991	1.86316	0.810145	2.08778	1.02947	1.28725	1.3063	0.90508	2.21456	1.14547	0.892911	1.61402	1.00275	0.879752	2.76456	0.814014	1.67427	1.01193	0.908411	1.59935	1.21035
Misin01G091700	1.01432	0.599606	1.02063	0.438531	1.00314	1.20014	0.866781	1.08854	0.774093	0.920204	0.99391	0.784433	1.13427	1.10557	0.930615	0.713039	1.11699	1.14676	1.10391	0.857413	1.25341	0.996978	0.807574
Misin01G092000	1.1143	0.819761	0.917916	0.876467	1.10377	0.957975	0.936988	0.78386	0.591212	1.05658	0.916493	0.906089	0.988814	0.871035	0.903156	1.14327	0.864981	1.12018	0.784528	0.878038	0.952423	0.829995	0.828286
Misin01G092500	0.904635	1.30914	1.12129	1.09389	0.775208	0.755913	0.757265	1.01474	0.919527	0.999343	0.888128	0.877207	0.834045	0.828222	0.739565	1.28728	0.93379	0.775333	0.848226	0.73879	0.603292	0.753823	0.781229
Misin01G093300	0.202336	1.08362	0.144183	0.406657	0.846668	0.124408	0.237635	0.905644	0.242756	0.501732	0.109337	0.216998	0.516652	0.121449	0.150913	0.854056	0.141229	0.446698	0.150419	0.242863	0.70196	0.118258	0.369715
Misin01G093400	0.424195	0.538339	0.611787	0.596201	0.627316	0.640058	0.742623	0.747234	0.586992	0.655579	0.587508	0.663227	0.54548	0.503414	0.587456	0.566935	0.477642	0.592758	0.603606	0.606494	0.536044	0.642438	0.609753
Misin01G094100	5.33003	4.57301	3.55244	4.8407	3.20308	3.80237	5.13432	4.97329	4.84419	4.50184	4.36943	5.03477	3.47356	3.58956	4.47603	5.5957	3.42812	4.24608	5.03437	4.64677	3.25139	3.49576	5.39953
Misin01G093700	0.368993	1.11461	0.672079	1.61398	1.57822	0.628405	1.63493	0.79263	2.45041	2.78503	0.572093	1.19445	2.31162	0.705218	1.3005	1.93554	0.590902	2.9427	0.920889	1.34401	7.34806	0.924686	1.78834
Misin01G093600	3.63682	2.70218	3.2257	1.94452	2.48345	1.43845	2.04793	1.13085	2.30835	1.84827	1.74133	2.23529	1.52639	1.47239	1.34438	1.7158	4.26398	1.69805	1.07818	0.934936	1.88288	1.93387	0.548535
Misin01G093500	0.515715	0.30932	0.519609	0.554766	0.676993	0.345236	0.694462	0.494355	0.645741	0.531132	0.57208	0.567256	1.69891	0.481107	0.849756	0.36771	0.812546	1.2613	0.523755	0.86793	1.0068	0.786407	0.785532
Misin01G095000	0.313834	0.411231	0.235368	0.326875	0.440497	0.0850544	0.136116	0.696661	0.284441	0.625448	0.121048	0.15974	1.47894	0.132139	0.490878	0.383324	0.202383	1.18097	0.148671	0.569743	0.973926	0.344062	0.806853
Misin01G094700	0.748797	1.11468	0.962671	1.23873	0.986444	0.772214	0.772288	1.056	0.88859	0.831136	0.711914	0.880718	0.779309	0.634912	0.704114	0.90641	0.764796	0.925153	0.601034	0.732278	1.11903	0.680984	0.764916
Misin01G094600	0.716286	0.54977	0.592063	0.54252	0.541422	0.722866	0.552343	0.555407	0.661202	0.578895	0.707663	0.475108	0.526288	0.704894	0.507745	0.581385	0.693124	0.531016	0.674637	0.600134	0.540338	0.691976	0.708374
Misin01G094500	1.0762	2.7565	2.13114	3.57646	1.57173	0.913674	1.25956	1.93435	1.18111	1.1711	1.424	1.49987	0.997206	0.848485	1.12115	1.52793	1.33054	0.94431	0.847324	1.29535	1.14471	0.810137	1.47323
Misin01G094300	1.34008	1.42387	1.12344	1.24524	1.63147	1.51487	1.39605	1.33493	0.959101	1.56064	1.43051	1.34704	1.56786	1.59035	1.62451	1.6691	1.13863	1.46795	1.24634	1.51952	1.45308	1.33992	1.3588
Misin01G096000	1.05649	1.5495	1.02904	0.96827	1.09087	1.24765	1.35696	1.04062	0.791185	1.40223	1.21803	1.26205	1.15793	1.35311	1.34541	1.36653	1.10592	1.22206	1.41842	1.67243	1.28685	1.3306	1.42048
Misin01G097500	1.28403	0.5162	0.770123	0.416831	0.708583	1.61213	1.3879	0.778478	1.26527	0.472522	1.24037	1.24543	1.01131	1.30118	1.39126	0.166409	2.00341	0.811805	1.70997	1.28092	0.92224	1.39376	0.974565
Misin01G097600	0.922617	0.964551	1.07283	0.759588	1.19549	0.871786	0.96706	0.960277	0.961897	1.1182	1.00017	0.907704	1.0481	0.931684	1.0029	1.04775	1.09937	1.18968	1.03266	1.01374	1.09333	1.09821	1.05609
Misin01G097700	0.667911	1.00122	0.825095	1.0486	1.062	0.70142	0.736093	1.15217	0.810554	0.976362	0.724887	0.667389	0.916776	0.689233	0.747589	0.6734	0.693587	1.01871	0.628287	0.656758	1.05511	0.615077	0.728436
Misin01G098000	0.982724	1.17265	1.02861	1.09565	1.00529	0.992329	0.945057	1.21796	1.05938	1.28213	1.09555	0.923404	0.982457	0.941467	0.90435	1.21769	1.17257	1.02926	1.00854	0.85067	0.899854	0.97769	0.876001
Misin01G098400	1.2535	0.674563	0.780244	1.07313	0.573333	1.05765	0.787026	1.11565	1.64703	0.741605	0.695087	0.567578	0.375782	0.602569	0.735369	0.349447	0.62353	0.498632	0.7112	0.4975	0.686273	0.412241	0.641396
Misin01G098600	0.229681	0.738791	0.382888	0.981302	0.776997	0.436217	0.896517	1.01247	0.573379	0.661201	0.89635	0.695393	0.778077	0.58294	0.82665	1.00016	0.35594	0.772444	0.524423	0.864225	0.751899	0.456462	0.885647
Misin01G098900	0.558874	0.420429	0.591389	0.57058	0.641537	0.502556	0.571738	0.440103	0.567039	0.559432	0.605173	0.493533	0.640981	0.50151	0.586651	0.493108	0.612486	0.537327	0.566987	0.559297	0.974245	0.544076	0.541238
Misin01G099600	1.3251	1.60036	1.07939	1.1719	1.38391	1.19816	0.979207	1.24712	1.86242	1.16449	0.985566	1.14704	1.10815	0.979967	1.04058	3.01474	1.34891	1.00428	0.945891	1.03201	1.04771	0.972142	0.995428
Misin01G099700	0.513617	0.424024	0.409216	0.309487	0.693362	0.383681	0.68531	0.705942	0.395397	0.302803	0.531426	0.464518	1.00762	0.669898	0.933044	0.212438	0.559109	1.05139	0.617667	0.724292	1.09168	1.00983	0.697512
Misin01G099900	1.09194	1.14698	1.12172	1.4579	4.55263	1.24525	3.10444	1.72035	0.958919	2.26121	1.82233	2.3208	1.87285	1.77077	2.52477	NA	1.4848	1.41064	1.22992	3.74574	1.94694	1.10887	3.08582
Misin01G100000	1.18514	1.08499	1.18492	1.4506	1.44537	1.30633	1.4249	1.18661	1.44882	1.13238	1.2474	1.25763	1.17776	1.31661	1.47336	0.994604	1.10253	1.28213	1.24	1.47098	1.08843	1.39403	1.46253
Misin01G100300	3.91336	1.91378	3.65201	1.32288	1.99968	3.11777	1.56294	3.14301	3.48553	1.99998	1.99554	1.62392	2.88519	2.25793	1.69811	0.762659	4.29429	2.69215	2.85396	1.79088	2.47136	2.99167	1.2123
Misin01G100500	2.64535	2.62027	2.71735	2.19559	2.25256	2.49002	2.05974	1.8982	2.91629	1.74275	2.65492	2.40397	1.80393	2.20494	2.11554	1.40844	2.67205	1.78965	2.59997	2.269	1.8309	2.81956	2.32793
Misin01G101000	0.618111	1.11051	0.748111	1.33315	0.659412	0.86638	1.01672	1.22367	2.29495	0.743376	1.10121	0.986614	0.644172	0.855626	1.01132	0.99653	0.812522	0.791214	1.30845	0.959986	0.849931	1.25429	1.25058
Misin01G101100	1.0425	1.5254	1.41752	3.52393	0.274896	1.18168	0.862721	1.59396	2.28273	0.394305	2.00491	1.33339	0.0822796	1.20186	0.657537	0.395507	2.44465	0.150017	1.88166	1.41944	0.143322	0.812085	1.72644
Misin01G101400	1.27344	2.17921	1.74079	2.02336	2.1444	1.9906	1.8617	1.89969	2.01182	3.24664	1.79922	1.76443	2.46247	1.62074	1.91423	3.29255	1.31187	2.8554	2.29431	1.66395	1.73864	2.1379	1.65862
Misin01G101700	1.19566	1.73407	1.26043	1.19212	1.2114	1.29291	1.34229	2.12869	2.45531	1.50289	1.12697	1.66583	1.28176	1.25884	1.61474	0.939606	1.07981	1.13307	1.17293	1.31211	1.31626	0.993904	1.09217
Misin01G102000	0.817537	0.55506	0.709235	0.616862	0.704062	0.687383	0.635957	0.692846	0.633767	0.672138	0.817832	0.578402	0.788694	0.758593	0.698192	0.540978	0.797494	0.691836	0.663988	0.72193	0.687145	0.709792	0.72338
Misin01G102100	1.33643	6.34581	1.72516	1.74227	11.9966	1.10535	3.80092	3.8628	1.18679	4.51013	2.09045	2.01928	2.7195	0.996501	1.6999	1.81105	1.52958	5.08982	0.897561	2.22515	8.85674	0.881051	2.20521
Misin01G102300	0.807579	0.545875	0.595735	0.403566	0.708329	0.568163	0.399609	2.0278	0.544532	0.775383	0.816565	0.368206	1.0124	0.613669	0.288375	0.850469	0.562046	1.17708	0.598695	0.351892	0.958701	0.619173	0.57023
Misin01G102700	0.70108	1.03113	0.675237	0.907802	1.15652	0.83079	0.971712	1.02475	0.911971	1.05905	0.693976	0.781939	1.00881	0.839972	0.784021	1.32458	0.611492	0.859758	0.822848	0.728553	1.08377	0.863027	0.807874
Misin01G103200	0.603489	1.61697	0.620031	3.42324	1.36081	0.587113	1.82443	1.83222	2.21761	1.5226	1.75972	2.08836	1.05158	1.01053	1.66174	1.75111	0.810777	0.951546	1.02251	2.25484	1.15246	2.16493	1.40309
Misin01G103500	0.888062	0.74401	0.935527	0.873556	0.660143	1.24068	1.13124	0.827207	0.837036	0.688429	1.27424	1.2502	0.623829	1.71548	1.50418	0.752102	1.28474	0.732176	1.58322	1.52202	0.534518	1.52038	1.52928
Misin01G103600	0.961958	0.563862	1.20991	0.575144	0.423224	0.650949	0.836508	0.581133	0.589531	0.670419	1.16676	0.944981	0.906765	1.27656	1.13795	0.667975	1.28405	0.664157	1.30283	1.26465	0.636453	0.897585	1.23027
Misin01G103700	0.626206	0.126913	0.482172	0.221265	1.34969	0.177296	0.473276	0.260408	0.098125	1.66674	0.490801	0.37768	2.93382	0.496124	0.584579	0.815939	0.132888	2.18094	0.200284	0.534278	0.598181	0.46225	0.434141
Misin01G104100	3.86596	3.22437	2.56031	2.79758	2.45764	2.66751	2.17134	3.00615	2.22159	2.59488	2.64112	2.55097	2.7902	2.61993	2.76401	2.69313	2.75112	2.74995	2.4012	2.31041	2.62408	2.42181	2.32595
Misin01G104300	0.632066	0.395644	0.465309	0.524589	0.243291	1.61965	0.809956	1.01536	1.11977	0.458135	0.591229	0.63579	0.511611	0.799042	0.887331	0.344468	1.31661	0.533351	0.614313	0.650965	0.912744	0.752324	0.439054
Misin01G104400	0.960588	0.682227	1.01837	0.983329	0.991271	1.16829	1.20393	1.01021	1.04866	0.925555	1.11764	1.02866	1.02129	1.03957	0.979379	0.833258	1.2456	0.981544	1.08426	1.0884	0.901222	1.14962	1.28236
Misin01G104700	1.08814	1.15068	1.44794	1.53604	1.38536	1.32602	1.5322	1.19533	1.17283	1.2295	1.35895	1.84339	1.66263	1.23056	1.56531	0.911342	1.53902	1.45467	1.20953	1.65867	1.37029	1.20162	1.41738
Misin01G105500	0.57234	1.41548	1.01316	1.3017	0.848528	0.870719	0.905328	1.71802	1.66444	0.860481	1.01053	0.93536	1.24926	0.780217	0.819277	0.531848	0.911293	1.48366	0.973469	0.870858	0.608347	0.920921	0.778138
Misin01G105800	0.966077	0.734407	0.811055	0.758933	0.949388	1.14754	0.911653	0.774413	0.809276	0.95908	1.05159	1.01689	1.07252	1.17567	1.21614	0.853736	1.02386	0.998363	1.10824	1.137	1.05967	1.13716	1.06933
Misin01G105900	1.91497	1.11242	1.20255	1.49054	0.884926	1.10238	0.592336	1.8269	0.90627	1.04326	0.794401	1.08971	1.10484	2.64125	1.19298	0.980179	2.67474	1.62571	1.90546	1.02132	0.612196	0.878686	1.42198
Misin01G106100	0.866411	1.35566	1.01881	1.11451	0.984427	0.973636	1.00979	1.31294	1.15472	0.794887	0.939032	0.900665	0.633666	0.758762	0.745959	1.19579	0.8754	0.642129	0.947207	0.827441	0.909213	0.755392	0.803889
Misin01G108900	2.0471	17.6836	2.16717	1.56878	42.5678	1.65127	15.79	7.57725	1.60402	28.2391	1.0643	5.47074	9.83324	0.839031	4.29616	9.57268	2.81398	33.6021	2.26763	10.9734	22.3653	4.87208	7.81236
Misin01G108800	1.25833	0.821083	1.16555	1.17062	1.24514	1.20844	1.14332	1.15708	1.09286	1.06065	1.08143	1.14907	1.34104	1.21655	1.28333	0.933304	1.29919	1.40726	1.26063	1.32112	1.283	1.30681	1.31831
Misin01G108600	0.831436	1.98344	1.01093	1.71841	1.43153	1.44296	1.29702	0.910153	1.06764	1.54824	1.35373	1.31602	1.75246	1.16383	1.33582	1.56038	1.17295	1.82187	1.53034	1.65852	1.37326	1.23477	1.4328
Misin01G108500	0.499204	0.76066	0.673161	1.50618	0.743633	0.650327	0.732759	1.15251	0.869358	0.882257	0.75392	0.773145	0.598979	0.524688	0.506156	1.02765	0.532679	0.712294	0.604038	0.734074	0.684091	0.662656	0.658226
Misin01G108100	0.908768	1.1397	1.08816	1.18308	1.12905	1.0475	1.07845	0.98438	1.10784	1.08035	1.07856	0.986702	1.14785	0.997091	1.0024	1.0733	0.978966	1.03237	1.06103	1.05273	1.01668	1.00546	1.08804
Misin01G107700	1.02108	0.944161	1.09593	1.026	1.00107	0.934632	0.980489	0.939548	1.1073	0.963546	1.13073	0.996066	0.936358	0.98967	0.991839	0.862759	1.02394	1.06708	1.02217	1.02615	0.964864	1.03269	1.02299
Misin01G107300	0.462876	2.57808	0.68718	0.899035	1.25687	1.30373	0.973906	1.58783	0.434229	1.50553	0.414022	0.993598	1.03122	0.680811	0.973496	1.67254	1.24514	1.06434	0.463792	0.719613	1.12086	0.649538	0.647708
Misin01G107000	0.649993	0.977403	0.618331	0.79946	1.23029	0.678373	1.14865	1.13311	0.702708	1.01048	0.659808	0.973535	0.808787	0.40844	0.658474	1.58484	0.411941	0.890571	0.44766	0.730658	0.869168	0.618758	1.13415
Misin01G106700	0.59893	0.506066	0.766748	0.72557	0.517258	0.610393	0.661307	0.588004	1.90336	0.581217	0.803502	0.624384	0.480711	0.5821	0.559478	0.517666	0.705711	0.453613	0.883195	0.579408	0.500554	1.21545	0.628006
Misin01G110100	1.77099	1.12024	1.63781	1.99534	1.55434	3.45275	4.78557	1.6545	2.79429	1.39516	1.73148	3.69997	2.24261	4.9605	6.57712	1.09238	3.20961	2.44005	3.69673	4.1827	0.439351	6.75844	2.99958
Misin01G110000	0.120734	0.814472	0.0896948	0.262675	0.588259	0.260369	0.400235	0.525821	0.464706	0.486492	0.0919118	0.292887	0.609413	0.285292	0.52321	0.543762	0.0847081	0.48548	0.21601	0.422748	0.752809	0.143646	0.506246
Misin01G109800	1.64731	1.08776	1.73865	1.47684	1.17894	1.54647	1.5248	1.04935	1.71992	1.10306	1.66977	1.83937	1.19976	1.46968	1.89058	1.20127	1.73804	1.08428	1.35516	1.87259	1.19967	1.49599	1.595
Misin01G109700	1.20829	1.12775	1.6982	1.86328	1.5946	1.55742	2.09211	1.50412	1.56324	0.952613	1.98876	2.16583	0.903436	1.99313	1.90963	0.891451	1.65478	1.31252	1.86596	2.97517	1.28193	2.27609	3.41606
Misin01G109600	0.581056	0.169808	0.983545	0.573708	0.198418	0.755242	0.644362	0.15331	0.513552	0.124874	0.405265	0.6781	0.265468	0.796764	0.836618	0.0948024	0.606896	0.182675	0.623906	0.824259	0.257544	0.68669	0.722093
Misin01G109500	1.9675	0.855225	1.20653	1.54167	0.97906	1.27105	1.33892	1.0549	0.868921	0.947459	1.31169	1.469	1.09142	1.43706	1.35764	0.979954	1.71213	1.06517	1.21809	1.39587	1.00658	1.1969	1.37567
Misin01G110600	0.844922	1.41534	0.860271	1.00918	0.883448	0.669559	0.745785	1.08465	0.998464	0.914834	0.763587	0.757524	0.937803	0.713864	0.826069	0.935306	0.653345	1.09427	0.708513	0.788953	1.02561	0.624929	0.841723
Misin01G110700	0.435415	0.68079	0.934051	1.10205	0.368624	0.590164	0.556542	0.756889	1.74099	0.372901	1.28692	0.756071	0.311049	0.541199	0.398032	0.316079	0.670776	0.323986	1.07766	0.434853	0.307858	0.823503	0.501538
Misin01G110800	0.0782891	1.02762	0.286547	0.525397	0.668354	0.13248	0.436028	0.977868	0.225082	0.624112	0.375172	0.44177	0.420965	0.235107	0.338259	0.688882	0.131625	0.561737	0.228274	0.414206	0.628789	0.286428	0.279139
Misin01G111000	2.22153	1.668	1.75903	0.742613	2.34712	2.3296	2.4475	0.784641	0.972482	1.82055	2.13824	1.78833	1.91704	2.39942	1.9401	2.00969	1.37774	1.61104	2.06502	1.97484	2.22314	2.54243	1.79066
Misin01G111400	1.35803	0.963757	1.3836	1.24976	0.923759	1.49661	1.38034	1.36963	0.895464	0.834823	0.968964	1.42348	0.765687	1.20741	1.30833	0.949734	1.39779	0.905943	1.35355	1.56199	0.948739	1.14239	1.41707
Misin01G111500	1.34557	1.01207	0.577075	1.49207	0.971412	0.827351	1.03656	0.63818	0.62954	0.917828	0.585239	1.70388	1.31014	0.739909	0.952756	1.14418	0.747955	0.450854	0.637146	0.701155	0.320704	0.656087	0.820763
Misin01G111900	0.990725	1.11083	0.817277	0.896742	1.18296	0.862389	0.934861	1.22615	0.768703	1.21653	1.06752	0.798397	1.16801	1.1613	0.98747	2.07999	1.01926	1.5471	1.08724	0.9306	1.31136	1.01423	1.02267
Misin01G112200	2.49093	0.331068	1.90628	0.66605	0.79161	5.24737	1.83199	0.869934	0.994632	1.01873	7.59091	1.9526	1.26675	7.12018	3.19407	0.538768	2.65878	1.40039	8.63193	4.88602	0.748356	15.4682	12.6474
Misin01G112300	1.41501	1.39402	1.14643	1.21814	1.23423	1.28676	1.21529	1.7235	1.22367	1.48044	1.67164	1.32438	1.22328	1.36884	1.24129	1.27656	1.3068	1.57962	1.43224	1.37648	1.53549	1.42601	1.53492
Misin01G112800	1.5692	2.41976	1.61662	1.61457	1.8858	1.73011	1.51683	1.36758	1.59268	1.62413	1.34729	1.59074	2.28129	2.1067	2.04488	1.23904	1.40584	2.96952	1.88764	1.88004	2.65727	2.06562	1.82058
Misin01G113200	1.41622	0.661989	1.73203	1.00563	0.528639	4.70509	0.852078	1.0197	3.23162	0.71309	3.4695	0.899997	0.675036	4.64944	0.727672	0.526022	3.06298	0.520283	5.23858	0.952016	0.52164	3.22128	1.29971
Misin01G113600	0.991412	0.469052	1.48036	1.11022	0.854699	0.97482	0.862467	0.645552	0.986952	0.839379	0.919428	1.20103	0.839536	1.05018	0.866558	0.653436	1.06064	0.86854	0.980863	0.928074	0.640519	0.943649	0.92836
Misin01G114100	0.0884302	0.265646	0.0423691	0.120931	0.594876	0.0501043	0.0600458	0.129604	0.160308	1.43399	0.0621688	0.155826	5.99955	0.0867115	0.210087	5.34436	0.0613108	3.84002	0.0482758	0.0614779	3.29395	0.10778	0.0744408
Misin01G115600	3.29195	2.74153	1.97548	1.59914	2.45183	1.95202	1.82489	1.70205	1.52263	2.6362	1.85923	1.77597	2.50168	1.90648	1.98255	2.65854	2.36276	2.74651	1.60465	2.05801	2.82399	1.9233	1.98357
Misin01G115500	0.71605	0.698319	0.669031	0.81934	0.716935	0.735201	0.827118	0.844677	0.783594	0.743335	0.780749	0.842409	0.755479	0.760618	0.851595	0.536763	0.650476	0.863764	0.817685	0.924799	0.796822	0.761052	0.928351
Misin01G115400	0.314287	0.318975	0.403277	0.289946	0.436928	0.54134	0.577074	0.315019	0.389373	0.397222	0.590088	0.450658	0.486964	0.547149	0.508327	0.388204	0.474612	0.463573	0.509158	0.527432	0.496749	0.542943	0.565179
Misin01G115200	0.403746	0.978195	0.311082	0.334611	0.695352	0.379166	0.368574	0.689283	0.307808	0.705313	0.457134	0.356779	0.469017	0.488197	0.347641	0.840091	0.412632	0.476743	0.609779	0.328277	0.519461	0.47406	0.31541
Misin01G114900	1.19031	1.03295	1.25195	1.19273	1.28198	1.29645	1.27266	1.08563	1.75322	1.11594	1.42899	1.20301	1.66909	1.305	1.26947	0.878133	1.20728	1.27678	1.1189	1.15735	1.35091	1.66547	1.25518
Misin01G114800	1.83121	1.67733	0.74227	0.902774	1.29896	0.400598	0.74081	1.93176	1.67442	1.36978	0.596032	0.694092	1.47206	0.836728	0.838734	2.4818	0.617422	1.53478	0.364565	0.72427	1.18644	0.716184	0.97288
Misin01G114700	1.46804	1.62455	1.65043	1.91839	1.24933	1.48902	1.47051	1.72909	1.55548	1.42007	1.67368	1.66874	1.20087	1.37019	1.18186	1.35509	1.5837	1.19366	1.50524	1.19084	1.30634	1.30323	1.59189
Misin01G114300	6.17851	2.58543	2.92833	1.64736	2.4404	4.3599	3.00308	1.35766	1.20082	2.59119	1.44157	3.44803	3.18056	2.1394	2.65742	3.87384	4.88472	2.07993	2.41071	1.90545	1.84438	1.37815	1.07093
Misin01G116300	7.51709	4.03004	8.35515	7.64658	3.21815	6.86222	8.3983	3.15337	4.72892	2.36071	3.44456	9.41294	2.81029	5.18864	8.07094	4.01645	4.96887	3.59921	5.16615	11.9522	2.50535	6.12587	6.34636
Misin01G116400	1.16226	1.92979	1.37216	1.47811	1.03244	1.20731	1.0164	1.05736	1.08369	1.06609	1.11379	1.22107	0.9602	1.40415	1.19743	1.18817	1.14732	0.799856	1.25204	1.01282	0.99694	1.0522	1.15563
Misin01G116500	1.35402	2.55962	1.32334	2.43537	3.1172	1.30874	2.17918	2.57972	0.965437	2.43563	0.936636	2.71645	2.66497	0.998607	2.54032	2.63571	1.54206	1.83529	1.15418	2.08552	2.80096	0.947958	1.43395
Misin01G116700	0.540586	0.841427	0.594637	0.829718	0.708775	0.525289	0.566905	0.904022	0.656394	0.757313	0.56084	0.561199	0.643213	0.599177	0.597005	0.699482	0.542477	0.675744	0.604837	0.631537	0.763669	0.575272	0.611649
Misin01G117400	0.64119	0.631134	0.601675	0.647324	0.8569	0.672617	0.917992	1.12414	0.795184	0.907485	0.696191	0.806238	0.879266	0.72323	0.783278	0.785326	0.546194	1.03126	0.610811	0.895931	0.851613	0.713426	0.796719
Misin01G117600	1.46968	0.852591	0.938063	1.19625	2.88207	1.43763	1.39755	1.5108	0.582529	3.01986	0.999986	1.50721	3.11089	1.42405	1.96858	1.4202	1.5367	3.0746	1.43557	1.6312	2.66873	1.40023	1.4067
Misin01G117700	0.911354	0.357922	0.714323	0.480686	1.32309	1.41211	1.29463	0.67379	0.606547	0.949523	1.11651	0.910223	1.25604	1.44358	1.48538	0.627688	0.98046	1.35671	1.57713	1.37773	1.23257	1.40944	1.20123
Misin01G118000	0.528794	1.48731	0.608049	0.992457	1.67255	0.783395	1.39575	0.924235	0.513353	1.4344	0.762176	1.0923	0.975672	0.936626	1.25409	1.45522	0.773004	1.43376	1.09865	1.24593	1.37215	1.02218	1.1643
Misin01G118400	0.551275	0.638426	0.755973	1.03433	1.22744	0.76091	0.95634	0.949317	0.760084	0.922925	0.634464	1.05952	1.01737	0.838031	1.00982	0.838445	0.600648	0.877172	0.769072	0.90742	0.86719	0.802911	0.918661
Misin01G118500	1.60927	0.970487	1.46339	1.31881	1.36049	1.52077	1.42988	1.33577	1.4962	1.22111	1.42425	1.37366	1.42181	1.57213	1.32876	1.08795	1.43303	1.25147	1.51647	1.24509	1.28106	1.42997	1.31804
Misin01G118800	1.99276	1.22438	1.75223	2.18629	1.41074	2.72963	2.90247	1.64191	2.18218	1.4157	3.18739	2.49506	1.23203	3.44962	2.64353	1.51529	1.95904	1.39558	3.81086	3.71107	1.50347	4.00284	4.8033
Misin01G119000	1.26275	0.729845	1.22622	0.920393	0.825574	0.940416	0.842655	0.853521	1.15725	0.938468	1.08936	0.986704	0.876224	1.01035	1.01522	0.788059	0.933348	0.898795	1.07252	1.03838	0.867868	1.07153	0.906491
Misin01G119200	0.141639	0.25131	0.19874	0.17899	0.186414	0.15776	0.175549	0.268553	0.198194	0.178644	0.187311	0.145976	0.224748	0.170705	0.236721	0.250656	0.185613	0.220378	0.256385	0.217339	0.126445	0.193625	0.213289
Misin01G119300	0.548079	0.946355	0.879079	0.397881	0.342522	0.716628	0.29765	1.11435	1.04066	0.669989	0.886197	0.257287	0.254742	0.496098	0.239466	1.39681	0.969131	0.289365	0.411468	0.16278	0.595806	0.844977	0.292772
Misin01G119400	12.6946	0.420618	1.17191	0.154867	0.723237	1.02219	0.0522177	0.574259	3.42025	NA	1.07353	0.161892	0.300182	0.843147	0.04449	0.608894	6.37668	0.145675	1.15723	0.0338412	0.440658	2.19407	0.104119
Misin01G119600	1.43184	1.13505	1.72801	0.931062	0.875668	1.24172	0.99232	1.89947	1.7238	0.523136	1.41737	1.11209	0.768302	1.3594	1.08171	0.495394	2.06551	0.766059	1.46159	1.56265	1.02333	1.30743	1.27902
Misin01G120000	0.451075	0.539901	0.511408	0.362329	0.410311	0.466327	0.405948	0.482463	0.409879	0.474507	0.50341	0.407652	0.404979	0.409084	0.353326	0.403018	0.398512	0.390288	0.419979	0.312881	0.408003	0.476124	0.286478
Misin01G121100	1.08525	1.12473	0.831862	0.528787	1.58662	0.831101	0.725305	0.949624	0.721084	1.2684	0.723817	0.58662	1.23414	0.668426	0.651234	1.6291	0.716914	1.48869	0.617705	0.645147	1.31255	0.66773	0.581476
Misin01G121200	0.848741	1.23697	0.664172	0.498826	1.3073	0.728002	0.738468	0.937016	0.779885	1.13907	0.695431	0.538449	1.18518	0.59222	0.652325	1.2831	0.770643	1.29767	0.676915	0.531393	1.86352	0.540759	0.499912
Misin01G121500	1.69705	1.51821	1.46763	1.17933	1.13357	1.53731	1.48621	1.31583	1.68004	1.15765	1.45584	1.19759	1.1371	1.53507	1.3383	1.48268	1.68867	1.48755	1.57466	1.28683	1.2323	1.54525	1.46876
Misin01G122200	1.53726	2.47159	3.24882	1.62126	0.976997	1.3899	0.541213	1.45215	1.74663	1.09053	1.21179	0.56657	1.12515	1.1582	0.399523	1.28631	1.28306	0.799791	1.58516	0.406241	1.16265	0.98407	0.492537
Misin01G122600	1.00306	1.13043	0.83529	1.12229	1.4413	1.02123	0.793323	1.63678	1.29685	1.48403	1.00047	0.810976	1.97573	0.989717	1.00685	1.38602	0.98322	1.8435	1.04846	0.961023	2.40615	0.846179	1.06478
Misin01G123000	0.568164	1.668	1.63466	4.72075	0.557813	0.674885	2.03747	2.98049	1.84444	0.75158	1.24552	1.67369	0.390269	1.05948	1.08232	0.73048	0.600687	0.417825	1.20522	3.38206	0.416205	1.34836	3.74303
Misin01G123100	0.552776	0.544234	0.506482	0.551618	0.453583	0.503908	0.456221	0.584756	0.473486	0.477489	0.481447	0.495955	0.494629	0.462309	0.458425	0.444694	0.605757	0.533517	0.471424	0.417723	0.457426	0.4137	0.400719
Misin01G123200	0.402917	0.172545	0.439373	0.340068	0.429756	0.543725	0.599754	0.256454	0.474485	0.326742	0.439869	0.499342	0.488865	0.519964	0.629235	0.120639	0.483026	0.34045	0.552889	0.54068	0.330187	0.522909	0.434853
Misin01G123400	0.664186	0.586071	0.741067	0.852132	1.10655	2.89059	1.06257	0.822189	1.1002	1.03631	1.00469	0.794411	1.44697	1.39781	0.953952	0.685625	1.97623	0.595944	1.84144	1.30887	1.2666	1.01134	1.57091
Misin01G123500	2.05125	2.01496	1.90359	1.79816	2.10124	1.73273	1.73477	1.69944	0.984049	1.68082	1.40326	1.30909	2.049	1.90305	1.73789	2.34002	1.89399	2.73442	1.83955	1.91978	2.70169	1.70443	2.05034
Misin01G124800	0.927848	1.31343	1.12012	1.37607	0.847831	1.08979	1.03592	1.12469	1.0457	1.0586	1.04055	1.11911	0.723349	1.28362	1.01927	1.25545	1.21076	0.760683	1.33465	1.14939	0.864931	1.15875	1.23084
Misin01G125800	0.589227	0.818773	0.719908	0.56131	0.803132	0.67991	0.83446	0.80556	0.82036	0.888928	0.801877	0.856997	0.91119	0.742083	0.775755	0.76409	0.726699	0.801018	0.803833	0.706824	0.846271	0.747749	0.733989
Misin01G126100	0.360381	0.461994	0.339795	0.355915	0.346497	0.367953	0.436988	0.422581	0.330968	0.489032	0.457125	0.303343	0.227434	0.403209	0.377066	0.367389	0.285448	0.35737	0.457861	0.469039	0.328899	0.411018	0.402405
Misin01G126400	0.779682	0.870786	0.860099	0.8402	0.929277	0.618498	0.81409	0.897116	0.959134	0.948474	1.03633	0.783403	0.888913	0.60867	0.769789	1.00363	0.959561	1.03012	0.652955	0.761061	1.09347	0.622063	0.743856
Misin01G126500	3.65422	1.26392	4.47964	1.46496	2.42012	4.65336	1.36651	1.31385	2.08455	1.41367	2.88559	1.01398	3.15459	4.54052	2.66098	1.58744	2.97811	4.53058	3.50363	0.703297	8.08068	3.74567	3.03102
Misin01G126600	1.20741	0.777744	0.927236	1.05642	0.531984	0.962684	0.722869	0.662407	0.919692	0.57661	1.11466	0.923827	0.644926	0.774026	0.849911	0.521505	1.11214	0.604697	0.864555	0.95926	0.560356	0.803998	0.966928
Misin01G126700	1.79661	1.24131	1.41419	1.0763	1.08624	1.76341	1.12286	1.21122	1.41093	1.08244	1.51156	1.04464	1.16946	1.70452	1.26656	1.37522	1.54206	1.08202	1.78414	1.09507	1.08161	1.63976	1.10878
Misin01G126900	6.04481	2.85429	2.56574	2.35865	3.35928	0.788154	7.04372	0.770604	1.00803	7.35352	0.664244	3.13542	7.48482	0.518613	2.65301	2.53413	0.759671	5.74359	0.496813	11.1475	4.37796	1.94212	0.926794
Misin01G127200	0.918458	0.530441	0.881515	0.792315	0.542502	0.824842	0.876519	0.277202	0.973082	0.518761	0.446611	0.969268	0.588596	0.611878	0.75715	0.616039	0.774427	0.499459	0.813919	0.64914	0.633672	0.750308	0.636997
Misin01G127600	1.0483	0.492554	0.35349	0.572511	2.02255	0.785145	0.974359	1.17335	0.708295	0.88501	0.563153	0.539499	1.28825	0.660435	0.484711	1.82838	1.70428	5.07825	0.385674	0.447355	2.54052	0.247242	0.466147
Misin01G127700	2.91692	0.278022	0.83755	0.307446	2.1801	1.01077	3.94796	1.2401	0.495684	0.488981	0.984044	1.17997	3.37185	0.844113	3.82841	0.311216	0.949448	5.28879	1.14726	2.38685	2.94907	1.6771	1.08814
Misin01G128600	29.3923	0.723118	18.8431	1.54247	1.12073	23.2795	1.19685	1.33963	21.076	0.79741	13.1869	1.06994	1.338	13.102	1.00382	1.17611	20.728	0.960773	20.9282	0.973261	1.06057	32.9567	1.36005
Misin01G129000	0.153087	0.302875	0.37492	0.463122	0.208864	0.189659	0.150945	0.224926	0.300471	0.11795	0.317857	0.176048	0.374832	0.38327	0.198128	0.662641	0.195162	0.432956	0.331156	0.0647424	0.426462	0.245205	0.224549
Misin01G129500	0.992998	0.581899	0.92901	0.801414	0.863878	0.886669	0.911069	0.756506	0.893391	0.744311	1.30761	0.885278	0.845159	1.07834	0.941538	0.65716	1.01465	0.708359	1.02211	0.926424	0.625604	1.06836	1.12337
Misin01G129600	2.21187	0.892379	1.23646	1.30655	1.1558	1.18737	1.02041	1.52526	1.53651	0.949448	1.23371	0.891085	1.45076	1.39176	1.50571	0.716779	2.11205	1.32061	1.47123	1.4764	1.23671	0.988638	1.34186
Misin01G129800	0.514578	0.51965	0.476776	0.572176	0.397019	0.426557	0.589421	0.541434	0.527214	0.469128	0.464922	0.42199	0.363084	0.567304	0.447598	0.486251	0.440608	0.469365	0.51541	0.553304	0.566498	0.570748	0.597778
Misin01G130500	0.633122	0.621597	0.661133	0.482715	0.743025	0.739142	0.700627	0.591359	0.687089	0.624085	0.771792	0.714593	0.67553	0.662686	0.679807	0.41774	0.729482	0.703192	0.702833	0.627812	0.824287	0.648362	0.672375
Misin01G130700	0.174406	0.211376	0.690324	0.291851	0.102091	1.08517	0.46182	0.280153	0.986878	0.0909978	0.925702	0.219231	0.051764	0.633661	0.185369	0.0489098	0.851457	0.133854	1.2583	0.38052	0.0768321	0.811106	0.597505
Misin01G130800	1.85067	2.4236	1.33392	1.83668	1.88074	1.5975	1.55768	1.55345	1.57611	2.57631	1.57867	1.78115	2.00491	1.52058	2.28004	3.04192	1.43398	1.69345	1.3669	2.48594	2.04311	1.67956	1.8578
Misin01G132200	2.54248	2.68166	2.17198	1.50391	1.39204	2.18872	1.6563	1.23097	2.16855	1.18303	1.5141	1.94284	1.185	1.54017	1.75435	2.36253	1.61644	1.80499	1.91523	1.50342	1.93167	1.90316	1.62128
Misin01G131800	0.695029	1.59564	1.10443	1.59177	1.28068	0.836012	1.17385	2.05742	1.23935	0.993349	0.966558	1.07184	0.523885	0.936748	1.32927	1.45359	0.796118	0.519058	1.14117	1.90609	0.863165	1.00225	1.68416
Misin01G131700	1.10027	1.23391	1.12042	0.952211	1.06696	1.00951	0.953807	1.15546	1.10113	1.2241	1.0001	1.00542	0.950884	0.975639	0.949886	1.01576	0.978601	1.00861	0.95915	0.863807	1.06739	0.965362	0.851977
Misin01G131500	1.36632	1.03778	0.93447	0.593859	0.901249	0.981214	0.816603	0.828093	1.04177	0.94403	0.884198	0.812293	0.688463	0.839196	0.748491	1.0422	1.17781	0.800072	0.847731	0.658522	0.854133	0.763412	0.591673
Misin01G131400	0.985477	1.3561	0.935364	1.13763	0.820299	0.993864	0.904773	1.07348	1.03696	0.852881	1.06266	0.935304	0.96286	0.98917	0.990536	1.07333	1.13433	0.79723	0.926639	0.932271	0.71104	0.926054	0.908799
Misin01G142400	1.02425	0.682587	1.00352	0.906373	0.905379	0.794039	0.837656	0.90623	0.847338	1.23431	0.864905	0.768377	1.07133	0.646166	0.626365	1.142	0.852425	0.94278	0.606432	0.672858	0.751886	0.548514	0.947106
Misin01G142200	0.56788	0.400302	0.445155	0.514371	0.525071	0.692947	0.322386	1.21482	0.641591	0.308598	1.02865	0.265397	0.526069	0.744682	0.353143	NA	0.444997	0.537615	0.55402	0.274684	0.39778	0.428535	0.448653
Misin01G142000	1.31366	2.84652	2.1184	2.60908	0.621681	1.99585	1.86528	1.67822	1.84691	0.712346	2.16543	1.93879	0.655136	2.0629	1.52301	0.697746	2.46522	0.700311	2.21804	1.89215	0.545838	2.33853	2.55827
Misin01G141700	1.07548	0.797161	1.16332	0.834963	0.79475	1.11496	0.92852	0.840876	0.87415	0.630426	0.993443	1.18878	0.809191	1.11442	0.976785	0.627924	1.11399	0.748143	0.964594	1.14239	0.735112	0.993259	0.968011
Misin01G141600	0.80383	0.641742	1.05613	0.834849	0.398459	1.55906	1.06723	0.983386	1.45122	0.850248	1.23846	1.19731	0.677094	1.44584	1.82279	1.43014	1.33311	0.635995	1.43559	1.38002	0.533186	1.42805	1.04769
Misin01G141300	0.51567	0.609597	0.582439	0.601178	0.585235	0.558314	0.636301	0.596813	0.438641	0.636035	0.668515	0.570244	0.681214	0.575899	0.660097	0.62082	0.541587	0.683662	0.640648	0.699854	0.5543	0.573487	0.683389
Misin01G142900	0.338405	0.518064	0.528904	0.439292	0.463038	0.434203	0.580959	0.404185	0.615198	0.581455	0.633895	0.675526	0.377106	0.630349	0.622419	0.564659	0.293215	0.505504	0.740408	0.646349	0.412742	0.81798	0.570875
Misin01G143500	1.12709	0.970786	1.0672	0.959898	1.30872	0.980697	1.05193	1.04629	1.01453	1.14064	0.963374	1.06081	1.40989	1.06071	1.36603	0.909397	1.16548	1.3286	0.909544	1.22941	1.23233	1.058	1.08483
Misin01G143700	0.304979	0.82209	0.97569	2.38141	1.34076	0.844682	1.91627	2.46095	1.2481	0.330241	1.08065	2.38938	1.23912	0.929279	1.07731	1.2424	0.734709	0.521238	1.29657	1.49963	0.792896	0.684567	1.09828
Misin01G143800	0.584246	0.569035	0.554633	0.516021	0.534956	0.736386	0.658545	0.523195	0.673917	0.523634	0.672876	0.594651	0.491997	0.72937	0.633244	0.607307	0.556817	0.551968	0.753629	0.680409	0.536016	0.726379	0.681282
Misin01G143900	0.454829	0.663901	0.572479	0.648115	0.573421	0.845594	0.658707	0.793287	0.895941	0.561991	0.664731	0.614157	0.747047	0.678004	0.729076	0.452649	0.694665	0.649081	0.878746	0.658711	0.70506	0.640538	0.805404
Misin01G145000	0.473789	0.654394	0.571757	0.59433	0.428626	0.398739	0.416775	0.740025	0.68531	0.664821	0.530449	0.463336	0.511275	0.377012	0.396394	0.589552	0.540106	0.55534	0.43016	0.373183	0.46187	0.399342	0.397345
Misin01G145100	1.54291	4.39625	0.989898	1.52114	1.63614	0.584224	1.0948	1.80617	1.34945	2.00377	0.650562	1.22308	2.39513	0.616731	1.18	1.75106	1.13168	2.17655	0.664512	0.975518	1.70768	0.742602	1.59544
Misin01G145300	0.482546	1.03306	0.6691	0.478134	0.817919	0.574221	0.582556	0.616164	0.434105	1.0407	0.52854	0.583217	0.762859	0.619616	0.537185	1.00423	0.383686	0.796157	0.45543	0.431511	0.686324	0.593356	0.437298
Misin01G145500	0.9527	0.880109	0.883205	0.994488	0.81301	0.845078	0.796038	0.838068	0.827205	0.735496	0.846455	0.85551	0.836399	0.911204	0.806781	0.744482	0.893255	0.839167	0.838108	0.811022	0.847531	0.845682	0.839808
Misin01G146300	3.37204	6.43877	2.15611	1.38192	3.24633	2.55293	1.42651	1.8622	3.57564	2.39172	1.83965	1.17215	4.93409	3.00733	1.80687	1.6464	2.56743	3.05446	1.37821	1.89706	2.32597	2.13814	2.16005
Misin01G146400	2.56294	1.06905	1.94948	1.04418	1.57934	2.61446	1.83873	1.43142	1.55462	1.28504	2.28415	1.73853	1.37782	2.09835	2.00082	0.863503	2.57262	1.9119	2.37097	2.1181	1.86986	2.70978	2.39017
Misin01G147300	0.381849	0.251027	0.413406	0.446904	0.310974	0.489053	0.434943	0.336582	0.483559	0.271978	0.618047	0.415414	0.355961	0.5955	0.425068	0.335435	0.412182	0.401427	0.664611	0.622801	0.317412	0.763327	0.609359
Misin01G147400	1.10148	1.72634	1.08758	1.73208	1.16489	0.916954	1.18203	1.60655	1.2389	1.25754	1.00261	1.21035	1.26635	0.986265	1.1283	1.40658	1.0898	1.16505	1.02362	1.09758	1.12799	1.00468	1.11165
Misin01G147900	1.75773	0.349817	0.574963	0.555725	0.962779	0.738485	0.690261	1.08678	0.672728	1.36198	0.906508	0.745702	1.44582	1.05062	0.843922	0.705571	1.02116	1.08202	0.760643	0.653676	1.24315	0.746513	0.786503
Misin01G148000	0.867841	0.538723	0.578743	0.393434	0.772596	0.739797	0.642442	0.536052	0.703028	0.786203	0.660825	0.724375	0.909051	0.637432	0.854057	0.524221	0.827521	0.702046	0.835847	0.647012	0.808681	0.618671	0.495857
Misin01G148200	0.458477	0.379881	0.622333	0.586275	0.9383	0.392025	1.19271	0.533917	0.622156	0.824187	0.602161	0.812372	0.62577	0.390792	0.497718	0.603608	0.375573	1.90268	0.582262	0.920471	0.667742	0.381224	0.754594
Misin01G148300	1.53829	1.47661	1.28808	1.05318	2.08827	1.3293	1.83806	1.3037	0.997971	1.86987	1.17873	1.42496	1.48302	0.998117	1.33153	1.23541	1.31527	1.72093	1.25959	1.05765	1.63354	0.886138	1.19507
Misin01G148100	0.901638	3.07871	0.879044	1.07317	2.8614	0.802421	1.12013	1.24462	0.993686	3.36534	0.888598	1.00106	4.68235	0.763001	1.03817	3.00514	0.754479	3.39037	0.733097	0.933719	3.4947	0.892699	0.789291
Misin01G149200	0.73981	1.96617	0.855934	1.33185	1.1145	3.77491	0.764785	3.38288	3.93303	1.04285	0.690428	0.768332	1.06905	0.974574	0.854559	4.01837	3.41303	0.926578	3.41252	0.980485	1.17628	0.811992	1.20493
Misin01G149100	1.3773	1.02511	1.4603	1.01341	1.15988	1.21097	0.994716	0.901473	1.35458	1.08869	1.44903	0.938687	1.04697	1.35664	0.798711	1.35463	1.1722	1.30874	1.19522	1.03704	1.14482	1.1287	1.11163
Misin01G149000	1.34782	1.67799	2.16264	1.96522	1.12613	1.04524	1.04179	1.45207	1.78025	1.155	1.26511	1.29223	1.05149	0.992791	1.03465	1.24408	1.14283	1.04565	1.09163	1.05331	1.04864	1.27996	1.25664
Misin01G132600	0.681051	1.13616	0.848877	0.658695	2.14131	1.1612	1.34372	1.62765	1.12746	1.66872	1.36393	1.09913	2.38064	1.21215	1.06185	1.21813	1.04546	2.16992	1.26808	0.910578	1.0477	1.23008	1.06092
Misin01G132700	0.900736	1.41243	0.949735	0.927351	1.28742	1.00148	0.879337	1.02024	1.34459	1.55643	0.888507	0.867768	1.03917	0.917828	0.916398	1.47254	0.876311	1.22936	0.914349	0.911117	1.4202	0.963196	1.0161
Misin01G132900	0.55257	2.14502	1.00483	2.1014	1.59333	0.740083	1.33756	1.22983	0.758381	1.32904	0.977377	1.27406	1.27016	0.742515	1.07458	1.84324	0.93345	1.34807	0.707127	1.2634	1.63945	0.700692	1.11411
Misin01G135200	1.0314	0.857494	0.794266	0.941569	1.00358	1.04168	0.857828	1.14778	0.979521	1.17913	1.21381	1.08981	1.06134	0.927351	1.08777	1.00747	1.07135	1.15812	1.02278	1.13134	1.17798	1.0602	1.08064
Misin01G134500	4.23498	1.26823	3.40233	1.83054	1.77407	3.07869	2.14703	1.55587	3.61115	1.94835	3.0564	2.29183	2.10737	3.46263	2.64181	1.37204	4.2734	2.05784	2.94138	2.53275	2.66506	2.69407	2.68144
Misin01G141000	1.00568	0.788983	1.04968	1.77004	1.10583	1.39487	1.0616	0.674737	1.2908	0.644213	1.16875	1.31055	0.703874	1.28538	1.40691	1.52961	1.18888	1.0449	1.60326	1.40924	1.29359	1.6213	1.67993
Misin01G140800	0.892587	0.859431	0.86265	0.869724	0.701705	0.931245	0.911091	0.986741	0.833394	0.671781	0.834508	0.624196	0.758494	0.809831	0.789057	0.820211	0.878482	0.795377	0.826462	0.853589	0.721235	0.765456	0.782247
Misin01G140700	0.673042	0.731627	0.660153	1.07768	0.659692	0.744124	1.0431	0.736217	0.719053	0.867292	0.653868	0.993595	0.939921	0.764443	1.09339	0.722569	0.714266	0.685893	0.796865	1.3298	0.528297	0.90462	1.33136
Misin01G140500	0.837679	1.03184	0.98136	1.20535	1.21689	0.940548	1.29012	1.23402	1.08801	1.16696	1.01486	1.12474	1.11065	0.983895	1.03201	1.31347	0.893825	1.38917	0.956686	1.31643	1.43217	0.986911	1.26433
Misin01G140200	1.04698	1.22882	0.0973519	0.0800935	2.46778	0.248995	9.8091	0.412147	0.209724	1.49958	0.177884	6.69713	1.69587	0.0592587	1.30982	NA	0.196829	NA	0.233213	3.62752	1.48383	0.523185	0.204446
Misin01G140000	0.822596	1.42852	1.06173	0.856721	0.912335	1.39509	1.36703	0.681804	1.05745	1.09794	0.998581	0.969698	3.87595	1.44495	1.36842	0.626638	0.756751	1.56277	1.50918	1.5081	0.94143	1.39172	2.31105
Misin01G139900	0.553463	0.391015	0.689607	0.499772	0.500679	0.618655	0.572144	0.799195	0.775669	0.403775	0.7072	0.564998	0.47672	0.593052	0.629812	0.286386	0.687765	0.49704	0.654821	0.653459	0.405753	0.742963	0.552802
Misin01G139800	0.411442	0.606337	0.518028	0.343997	0.434452	0.508301	0.5406	0.488453	0.416532	0.407372	0.495056	0.407233	0.551313	0.548904	0.672058	0.22755	0.473234	0.504831	0.574206	0.547948	0.582965	0.57759	0.753901
Misin01G139100	1.59046	2.64984	2.17805	3.69429	1.71935	2.98609	6.62691	4.03126	4.82885	0.982316	2.00774	3.00716	1.64249	3.35129	4.06486	1.46041	1.77653	1.28189	4.44747	4.53317	2.896	3.0496	3.54751
Misin01G138800	1.17323	1.59817	1.17236	1.54848	1.63819	1.13547	1.4254	1.42094	1.22481	1.06865	1.13497	1.31833	1.43889	1.20413	1.30289	1.48589	1.13909	1.58575	1.14144	1.42899	1.47698	1.14204	1.21032
Misin01G138300	0.940953	0.63388	0.904928	0.577511	1.62219	0.804384	0.838685	0.827556	1.04556	1.72823	0.993177	0.798134	1.54016	0.855983	0.889197	1.39848	0.98265	1.92343	0.834936	0.904356	1.86271	0.769958	0.928822
Misin01G138200	0.80503	0.361446	0.857984	0.491683	0.726229	0.806614	0.874092	0.931572	0.570014	0.526131	0.928979	0.611372	0.845946	0.765927	0.795158	2.96754	0.632489	0.644957	0.815446	0.818752	0.510909	0.858243	0.912066
Misin01G138000	0.595533	0.0829169	0.878243	0.307914	0.194238	0.808323	0.592637	0.310576	0.294626	0.261211	1.22802	0.462514	0.453591	1.09219	0.654923	0.0749112	1.25557	0.342211	1.33227	0.658868	0.40828	1.16802	0.726085
Misin01G137700	0.940535	1.05313	0.782793	1.46869	0.467853	0.655975	0.822598	0.182409	0.655289	1.10333	0.722104	1.00815	0.201194	0.445274	0.458263	1.11642	0.530249	0.330794	0.501836	0.640502	0.575111	0.730776	0.623761
Misin01G137500	0.766607	1.05612	0.769573	0.982157	1.02919	0.393759	0.604794	0.432175	0.707588	1.65243	0.614546	0.653898	0.930454	0.593414	0.599748	1.5148	0.456447	0.840002	0.63463	0.63072	0.674383	1.53678	1.11205
Misin01G137400	1.92667	1.7815	1.95174	2.15669	1.14102	1.60773	1.33333	1.51636	1.78594	1.2725	1.74382	1.58419	1.36389	1.60668	1.35291	1.31952	1.75048	1.34881	1.79464	1.42878	1.27622	1.75393	1.37891
Misin01G137200	1.17633	4.42654	2.7314	2.22243	3.6163	2.48757	3.63449	5.96733	2.93975	3.88868	2.20519	4.01078	3.15369	2.49712	3.49361	2.76736	0.846841	3.59949	2.04543	3.38815	3.14961	7.47968	3.19504
Misin01G136800	0.934432	0.776803	0.905896	0.755876	0.708133	0.880411	0.762921	0.737747	0.841019	0.706327	0.852821	0.680116	0.827412	0.906433	0.739977	0.586924	0.95558	0.843678	0.845153	0.798023	0.797023	0.9131	0.856276
Misin01G136700	1.04944	1.34877	0.960586	0.958706	1.19699	0.967076	1.50642	1.1967	0.875024	1.2533	0.854182	1.42713	1.29747	0.796553	1.05398	1.04439	0.90233	1.1986	0.82294	1.17691	1.04155	0.70875	1.06841
Misin01G135800	0.461542	0.119177	0.405664	2.63251	0.195129	0.302688	2.56594	0.188499	0.6372	0.220964	0.458683	2.68394	0.697999	0.75742	2.44564	2.26871	0.854136	1.1748	0.689356	2.84403	0.623372	0.558055	2.9772
Misin01G135900	0.510965	0.495932	0.573423	0.787282	0.929751	0.465166	0.825981	0.624596	0.784731	0.774028	0.598831	0.959799	1.0474	0.583572	0.932098	1.1595	0.61215	1.0399	0.552471	0.881232	0.774943	0.784316	0.916312
Misin01G136200	0.833809	0.934249	0.845299	0.866619	0.93916	1.05838	0.953157	0.897552	0.89329	0.950527	0.891013	0.888392	0.925696	0.922615	0.956027	0.835557	0.852048	0.78687	0.981402	0.844659	0.929399	0.957063	0.878979
Misin01G136600	1.75661	1.05659	1.44286	1.61108	1.28435	1.87727	1.51903	1.19801	1.63232	1.01634	1.35066	1.61009	1.50338	1.94392	1.88294	0.947907	1.85908	1.22402	1.65109	1.76294	1.15896	1.56314	1.69607
Misin01G157900	0.594862	0.224761	0.732423	1.28008	0.105629	0.903763	0.702141	1.02284	1.10136	0.215317	0.910005	0.826377	0.622019	1.00316	0.260843	0.0868982	0.731451	0.784162	1.22038	0.955435	0.318397	0.743335	1.04315
Misin01G150100	0.653428	0.42738	0.616389	0.467876	0.480927	0.416333	0.542682	0.457399	0.569627	0.486012	0.548558	0.482272	0.687341	0.476799	0.484523	0.529175	0.518631	0.531482	0.500328	0.525542	0.558046	0.609602	0.570126
Misin01G151500	0.425815	0.490871	0.453342	0.346215	0.46184	0.389676	0.283084	0.481949	0.404085	0.619919	0.495857	0.297095	0.352226	0.336681	0.246859	0.528082	0.423441	0.438186	0.31409	0.236134	0.452914	0.312304	0.325811
Misin01G151600	1.36701	1.04837	1.60582	1.13867	1.46463	1.36646	1.43629	1.21756	1.01321	1.71763	1.14237	1.38792	1.35506	0.890681	1.35231	1.21129	0.849108	1.05603	0.912249	1.20407	1.02896	0.937137	1.28133
Misin01G151800	4.89872	16.5729	6.10402	11.5435	8.3015	3.96535	4.67061	22.7401	2.70834	13.5101	3.24517	5.47609	9.82711	4.04238	4.57101	4.10724	4.81586	5.1699	3.83859	9.04961	4.90672	6.9826	3.98089
Misin01G165800	1.51989	1.1465	1.43817	2.07888	0.631491	1.39306	1.36946	1.11435	1.52901	1.005	1.61938	1.61052	0.734407	1.63694	1.59515	0.966281	1.52975	0.732393	1.84589	2.04679	0.62545	1.71966	2.0162
Misin01G165600	0.371034	0.279221	1.25238	0.252009	0.986344	1.82726	1.56879	0.314395	0.20318	0.764947	0.45241	1.43799	1.18508	1.71937	1.49454	0.437781	0.79703	0.615699	1.11383	0.913807	0.68286	1.21484	0.453041
Misin01G165200	1.82057	1.97302	2.44862	2.3973	1.18591	3.23092	1.17655	0.822823	2.21721	1.34038	2.49356	1.14184	1.55388	1.92924	1.23145	1.61744	2.82257	1.80204	2.11834	1.66772	2.0301	1.44537	1.29957
Misin01G157300	4.66822	0.959159	2.23351	2.78397	0.96512	2.15512	1.18455	1.98578	2.67064	0.872008	1.93904	1.55646	1.24487	1.60195	1.35161	1.18418	2.88863	1.34305	1.80041	1.67286	1.19855	1.622	1.34987
Misin01G157400	1.23474	1.38321	1.1504	1.07451	0.639442	0.990424	1.26723	1.10469	0.9589	1.1876	1.03277	1.05333	0.953083	1.0094	1.19731	0.98331	1.12825	0.800486	0.97427	1.0408	0.613592	0.923713	1.1032
Misin01G157500	10.2214	20.6357	11.0269	22.8989	0.864459	5.3234	2.76496	2.10056	13.1111	1.13109	16.51	8.31425	0.794759	6.11299	1.82335	1.5748	12.6615	0.780021	4.27849	3.82249	0.47531	19.2614	8.94507
Misin01G157000	0.488424	0.61345	0.6368	0.87998	1.11982	0.793206	0.739974	1.55417	1.38134	0.659724	0.826926	0.831621	0.781597	0.75807	0.661472	0.465831	0.569655	1.02919	0.725209	0.682354	0.883334	0.653538	0.852558
Misin01G156700	0.765503	1.3449	0.773142	0.953895	1.31784	0.826711	1.12882	1.26753	0.868078	1.2601	0.853499	0.933607	1.31174	1.07052	1.2339	1.18675	0.627617	1.44109	1.18865	1.30168	1.17119	1.33884	1.50499
Misin01G156500	1.23033	0.974005	1.15039	1.11302	0.998242	1.02584	1.02187	0.988783	1.11417	0.902065	0.958373	1.11413	1.00676	0.997387	0.937694	0.979135	1.32255	0.934251	1.02204	0.998739	0.935942	0.911447	1.056
Misin01G156300	0.572175	0.542687	0.570203	0.709664	0.617151	0.923795	0.861689	0.759454	0.987324	1.00189	0.489971	0.77212	0.742233	0.915253	0.533083	0.645259	1.63862	0.596795	0.780318	0.779587	0.444251	0.52923	0.608691
Misin01G155700	1.13514	1.29877	0.92942	1.05677	1.79455	1.58128	1.3107	1.20305	0.915335	1.75331	1.61392	1.07834	1.77775	1.74505	1.57439	1.27823	1.47759	1.67065	1.30751	1.75316	2.33371	1.49942	1.13537
Misin01G154800	1.37348	1.18489	1.08011	0.963943	1.08619	1.2492	1.12258	0.756288	1.03806	1.14719	0.937197	1.13671	1.05737	1.16225	1.18125	1.43626	1.10901	0.983375	0.996124	0.985839	1.00998	1.13916	1.03559
Misin01G154400	0.391113	1.45786	0.859797	0.372822	3.54459	2.45188	1.61054	0.736189	1.00195	2.02409	0.920028	1.96279	1.89436	1.82539	2.18106	1.31772	0.583818	2.17864	1.55133	0.993876	2.49791	1.70356	0.402232
Misin01G154200	0.378706	0.513322	0.399577	0.533097	0.467373	0.199509	0.349732	0.441618	0.407779	0.632904	0.322244	0.463912	0.456339	0.193452	0.378315	0.843099	0.394981	0.415928	0.212563	0.411049	0.506531	0.220654	0.321298
Misin01G152300	0.431145	0.688614	0.451049	0.477024	0.604959	0.440821	0.518188	0.599931	0.417965	0.694162	0.461616	0.579989	0.623927	0.443793	0.529	0.559241	0.414152	0.594831	0.424842	0.525564	0.566809	0.470668	0.482223
Misin01G152000	1.21556	1.00543	1.1157	0.983835	0.918659	1.35298	0.939263	0.901063	1.13948	0.847525	1.02098	0.913211	0.831893	1.19258	1.01089	0.797892	1.12325	0.848516	1.10526	0.948662	0.853296	1.13024	0.995376
Misin01G151900	1.21312	1.29225	1.24859	0.586683	0.856023	1.11451	0.725388	0.539674	0.928619	0.931407	0.789331	0.706624	1.76152	1.12575	1.17962	0.769595	1.30105	1.63142	0.968684	0.657572	1.20026	0.659536	0.564057
Misin01G158800	0.0570044	0.269505	0.118719	0.299834	0.285732	0.0572987	0.152153	0.381922	0.105855	0.24772	0.100111	0.175777	0.159905	0.0408582	0.069148	0.452503	0.0573367	0.201471	0.055249	0.0926482	0.231727	0.0797426	0.181914
Misin01G158700	0.0409142	0.448869	0.0875551	0.372453	0.712465	0.0902324	0.354682	0.728515	0.175517	0.660316	0.0984192	0.407718	0.455386	0.134571	0.460661	0.578059	0.0466465	0.484944	0.127812	0.530546	0.596436	0.0634025	0.411901
Misin01G158400	0.932149	1.52703	1.05268	1.09856	1.1973	0.923795	0.933607	1.14779	1.01404	1.45642	0.920886	1.06575	1.41742	0.868078	0.985469	1.96016	1.11258	1.1101	0.866366	1.00636	1.23379	0.891155	0.897393
Misin01G158900	0.544674	0.712218	0.607376	0.709188	0.543091	0.515315	0.872754	0.575448	0.674332	0.623258	0.508676	0.690836	0.625	0.632191	0.677383	0.795258	0.531845	0.544496	0.590802	0.758371	0.534012	0.70672	0.675781
Misin01G159100	17.2247	3.63101	8.66965	1.74346	1.64569	2.50727	2.55963	1.43446	1.87564	2.86041	3.16546	1.9883	1.88389	4.48351	1.96995	2.82277	5.08134	1.80568	1.22348	2.20672	2.00416	2.69352	1.38106
Misin01G159200	1.21823	1.21549	1.30358	1.33322	1.45979	1.33043	1.34566	1.25393	1.3423	1.63232	1.21941	1.3162	1.50739	1.26163	1.32753	1.43715	1.18642	1.49575	1.362	1.34791	1.56805	1.34481	1.25689
Misin01G159500	0.883377	0.906183	0.974802	0.906332	0.918137	0.936005	0.990032	0.999292	1.12856	0.86102	0.971141	0.966683	0.88554	0.875742	0.92505	0.820565	0.843089	0.884089	0.930125	0.97041	0.95238	0.946727	1.03815
Misin01G164300	3.85319	4.97489	1.93508	3.1098	2.77911	2.4783	1.68831	2.76208	1.37324	2.62924	1.97457	2.52255	1.7366	2.12816	2.17391	2.34741	2.43602	2.43944	2.20942	1.62929	1.70888	2.09691	1.73522
Misin01G164400	2.68124	1.65221	1.42618	1.29808	0.586013	0.745418	0.87996	1.13621	0.840751	0.823332	1.04661	0.916485	0.4539	0.516964	0.511795	0.76803	1.79743	0.454116	0.63045	0.638359	0.437102	0.538034	0.568589
Misin01G164500	1.184	1.95056	1.38656	1.44679	1.39197	0.87901	1.07006	2.50745	0.832597	1.52871	0.9484	1.28194	1.19474	0.854503	0.955354	0.923453	1.27115	1.37582	0.853066	0.951337	1.15538	0.675129	0.754612
Misin01G164600	1.36587	1.54979	1.27753	1.44814	1.24402	1.26449	1.17413	1.34828	1.33295	1.32617	1.24986	1.3685	1.20594	1.27156	1.24211	1.6816	1.21439	1.3887	1.15457	1.25969	1.2549	1.12018	1.12053
Misin01G164700	1.35562	0.580363	0.815811	0.832373	0.783801	1.14614	0.759756	0.761382	0.82697	0.845015	1.16678	0.759725	1.03106	1.26263	0.898864	0.619263	1.4111	0.832574	1.14443	0.973354	0.802876	1.18202	1.06975
Misin01G163800	0.266971	0.522034	0.588154	0.629219	0.53728	0.587709	0.673803	0.484693	0.809081	0.428179	0.737989	0.663631	0.495567	0.726712	0.673891	0.340327	0.359811	0.458484	0.751061	0.57955	0.404991	0.68874	0.546442
Misin01G163500	1.26619	1.21313	1.25467	1.01306	2.0908	1.35685	1.81791	1.62136	1.33073	1.73753	1.33914	1.75644	2.19863	1.36393	1.83272	2.39963	1.51393	2.30732	2.03275	1.785	2.31767	1.48212	1.43882
Misin01G163400	3.48781	0.974131	1.69879	1.63018	1.33667	1.67659	1.50715	1.87689	1.49812	1.40236	1.58648	1.43434	1.8383	1.80413	1.67915	1.10175	1.82203	1.6659	1.89181	1.74637	1.70382	1.76313	1.56578
Misin01G162800	2.15474	1.55194	2.27256	3.10199	1.38417	1.95099	2.66465	1.49859	2.17241	1.34515	1.94722	2.41192	2.23912	2.33699	3.28779	1.67486	1.93088	1.60044	2.68616	3.77353	1.26812	2.44753	3.59248
Misin01G162000	1.35592	2.06057	2.23531	2.52168	3.05053	2.7313	2.9025	2.91388	3.29193	3.1837	2.46203	2.70659	3.03554	2.58444	2.62385	2.7197	1.60437	2.98514	3.06104	2.46863	2.92547	2.96717	2.73266
Misin01G161700	2.19887	0.232997	1.20929	0.717318	0.559123	1.9678	0.437914	0.0602635	0.752625	0.241115	1.31944	0.54438	0.341199	1.22337	0.740341	1.36735	2.02448	0.191127	1.11938	0.299064	0.650944	1.22144	0.654276
Misin01G161400	1.60952	1.14404	1.59884	1.72914	1.68005	2.0112	2.0804	1.62238	2.00416	1.53473	1.78401	1.80353	2.08763	1.97811	2.34903	1.4293	1.45491	2.23209	2.278	2.3142	2.03761	2.11813	2.20822
Misin01G161300	2.11768	1.6109	1.96025	1.53341	1.78397	2.28079	1.87289	1.30573	1.54763	1.31627	2.06621	1.47025	1.83299	2.21253	1.95622	1.3578	2.02655	1.71023	2.5193	1.635	1.57558	2.56738	1.67062
Misin01G160300	0.699574	1.2917	0.709498	0.780187	1.00564	0.615147	0.819038	1.08389	0.321504	1.14356	1.09921	0.911912	0.893926	0.471678	0.642366	1.25013	0.713315	0.983152	0.50233	0.615354	1.04249	0.403923	0.586183
Misin01G168000	0.215785	0.764579	0.570221	0.942268	0.621479	0.365132	0.6667	0.66811	0.552767	0.712499	0.722623	0.477325	0.850892	0.591169	0.659055	1.12812	0.310682	0.698732	0.614285	0.84708	0.845698	0.462607	1.02325
Misin01G167800	1.11381	2.83046	1.7733	2.43809	2.53245	1.59824	3.55675	1.5074	3.3678	2.71988	1.05506	3.18938	2.93286	1.38944	4.29423	3.75288	1.35334	2.37665	3.54906	1.83462	1.08067	2.20073	3.85106
Misin01G167600	8.50275	1.28263	5.94529	2.19212	1.34108	6.10087	1.88196	0.314096	5.51024	1.78827	4.58984	2.44942	1.50518	5.7775	2.37543	1.99328	8.09599	1.00963	3.75684	2.04932	1.07707	6.61777	2.92722
Misin01G167500	24.7375	0.498673	48.5489	1.14097	0.614557	13.5882	0.170415	0.291337	8.45391	0.705125	4.24165	0.586274	1.05544	1.84589	0.309453	0.572098	33.5718	0.759353	0.808215	0.266047	0.731056	1.44965	0.0473559
Misin01G166100	1.7287	1.62972	1.61421	1.46053	1.7249	2.04049	1.50047	1.39009	1.72031	1.80394	1.49117	1.49627	1.66161	1.85159	1.76086	1.54418	1.64112	1.43457	1.71791	1.55721	1.65982	1.91382	1.56814
Misin01G168700	1.37146	1.58237	1.49717	1.4498	1.22644	1.37444	1.38464	1.24316	1.51534	1.22048	1.66764	1.27137	1.29199	1.57396	1.34281	1.26974	1.30795	1.39092	1.54475	1.41735	1.29201	1.40721	1.40944
Misin01G170000	1.45989	2.65885	1.51517	2.61468	1.96319	1.3953	1.47519	2.13051	2.244	2.24903	1.57983	1.40886	1.69927	1.10268	1.24311	2.37173	1.52858	1.84089	1.52711	1.30029	1.75874	1.53786	1.32033
Misin01G170700	2.15497	2.39675	2.18392	2.66973	2.42318	1.5206	1.53136	2.37926	1.87511	2.38537	1.69906	2.82227	1.94818	1.06553	1.73223	2.54782	1.70646	1.97044	1.52424	1.96423	1.91165	1.49419	1.92771
Misin01G170800	1.52253	0.872846	1.40735	1.1833	1.10087	1.2952	1.30775	1.25572	1.33056	1.03555	1.29963	1.31407	1.16672	1.46375	1.31696	0.849129	1.49967	1.06315	1.55484	1.37353	1.2772	1.55945	1.39037
Misin01G172600	0.95675	0.777021	0.766889	0.698772	0.968834	1.00741	0.882395	0.726613	0.777609	0.904866	0.901306	0.802389	0.84086	1.0244	0.751453	0.843354	0.94014	0.908456	0.965431	0.77748	0.812519	0.964488	0.75291
Misin01G172700	0.510329	0.292245	0.470858	0.376431	0.837457	0.804666	0.739937	1.23182	0.714518	0.829385	0.75677	0.604145	0.889788	0.791222	0.901878	0.710542	0.723357	0.908757	0.637581	0.910216	0.983855	0.70963	0.859813
Misin01G172900	0.803514	1.08491	1.11089	1.56912	1.64007	1.32235	1.88223	0.583212	1.04109	2.55839	0.856166	2.60488	1.03662	0.866629	1.49058	3.07669	1.33855	1.30342	1.01474	1.24345	1.26306	0.917287	1.04601
Misin01G173000	0.708878	0.582887	0.675193	1.0394	0.618054	0.643275	0.62265	0.825693	0.680845	0.577799	0.71925	0.507695	0.54813	0.592681	0.525284	0.625266	0.73121	0.537129	0.593848	0.727266	0.497472	0.555243	0.59793
Misin01G173100	2.15616	2.11207	3.43713	4.12463	2.27385	2.12088	3.42932	1.60988	2.61819	1.66671	1.89123	3.63335	1.77707	2.45553	3.15367	2.52505	1.82801	1.53295	2.21575	3.42172	1.36392	2.95518	3.18514
Misin01G173200	0.76077	0.660005	0.650572	0.567538	0.671657	0.751011	0.578365	0.74445	0.602819	0.695226	0.797055	0.633575	0.795083	0.808555	0.670966	0.715346	0.863365	0.795821	0.781634	0.623089	0.698545	0.826938	0.732431
Misin01G173400	0.506537	1.07668	0.576986	0.520846	0.7571	0.658924	0.956713	0.591988	0.443453	1.17705	0.544913	1.00661	0.71402	0.705431	0.80535	1.96874	0.551013	0.76111	0.716953	0.673705	0.877587	0.936013	0.806138
Misin01G175200	1.03827	1.60668	1.01617	2.12848	1.22379	4.31812	1.48921	1.44879	2.95297	0.880754	1.0696	1.53448	0.93101	1.74921	1.40639	1.11905	6.10972	1.48804	3.88799	1.17728	1.47998	1.37897	1.68374
Misin01G175500	2.48617	1.65064	1.70265	2.34876	2.23551	1.79123	2.12467	2.52005	3.21365	1.81868	2.57619	2.27524	2.29732	2.51105	2.50045	1.71486	2.35335	1.86861	2.86818	3.3297	1.65681	2.90695	2.71822
Misin01G175600	1.18539	1.29641	0.832947	0.608638	0.929581	0.819552	0.528656	1.24189	1.00196	0.89446	1.09035	0.720361	0.937706	0.787809	0.685502	1.20762	0.743687	1.29504	0.742638	0.605201	1.20621	0.793942	0.653649
Misin01G176100	1.98075	1.47735	1.74792	1.192	1.67797	1.88108	1.77982	1.15776	1.2861	1.91854	1.74743	1.4865	1.72616	1.8842	1.62061	2.01922	1.68283	1.93385	1.72974	1.59612	1.47014	1.78494	1.35808
Misin01G176200	1.57058	1.46017	2.17389	1.55886	0.970311	2.09122	2.65439	0.62184	1.26872	1.27331	3.09401	2.25534	0.807856	2.4428	2.38749	1.66956	1.89308	0.77257	2.70057	1.82191	0.967444	2.74904	1.5443
Misin01G176300	0.156311	0.409012	0.110995	0.0945472	0.432599	0.225616	0.331105	0.309387	0.345325	0.347407	0.126607	0.299535	0.410619	0.124647	0.326197	0.37264	0.145337	0.455202	0.133423	0.12876	0.284932	0.159607	0.169282
Misin01G176700	5.00105	4.91221	5.10464	5.66649	5.4146	6.13639	6.26117	5.31247	3.87941	4.08981	4.89859	4.69622	4.58736	5.44626	5.10021	4.58688	4.4139	4.76063	4.88487	5.58112	5.38472	4.9426	6.99917
Misin01G178100	0.0277996	0.0963842	0.0326558	0.0342775	0.0825637	0.0299895	0.418717	0.0526942	0.0740709	0.0613036	0.0608586	0.120661	0.0284624	0.0623232	0.144853	0.052258	0.0118363	0.0466158	0.0682108	0.0673609	0.031758	0.169784	0.0194075
Misin01G178300	1.22653	1.1418	1.15084	0.787697	1.08021	1.00862	0.998123	0.855573	0.927749	1.2107	0.990834	1.00716	1.22015	1.06569	1.05103	1.0395	1.10471	1.1383	0.895066	0.93823	1.12703	1.07597	0.922463
Misin01G178500	1.40021	2.3914	1.03693	0.444174	6.0319	1.38106	1.00229	1.20645	1.4526	4.89772	1.08555	0.626139	10.8345	1.27258	1.16479	7.46963	1.19206	7.68219	1.05787	0.992488	10.5969	1.28299	1.59544
Misin01G178800	1.03223	1.01362	1.1925	1.0202	1.01864	1.14192	1.16227	1.05809	1.41496	0.884572	1.18716	0.938215	1.29273	1.38267	1.29541	1.36928	1.07128	1.05721	1.34482	1.22264	1.34808	1.33955	1.17187
Misin01G179200	3.5779	1.39171	2.55481	9.72054	0.926269	1.98969	2.23253	1.45577	3.34643	1.22793	2.00752	2.91151	1.57121	1.79339	1.89857	2.9975	3.59707	0.750704	2.19842	2.83397	0.638385	1.50931	1.74754
Misin01G179400	0.955733	0.767599	0.93638	0.872337	0.642126	0.765973	0.862074	1.11547	1.0401	0.829358	0.935255	0.88574	0.823934	0.945307	0.998807	0.985596	1.00961	0.811102	0.927223	0.973999	0.95684	0.905205	0.96879
Misin01G179700	0.978111	0.999844	0.912782	0.858042	0.706645	0.908456	0.877718	0.719005	0.68673	0.89977	0.978161	0.927457	0.84775	1.00344	1.09694	1.00104	1.07785	0.836692	1.05128	0.958484	0.716061	0.947879	0.880065
Misin01G180100	6.02932	2.59786	2.42911	1.66559	6.21751	2.99106	2.14516	2.55002	1.7593	8.2728	3.78671	2.28221	5.47832	1.92585	1.91739	18.2555	3.19316	6.29812	2.46672	1.83421	8.20891	2.22804	2.20628
Misin01G180500	1.79983	1.99993	0.669825	0.482956	1.60217	0.758342	0.610391	0.632072	0.772214	1.09097	0.697286	0.509837	1.18063	0.61207	0.555952	0.762	0.894098	2.19662	0.562282	0.517933	2.36052	0.63257	0.452268
Misin01G181600	0.694842	1.19991	0.559236	0.5841	0.848198	0.64141	0.784846	0.911298	0.637204	0.819498	0.709454	0.859276	0.479784	0.711739	0.882854	0.983758	0.762628	0.334423	0.748615	0.753728	0.423955	0.829971	0.781764
Misin01G182200	1.1402	0.945223	1.18172	1.05956	0.986005	1.12504	1.09663	0.950739	0.999514	0.982212	1.17315	1.11009	0.982658	1.12027	1.08753	0.896179	1.11147	0.942005	1.09872	1.18802	1.13133	1.1096	1.07419
Misin01G182300	1.16947	0.772271	1.10406	0.913596	0.595911	0.8237	0.779808	0.692323	1.06337	0.578537	0.991623	0.822248	0.57003	0.818303	0.752442	0.641695	1.01328	0.604345	0.887795	0.648942	0.524626	0.846478	0.80879
Misin01G182500	2.04907	2.21925	1.73386	1.58534	1.48929	0.898608	1.31553	1.69026	1.58691	1.67403	1.11593	1.52596	1.38144	0.844567	1.23737	2.31311	1.81153	1.59527	0.961083	1.59317	1.38826	0.822223	1.36854
Misin01G182600	1.03629	1.22893	1.6982	2.49506	0.650527	1.22919	1.03775	2.23374	2.87536	0.747544	1.4489	0.607176	0.741876	1.28086	1.14616	NA	2.51848	NA	1.27761	0.995076	NA	1.05467	1.33672
Misin01G182700	1.30964	1.36651	1.41304	1.55389	1.30179	1.27815	1.07026	1.11151	0.993662	1.5204	1.26014	1.09363	1.16646	1.1741	1.09351	2.03578	1.09541	1.15102	1.19823	1.03212	1.40902	1.31534	1.18325
Misin01G183000	3.0654	1.33094	2.34596	1.42694	1.19168	3.01076	2.37688	1.58929	2.1564	1.81234	2.65352	2.6878	1.64278	2.6348	2.47322	1.05071	2.25054	1.16497	3.39491	2.38421	1.16601	2.76781	2.50017
Misin01G183800	29.9046	16.9295	4.67827	1.4725	5.155	6.67415	2.08716	1.56845	4.27076	6.10337	1.99885	2.89825	2.78972	3.2364	1.58241	4.05986	6.57283	6.28675	2.65005	1.09659	12.6278	4.20134	1.33895
Misin01G184400	0.238173	0.221311	0.792412	0.825757	0.326652	0.324669	0.704629	0.833753	0.907953	0.27322	0.932653	0.710321	0.53005	0.540525	0.649623	0.133449	0.651893	0.397433	0.63628	0.792663	0.41527	0.55984	0.785846
Misin01G184300	NA	1.4366	1.05566	1.95939	NA	0.579755	0.511746	1.22894	0.418508	NA	0.715455	0.510666	2.06718	0.252778	0.541486	NA	0.709992	0.607077	0.660096	0.419454	NA	0.294995	0.916659
Misin01G184800	1.4935	0.830987	1.46846	1.70167	1.13646	1.93821	2.32991	1.30581	1.67161	1.58874	2.45164	1.57858	1.42116	2.08168	2.19865	1.33458	2.02944	1.52587	2.87168	2.91189	2.06484	2.21603	1.821
Misin01G184700	1.36303	1.19279	1.53764	2.16354	1.33624	1.66859	2.00078	1.30586	1.37947	1.4282	1.26624	2.12953	1.40359	1.68298	2.00622	1.43123	1.18903	1.40492	1.58773	2.06021	1.32554	1.6816	2.09719
Misin01G184600	0.27357	5.45532	0.831923	1.59014	10.8086	0.866938	7.60006	3.84734	0.929177	5.16111	1.07748	6.431	4.44808	1.829	10.9555	14.2869	0.21158	9.19515	0.842049	7.08629	11.588	2.12937	3.28341
Misin01G184500	0.781316	0.223997	0.864183	0.517758	0.216765	0.622724	0.226252	0.484483	0.776501	0.292964	0.771677	0.332598	0.375667	0.576332	0.213023	0.139918	0.836779	0.403547	0.428368	0.325467	0.314838	0.590608	0.420117
Misin01G185100	3.3007	1.26275	2.84266	2.19903	1.54274	1.72624	2.03836	1.24398	1.74617	1.37674	2.71571	2.24408	1.33754	2.2736	1.93208	1.33342	2.52559	1.5934	1.74871	2.55716	1.78539	2.85863	2.50908
Misin01G185200	1.05484	1.61266	1.29434	1.32874	2.00246	1.35061	1.60974	1.31397	1.5345	1.68595	1.31237	1.49606	1.62671	1.35645	1.57645	1.78644	1.25374	1.70374	1.29994	1.33487	1.91656	1.35986	1.29686
Misin01G185400	0.578616	1.05892	0.999167	0.930151	0.679142	0.867796	0.765284	0.861006	1.65844	0.583048	0.668603	1.04652	0.558689	0.558967	0.660015	0.88159	1.04658	0.566902	0.795816	0.634493	0.622114	0.561069	0.523278
Misin01G185500	1.14578	1.9993	1.17259	1.96177	1.26505	0.769817	0.541254	1.01571	5.20732	4.87858	0.936294	0.899555	1.34157	0.770102	0.423245	1.15998	1.00755	0.729932	0.514968	0.333063	2.16838	0.672003	0.315391
Misin01G185700	0.770318	0.199245	1.10254	0.485408	0.314294	1.60859	0.684915	0.495288	1.16615	0.32141	0.815805	0.558871	0.651297	1.40663	0.777545	0.232779	0.982413	0.492848	1.79603	0.726123	0.42226	2.31962	0.80247
Misin01G186100	2.38684	2.74348	2.02089	1.98659	3.56563	2.44166	1.37368	1.79845	2.10484	6.2964	1.37899	1.56289	3.78979	1.77334	1.38175	8.54201	2.50601	3.28088	1.50219	1.51473	4.40689	1.31437	1.09844
Misin01G186400	1.3705	1.69465	1.4553	1.30915	1.851	1.57234	1.56799	1.53682	1.29756	1.91618	1.44577	1.61204	1.59073	1.6689	1.84513	2.71517	1.36873	1.64466	1.74374	2.04361	1.66787	1.34149	1.62008
Misin01G186500	0.387151	0.591608	0.627986	0.598311	0.446811	0.386549	0.465454	0.609277	0.672376	0.54951	0.671218	0.494902	0.560222	0.289342	0.299125	0.358116	0.602559	0.479053	0.383584	0.338408	0.400072	0.421297	0.348565
Misin01G186900	0.68847	0.48197	0.747723	0.739301	0.704146	0.660182	0.651912	0.844372	0.714049	0.627255	0.686929	0.658936	0.690935	0.638868	0.663422	0.493544	0.739055	0.764473	0.630732	0.669375	0.606384	0.67668	0.711875
Misin01G187100	1.23893	1.27392	0.95733	0.869669	0.981426	0.946754	0.806107	0.867144	0.812052	1.09356	0.972957	0.849821	0.893103	0.960573	0.853497	0.818261	1.0004	0.796185	0.944758	0.918382	0.927824	1.00105	0.950158
Misin01G187300	0.194902	0.215191	0.167503	0.218043	0.228731	0.158962	0.208126	0.206562	0.176404	0.240593	0.147523	0.238409	0.171958	0.14592	0.184748	0.28685	0.190375	0.211609	0.124715	0.178819	0.245507	0.141651	0.156254
Misin01G188200	4.48933	1.77452	3.6677	2.70362	1.65531	2.61702	2.07832	1.67742	1.78918	2.1294	3.02064	2.5522	2.30346	2.38717	2.68704	2.05082	2.4073	1.98357	2.5294	2.74738	1.89947	3.07346	2.41938
Misin01G187900	1.7791	2.90969	2.16628	2.15533	2.00305	2.1144	1.99666	1.84834	1.74924	1.6622	1.31412	2.14949	1.6979	1.79955	2.11728	1.74605	1.53251	1.2657	1.65813	1.8726	1.73253	1.6596	1.64644
Misin01G194300	0.741772	0.792091	0.712607	0.686328	0.880455	0.8247	0.84614	0.717764	0.611326	0.843523	0.78645	0.868219	0.760307	0.839395	0.85286	0.734065	0.724541	0.765667	0.798936	0.789169	0.766409	0.716028	0.802465
Misin01G193600	0.654126	0.579921	0.601501	0.551221	0.649178	0.613954	0.577152	0.573655	0.594494	0.578071	0.544785	0.589426	0.572924	0.623289	0.616697	0.55099	0.612318	0.580846	0.590865	0.576244	0.587129	0.571552	0.491148
Misin01G193800	0.448415	1.50491	0.705297	1.6376	1.89164	0.478805	1.90323	1.31779	0.820731	1.33618	0.433619	1.88006	2.20716	0.350736	2.07752	1.62342	0.429558	2.12942	0.641018	1.6413	1.69692	0.554238	1.01603
Misin01G193900	0.367595	0.615923	0.800836	1.27741	0.744631	0.77136	1.24616	0.836425	1.11457	0.481274	1.14701	0.859375	1.01455	1.11465	1.31656	0.392914	0.614077	0.85877	1.63186	1.43113	0.597103	1.44972	1.45982
Misin01G193200	0.537366	0.502037	0.517845	0.470116	0.476127	0.548319	0.554257	0.398842	0.5975	0.471972	0.475668	0.550795	0.496585	0.495966	0.497845	0.513124	0.488781	0.447689	0.432473	0.480738	0.416601	0.536981	0.446065
Misin01G192700	0.987973	0.90308	0.994079	0.790235	1.07537	1.01326	0.968716	0.921307	1.06817	1.07206	1.06345	0.830234	1.16632	1.07375	0.953833	0.955095	0.995737	1.28248	0.977633	0.894406	1.22487	0.971921	0.92672
Misin01G192600	1.68357	4.99685	2.78266	3.75941	5.51229	2.53239	4.06784	3.84607	3.05001	5.34943	1.59083	4.64772	3.66844	2.52068	4.12424	5.92079	2.01541	3.77789	2.44639	3.57913	4.24055	2.06744	2.84861
Misin01G192400	7.71771	2.10137	5.14215	4.45906	18.6537	4.86816	2.51882	3.36865	3.20738	7.62597	4.47796	2.70017	2.78343	4.04461	5.03222	0.392589	6.92794	6.89381	5.57401	2.81048	2.10906	5.17579	4.77029
Misin01G192200	0.594543	0.812879	0.742563	0.861704	0.936586	0.502719	1.0785	0.886561	0.992545	0.786169	0.804832	1.01546	0.663826	0.887176	1.0194	0.900415	0.72315	0.629156	0.714069	1.11331	0.654171	0.94752	0.947908
Misin01G191200	1.25767	1.5398	1.00619	1.08009	1.66117	1.20704	0.966121	1.44017	1.36262	1.51186	0.991474	1.0712	1.46924	1.07604	0.921411	1.38155	1.22861	1.44053	0.872404	0.910661	1.56214	0.796482	0.805239
Misin01G191000	1.13103	0.840181	0.921129	1.20626	1.62179	0.97234	1.30242	1.201	1.39657	1.83374	1.01102	1.18197	1.12455	0.921525	1.40344	0.5278	1.11666	1.83342	1.26096	1.58136	0.41624	0.874788	1.22756
Misin01G190900	0.898175	0.860871	0.912814	1.33969	0.852929	0.867752	0.874295	0.854268	0.975578	0.815731	1.08884	1.00031	0.814127	0.873138	0.875471	0.94701	0.915286	0.829337	0.901719	0.938951	0.802889	0.926935	1.04663
Misin01G190700	1.05261	0.894177	1.01972	0.928735	1.01802	1.16247	0.952702	1.04563	1.17788	0.886226	0.842385	0.717471	1.04641	1.20318	0.99768	0.67665	1.02289	0.962767	1.24703	0.823696	1.03543	0.964702	0.889216
Misin01G190300	0.165423	0.563741	0.385151	0.455383	0.573376	0.0799768	0.223021	0.420113	0.345256	0.425759	0.547042	0.314854	0.378812	0.141462	0.126193	0.261382	0.175108	0.357264	0.0811837	0.314702	0.810498	0.373759	0.10729
Misin01G188300	1.64474	2.02227	1.53426	1.83686	1.32486	1.24615	1.25415	1.51756	1.22669	1.53756	1.25148	1.12063	1.11157	1.2501	1.16731	2.20388	1.2181	0.981813	1.03089	1.04166	1.36889	1.33914	1.03217
Misin01G194900	1.43299	2.15301	1.99562	1.91146	2.0333	2.40091	2.53753	1.87481	1.70445	2.02197	1.78591	1.97993	2.5852	2.66098	3.37348	2.50137	2.02914	2.26916	2.32305	3.39727	2.21392	2.31628	2.24727
Misin01G194700	0.652377	0.772215	0.703608	0.738013	0.781023	0.847934	0.867817	0.624884	0.628458	0.927878	0.790958	0.711869	0.818303	0.849095	0.824605	0.820631	0.75572	0.804738	0.76833	0.779612	0.699661	0.779819	0.799246
Misin01G194600	0.870441	1.86476	0.866371	1.48096	1.68594	0.698218	1.30622	0.843978	1.10893	1.20478	0.942832	1.03974	1.18804	0.880578	0.88653	1.94265	0.836079	1.47419	0.987032	1.01836	1.6131	1.04247	1.11689
Misin01G195800	0.725495	0.555639	0.547309	0.584655	0.784003	0.500991	0.501024	0.826635	0.77269	0.646046	0.620414	0.516327	0.867386	0.506408	0.479736	0.674693	0.713576	0.846547	0.594036	0.488696	0.822726	0.438651	0.466186
Misin01G196500	0.697792	0.771037	0.651446	0.826689	1.19951	0.883595	0.999357	1.49113	0.627285	0.934816	1.18419	1.04168	1.29408	1.02793	1.03217	0.994962	0.754065	1.10102	1.09093	1.24407	0.941645	1.24142	1.03096
Misin01G196400	1.11669	1.07452	1.23501	1.37093	1.45385	1.1213	1.35829	1.62202	0.931322	1.35076	1.36102	1.43808	1.40973	1.21894	1.13702	1.19687	1.05784	1.46737	1.35131	1.50872	1.21383	1.57283	1.41434
Misin01G196300	1.61569	0.877503	1.42585	1.20919	1.7337	1.81881	1.83255	1.70818	2.12797	1.81716	1.75339	1.65707	2.40158	1.96732	1.97459	1.77556	1.47007	2.72614	1.86324	1.99095	2.71373	1.93905	2.31009
Misin01G198300	1.80669	1.70395	1.58074	2.01204	1.9018	1.38812	1.98842	1.56294	1.52658	1.72289	1.5851	1.85392	1.47633	1.4788	1.64568	1.69005	1.60023	1.51518	1.67444	1.51997	2.15006	1.49379	1.56192
Misin01G197900	0.84632	1.31585	0.994906	1.04807	1.08475	1.03585	0.971952	1.1728	0.958471	0.994573	0.909456	1.04758	0.966619	0.862663	0.854708	1.22548	0.760483	0.96766	0.956428	0.857356	1.02128	0.96639	0.918884
Misin01G198900	0.876532	0.55923	0.726749	0.462655	0.51006	0.68784	0.492063	0.591352	0.337087	0.522737	0.679003	0.567776	0.617015	0.686344	0.577861	0.390021	0.878915	0.506551	0.590323	0.551988	0.565735	0.489034	0.554345
Misin01G198800	0.133328	0.111344	0.401369	0.368	0.308004	0.46855	0.229588	0.281983	0.414869	0.538312	0.281789	0.14389	0.918659	0.384241	0.42654	0.214438	0.388433	0.233109	0.445866	0.535385	1.23208	0.459616	0.538597
Misin01G199500	1.5918	0.591572	1.42836	0.650435	0.992638	1.34696	1.04193	2.47705	1.02795	0.904998	1.04039	0.935761	1.48275	0.937138	1.11122	0.377788	1.42052	1.678	0.915424	0.93824	1.11278	1.08361	0.756127
Misin01G199600	1.45249	1.15218	1.08939	1.70884	1.86048	1.48282	1.53158	1.65849	1.44642	1.96359	1.23548	1.51287	1.90557	1.25721	1.4029	3.19145	1.11995	1.94228	1.2928	1.2786	1.92448	1.49031	1.64988
Misin01G199700	1.78935	2.09977	2.01522	2.25052	2.43562	1.71374	2.60065	2.97615	2.19914	2.33556	2.43504	2.7248	2.8112	2.25241	3.15612	1.92816	1.74985	1.9907	2.10025	3.65532	2.04767	2.12413	3.22788
Misin01G200000	2.73999	0.801647	1.89605	1.22651	0.574557	1.89006	0.996472	0.843182	1.34422	0.764318	2.06368	1.03073	0.754498	2.11672	1.06621	0.706242	2.05961	0.659519	1.90453	1.08396	0.533523	2.31984	1.15859
Misin01G200200	2.14982	21.3996	0.863751	1.75958	3.94326	1.08707	1.98223	0.930316	0.46821	8.1512	0.782876	3.92154	5.6116	2.23941	4.06673	30.5363	1.02721	4.18685	0.655282	2.8385	3.16337	1.75149	1.9596
Misin01G200400	3.24113	3.99662	2.2185	2.0866	4.28657	2.41771	1.89404	3.43309	2.65182	4.08095	2.91979	1.48372	3.49489	2.1309	1.73511	5.39702	3.03977	3.11247	2.14018	1.57595	4.51853	2.74832	2.00281
Misin01G200600	1.86195	0.275558	1.10575	0.983135	0.492529	1.04039	0.929467	0.828577	1.10294	0.302781	0.978204	0.917243	0.81777	1.1511	1.10729	0.122445	1.86733	0.697497	1.0397	1.11712	0.804826	0.970403	0.974071
Misin01G201400	0.133306	0.379717	0.218884	1.02305	0.638279	0.187058	0.485289	0.778391	0.624578	1.80393	0.241876	1.34327	0.360623	0.194947	0.390932	0.47476	0.308163	0.870292	0.277828	0.326942	0.394536	0.14345	0.109552
Misin01G202000	0.201027	1.21941	0.344239	0.309139	1.06648	0.321123	0.322855	0.469211	0.403864	0.755543	0.299839	0.410524	0.471253	0.351653	0.531787	1.17927	0.41804	0.619695	0.421692	0.493763	0.454122	0.381943	0.406693
Misin01G202200	3.91162	1.90934	3.01374	1.79103	3.63932	3.21394	2.05693	2.12839	2.67723	3.7401	2.34017	2.15233	5.22578	2.78365	2.22613	1.31303	3.21401	6.15165	2.8384	1.80351	5.57073	2.69017	2.02939
Misin01G202300	0.498211	0.766077	0.659803	0.622278	0.594384	0.469032	0.537139	0.66439	0.486408	0.688066	0.521405	0.672201	0.552124	0.468933	0.5877	0.637888	0.535324	0.507095	0.432212	0.593312	0.461849	0.462454	0.458865
Misin01G202600	0.722949	0.856034	0.9294	1.04312	0.932684	0.772423	0.914475	0.943382	0.814405	0.923395	0.763704	0.888518	0.813053	0.799446	0.871566	0.90672	0.75455	0.995431	0.886252	0.854518	0.908691	0.784086	0.90511
Misin01G202700	0.869458	1.12503	0.795828	1.03759	0.996528	0.92266	1.01447	1.04695	0.852957	0.995184	1.24439	0.904295	1.02908	1.25985	0.956727	1.16726	1.0201	0.974318	1.22215	0.95559	1.17463	1.12356	1.07902
Misin01G202800	1.03772	2.1507	1.171	1.48039	1.99769	1.60881	1.69876	1.70417	1.52348	1.47828	1.33231	1.87562	1.7569	2.12046	1.77764	1.37348	1.37146	1.2967	2.2444	1.89313	1.42701	1.91671	1.79473
Misin01G204100	1.66995	2.28542	1.45116	1.5555	1.53372	1.46853	1.29097	1.40111	1.48747	1.758	1.50271	1.71295	1.23874	1.62252	1.70463	3.07406	1.46564	1.47718	1.84392	1.32359	1.32083	1.50056	1.31672
Misin01G204300	4.30344	4.53889	4.67231	3.26855	1.91691	3.54845	2.54357	2.24042	3.24538	2.04376	3.64864	3.39992	1.81796	2.31201	2.10136	1.49587	5.11364	1.66261	2.8822	2.1874	1.40917	2.42523	1.83882
Misin01G204700	1.79284	3.5172	2.98367	3.52764	2.35927	1.7667	2.10023	2.92547	3.1706	2.38718	2.18742	2.24143	2.1762	1.76982	1.94598	2.26644	2.00884	1.92014	2.06969	1.92917	2.22807	1.99696	2.31261
Misin01G204800	1.43157	1.17326	1.4255	1.55611	1.18052	1.28591	1.32226	1.10294	1.0945	0.879743	0.960019	1.33458	0.967475	1.12089	1.20689	1.26405	1.36696	0.871398	1.20519	1.25215	0.876267	0.943107	1.17774
Misin01G204900	1.23079	1.43993	0.966385	0.774819	1.10062	0.820009	0.682804	0.956807	0.665534	1.03763	0.76138	0.985937	0.806068	0.466676	0.533245	1.04476	0.975888	0.794005	0.493783	0.508954	0.889007	0.470251	0.562172
Misin01G205300	0.999538	1.39114	1.19518	1.21411	1.01127	0.933196	0.900811	1.07558	1.10258	1.06401	0.913094	0.908872	0.914436	0.826012	0.804227	0.900886	1.01558	0.954796	0.806103	0.773444	1.05778	0.825741	0.791459
Misin01G207100	6.09479	2.87616	3.92266	0.701626	1.07428	3.5828	5.01451	1.1206	1.8107	0.415997	1.63121	4.40944	3.06454	4.42491	2.49021	0.089416	1.45077	1.26968	1.9784	1.46025	3.47032	3.75504	0.495614
Misin01G206600	3.16028	8.55804	3.81213	0.848974	1.58753	1.33628	2.87187	1.82611	1.85476	1.80649	2.28719	3.03607	1.07659	1.68265	2.49117	1.39791	5.7864	1.8137	1.61458	3.91558	2.91123	1.59604	2.29869
Misin01G206400	0.779046	0.515766	0.664509	0.568171	0.529056	0.630316	0.641855	0.547787	0.665796	0.563513	0.755101	0.603369	0.635845	0.55131	0.631244	0.503522	0.787383	0.694898	0.635832	0.673497	0.692002	0.606174	0.659321
Misin01G206300	1.74088	1.68334	1.61139	1.2899	1.12882	1.78431	1.49006	1.42513	1.75104	3.16593	1.64323	1.61015	1.21818	1.73577	1.38313	1.98394	1.82882	0.612157	1.67136	1.41523	1.52938	1.66565	1.47058
Misin01G206200	1.72153	1.61073	1.57694	1.76618	1.77614	1.33644	1.62219	1.9197	1.12277	1.92379	1.30897	1.93021	1.40434	1.06699	1.27015	1.76128	1.54751	1.42258	1.18156	1.34675	1.46773	1.28712	1.19815
Misin01G206000	1.47058	1.69671	1.20552	1.41706	1.36213	1.68149	1.43734	1.52299	1.38409	1.45414	1.19379	1.3079	1.37978	1.35624	1.27968	1.75924	1.26692	1.59623	1.26284	1.13985	1.28166	1.08382	1.07555
Misin01G207800	1.442	0.361446	1.05308	0.305426	3.4409	1.6197	0.549272	1.68393	1.75615	4.30788	1.68442	0.348491	2.29175	1.58746	0.288051	1.61806	0.588674	2.41119	0.862787	0.265971	1.88176	1.13547	1.12503
Misin01G207400	0.502496	0.688455	0.757113	0.871099	0.955104	0.805199	0.822412	0.945811	1.12788	0.944665	0.970587	0.842484	0.839819	0.932173	0.877683	1.2574	0.689061	0.893397	1.02295	0.857575	1.02823	0.964901	0.911326
Misin01G207200	0.878944	1.13908	0.874564	0.943159	0.998398	1.03514	0.911944	0.981681	1.01786	0.984132	0.941056	0.904769	0.973623	1.01304	0.951204	1.60665	0.963688	1.00561	0.960538	0.963371	0.941648	0.950396	0.930345
Misin01G208300	0.41356	0.598976	0.357019	0.433713	0.701509	0.417921	0.480046	0.676797	0.495181	0.749138	0.600847	0.389438	1.00512	0.578791	0.48171	0.63601	0.414474	0.95026	0.622241	0.516298	0.931661	0.512681	0.685441
Misin01G208400	1.06929	1.82419	1.04891	1.57377	1.44639	0.99548	1.20992	1.41076	1.16632	1.47615	1.11907	1.1918	1.26838	0.875023	1.11491	1.81619	0.774669	1.35465	1.08602	1.0667	1.39307	1.08049	1.36527
Misin01G208500	2.06955	2.49927	2.0011	3.58296	1.74489	1.05609	1.60917	1.2505	2.00202	1.6937	1.15848	2.20676	1.30043	1.14152	1.30073	2.9686	1.3687	0.924718	1.14795	1.59779	1.13488	1.18938	1.48815
Misin01G210900	1.02826	0.382069	0.746743	0.604227	0.626356	1.0453	0.905278	1.23409	0.871609	0.406544	0.846462	0.659794	0.722564	0.93046	0.934677	0.612528	0.996783	0.959494	0.980802	1.09477	0.834309	1.12989	1.15936
Misin01G211300	1.41745	0.523181	1.15591	0.958182	0.724813	1.52581	1.13128	0.563709	1.04086	0.724465	1.12997	1.18171	0.783007	1.4265	0.971678	0.564841	1.26944	0.872726	1.19307	1.09234	0.729122	1.13519	0.968354
Misin01G209400	0.555788	0.410756	0.643327	0.610948	0.470085	0.520032	0.541903	0.622187	0.750301	0.451452	0.764018	0.616944	0.455804	0.588476	0.46687	0.484429	0.644749	0.556819	0.70521	0.606144	0.480209	0.586669	0.589693
Misin01G209300	0.0396243	0.384214	0.128337	0.186953	0.114561	0.053114	0.0860741	0.192566	0.129993	0.354421	0.0728448	0.122518	0.100619	0.0691676	0.145679	1.55287	0.059657	0.0751593	0.0758486	0.129116	0.107461	0.0619128	0.0637671
Misin01G209200	0.271485	0.496964	0.234037	0.35933	0.900427	0.362301	0.532436	0.686458	0.258368	0.718467	0.350983	0.368297	0.81168	0.496022	0.605637	1.00686	0.346467	0.925354	0.385749	0.472985	1.03681	0.421423	0.548413
Misin01G208900	1.5016	1.69548	1.5788	1.57082	1.29555	1.42108	1.26009	1.48428	1.42235	1.42006	1.3691	1.43371	1.30975	1.29094	1.36902	2.06074	1.489	1.26858	1.51106	1.25788	1.13037	1.31604	1.35109
Misin01G208700	0.615497	0.421041	0.651141	0.551512	0.721104	0.973295	0.548792	0.719252	0.748708	0.648832	0.758891	0.489123	0.898111	0.91811	0.654189	0.443294	0.790283	0.739667	0.867742	0.619459	0.816877	0.86	0.889108
Misin01G210300	0.6955	1.63796	0.867572	0.930762	0.945872	0.701601	0.729666	1.22568	1.02087	1.31764	0.81025	0.901219	0.991243	0.497925	0.601659	1.61984	0.743534	0.798728	0.571283	0.62209	0.917391	0.527329	0.678507
Misin01G216200	8.59536	4.09842	5.99174	3.81064	3.72611	8.29382	2.70286	4.87004	5.24128	3.46119	3.20141	3.08546	6.38203	2.7113	3.45905	6.00307	3.67212	5.3915	1.25614	2.19881	7.28568	1.85769	1.82584
Misin01G215600	0.582845	0.691064	0.542484	0.546891	0.828639	0.663343	0.669258	0.80647	0.45075	0.670061	0.607884	0.560076	0.845044	0.796795	0.851272	0.402437	0.560227	0.788828	0.778023	0.793557	1.27763	0.739321	0.771585
Misin01G215500	0.6389	2.69018	0.925901	1.28176	2.28702	0.550765	0.958886	1.44191	0.730653	1.78984	0.675869	0.915573	1.35888	0.650425	0.707227	2.13421	0.608232	1.66815	0.606462	0.749434	1.38113	0.46758	0.996847
Misin01G215400	0.590295	1.07025	0.739965	2.00689	0.660191	0.857776	1.19348	0.897542	1.2941	0.762059	0.781413	1.05967	1.33978	0.952253	0.897781	1.12448	0.858538	1.28873	0.994067	0.84509	1.07003	0.913903	1.27536
Misin01G215200	0.869188	0.527513	0.849776	0.820568	0.591846	0.990664	0.990795	0.763317	0.799376	0.454438	0.941725	0.864494	0.563529	0.950934	0.940842	0.45366	1.04125	0.619776	1.12648	0.968314	0.701345	0.860681	1.10098
Misin01G215100	2.77242	3.11584	4.30545	7.63643	3.87241	3.40231	5.30688	6.69368	4.19076	5.40892	2.65506	3.46898	3.58313	3.14661	4.14437	4.43488	2.39014	3.55524	4.62764	3.87705	2.63867	4.28897	3.84591
Misin01G214600	7.94566	1.28567	2.59426	1.11273	1.12997	1.22505	0.981746	0.831103	1.09801	1.50119	2.01571	1.34847	1.03674	1.58476	1.01722	1.47291	1.63784	0.965327	0.835661	1.057	1.00372	0.985921	0.991082
Misin01G214300	1.23841	1.5254	1.15386	1.12242	1.25468	0.955761	1.25904	0.926808	1.05609	1.2058	0.72762	1.04935	1.34201	1.12878	1.168	1.56814	1.10157	1.02014	0.840752	1.1976	1.0612	0.904863	0.849917
Misin01G213900	1.20499	1.80822	1.23517	1.65356	1.60813	0.996733	0.944055	1.83799	0.99913	1.8731	0.972176	1.24765	1.36819	0.835007	1.13961	1.7285	1.33057	1.30397	0.85437	0.843339	1.68021	0.815594	0.85207
Misin01G213600	2.36526	1.39818	0.965946	0.302395	1.01369	0.4725	0.848776	1.63545	0.161965	1.11533	1.80223	0.779299	0.65838	1.44842	0.628861	1.38288	0.374995	0.943253	0.347767	1.08847	0.603883	1.78578	1.36507
Misin01G213400	0.765861	0.831664	0.977349	1.15821	0.947724	0.803057	0.999941	1.21465	1.50093	0.815497	0.915563	0.93323	0.909234	0.827942	0.953602	0.648804	0.718556	0.993177	0.913809	0.91343	1.0465	0.936164	1.00238
Misin01G212500	1.8967	0.720679	1.51965	1.0559	0.553858	1.44769	1.18959	0.952893	0.739533	1.06866	1.51672	1.16001	0.456415	1.33562	0.877152	4.05154	1.42521	0.707762	1.46513	0.875432	0.713308	1.33101	1.43816
Misin01G212300	0.986497	0.75424	1.05925	0.989436	0.896495	1.06581	0.900355	1.20537	1.12385	0.880816	1.0285	0.744707	0.936399	1.28795	0.886073	0.757622	1.02774	1.18039	1.02616	0.933099	1.01882	1.19458	0.924427
Misin01G212200	0.65544	0.643503	0.716162	0.747583	0.643021	0.478811	0.606057	0.778378	0.588283	0.756189	0.62599	0.805906	0.48796	0.341175	0.445247	0.788648	0.615921	0.631663	0.45419	0.453719	0.579389	0.503304	0.511712
Misin01G219700	0.270277	0.219926	0.572018	0.653744	0.21807	0.485337	0.506117	0.253789	0.367294	0.194329	0.623332	0.579598	0.451404	0.278097	0.575064	0.303201	0.424318	0.0889419	0.67996	0.2431	0.189373	0.379854	0.427128
Misin01G220200	1.02166	0.922334	1.44171	1.00414	0.998424	0.962177	1.0143	0.782962	2.14745	0.734822	1.01417	1.04353	5.65703	1.20604	2.32948	0.518706	1.39206	3.58734	0.944299	1.87386	2.54823	1.27703	1.40086
Misin01G219100	1.55359	0.824447	1.41234	1.54874	1.20088	1.3744	1.57081	1.45361	1.72585	0.993457	1.24019	1.61348	1.00379	1.29125	1.4408	0.990807	1.37362	1.09345	1.37159	1.55837	0.80294	1.43271	1.46957
Misin01G221700	0.89392	0.628682	1.03613	0.750621	0.702133	0.851751	0.759821	0.835118	0.792794	0.78311	0.759171	0.94319	0.901023	0.91607	0.874933	0.633581	0.852808	0.710848	0.797658	0.6854	0.89571	0.86526	0.770767
Misin01G222300	1.2995	2.41258	1.11627	3.30411	2.09474	1.71352	2.09	4.4106	2.65892	4.47593	2.80936	1.79727	2.15285	1.65511	1.02917	4.13008	1.67775	1.92184	2.42594	1.00007	1.65685	2.16063	1.45645
Misin01G223300	2.3953	1.96958	1.58908	1.93889	2.4112	2.62189	2.51556	2.44648	1.68224	2.50992	2.95769	2.3712	2.17879	2.26353	2.89496	3.83777	1.89579	2.95217	2.86924	2.9358	2.53243	3.45361	3.21031
Misin01G222900	2.33912	1.7262	2.87795	2.18133	2.42101	2.9676	3.46664	1.40864	2.16524	1.75732	1.72655	2.56406	2.09028	2.73024	3.30448	1.72953	1.92616	2.02058	2.93605	2.75498	1.61076	2.97928	2.57693
Misin01G225300	3.62169	5.26652	4.10822	5.23554	2.68857	2.22418	4.39859	3.13275	2.61337	3.20683	2.85989	4.25072	2.73371	2.58607	3.50943	3.43445	2.99121	2.85451	2.5546	4.24048	2.65906	2.86141	3.46309
Misin01G225400	1.56327	1.41063	0.535383	0.804091	3.17953	0.828082	2.28626	0.963443	0.0986491	1.63146	1.09395	1.21476	2.14469	1.48395	2.03208	1.2999	1.03837	1.62497	0.668114	2.02051	2.11887	1.48124	1.26007
Misin01G225500	0.626004	0.281539	0.544335	1.41883	5.19006	1.42077	11.3966	2.63849	0.355707	2.64664	3.39536	2.97359	3.30184	3.68299	6.9983	33.1738	0.692659	5.38498	5.47514	18.3239	1.16513	2.92179	27.8912
Misin01G226100	2.59675	0.222241	0.504138	0.548107	0.556419	0.543092	0.450976	0.267599	0.386816	0.342048	0.726688	0.672038	1.04427	0.281704	1.18582	1.12778	0.756284	1.87759	0.557476	1.07488	1.52938	0.26301	0.72801
Misin01G226200	1.49342	0.608645	1.51766	1.45845	1.04167	1.5688	1.50236	1.18526	1.27026	1.01435	1.34399	1.62887	0.934252	1.38047	1.11736	0.778268	1.48723	1.02387	1.31928	1.20876	0.917322	1.36381	1.42721
Misin01G226600	3.17031	4.55446	4.15355	4.02562	4.71723	3.82275	4.72364	1.9141	4.18617	4.81842	3.8425	4.4375	4.76964	3.81789	2.42559	3.18605	7.21359	5.17383	2.73291	2.73915	7.34941	3.92306	5.40883
Misin01G226800	1.66603	1.69589	1.86367	1.593	1.14132	1.23932	1.72023	1.09599	1.6418	1.15377	1.25503	1.76819	1.03815	0.890135	1.23697	1.27296	1.74073	1.215	1.3184	1.4354	1.20553	1.00006	1.50521
Misin01G227600	0.882272	1.47415	0.811045	1.14324	1.03059	0.942337	0.846974	0.831106	1.11048	1.08882	1.13334	0.80939	0.843514	0.795446	0.682126	2.46066	0.85154	1.02442	0.945133	0.702919	1.36906	0.9013	0.738116
Misin01G227800	0.657839	0.602537	0.558873	0.51447	0.61606	0.692255	0.494633	0.881056	0.694372	0.653111	0.826049	0.501479	0.832389	0.606411	0.526704	0.778963	0.695689	0.88256	0.64935	0.440309	0.712868	0.596512	0.592508
Misin01G228000	0.971438	0.781095	0.915016	0.792434	0.930146	1.11984	0.984334	1.09111	0.975847	0.892611	1.25066	0.937847	1.00886	1.15587	1.13411	0.725155	1.0871	1.2309	1.18371	1.0123	1.09679	1.07137	1.00024
Misin01G228100	1.49002	1.81228	1.66909	1.86316	1.6531	1.42305	1.61722	1.69264	1.81694	1.59519	1.35075	1.40885	1.71261	1.42835	1.67983	1.42688	1.45006	1.66149	1.41107	1.53993	1.77754	1.3709	1.50985
Misin01G228600	1.93951	1.27257	1.76472	2.31605	1.48331	1.65819	2.16151	1.83251	2.28286	1.53058	1.72924	2.10411	1.08339	1.88903	2.20883	1.26382	1.72993	1.46952	1.73878	2.46923	1.38528	1.85159	2.13752
Misin01G228700	0.46918	0.885432	0.545756	0.640171	0.779635	0.491846	0.726025	0.884804	0.647609	0.952594	0.652405	0.695325	0.629233	0.467762	0.591347	0.895573	0.469441	0.803403	0.511163	0.600929	0.686065	0.585995	0.675253
Misin01G228800	1.15967	1.31847	0.987221	1.0101	1.17077	1.09193	0.974724	1.22815	1.24116	1.27875	1.02967	0.936197	1.02173	1.03044	0.943017	1.34018	1.1549	1.05339	1.00168	0.996976	1.15138	1.01633	0.914742
Misin01G229000	0.959337	1.13233	1.27548	1.05905	1.24018	1.31155	1.21423	1.32158	0.68053	0.969105	1.83418	1.43923	0.579993	1.30115	1.24254	1.27636	1.02651	0.910927	1.90227	1.42069	1.15698	1.75765	1.5372
Misin01G229100	0.784918	1.03843	0.668433	1.47691	1.27664	1.02461	2.07646	1.00431	0.87939	1.14474	0.954149	1.34981	1.16561	0.961229	1.75445	0.818665	0.912404	1.28568	1.11365	1.58162	1.07828	0.958485	1.92272
Misin01G229200	0.788339	0.51878	1.94055	1.74387	0.547953	1.51402	0.929298	0.826223	1.57885	0.569793	1.70706	1.21553	0.50104	1.30989	1.07139	0.610586	0.956475	0.465325	1.51647	1.27408	0.724787	1.96346	2.19299
Misin01G229400	0.440329	0.689151	0.729019	0.934696	0.278849	0.538111	0.737359	1.16003	0.757418	0.548519	0.688889	0.775457	0.374945	0.734775	0.624879	0.315222	0.574536	0.285666	0.766053	0.981612	0.39604	0.536402	0.714805
Misin01G229500	3.87215	2.12911	3.02533	1.62843	2.08615	2.26005	1.27053	1.53386	1.71431	2.23381	1.54178	1.30337	2.18091	1.71565	1.42363	3.19409	2.09569	1.86268	1.28995	1.30308	2.57821	1.62565	1.11573
Misin01G229800	0.778022	1.11323	0.756438	1.44194	1.3332	0.878015	1.35085	1.03881	1.25836	0.699017	0.810779	1.33221	0.842862	0.870386	1.20422	1.11375	0.795505	1.01718	1.13051	1.4015	0.763286	1.05495	1.46336
Misin01G229900	1.96931	1.77992	2.05781	1.43753	2.29007	2.58182	2.06089	2.37566	3.21796	1.82485	1.80713	1.70849	2.95866	2.04523	2.10479	1.17665	2.50489	3.58328	1.82977	2.56261	2.75523	2.40343	2.54595
Misin01G230000	1.13312	0.517113	0.929012	0.636384	1.10146	1.146	0.931576	1.33604	0.91371	0.749699	1.12118	1.02103	0.985072	1.4682	1.24722	0.555338	1.21453	0.994235	1.26833	1.37946	0.911575	1.46912	1.29956
Misin01G230100	0.743833	0.333938	0.448855	0.371332	0.335561	0.326418	0.479438	0.520815	0.492571	0.170186	0.458279	0.312739	0.272048	0.558192	0.39651	NA	0.582925	0.272003	0.512749	0.375092	0.67155	0.501982	0.708797
Misin01G230600	1.35956	2.85672	1.14819	1.24574	1.57336	1.01692	1.17782	1.7163	1.00643	1.04346	0.951722	1.01631	1.64085	1.13313	1.16125	0.795863	1.04714	1.65887	0.975637	1.17273	1.75798	1.47226	1.20577
Misin01G230900	0.168405	NA	0.468411	0.908156	NA	0.434348	0.741322	1.02341	0.51297	NA	0.519774	0.757389	NA	0.375368	0.29425	0.937669	0.396875	NA	0.380093	1.12233	NA	0.357091	0.443079
Misin01G231800	0.97506	1.16501	1.17117	1.36117	1.05812	0.996816	1.08419	1.48978	1.10063	1.26992	1.09905	1.17436	1.09473	1.02527	1.05091	1.03059	1.20578	1.04738	1.20686	1.14036	1.35691	1.01261	1.28241
Misin01G187200	1.44937	3.50406	1.20618	1.5552	2.1806	1.26716	1.62639	0.813908	1.85869	2.1807	1.19075	1.56611	2.27567	1.32005	1.61743	3.54845	1.22151	2.03702	1.17348	1.50061	2.30156	1.2821	1.2869
Misin01G232700	1.37875	1.06416	1.63358	0.969146	0.958245	1.20063	1.48128	0.736252	1.2963	1.23322	1.02995	0.839502	1.05649	1.12875	1.12798	1.18414	1.22848	0.82346	1.14244	0.987495	0.946928	1.24754	0.716351
Misin01G233400	3.65377	6.11106	3.95302	3.43771	3.05919	4.44896	2.15759	5.77594	2.30505	4.28696	3.48455	2.65685	2.96249	3.80568	1.75433	16.4835	4.5294	2.97982	4.10991	2.15906	3.51328	4.28574	4.02167
Misin01G233200	2.48149	1.16042	1.76207	1.42576	1.71388	2.13063	1.25596	1.31797	1.53824	1.39141	1.40628	1.70588	1.3818	3.23131	1.47994	1.5694	2.11147	1.47993	2.26083	1.75486	1.80345	4.36355	1.55076
Misin01G234400	2.42256	1.8748	1.91377	1.76173	1.45289	2.07526	1.69666	1.73245	2.00531	1.4865	1.82644	1.73656	1.66219	1.93772	1.72296	1.3358	2.33384	1.51359	1.92299	1.6842	1.68384	1.80479	1.62474
Misin01G235900	0.355222	0.305884	0.216767	0.226011	0.376381	0.289185	0.242082	0.411497	0.266467	0.36965	0.27819	0.250151	0.371344	0.326262	0.277007	0.304761	0.333254	0.608402	0.266892	0.262053	0.379932	0.225113	0.248748
Misin01G235800	1.19696	0.753089	1.25567	0.923871	0.785192	0.965327	0.847301	0.898877	1.12358	0.727005	1.08949	1.02229	0.740852	0.949609	0.933513	0.628348	1.27292	0.726042	1.00055	0.97791	0.709171	0.964088	0.851214
Misin01G236000	0.189288	2.19103	0.677147	3.08487	1.60661	1.13913	2.10075	0.853392	0.473489	1.84584	1.11574	1.59581	4.33213	1.91862	3.3414	1.4833	0.256972	2.67245	2.35433	2.62761	1.07104	0.605258	1.44265
Misin01G249200	0.709523	0.56764	0.678448	0.648305	0.64193	0.737473	0.61059	0.754804	0.764474	0.721959	0.81372	0.66956	0.77454	0.806964	0.774011	0.458063	0.812364	0.982518	0.74908	0.727198	0.776409	0.723583	0.754469
Misin01G249000	0.924793	2.07327	1.95771	3.77044	3.13047	2.91165	2.535	2.47642	4.17753	4.19607	3.52857	2.22712	4.25413	2.71323	1.9559	3.71314	2.39413	2.80674	4.17327	1.65238	2.26354	2.64442	2.22952
Misin01G248200	1.16748	1.39248	1.51235	1.25558	1.19647	1.5109	1.55913	1.03459	1.42539	1.06983	0.979804	1.4716	0.975396	1.29788	1.33278	1.07179	1.05701	0.788098	1.27786	1.18235	1.04784	1.23651	1.03437
Misin01G247500	0.786161	1.45947	1.20882	1.45812	1.79547	1.07162	1.19529	1.73932	1.26459	2.17712	1.04462	1.35987	1.07404	1.01032	1.11198	2.42213	1.02131	0.892814	1.06812	1.1724	1.95835	0.977183	1.31096
Misin01G236900	1.16281	1.1006	1.00687	1.09849	1.05373	1.00428	1.03193	1.33988	1.20951	1.2033	1.22323	1.03338	1.13147	1.01317	1.06918	1.19646	1.20222	1.21927	0.926252	1.006	1.14739	1.03879	0.966188
Misin01G237900	0.818009	0.911633	0.93581	1.34424	1.27377	0.973672	1.31314	1.2382	1.11606	0.647744	1.04812	0.821907	4.07174	1.01138	1.17158	0.845937	0.799373	1.00791	0.905281	1.11362	1.15942	1.04318	1.12754
Misin01G238000	3.71321	1.46232	2.6595	2.79472	4.25532	2.35621	3.81843	4.97952	2.48053	5.67439	2.54099	4.08085	3.84913	2.34879	4.94	2.72314	2.11692	9.09272	2.27635	4.73357	1.53727	2.3293	2.32051
Misin01G239200	0.988426	0.820086	1.08807	0.933535	1.15741	1.35884	1.23382	1.0778	1.23571	1.17713	1.37995	1.14447	1.51785	1.78885	1.41438	1.24736	1.0674	1.19865	1.52539	1.43169	0.963705	1.55924	1.45242
Misin01G238300	0.869363	1.22779	2.44221	5.73479	1.28204	2.10058	2.5938	2.38868	1.73754	NA	2.02095	1.12937	2.28977	1.76856	2.77589	0.517509	1.29683	0.607077	1.78167	3.41726	NA	1.45088	4.17532
Misin01G240600	0.44693	0.387396	0.57139	0.347189	0.40225	0.485896	0.373078	0.499221	0.578454	0.37348	0.510807	0.37217	0.329232	0.452443	0.444792	0.279217	0.472225	0.366976	0.414679	0.432021	0.449631	0.401076	0.492413
Misin01G240800	0.32782	0.70733	0.722136	0.440349	0.837879	0.554454	0.550312	0.595008	0.528525	NA	0.633854	0.968859	0.492006	0.444656	0.713047	1.70869	0.575998	1.50754	0.647484	0.494272	NA	0.515928	0.679172
Misin01G241300	1.3532	0.99938	1.05031	0.954024	0.867788	0.745464	0.661675	1.3768	0.954985	1.4919	1.49159	0.924037	1.02277	0.862643	0.702331	1.02222	1.26622	1.27761	0.791143	0.818653	1.22342	1.10352	0.904243
Misin01G253700	1.53956	2.60603	1.51341	1.8267	1.48374	1.31352	1.23163	1.45183	1.30042	1.88529	1.05021	1.44972	1.46618	1.23117	1.13719	3.06807	1.10837	1.32688	1.12013	1.05415	1.3095	1.13654	1.01237
Misin01G253800	0.885674	1.20653	0.941607	0.822671	0.743291	0.815087	0.808677	0.811808	0.721176	0.995156	0.986281	0.681894	0.755872	0.849499	0.598515	1.13821	0.933108	0.89762	0.793563	0.652878	0.705085	0.856306	0.730009
Misin01G256800	0.739128	0.655903	0.754616	0.717826	0.660045	0.752422	0.746719	0.737431	0.745698	0.723858	0.830822	0.767625	0.669139	0.829246	0.74362	0.527411	0.694761	0.786625	0.774903	0.734378	0.629252	0.714396	0.772464
Misin01G258700	6.44851	0.331856	1.16297	6.45202	0.13083	1.12911	0.643935	4.61971	4.69262	0.138536	1.54336	3.22593	0.117399	2.02595	1.03535	0.0305414	1.47034	0.0500474	0.956706	0.668292	0.0367953	1.06701	0.996028
Misin01G262000	1.72179	2.20759	1.15843	0.359896	3.22779	0.697101	0.531445	0.935252	0.798631	3.69095	1.22912	0.439834	4.36759	1.03106	0.867023	4.36532	1.05061	3.57977	1.10766	0.460658	4.78071	1.17667	0.461873
Misin01G261700	2.10428	1.66013	2.42954	1.84711	1.84262	2.28649	2.04397	1.39313	1.95365	1.64761	1.77371	2.23041	1.72379	2.19733	2.29159	2.00801	1.91959	1.60962	2.26965	2.32831	1.92388	2.25849	2.32737
Misin01G261600	2.94862	0.923294	3.80282	1.45135	1.33127	4.51994	2.38592	1.6185	5.74504	1.08641	3.0722	2.01312	1.83257	4.44649	2.87248	0.893499	3.93377	1.99675	4.03641	2.47166	2.29431	4.25374	3.40967
Misin01G260600	0.97967	2.49533	1.2072	1.91474	1.8314	1.1287	1.80481	1.47054	1.43704	1.79815	0.900525	2.04293	1.35785	0.887066	1.27295	2.57256	1.01765	1.4408	0.794783	1.38045	1.66399	0.867569	1.30288
Misin01G260500	0.196962	0.58823	0.0601412	0.185167	0.285514	0.14775	0.091385	0.80552	0.0786791	0.396749	0.087289	0.123968	0.518412	0.0524669	0.15638	0.186827	0.191137	0.425434	0.0727259	0.135434	0.504137	0.0625034	0.307253
Misin01G260400	0.70751	0.467956	0.6642	0.584187	0.606055	0.72728	0.548268	0.612661	0.782837	0.625242	0.783785	0.685374	0.667944	0.631223	0.721516	0.451652	0.76773	0.64606	0.675604	0.636536	0.706867	0.636684	0.635896
Misin01G264200	0.712242	1.02743	0.791381	0.952474	1.76812	1.5639	0.99983	1.25426	1.35595	1.32501	1.10966	0.895314	1.63728	1.00935	0.924517	1.73336	1.67414	1.48315	1.46812	1.0279	2.26839	0.914107	1.20001
Misin01G264400	0.768136	0.579504	0.733415	0.680334	0.564779	0.760336	0.734474	0.627358	0.531458	0.575532	0.679948	0.79286	0.611747	0.759569	0.828005	0.582072	0.748398	0.585189	0.692641	0.775551	0.592973	0.749089	0.777127
Misin01G264500	0.70467	0.880936	0.728361	0.719322	0.831347	0.693486	0.711121	0.811525	0.66974	0.825378	0.630731	0.690765	0.727196	0.644896	0.657586	0.962885	0.725821	0.755188	0.673549	0.712367	0.684703	0.692727	0.680839
Misin01G264600	0.591802	0.331884	0.59854	0.279326	0.330399	0.539211	0.426687	0.331044	1.05206	0.342594	0.675182	0.421087	0.40681	0.499931	0.344009	0.300969	0.489219	0.438598	0.595085	0.409652	0.310917	0.928705	0.594249
Misin01G264700	0.775822	0.635406	0.68934	0.648335	0.72595	0.833989	0.794591	0.73546	0.755994	0.78748	0.768938	0.774166	0.874534	0.821631	0.960198	0.607441	0.824055	0.79079	0.812606	0.919615	0.828724	0.949984	0.853277
Misin01G264800	1.57946	2.50959	1.76596	1.08672	1.43977	1.72855	1.48383	3.23708	2.78426	0.938023	2.46199	1.42309	0.879846	1.67366	1.65584	0.578009	1.70878	1.16238	2.02793	1.2724	0.917548	2.11788	1.41486
Misin01G264900	3.15525	1.79961	2.84553	1.56574	2.67177	3.37846	2.61805	1.88906	2.71839	2.08135	2.9928	2.17386	2.55605	3.05918	2.53362	2.80843	3.0536	2.62741	3.00797	2.3521	3.06637	3.46646	2.42835
Misin01G264000	1.64125	1.36803	1.73138	1.40803	1.3821	1.68602	1.09938	1.32497	1.44622	1.42162	1.74832	1.18261	1.44831	1.55933	1.17699	1.47707	1.76552	1.6516	1.4093	1.134	1.66155	1.5193	1.31947
Misin01G262200	0.389059	0.368896	0.344979	0.415979	0.283272	0.342169	0.355896	0.322659	0.350357	0.333284	0.371485	0.377083	0.276141	0.378534	0.384812	0.320889	0.354472	0.300412	0.361045	0.393083	0.265804	0.365102	0.374406
Misin01G262100	0.239931	1.32741	0.656119	1.14075	0.845671	0.506007	0.777419	0.6785	1.50215	1.36296	0.974608	0.926207	0.80388	0.683124	0.807214	2.70677	0.323117	0.700708	0.914136	0.960505	0.466942	0.993173	0.942519
Misin01G262500	3.4112	2.23558	2.07173	1.31064	1.88805	1.95153	1.21319	1.69251	0.776481	1.37057	1.53718	1.29587	1.71347	1.589	1.51311	0.679438	2.7368	1.67686	1.6456	1.41094	1.77524	1.49762	1.31645
Misin01G262800	3.08043	2.32916	4.09378	2.99639	3.68084	3.40626	2.85219	2.94683	NA	2.95616	1.58887	3.55335	2.44266	1.46335	2.60033	2.81999	3.53287	3.28984	2.2476	2.56361	3.33852	1.8347	2.71882
Misin01G262900	1.07583	0.976468	1.11515	1.01034	1.01409	1.16766	1.10306	1.02087	1.00736	0.965069	1.15216	1.03078	0.954289	0.988484	1.04098	1.07249	1.10206	1.08148	1.03447	1.04505	1.09791	1.10502	1.13624
Misin01G263400	2.60514	2.23669	2.56701	2.31693	1.71407	1.91909	1.79428	1.83275	2.06425	1.96357	2.318	1.89235	2.02197	1.77416	1.69831	3.03762	2.63482	2.05264	2.23362	1.75203	2.50629	2.12577	1.83645
Misin01G263600	0.886494	1.07691	0.758744	0.903745	0.971178	0.643705	0.885044	0.797124	0.808636	1.04488	0.709369	0.785352	1.19175	0.741543	1.01512	1.07745	0.751791	1.36642	0.646007	0.944089	1.19133	0.728865	0.898391
Misin01G265200	0.478016	0.423127	0.545155	0.558884	0.719027	0.343884	0.656755	0.425996	0.439507	0.570193	0.768157	0.665909	0.831908	0.890272	0.759676	0.351749	0.381138	1.05933	0.386847	1.13255	0.767196	0.662007	0.831607
Misin01G265900	2.02154	1.26872	1.68542	1.51197	3.08041	2.56922	4.94541	1.09734	4.92004	6.95804	4.37698	4.41256	27.0479	2.90295	7.76539	1.64676	1.08082	15.5022	2.7618	6.19106	18.1832	1.63708	4.14688
Misin01G266200	0.618778	0.669334	0.493588	1.29661	0.726229	0.720123	1.51633	1.36011	2.21589	1.33771	0.875229	0.585027	0.902788	0.660962	1.09211	NA	0.510158	1.27525	0.727166	0.88643	0.715342	0.47225	0.651871
Misin01G267500	2.09292	1.69578	1.06057	0.76251	1.99606	1.33321	0.984209	1.14669	0.985052	2.83545	1.14034	0.866379	1.11192	1.07571	0.89099	0.906239	1.07968	1.62943	1.17182	0.830998	1.7356	1.18369	0.805671
Misin01G267400	1.36538	1.26533	1.15888	1.02003	1.38593	1.36346	1.07413	1.36093	1.12406	1.39684	1.25933	1.2956	1.20887	1.2845	1.22596	1.38168	1.32865	1.49388	1.337	1.33008	1.45371	1.28057	1.35124
Misin01G267200	4.94687	1.13761	2.9697	0.879142	4.77406	6.33566	4.21692	0.740389	1.70068	3.04909	2.04106	2.74734	7.11908	3.3218	4.29704	3.15912	5.65641	5.45761	5.99398	2.42636	6.50896	2.78469	3.11442
Misin01G268300	0.323288	1.16434	0.372412	1.43539	0.24898	0.214879	0.333118	0.781534	0.3432	0.459079	0.396774	0.283354	0.331045	0.277091	0.300077	0.57562	0.235056	0.555449	0.260042	0.394624	0.364244	0.119534	0.571903
Misin01G268200	1.02149	0.30665	0.802161	0.706036	0.355076	0.864304	0.466852	0.836951	0.551967	0.68159	1.02667	0.680382	1.14695	0.93078	0.739571	0.657542	0.959469	0.826096	1.05449	0.722224	0.825044	0.91667	0.766504
Misin01G268100	0.876932	0.802682	0.95769	1.10032	0.987007	1.15327	1.2331	0.958408	1.02599	0.976519	1.03592	1.05007	1.22815	1.21057	1.29504	0.683704	0.946063	0.899494	1.26752	1.3721	0.945302	1.10063	1.06285
Misin01G268000	1.24591	1.19965	0.565434	0.397829	0.190414	0.424108	0.230084	0.766812	0.27802	0.37018	0.449217	0.248419	0.274781	0.20822	0.175567	0.595394	0.543863	0.396986	0.263705	0.189016	0.310544	0.277071	0.201064
Misin01G272600	0.723295	0.750307	0.819575	0.60244	1.92566	1.04968	0.957462	2.80047	1.02258	1.80321	1.25275	0.91151	1.93632	1.20349	1.30284	1.90184	0.911287	1.51654	1.30168	1.19199	2.4222	1.47998	1.19774
Misin01G266600	0.483658	0.422773	0.54204	0.417355	0.296761	0.558846	0.432227	0.30573	0.507345	0.352654	0.643848	0.369586	0.368639	0.723498	0.449816	0.342229	0.488901	0.344342	0.628223	0.458041	0.28929	0.576484	0.450723
Misin01G270000	3.75003	3.42245	1.76217	2.16097	1.85369	0.618933	1.13543	1.17695	1.15469	1.99479	1.03017	1.62251	1.60803	0.863979	1.42387	2.67646	1.03595	1.58384	0.604403	1.245	1.40576	0.999399	0.771587
Misin01G270200	1.64457	1.07223	1.44381	1.31094	1.5405	2.12314	1.5786	1.43032	1.13308	1.49505	1.83718	1.7655	1.84242	3.03141	2.34896	1.29752	1.92091	1.61415	2.60804	1.89834	1.76218	2.5907	2.12685
Misin01G271700	0.570004	0.391936	0.610532	0.435643	0.337733	0.629739	0.517119	0.499173	0.472441	0.385326	0.70308	0.468481	0.424103	0.627308	0.457571	0.285237	0.571339	0.369173	0.556542	0.50039	0.464702	0.593808	0.443788
Misin01G273800	1.07653	0.903464	0.945781	0.920178	1.00605	1.01651	0.916544	1.11982	1.07336	1.11925	1.06647	0.936087	1.07303	0.987367	0.863654	0.873586	1.06584	1.10804	0.925775	0.870751	1.05473	0.972417	0.92196
Misin01G274000	1.17769	1.51804	1.928	1.61698	1.19844	1.62043	1.34302	1.79122	2.14026	1.33967	1.814	1.60851	0.891784	1.60102	1.4501	0.99166	1.65345	1.12283	1.60837	1.8007	1.08963	1.84087	1.52242
Misin01G274100	1.88087	2.23164	1.9098	2.07836	2.54578	1.76645	1.95754	1.63882	1.58924	2.2635	1.60578	1.88135	1.95872	1.57681	1.85556	2.74409	1.82681	2.18733	1.49442	1.68687	1.65623	1.57191	1.52786
Misin01G273400	5.90238	2.06152	3.17995	1.12207	0.884535	2.04547	1.57824	0.336278	0.781547	0.954527	2.21904	2.0682	4.00525	2.56545	1.22041	0.639841	2.14294	1.10907	1.14291	1.87193	0.822564	1.56358	0.641215
Misin01G273300	2.20179	4.04317	1.51573	1.79781	1.61406	1.29545	1.27316	0.705423	1.29317	2.38948	1.3782	1.47179	1.96302	1.35206	1.30783	1.54753	1.85093	1.90774	1.2024	1.24855	1.56487	1.09319	1.28516
Misin01G273200	1.74251	1.73024	1.71202	1.27817	1.30429	1.14422	1.15492	1.95652	0.903106	1.66162	1.49415	1.24057	1.21631	1.15336	1.10173	1.32731	1.63429	1.1403	1.33733	1.25613	1.19055	0.943731	1.09431
Misin01G275100	0.592353	0.517779	0.595097	0.547913	0.532687	0.724838	0.676513	0.498618	0.714063	0.524446	0.696324	0.61345	0.559419	0.739938	0.699183	0.506769	0.625014	0.54917	0.822872	0.696588	0.53503	0.738516	0.616643
Misin01G274600	9.80265	0.56723	2.40038	5.28433	0.470099	3.19774	2.74728	0.150336	1.66371	0.546579	3.01524	3.66945	0.359092	2.32283	1.89134	0.219338	6.46583	0.310447	1.67316	2.15593	0.911674	1.96037	1.10423
Misin01G275600	0.810052	0.51757	0.866136	0.933278	0.793445	0.846611	1.01394	1.02093	1.15202	0.712133	0.977353	1.05764	0.969167	0.993605	1.19924	0.651022	0.883301	0.95438	1.20983	1.37676	0.817878	1.14385	1.31083
Misin01G275700	1.17909	1.43603	1.07203	1.35959	1.90916	1.38677	0.949003	1.27031	2.18934	2.35315	0.89326	1.10952	1.32994	1.22046	1.18366	1.21245	0.608155	1.50556	1.0388	1.18772	1.50755	1.24097	0.933887
Misin01G275800	0.589147	1.74268	1.12336	1.64751	1.57463	0.585194	1.39604	1.12807	1.04853	1.70305	0.887958	1.3185	1.71786	0.692621	1.6109	1.81496	0.822943	1.75921	0.790953	2.00961	1.91587	0.59734	1.57858
Misin01G276400	0.941217	1.00664	0.797121	0.780306	1.21768	0.730766	0.864899	1.16766	1.21142	1.22332	0.760701	0.860962	1.04856	0.713048	0.88737	1.11598	0.693946	1.04637	0.777349	0.774818	1.18771	0.774913	0.858377
Misin01G276600	0.114817	0.466714	0.37433	0.542009	0.75137	0.662118	0.341506	1.59191	2.58854	0.504507	0.393283	0.198606	0.566302	0.350844	0.390936	0.738384	1.31316	0.480677	1.90906	0.441432	0.591577	0.637493	0.496667
Misin01G277400	0.697234	0.983391	0.784078	0.719048	1.34532	0.872593	1.04475	1.47451	1.13601	1.12136	0.700195	0.926993	1.33868	0.942976	1.10532	1.1067	0.646103	1.32926	1.02063	0.97419	1.24534	1.08166	1.15456
Misin01G277000	1.09614	0.98437	1.20357	0.798558	0.742674	1.16425	0.833873	0.948792	1.32045	1.06917	1.57694	0.921868	1.10626	1.6198	1.16216	0.784632	1.44645	0.910003	1.37974	1.23738	1.05674	1.58724	1.16756
Misin01G276900	1.58538	1.54393	1.48695	1.2762	2.62561	1.49165	1.68623	1.82468	1.55907	1.69084	1.43412	0.978788	2.08282	1.64099	1.60715	1.85186	1.56332	2.36107	1.67528	1.22453	2.14984	1.89753	1.43056
Misin01G276800	1.12671	0.598715	1.11393	0.821688	0.797999	1.07063	0.760799	0.953315	1.49484	0.78204	1.08049	0.700138	1.00546	0.892804	0.701605	0.689411	1.07192	1.11043	1.13438	0.661235	1.14777	0.981385	0.781731
Misin01G278000	0.865459	0.612074	1.0163	0.938953	0.614505	0.748396	0.919758	0.76207	1.27776	0.558552	0.963355	1.03621	0.921161	0.956795	1.00901	0.331168	0.901733	1.00606	0.960901	1.10963	0.83815	1.08545	1.06175
Misin01G277900	0.709046	0.962184	0.843989	0.740926	0.559101	0.762339	0.582794	0.843959	1.8253	0.383939	0.776323	0.799089	0.417177	0.806311	0.701737	0.354711	0.715422	0.468154	0.809718	0.737078	0.973233	0.834661	0.64238
Misin01G280700	3.70182	1.69412	3.66805	2.32773	2.59403	4.38138	4.00518	2.29411	2.72447	1.55494	3.05952	3.49948	3.67434	4.86401	3.76006	1.61762	4.20276	2.14558	4.06631	3.87768	2.43936	4.32118	2.74859
Misin01G281000	0.798536	0.826464	0.943872	0.93782	0.918193	0.810012	0.815225	1.03666	0.985546	0.838951	0.999613	0.895351	0.827364	0.809353	0.794064	0.774667	0.883798	0.915696	0.81338	0.847243	0.938036	0.837008	0.86711
Misin01G281100	0.731888	0.852789	0.83416	0.803965	0.837617	0.931982	0.84648	0.853498	0.924189	0.827297	0.77875	0.809103	0.775101	0.800451	0.819714	0.93428	0.82056	0.80609	0.860556	0.794812	0.812304	0.840563	0.791425
Misin01G281400	2.55923	0.251319	3.74115	4.26781	1.50039	2.36789	1.47852	2.40236	9.62094	1.28186	7.52836	2.24332	1.77255	2.4934	1.85697	0.242482	1.27176	2.30319	2.14428	2.69901	3.45659	2.67498	2.90802
Misin01G281700	0.772276	0.917611	0.684299	0.872463	0.801845	0.637445	0.807536	0.760737	0.81147	0.74567	0.943826	0.794737	0.8268	0.898621	0.888422	1.11963	0.630196	0.729911	0.740195	0.952105	0.807777	1.16143	1.07595
Misin01G282000	0.363318	0.590436	0.459406	0.658101	0.197851	0.251568	0.345277	0.354462	0.393884	0.352454	0.395174	0.364836	0.334706	0.317729	0.45982	0.501985	0.356816	0.231524	0.336162	0.446173	0.213137	0.270488	0.461567
Misin01G282200	2.21741	2.06942	1.91282	1.93163	1.47778	1.48467	1.42091	1.53372	1.65393	2.07905	1.32353	1.58962	1.47363	1.2897	1.3396	2.87248	1.87193	1.33515	1.12043	1.17952	1.50849	1.17263	1.2574
Misin01G282800	1.29612	1.008	1.33581	1.47696	3.09683	1.65758	1.03261	3.77998	1.99143	2.48376	0.991578	1.82826	2.95363	0.919418	1.1346	2.45875	1.06614	1.98985	1.11533	0.73451	2.8287	1.59599	0.97506
Misin01G282900	1.0049	0.818492	1.07221	0.719863	1.25375	1.15431	1.1822	1.11955	0.94605	1.05858	1.11845	1.14817	1.1724	1.17005	1.24202	0.894894	1.09656	1.15888	1.143	1.22816	1.14202	1.12011	1.16561
Misin01G283500	2.03527	1.50105	1.57773	2.3398	1.8558	1.53524	1.26754	2.86666	2.2199	1.18149	1.33535	1.4567	2.13118	1.28292	1.19561	1.20825	1.97885	2.45302	1.02237	0.891419	1.24589	1.24201	0.960314
Misin01G283400	1.10796	0.972701	1.01296	0.994084	0.86634	1.0149	0.964462	0.86768	0.913714	0.774642	0.890845	0.897094	0.8996	0.996654	0.960583	0.786208	0.985915	0.932941	1.04237	0.981121	0.834345	0.943662	1.14327
Misin01G283300	2.58591	1.12246	1.54923	1.19845	1.07765	2.55481	1.39387	1.093	1.192	1.11094	0.630177	1.53062	1.98469	0.770445	1.66822	1.09952	0.650035	1.65225	0.620955	2.03577	1.12923	0.434974	1.274
Misin01G284300	0.689179	1.84087	1.71429	1.12534	3.38679	1.64623	1.77395	1.68543	1.36743	2.28447	1.37329	1.47498	1.69896	1.61853	1.46306	1.61956	1.07619	1.61991	1.96726	1.51171	3.62406	1.88937	1.8535
Misin01G284000	2.11704	3.66952	12.1489	7.12497	5.05839	3.24573	8.52279	6.16378	12.0927	3.65879	4.14427	9.9623	3.61055	3.5226	9.00804	0.12202	18.0718	2.37619	3.12953	6.20794	1.81276	4.03002	4.61856
Misin01G283900	1.28724	3.06224	7.74298	3.19703	10.9662	5.0863	10.2965	5.49237	9.48958	3.54751	5.91425	10.3891	4.86416	3.6739	10.9869	NA	3.35388	1.55049	5.84818	10.4918	1.48383	5.13009	3.93238
Misin01G284600	0.758244	NA	3.37122	0.398741	4.2311	4.43174	8.3618	0.534149	2.08353	1.99916	3.60495	2.47457	1.50003	3.52053	5.40764	0.707119	2.20396	NA	5.90525	7.97607	0.673933	5.53223	6.72533
Misin01G284500	1.58211	0.753325	3.67849	1.51785	1.23724	1.91783	3.28629	2.32943	0.653665	0.748105	2.53335	2.44312	1.16036	2.1188	2.34029	2.9187	1.79925	1.09154	1.34196	1.3067	2.5597	1.52721	1.25037
Misin01G284400	0.426965	0.571947	0.582409	0.681181	0.666352	0.834058	0.680447	0.885969	0.593578	0.668504	0.721786	0.682965	0.641719	0.738503	0.744656	0.476229	0.813488	0.663999	0.841895	0.711513	0.726715	0.725287	0.670538
Misin01G285000	0.658382	1.23528	0.894823	2.19131	0.877922	0.672881	0.971787	0.930473	1.01681	0.954309	0.818786	1.29492	1.20545	0.664138	1.08357	1.50207	0.724395	1.05071	0.848375	1.18531	1.21285	0.792657	1.31244
Misin01G285400	0.196275	0.702612	0.625579	0.704475	2.12523	1.14136	2.59567	0.897664	0.851534	1.50732	1.88557	1.79906	1.85922	2.7487	3.11457	1.20699	0.821626	2.10647	1.26746	5.49507	3.85396	3.67652	4.78979
Misin01G286000	5.0142	2.09712	3.08462	0.809775	1.31465	1.68179	0.887069	1.29168	1.15796	1.6128	2.12292	0.947338	1.04467	1.68569	0.935273	1.26904	2.87704	1.13317	1.32489	0.808131	1.41468	1.23165	0.572691
Misin01G286200	0.502797	0.888626	0.474707	0.64649	0.616211	0.24225	0.568766	0.651782	0.297119	0.556906	0.30416	0.519828	0.608543	0.345306	0.748222	0.584474	0.337712	0.539729	0.252519	0.658243	0.517081	0.286712	0.425203
Misin01G286300	0.612588	0.538836	0.518159	0.522991	0.430373	0.458384	0.449258	0.567671	0.652992	0.531298	0.543796	0.504489	0.436786	0.525504	0.449899	0.738434	0.548334	0.443343	0.478819	0.453011	0.368031	0.596029	0.455992
Misin01G286400	1.63993	0.593393	1.38277	1.14495	0.64492	1.28992	1.13972	0.643967	1.23751	0.520019	1.18982	1.32944	0.61883	0.960697	1.22202	0.676739	1.5027	0.537417	0.905444	1.3002	1.0988	1.36384	1.2151
Misin01G286700	1.17511	1.375	0.863914	2.68909	1.21967	0.81084	0.699649	1.2663	2.67388	1.1857	0.628022	0.382007	1.51144	0.808231	0.553628	1.56131	1.18193	1.50163	0.648689	0.394621	1.32682	0.929052	0.345275
Misin01G286800	1.16358	1.24844	1.11071	1.35911	1.02069	1.17345	1.24005	1.08226	1.22605	0.963395	1.01824	1.36995	0.939081	1.18025	1.25894	1.4113	0.965806	0.829417	1.11724	1.333	0.921167	1.02585	1.21441
Misin01G286900	5.26354	NA	3.45556	2.08373	NA	2.58395	2.93745	NA	3.75366	NA	3.47525	1.70607	NA	3.08216	1.99354	NA	2.64881	0.718243	1.86104	4.30674	NA	3.1826	1.87097
Misin01G287600	1.51006	1.53423	1.96596	1.56803	0.832721	1.34425	1.09232	1.33747	1.90551	0.947634	2.10231	1.13836	1.01251	2.22165	1.70712	1.17815	1.44811	1.11053	1.59617	1.66313	0.98628	2.62574	2.09443
Misin01G288400	1.00349	0.933166	1.02425	1.10889	0.747089	0.921825	0.928894	1.51951	0.736585	1.11266	0.979308	0.96188	1.16809	0.855508	0.868061	0.809725	0.927472	1.33229	0.866114	0.861635	1.36428	0.907453	0.911856
Misin01G288500	1.01269	0.89716	1.11294	1.13724	1.02778	1.08119	0.894902	0.991608	1.1288	1.02116	1.14949	1.03833	1.21642	1.24365	1.17184	0.956834	0.965308	1.31946	1.42857	1.19304	1.0415	1.26534	1.17911
Misin01G288700	3.36315	0.83722	1.34447	1.60181	0.784451	1.31014	0.508976	5.1442	1.14787	0.815832	1.81669	0.648566	0.597409	1.49102	0.401433	0.804428	2.5459	0.870873	1.71815	0.943132	0.799223	1.4451	1.18403
Misin01G289000	1.07408	1.21561	1.24382	1.10818	1.25615	1.27444	1.16932	0.579225	1.09427	1.36748	1.01611	1.21589	1.44171	1.20835	1.16363	2.30034	1.11032	1.3962	1.11257	1.2689	1.45051	1.15478	1.16508
Misin01G290000	0.318631	0.663833	0.312838	0.548949	0.608092	0.26695	0.387207	0.828674	0.349072	0.747022	0.350022	0.434641	0.529155	0.30824	0.333794	0.725561	0.237549	0.275334	0.377387	0.356445	0.378674	0.224177	0.372847
Misin01G290400	0.139488	0.219245	0.400559	1.13599	1.06737	1.14113	1.55474	3.71232	3.98574	1.43841	1.6724	1.17549	2.11225	2.37789	2.92566	0.487124	0.154949	1.61597	4.02531	3.47008	1.07379	2.7162	3.70214
Misin01G290500	1.52623	2.38273	1.306	1.4416	1.3908	1.12439	0.960989	1.75499	0.999917	1.17157	1.04086	1.30439	1.30541	0.906883	1.12526	2.37513	1.35855	1.26242	1.3293	0.985231	2.09521	1.17752	1.06759
Misin01G291200	2.01279	2.00573	1.51913	0.865736	1.88767	1.37449	1.09719	1.65816	1.34212	2.31391	2.12526	0.965273	2.3699	1.76166	1.35121	2.06071	1.78851	1.76896	1.4216	1.15378	2.20035	1.36405	1.05312
Misin01G291300	6.14638	2.16528	4.48237	3.56058	1.27875	7.37768	1.70067	5.08553	4.1507	1.90246	2.3497	3.06633	2.29249	2.3553	2.6651	1.96327	4.25285	1.59431	1.55627	1.87069	1.74009	2.61236	3.15576
Misin01G291500	1.78426	3.20208	1.69427	2.15956	5.86545	2.00003	2.96162	4.54889	1.19809	3.86243	1.45337	3.56778	2.78832	1.46039	2.54783	5.62254	1.85903	2.3928	1.43278	2.48334	2.71592	1.34833	2.17719
Misin01G291900	1.64218	2.15507	1.47111	1.39502	1.49189	1.11845	1.61333	1.76634	1.57041	1.52916	1.40187	1.48761	1.47636	1.18284	1.20923	2.15679	1.39457	1.43929	1.55121	1.11978	1.37603	1.49584	1.61942
Misin01G292600	0.669912	0.555792	0.5638	0.581306	0.751494	0.529821	0.567165	0.775483	0.628761	0.740301	0.760433	0.588121	0.788338	0.64301	0.573591	0.561904	0.714076	0.789906	0.55877	0.591417	0.785292	0.494872	0.543678
Misin01G292700	1.92088	3.92394	1.64601	2.3722	2.37095	1.37682	1.71755	2.09457	2.26872	2.29735	1.39206	1.95816	2.04588	1.56432	1.82091	4.72167	1.77151	2.95882	1.37599	1.8651	2.6688	1.80787	2.17391
Misin01G292800	0.524302	0.474983	0.569526	0.458449	0.590049	0.540498	0.562668	0.509574	0.831863	0.728611	0.541756	0.718459	0.809092	0.556469	0.714222	0.763117	0.62668	0.718326	0.371711	0.711712	1.0126	0.542608	0.595124
Misin01G293000	1.15667	1.48681	1.42037	1.39718	1.33991	1.57334	1.42076	1.63408	2.58764	1.28808	1.24637	1.30334	1.17725	1.46234	1.25318	1.63108	1.47017	1.24979	1.43865	1.31215	1.4804	1.38801	1.27017
Misin01G293100	0.473503	0.444923	1.14451	1.85869	1.76733	2.39458	1.25852	0.795717	1.13017	1.92072	1.34837	1.5413	0.829761	1.65727	0.981686	0.576959	0.828594	0.954811	1.79808	1.23645	3.64528	1.48413	2.74023
Misin01G293300	4.84061	7.08105	3.65534	10.412	3.91428	1.44696	3.52372	9.02657	4.29583	2.52273	2.35323	5.80083	0.787422	1.30719	3.13287	12.6411	3.75553	0.856355	1.53636	3.73441	3.38544	2.56256	5.55127
Misin01G293400	1.28543	0.564946	1.21194	1.19333	0.742456	1.09628	1.34694	0.871042	1.31209	0.806612	1.19374	1.24798	0.939558	1.14189	1.26629	1.08727	1.34015	1.06906	1.22245	1.29127	0.775568	1.12282	1.21324
Misin01G293500	0.995169	NA	0.443097	0.65929	0.723237	0.451401	0.519285	0.597166	0.555062	NA	0.331403	0.24117	NA	0.496318	0.501673	0.26572	0.413176	NA	0.417646	0.446227	NA	0.50871	0.694475
Misin01G294100	9.43537	0.739862	3.66879	3.05751	0.244825	5.26031	1.79511	2.4571	7.73931	0.314095	1.04916	2.63808	1.79743	4.62753	4.19709	0.162288	11.034	0.367941	9.94494	3.73855	1.93615	3.23758	6.64695
Misin01G174100	1.488	0.902842	1.34567	1.20862	1.26077	1.27047	1.21576	1.19972	1.2931	1.15478	1.32022	1.1788	1.27478	1.17261	1.12294	1.33837	1.15426	1.26199	1.23694	1.18971	1.1853	1.23444	1.18571
Misin01G294300	0.794472	0.219133	1.01947	1.21944	0.383465	0.665303	0.610209	0.444656	0.912712	0.430852	0.727778	0.568407	0.915885	0.64634	0.598349	0.444344	0.801876	0.66208	0.653625	0.49715	0.352484	0.636524	0.460866
Misin01G294500	1.04807	1.16628	1.25657	1.18442	0.897446	0.614466	0.659839	2.05436	0.826765	0.968766	1.09056	0.564845	1.28095	0.655513	0.597545	0.746593	0.779468	1.19435	0.557723	0.757492	0.768333	0.518082	0.977648
Misin01G295500	1.11554	1.17472	1.18413	0.878193	0.729752	1.32309	0.999538	1.01179	1.70569	1.16155	0.845098	0.826893	0.77162	1.28408	0.988787	0.751312	1.14432	1.16717	1.61596	1.13741	0.772711	0.886041	0.956613
Misin01G295900	0.931826	1.09058	0.878558	0.864501	0.447561	0.718145	0.55335	0.433783	1.05202	0.495449	0.543443	0.65331	0.437633	0.710943	0.462028	0.719757	0.931536	0.451164	0.557103	0.475163	0.419153	0.494853	0.44416
Misin01G296200	0.989501	1.05564	0.920071	0.762911	0.700668	0.832692	0.708806	0.739285	0.940541	0.780664	0.837677	0.725799	0.784455	0.883509	0.734499	0.793687	0.889518	0.760943	0.823237	0.770665	0.853309	0.870949	0.655028
Misin01G296600	1.30015	5.6426	2.22986	5.60798	2.49735	1.47309	2.08165	4.81241	3.8677	3.08985	1.85013	2.59675	2.70003	2.02592	1.34935	5.69845	0.850086	2.15766	0.954157	2.17483	2.22713	1.21653	3.52
Misin01G296700	0.322681	1.15595	0.434923	0.505963	1.88798	0.340399	0.539165	0.873351	0.612649	1.73965	0.376632	0.557687	1.18823	0.290659	0.282724	1.06726	0.321243	0.899366	0.294513	0.242145	0.883232	0.194721	0.164297
Misin01G297000	0.689904	0.925435	0.564817	0.512592	0.785235	0.724848	0.707148	0.749757	0.628181	0.750775	0.67432	0.693138	0.741074	0.801954	0.741037	0.803892	0.765396	0.741792	0.751145	0.607586	0.803088	0.745568	0.671007
Misin01G297400	0.421761	1.02343	0.391552	0.621372	0.571714	0.484599	1.00553	0.57069	0.404939	0.61221	0.607466	0.909835	0.468507	0.573955	0.779084	2.90216	0.418816	0.443605	0.628227	0.549206	0.388377	0.574703	0.684024
Misin01G297500	0.760762	1.44173	0.409794	0.962964	1.02912	0.687852	0.702558	1.45491	1.51349	1.56867	0.394236	1.10201	0.96762	0.740941	0.849652	0.86709	0.683544	1.22815	0.560527	0.541477	1.23395	0.541801	0.648316
Misin01G297700	0.750062	0.536797	1.31119	1.16549	0.64751	1.19369	0.791318	1.18313	3.43159	0.761014	1.13547	0.988561	0.951435	1.39367	1.15373	0.253056	0.94002	1.25063	1.6557	1.02314	0.860748	2.04949	1.1857
Misin01G298000	0.928252	1.41529	0.970955	0.683161	0.989782	1.07	1.03594	1.89378	1.15927	1.37323	1.48704	0.923493	1.25404	1.24853	1.28325	1.05657	1.48988	0.838191	0.99436	1.30582	1.50768	1.33886	0.935081
Misin01G298300	1.61117	1.6201	1.59876	1.71257	1.38471	1.49063	1.56533	1.10202	1.40187	1.28109	1.26194	1.72447	1.34435	1.5235	1.54906	1.84523	1.51232	1.43351	1.56325	1.53242	1.33505	1.6099	1.4139
Misin01G298400	0.50979	0.939648	0.464529	0.509508	0.841084	0.511331	0.533155	0.692406	0.463862	0.795435	0.616238	0.499222	0.712056	0.465083	0.429646	0.943073	0.540837	0.709004	0.478904	0.496459	0.713471	0.470154	0.535092
Misin01G298600	1.47103	3.06995	1.49485	3.19141	1.97154	1.88873	1.88869	1.96161	1.69273	2.79348	1.93269	1.83087	2.11703	1.86528	1.95061	4.42889	1.42366	2.12415	2.2011	1.99116	2.11991	2.83173	2.45653
Misin01G298900	0.490716	0.814077	0.923283	1.49204	0.529186	0.271019	0.6187	1.00537	0.886055	0.533874	0.415171	0.853507	0.496082	0.151436	0.455924	0.619846	0.657531	0.532754	0.142421	0.497959	0.718478	0.209284	0.470695
Misin01G299000	0.693356	2.76276	0.899919	1.57307	1.41346	0.868818	1.42801	1.00968	2.46464	1.01872	1.02765	1.47728	0.928352	0.985138	1.05869	1.51197	0.774758	1.10083	1.04275	1.4624	1.44558	1.10097	1.25818
Misin01G299100	0.316031	10.5722	1.32467	1.41136	2.48784	1.52883	1.5078	1.45305	4.30418	6.18566	1.11764	2.1986	1.98616	1.3957	2.96083	33.8713	1.53031	3.1608	2.25623	1.32724	2.8287	1.06984	0.46849
Misin01G300300	2.71016	31.071	9.89997	5.2845	1.90054	3.25076	1.68728	3.72827	3.16716	3.19493	4.97817	3.6239	1.09661	3.05128	2.40484	21.2191	2.15172	0.758965	2.61436	1.69867	2.70353	4.58944	3.1728
Misin01G300900	2.76919	0.884519	2.13894	7.90896	1.6381	3.85822	3.12656	1.8995	5.33292	2.50242	9.51003	3.42743	2.53591	2.50521	3.71508	1.30513	4.92205	2.18315	12.5414	8.52773	3.87177	1.25322	15.9892
Misin01G301200	5.89482	3.0544	6.76871	8.00866	4.59056	12.8437	3.18212	13.4881	21.4128	10.917	6.83306	7.49633	12.4226	7.99221	4.13987	9.28784	9.40934	4.73093	7.65817	4.4916	5.31465	5.20013	2.4284
Misin01G301800	1.81076	1.27378	1.64735	1.63157	1.78022	1.68672	1.8542	1.63576	1.59951	1.56094	1.65382	1.97527	1.57356	1.76034	1.79985	1.25646	1.51713	1.99723	2.04626	2.05815	1.54932	1.85354	1.88153
Misin01G302500	0.286696	0.697211	0.608478	0.800263	1.17851	0.762479	0.623197	1.22494	0.87442	0.674487	0.968334	0.484819	0.636268	0.809856	0.337289	0.709579	0.597624	0.544389	0.668768	0.501567	0.645065	0.81516	0.60077
Misin01G302900	3.44176	3.609	1.33304	1.03671	1.79671	1.33799	0.574827	0.99521	1.82618	1.81167	1.52017	0.806287	0.689119	1.16635	0.620366	9.16218	2.16045	1.18416	0.884152	0.526972	0.240408	1.43743	0.575601
Misin01G303000	0.632279	0.639894	0.728	0.509744	0.454628	0.64657	0.513079	0.650792	0.997557	0.600063	0.768673	0.636485	0.377182	0.441597	0.398195	0.484692	0.712111	0.365631	0.54332	0.451028	0.386242	0.476905	0.485243
Misin01G303100	0.480064	1.77087	0.687687	1.01801	0.699949	1.11153	0.789214	1.43153	1.77895	0.575776	0.685264	0.850468	1.14416	0.964625	0.96735	0.409966	1.05757	0.818743	1.00484	0.686457	0.810411	0.613914	0.920812
Misin01G303600	0.919623	0.793883	1.13911	1.40786	1.50171	1.47135	1.49423	1.16173	1.60449	1.29934	1.0693	1.2469	1.16777	1.39894	1.28625	0.832522	1.22696	1.52631	1.35663	1.28532	1.45333	1.33001	1.3614
Misin01G303700	1.11967	0.712958	0.67568	0.504791	1.51881	1.02841	0.781807	0.650707	0.561974	1.12995	0.541434	0.825626	1.18642	0.702049	0.988192	0.623622	0.690817	1.06034	0.626325	0.837013	1.63803	0.6792	0.667404
Misin01G303800	0.600831	0.828445	0.475477	0.449249	0.794741	0.424994	0.476081	0.606964	0.294186	1.00722	0.482459	0.559292	0.603122	0.721716	0.763049	5.39547	0.416909	0.712907	0.567954	0.651804	0.635873	0.682286	0.703018
Misin01G303900	0.669256	3.36364	0.60307	0.991913	1.18896	0.119466	2.75339	0.865701	0.868466	1.25451	0.197921	2.98558	1.19579	0.161755	1.01552	4.8667	0.226152	1.21617	0.153743	1.6295	1.28621	0.0981964	0.194929
Misin01G304000	1.38742	0.766463	1.37757	1.08268	1.10921	1.52299	1.33314	0.899371	1.35598	1.41186	1.9344	1.423	1.5851	1.79224	1.77575	0.928966	1.60728	1.29483	1.72637	1.88258	1.47404	1.67782	1.95676
Misin01G305800	0.740114	0.8395	1.14864	1.5896	0.490165	0.791436	0.812474	0.499087	1.27323	0.517617	0.748055	0.868151	0.38432	0.910448	0.751118	0.489806	0.794716	0.421289	0.931691	0.82472	0.473833	1.19499	1.03293
Misin01G307700	2.08094	2.83238	1.96044	2.17987	2.26991	2.1658	2.7335	2.12465	1.64937	2.80742	2.26174	2.23784	2.58801	1.70211	2.19014	3.14081	1.8795	2.64603	1.45328	2.17103	2.67142	2.15364	2.23568
Misin01G306800	1.28935	0.782676	0.964306	1.18294	1.27649	1.03836	0.837837	1.97407	0.836366	1.75488	2.19715	0.792853	1.86007	1.09453	0.853803	1.83071	1.53022	2.19583	1.22653	0.827348	1.9853	1.30019	1.43815
Misin01G309100	1.33561	1.14876	1.06021	1.15479	1.35865	1.2847	1.0231	1.39289	0.990824	1.33986	1.44415	1.21	1.35664	1.16458	1.07482	1.24617	1.26574	1.7051	1.24467	0.954696	1.63846	1.38102	1.49517
Misin01G311000	0.988335	6.65416	0.75324	1.46969	4.95446	1.10698	2.13408	5.07248	0.261324	7.48524	1.0461	1.00666	7.00572	1.58096	4.81409	1.0133	2.3657	20.0371	1.23588	2.75712	3.51617	1.72597	1.47624
Misin01G311500	0.879032	0.677173	0.670229	0.481223	0.661883	0.678843	0.485222	0.622458	0.493522	0.857782	0.839633	0.689031	0.653104	0.918226	0.562097	0.627272	0.640198	0.47346	0.655054	0.641792	0.747955	0.651298	0.638897
Misin01G311600	0.847758	0.636747	1.03971	1.21736	0.649837	1.12375	0.964971	1.13737	1.39083	0.697944	0.976281	0.97862	0.897482	1.07527	1.15439	0.739683	1.13036	0.837582	1.38068	1.19895	0.791407	1.1826	1.0671
Misin01G311800	1.25308	3.13151	1.38482	1.92387	2.95442	1.2963	1.64004	2.63737	1.38152	2.63593	1.30809	1.63173	1.94121	1.22068	1.32204	3.04666	1.21711	2.50567	1.21599	1.31057	2.83762	1.37271	1.58792
Misin01G312000	0.632181	1.08059	1.38853	2.62494	1.6261	0.592767	1.78595	1.55385	0.54328	1.32021	0.366759	1.81318	1.78734	0.553171	1.5799	1.34433	0.301608	1.71211	0.698908	1.29058	1.68327	0.299269	1.6374
Misin01G312100	0.947167	1.50212	1.64572	1.81212	3.5796	2.41622	2.71634	1.85634	1.1254	3.00783	2.2016	2.69686	4.94339	3.6168	2.94649	2.16897	0.981306	4.76155	3.99126	3.23395	7.80433	4.19072	3.72693
Misin01G312200	0.242119	0.525393	0.345123	0.487878	0.596872	0.390254	0.729394	0.398382	0.414521	0.487414	0.290019	0.628835	0.761803	0.757846	1.24681	0.47851	0.331569	0.782865	0.521423	1.25112	0.667924	0.598275	1.22205
Misin01G312300	NA	1.2086	0.941277	0.111646	1.70243	0.530989	1.51854	0.158059	0.271507	0.666854	0.623965	0.67486	NA	0.478052	1.32317	0.225462	0.358785	NA	0.278016	1.2749	1.47347	0.974185	NA
Misin01G313800	2.12305	0.448751	0.877372	0.507841	1.02236	0.565852	0.539237	0.465018	0.357886	0.5679	0.763689	0.563613	1.19618	0.760316	0.614551	0.316594	0.966509	0.266121	0.563998	0.541706	0.613211	0.61996	0.621808
Misin01G314400	0.557329	0.638655	0.723421	0.934015	0.939274	0.731151	0.912754	0.685354	0.719874	0.799994	0.704301	0.867061	1.21068	1.21962	1.13578	0.666794	0.665252	1.0735	0.87865	0.957059	0.967177	0.906697	1.14717
Misin01G314700	0.784404	0.698639	0.755623	0.79694	1.11032	0.832304	1.12318	1.16852	0.780255	0.911192	0.917479	0.847771	1.0708	0.806855	0.956786	0.792425	0.764534	1.02307	1.04673	1.10747	1.06164	1.06741	0.959788
Misin01G315800	0.151381	0.108876	0.136979	0.126497	0.116457	0.136324	0.110596	0.171239	0.142803	0.140205	0.168378	0.146996	0.143118	0.130215	0.138111	0.107742	0.162608	0.154643	0.131578	0.150705	0.16195	0.131663	0.15679
Misin01G316000	0.985356	1.3213	1.10072	1.42224	1.50052	0.888509	1.48308	1.80472	1.08455	1.41638	1.35955	1.21174	1.62065	1.11994	1.47424	1.65617	1.19097	1.89519	1.39891	1.58181	1.83441	1.29707	1.65576
Misin01G316100	0.727773	0.839669	0.93571	0.819476	0.6638	0.561915	0.638726	0.860545	0.642353	0.681038	0.768949	0.741599	0.645069	0.606387	0.613087	0.615656	0.575642	0.644939	0.676904	0.632888	0.703831	0.656559	0.610184
Misin01G316300	0.386482	0.608558	0.42546	0.623244	0.450149	0.536399	0.556568	0.782083	0.587459	0.453634	0.481425	0.467798	0.486848	0.573905	0.55168	0.39537	0.420921	0.446438	0.578091	0.507652	0.487722	0.488076	0.613101
Misin01G316700	0.996218	0.667157	0.82993	0.7433	0.561305	1.0037	0.717378	0.61108	0.626706	0.546924	1.01953	0.780679	0.785174	0.93284	0.93067	0.447101	0.917502	0.760108	0.999626	1.07676	0.6976	1.10603	0.885767
Misin01G316800	0.858445	1.53443	1.065	1.00582	1.22932	1.25015	1.35558	2.66374	0.886114	1.23421	1.34738	1.4525	0.986968	0.934456	1.36383	0.528991	0.602873	1.20336	1.70521	1.72197	1.18981	1.44551	1.6594
Misin01G317600	1.05215	0.884279	1.20816	1.23718	0.729213	1.13185	1.09696	1.15816	1.17532	0.691991	1.28971	1.3109	0.670221	1.23497	1.28757	0.825072	1.01864	0.74169	1.39674	1.44577	0.607557	1.20518	1.43253
Misin01G318100	2.69102	1.20766	1.84295	1.34647	1.77353	1.59785	1.56528	2.66158	1.67569	2.27672	2.84586	1.44367	2.19914	1.57809	1.51342	1.46932	2.15524	2.59873	1.93987	1.49486	2.31088	1.88705	1.75829
Misin01G318400	1.31987	2.6182	1.51507	0.619371	1.57484	1.09607	0.567766	2.22647	1.36431	2.22573	1.12146	0.558333	1.1686	0.784068	0.553791	2.07379	1.76682	1.13406	1.47686	0.576098	1.57416	1.60819	1.06122
Misin01G318700	2.66042	1.63872	1.83015	1.73612	2.12438	2.24515	1.58459	1.67566	1.98207	2.01546	1.69309	1.67384	2.78331	2.03262	1.8159	1.76549	2.25863	2.63726	1.97753	1.57803	2.30981	2.05013	1.83239
Misin01G319000	0.368908	0.470842	0.677624	0.818024	1.40394	0.258085	0.567995	1.03322	0.737521	0.582557	0.618895	0.681476	1.41388	0.504419	0.584924	0.375727	0.41099	1.66997	0.542614	0.823783	1.58309	0.331078	1.04107
Misin01G319200	1.83355	0.337182	1.57606	1.31419	0.633585	1.66197	1.71434	1.12973	1.81356	0.837927	1.76005	1.65613	1.73175	1.73899	1.68072	0.274539	1.55184	1.63026	1.98493	1.8452	0.399632	2.09913	2.05194
Misin01G319600	1.9849	0.29827	1.1218	9.10259	1.65503	1.01879	1.48555	0.341074	1.84459	3.79799	1.00591	1.61823	0.749609	1.06562	2.31805	5.45295	0.839298	2.11576	0.764491	1.28107	0.775551	0.725202	2.30277
Misin01G320400	4.31573	5.54396	3.89471	3.85786	4.2103	1.5776	4.63166	1.63511	0.619063	7.71928	1.39794	4.21079	4.05861	2.057	6.05167	6.05768	3.27729	1.94677	1.32105	2.74262	6.52855	2.41882	2.84091
Misin01G320500	0.392661	0.525657	0.696318	0.973006	0.429252	0.636098	0.804212	0.754892	0.942901	0.446888	0.905815	0.86534	0.438711	0.727336	0.834359	0.385102	0.596802	0.449454	0.847589	0.790151	0.480576	0.788564	0.889648
Misin01G320600	1.71516	2.91569	1.65116	1.28016	2.84336	6.4151	2.63669	0.737303	1.30457	2.67097	2.70842	2.5293	2.33055	3.85926	3.3567	4.34228	2.41894	2.80018	2.50827	2.65702	1.68336	3.30203	1.66134
Misin01G320800	0.486722	0.702255	0.451654	1.10519	3.5358	0.549732	0.634099	0.630967	0.398601	0.565801	0.211657	0.768347	0.349198	0.398132	0.651973	0.717321	0.853403	0.190075	0.802071	0.538962	0.545445	0.286402	0.470007
Misin01G321500	1.02521	0.752133	0.922753	0.624402	0.655294	0.890763	0.797351	0.64872	0.643977	0.884222	0.851188	0.923491	0.729967	1.112	0.925835	0.909461	1.08241	0.560719	0.770161	0.990918	0.602419	0.955308	0.848049
Misin01G321200	1.56472	1.36255	1.41724	2.75545	0.523315	1.54507	1.13637	1.66349	1.30009	0.498232	1.14009	1.44263	0.520306	2.6326	1.59688	1.47087	1.45648	0.379024	1.68643	3.19229	0.398253	2.4845	5.24435
Misin01G325300	0.746614	0.210449	1.09175	1.2535	0.0487804	4.60358	1.73789	0.192095	2.01615	0.0530725	1.60467	1.15811	0.0966172	1.86009	0.981294	0.117151	0.592409	0.0856271	2.23803	1.19755	0.0585386	2.59884	1.96353
Misin01G325200	1.39063	1.03453	1.25945	0.993047	0.932622	1.2149	0.89784	0.952649	1.11814	0.936309	1.21138	0.998754	0.952584	1.08812	0.99726	0.349045	1.20888	0.81108	1.05607	0.886031	0.955371	1.27395	0.824236
Misin01G325000	1.3556	1.30171	1.22715	1.18826	1.31018	1.24695	1.43839	1.35277	1.46061	1.38755	1.27774	1.39412	1.47953	1.39037	1.32899	1.1946	1.37917	1.26265	1.35504	1.44675	1.38666	1.26385	1.38473
Misin01G324800	1.81628	1.40738	1.43071	1.2072	1.88858	2.37643	2.42453	1.55975	1.82691	1.77588	1.78388	1.66363	2.84159	2.40425	2.71431	1.61668	1.58611	2.49414	2.42266	2.33931	2.40857	2.42268	2.00827
Misin01G324700	0.2879	0.358686	0.448413	0.388864	0.639444	0.296618	0.375708	0.782335	0.731435	0.661356	0.485481	0.326519	0.629012	0.356994	0.489205	0.3686	0.35501	0.648334	0.426835	0.370934	0.674411	0.284681	0.525479
Misin01G324500	0.992929	1.72823	1.15354	0.937265	2.68619	1.36786	1.67835	1.84033	1.63821	2.64053	1.16859	1.72401	2.23788	1.47158	1.93411	2.02582	1.322	2.29812	1.66296	2.21848	2.1388	1.5056	2.12481
Misin01G324200	0.774446	1.50081	1.30967	1.17525	0.965331	0.744885	0.610032	0.950952	1.94401	0.79812	1.41532	1.29319	0.907849	0.918385	0.938904	0.812339	1.03127	0.709247	0.735585	0.786432	0.378358	1.07768	0.949466
Misin01G323900	0.906977	0.413284	0.988502	0.374133	0.378479	1.02108	0.311633	0.517806	0.876674	0.396777	0.846426	0.581816	0.72322	0.721385	0.555506	0.365651	0.871237	0.641383	0.508309	0.458174	0.50741	0.517278	0.495467
Misin01G323600	4.00762	3.84121	3.79523	4.33188	4.15487	4.05316	4.42548	3.75336	3.72907	4.25809	3.68558	4.83999	4.15592	3.69805	4.26417	4.68896	3.53099	4.37762	3.55096	4.95631	5.29571	3.80464	4.83206
Misin01G323400	4.27203	2.21044	6.91671	3.98695	4.22098	4.95175	14.4467	2.12259	1.57973	5.17995	3.85713	5.15051	1.69689	2.78727	6.65391	4.60613	9.16642	3.24638	6.25085	5.37057	2.88606	4.21496	3.73462
Misin01G323300	2.42192	1.04056	2.83602	6.14462	2.21137	1.50853	4.80801	1.89317	0.972978	1.89107	1.48023	4.56359	2.96413	1.67094	4.32892	1.66782	1.21071	2.84244	1.21461	1.71473	2.58011	0.949161	2.02292
Misin01G336100	1.24284	1.39897	1.25007	1.08865	1.75527	1.27305	1.32118	1.53273	1.68301	1.32015	1.18831	1.04135	1.7589	1.38122	1.28559	1.06827	1.1412	1.89721	1.49473	1.22415	1.81112	1.74588	1.27114
Misin01G335700	1.16353	0.879673	1.48303	1.10062	0.870133	1.20757	0.997038	2.77563	3.72125	1.38031	1.30546	1.35274	1.46604	1.51161	1.27864	0.603641	1.15752	1.1216	1.06195	1.32851	0.874167	1.17298	1.15266
Misin01G335500	0.831746	0.732265	0.91545	0.774953	1.13283	1.7651	1.05372	1.48678	1.93639	1.15839	1.12492	0.850966	1.12058	1.16998	1.04193	1.07559	1.64303	1.20951	1.53832	0.942124	1.45725	1.20212	1.20068
Misin01G335300	0.900285	0.989382	1.19644	1.3448	1.53517	1.6559	1.77812	1.29978	1.56055	1.32826	1.6914	1.697	1.48545	2.2281	2.17802	1.50712	1.15587	1.29268	2.13515	2.51636	1.31385	1.8467	2.5036
Misin01G333600	0.596106	1.57911	1.05743	1.75443	1.10692	0.930259	1.68514	2.36581	2.0293	1.31249	1.41626	1.50478	2.88327	1.54815	1.9415	3.29376	0.742534	1.01759	1.70379	2.51827	1.12823	1.91935	2.07174
Misin01G333700	2.00968	1.74035	5.28279	2.49505	1.8284	8.19068	3.25952	3.89764	10.0975	6.0996	2.04533	9.35646	2.7799	4.72262	2.53625	0.564834	2.65303	0.853414	21.6742	2.76053	0.646041	4.84115	3.03742
Misin01G333500	0.364292	0.249435	0.400509	0.195354	0.978108	0.862063	0.973738	0.6658	1.19044	0.669068	0.634056	0.447707	1.91017	1.04942	1.24797	0.398238	0.364096	1.67787	1.05845	0.929903	1.06926	1.0651	1.04062
Misin01G333400	6.49014	3.27768	2.33426	1.08379	2.18658	3.61361	3.41372	1.19345	2.60336	3.34904	2.24497	4.06448	1.67616	1.97411	9.3797	12.5331	16.6215	1.75394	2.54256	5.90571	3.36204	3.37003	2.13201
Misin01G333300	0.766812	0.870388	0.774148	0.761453	0.832572	0.882644	1.03394	0.784208	0.572708	0.83431	0.776234	0.940008	0.847217	0.862175	0.883876	1.12806	0.841304	0.827056	0.843218	0.811395	0.782491	1.01366	0.817658
Misin01G333000	0.326682	0.339739	0.470936	0.53314	0.444591	0.660044	0.778294	0.239044	0.755067	0.306966	0.85862	0.833511	0.498033	0.696891	0.862581	0.359141	0.550535	0.44375	0.949507	1.11184	0.361406	0.982528	1.03502
Misin01G332900	1.38333	1.07179	1.14087	0.662326	1.16145	0.954442	0.839716	1.13027	0.856902	0.896392	0.982574	0.827366	1.05059	0.915216	0.866685	0.964234	1.13408	0.899895	0.895847	0.899958	0.914259	1.07496	0.896232
Misin01G332800	2.61924	2.64271	3.21994	3.66302	1.13938	2.10393	1.73747	2.63676	2.97309	1.21816	1.86075	2.17779	1.06533	2.13065	1.66477	2.21807	2.5234	0.929574	2.23566	2.0398	1.10454	1.91767	2.22979
Misin01G332500	0.872627	0.690637	0.776604	0.804112	0.704182	0.97502	0.806172	0.724516	0.714509	0.734713	0.916993	0.762252	0.826003	0.868049	0.789042	0.589656	0.897276	0.692091	0.879446	0.844408	0.796602	0.832683	0.877056
Misin01G332400	0.556571	1.07295	0.847075	1.02985	0.728715	0.742699	0.773366	1.16837	0.727258	1.30113	0.950895	1.12477	1.79123	0.747494	0.885649	0.527972	0.628157	1.76955	1.85194	1.02742	1.69165	0.81779	0.95296
Misin01G332200	0.283421	0.706315	0.418585	0.525969	1.01993	0.554962	0.790874	0.615114	0.682484	1.17148	0.499715	0.64154	0.977096	0.631988	0.796828	1.32187	0.335058	1.01381	0.587931	0.727167	0.977993	0.682465	0.674125
Misin01G331900	1.27847	1.02075	1.28756	1.5714	1.03729	1.36333	1.14442	1.12394	1.31622	1.00721	1.22987	1.20553	1.3708	1.2723	1.37859	0.879046	1.18698	1.1877	1.52413	1.30578	0.964606	1.32395	1.56923
Misin01G331800	0.806474	0.452528	0.755666	0.740058	0.759045	0.619985	0.539939	1.54801	0.695895	0.91091	0.823649	0.858919	1.22256	0.646262	0.834005	0.619908	0.712674	1.37685	0.859317	1.04093	0.755736	0.504497	0.561852
Misin01G331700	1.63303	1.16596	1.7149	1.37401	1.25442	1.45058	1.32849	1.21882	1.51066	1.06311	1.39569	1.36397	1.04071	1.3611	1.24891	1.12633	1.62637	1.32266	1.26356	1.2353	1.03523	1.2775	1.21046
Misin01G331500	0.260453	0.233307	0.572839	0.275716	0.295367	0.374877	0.476934	0.171744	0.211073	0.292533	0.802371	0.347256	0.217031	0.742942	0.452719	0.824072	0.393537	0.215429	0.580823	0.474533	0.246125	0.764897	0.623453
Misin01G331400	3.1673	1.26718	1.92839	1.45596	0.797658	1.31113	1.19594	1.03124	1.05279	1.09871	1.19771	1.36151	0.995941	1.31508	1.36817	1.7857	2.76965	0.836162	1.02587	1.2175	0.794882	0.999296	1.03381
Misin01G329700	0.882565	0.859145	1.03781	0.840558	1.34653	0.947742	0.941702	1.9685	1.20128	1.35557	0.991306	0.974772	1.35755	0.924717	0.949103	1.10503	0.850824	1.41982	0.94311	0.980358	1.50785	0.939024	0.868766
Misin01G329600	1.23963	1.11202	0.980354	1.04465	0.986275	1.09705	1.26659	1.40901	1.59302	1.35429	1.66688	1.19101	1.13018	1.24523	1.04581	0.417486	1.25928	0.920305	1.22891	1.28669	0.578297	1.22213	1.30463
Misin01G329200	0.681868	0.920728	1.05586	0.603037	1.07321	1.07625	1.05432	0.557706	0.777497	1.04786	1.27238	0.94087	1.42658	1.13917	1.05829	0.507963	1.00829	1.42606	1.10378	0.957329	1.49324	0.773435	1.10386
Misin01G329000	2.18282	2.00106	6.58661	5.59837	0.431175	1.0167	1.42657	8.42357	5.26069	1.0676	1.4734	2.87495	0.601231	0.952421	0.580249	8.50212	1.1574	0.328237	1.30649	1.18571	0.822232	2.06719	1.93712
Misin01G328000	0.210905	0.100888	0.26326	0.260584	0.261733	0.31516	0.32437	0.26348	0.34418	0.323016	0.29165	0.303995	0.252601	0.325323	0.274582	0.201417	0.25544	0.244362	0.349272	0.349678	0.180417	0.388004	0.313675
Misin01G328100	0.535062	0.526026	0.531633	0.545266	0.625586	0.610479	0.61078	0.608763	0.575826	0.637354	0.570155	0.629101	0.749207	0.618166	0.677548	0.63366	0.586355	0.699859	0.615387	0.637694	0.66507	0.560805	0.634591
Misin01G328200	0.799274	0.696975	0.847156	0.631804	0.758136	0.913948	0.838839	0.756574	0.685696	0.906344	0.882015	0.879668	0.945898	0.918821	0.857711	0.738849	0.732016	0.835937	0.827019	0.834066	0.824172	0.887179	0.84773
Misin01G328300	0.529545	0.647876	0.578293	0.975199	0.717538	0.760515	0.958135	0.658475	0.883554	0.887047	0.650292	0.799807	1.21314	0.865622	1.1595	0.787394	0.538998	1.20987	0.924839	1.40758	1.21173	1.31353	1.58003
Misin01G328400	2.27285	1.00501	1.58893	1.14374	0.756864	0.978769	0.701867	1.10408	1.97557	0.679728	1.33677	0.88649	0.765533	1.18164	0.892016	0.587439	1.77745	1.05138	0.950732	0.957753	0.971766	1.00097	1.07861
Misin01G328500	14.8074	2.40781	5.21312	3.58511	3.65515	9.93805	4.52211	1.6803	1.24276	4.08907	6.37628	4.56247	5.41762	12.191	6.82629	7.34977	6.91843	4.42276	11.9556	6.44394	3.14196	11.4917	6.35597
Misin01G325500	4.77061	6.47184	2.6288	2.079	2.5928	2.65181	1.48167	2.31263	3.1228	5.5915	1.50365	1.51553	4.59378	2.60299	2.54229	6.73841	3.02252	2.43618	2.04121	2.08391	2.64083	1.91748	1.61547
Misin01G325600	4.91311	6.70605	3.31951	5.47088	13.8387	1.83949	3.06039	3.51121	3.62047	25.3359	1.66968	4.83386	12.8926	1.26376	2.72507	54.4438	3.33041	19.9768	2.02493	3.58491	14.6391	1.70311	1.76892
Misin01G325900	1.2532	1.15877	1.13139	1.13915	1.20585	1.14654	1.11088	0.85511	0.862761	1.16647	1.16484	1.25537	0.916385	1.10182	1.0153	1.03354	1.26535	0.987358	1.07288	1.025	0.995051	1.07045	0.962021
Misin01G326000	1.644	1.19264	2.22207	1.12912	0.705139	1.41199	0.923054	0.391372	1.92476	1.00941	3.45885	1.14953	0.609395	1.99721	0.626942	0.918161	1.63948	0.567753	1.33035	0.922493	0.645337	1.78808	0.761272
Misin01G327600	0.437704	1.84561	0.715016	0.753967	2.7378	0.422873	0.678173	0.842017	0.41164	2.89379	0.783453	0.552627	2.66813	0.358279	0.38205	3.67851	0.468678	3.0742	0.600917	0.591873	4.40329	0.351459	0.868077
Misin01G327200	0.215788	0.164129	0.159391	0.29355	0.125335	0.271194	0.120762	0.434469	0.291083	0.130162	0.315554	0.207956	0.396553	0.406369	0.29093	0.518721	0.138941	0.337433	0.398356	0.341764	0.19545	0.764635	1.04212
Misin01G326900	1.28269	1.66549	1.35867	1.58696	1.4239	1.12838	1.26701	1.57373	1.36535	1.55005	1.28508	1.26604	1.36089	1.15359	1.16949	1.5939	1.14106	1.44635	1.23119	1.19621	1.52483	1.18326	1.13288
Misin01G340000	2.53413	2.05278	2.14823	1.84693	1.72509	1.84093	1.49969	1.85932	1.86054	1.54872	1.95089	1.63049	2.09418	1.86781	1.8801	1.66045	2.11999	1.80025	2.03138	1.74128	2.27945	1.79267	1.71047
Misin01G339900	2.08022	1.89673	1.80412	1.87607	2.46569	1.72856	1.76363	2.20415	1.62225	2.01922	1.66153	1.70476	1.94241	1.5352	1.75138	2.83381	1.50123	1.861	1.7026	1.65355	2.23813	1.91934	1.77366
Misin01G339800	0.945605	1.46498	0.753583	1.04672	1.78893	1.03373	1.76635	1.44782	1.02396	1.84069	1.50589	1.45363	1.74671	1.28977	1.152	2.38723	1.03407	2.03255	1.34325	1.39352	1.98791	1.74422	1.84501
Misin01G339200	0.516701	1.40485	0.864383	0.993408	0.239063	2.69013	0.365279	1.06932	2.18956	0.331922	0.58998	0.393775	0.159838	0.309305	0.232686	0.442621	8.56999	0.302498	4.04465	0.29136	0.353818	0.205429	0.336507
Misin01G339100	0.671021	1.52243	0.980319	1.12146	0.946963	0.819228	0.937415	0.995023	1.19163	0.799274	0.579969	0.930846	0.833501	0.811857	0.892703	0.910765	0.779903	0.801591	0.731467	0.779148	0.775446	0.735973	0.730735
Misin01G338900	0.857215	0.0927912	0.686097	0.295441	0.587216	0.537646	0.586891	0.852352	0.763878	0.178405	0.682796	0.507391	0.410595	0.844462	0.306171	0.100704	1.35243	0.830529	0.99778	0.451244	NA	1.05791	0.354091
Misin01G338800	0.929506	0.898813	0.84051	0.775448	1.05275	1.01427	0.825803	1.33502	1.07246	0.890022	0.943092	0.778463	0.897434	0.989438	1.1236	0.832076	0.915145	1.87073	0.884257	0.873729	1.31693	0.778245	1.16223
Misin01G338700	1.28417	1.40671	1.24743	1.46169	0.956485	1.29723	0.845493	1.38055	0.89017	1.02619	1.04227	0.917499	1.0069	0.740472	0.686765	1.07482	1.22978	1.30574	0.8896	0.724452	1.00798	0.715729	0.724341
Misin01G338400	1.21405	1.23034	1.19967	1.44395	1.13289	1.2631	1.08344	1.10707	1.18531	1.06082	1.26004	1.28246	1.10934	1.42147	1.18668	1.37325	1.25002	1.14435	1.30801	1.28412	1.11239	1.3683	1.34064
Misin01G337700	0.598396	0.563989	0.604271	0.514638	0.605294	0.679262	0.489141	0.555086	0.724879	0.660073	0.647279	0.559502	0.620587	0.644204	0.581234	0.571907	0.66686	0.571819	0.632156	0.534684	0.615281	0.613497	0.469173
Misin01G337100	18.0825	17.267	4.53322	6.4245	5.03457	5.74741	10.344	1.09947	3.57796	3.48306	1.90836	11.4372	3.82641	2.79753	2.99014	3.41878	10.8714	7.5184	1.57471	4.46817	5.70063	0.87165	1.27936
Misin01G337000	1.44943	1.34081	1.31008	1.08614	1.38005	1.32803	1.25742	1.15508	1.22654	1.13978	1.0599	1.87366	1.21765	1.21721	1.70224	1.38555	1.1117	1.39892	1.19044	1.7616	1.19009	1.14032	1.24069
Misin01G336900	0.211546	0.472161	0.818538	0.207473	0.237322	0.400014	0.371658	0.321017	0.30032	0.442463	2.0938	0.940803	0.319838	1.60561	1.04209	0.715353	0.474298	0.314497	0.425993	0.424276	0.601467	1.38032	0.394504
Misin01G336800	0.647913	0.709741	0.664329	0.783705	0.416849	0.547254	0.359741	0.624365	0.79776	0.421008	0.448251	0.430098	0.329768	0.387598	0.3912	0.364815	0.70937	0.406224	0.622324	0.502522	0.376907	0.452184	0.521971
Misin01G336700	0.812841	0.969299	0.774561	0.829936	1.17322	0.878547	0.754042	0.829629	0.834514	1.07298	0.820263	0.737223	1.45398	0.94446	1.03975	0.67841	0.799397	0.954492	0.955457	0.934298	1.22775	0.972259	0.89344
Misin01G336600	1.38873	0.891752	1.25596	1.22471	0.845989	0.873714	1.02348	0.873564	1.16838	0.807669	1.03297	1.14084	0.695469	0.849691	0.852866	0.870626	1.39148	0.671631	0.977613	1.01276	0.793406	0.898513	1.0368
Misin01G341200	1.30318	0.113855	0.417168	0.172965	0.224898	0.372437	0.250182	0.569913	0.588867	0.36698	0.457295	0.26155	0.875743	0.457261	0.206087	0.399807	0.598056	0.311002	0.339633	0.265286	0.688281	0.524167	0.288638
Misin01G341300	1.29998	1.12442	1.12999	1.33074	1.16186	0.945661	1.19821	1.30215	1.06397	1.17455	1.14202	1.30249	1.00618	1.05893	1.09125	1.32025	1.20535	1.18194	0.923613	1.19043	1.21646	0.890652	1.10264
Misin01G341800	0.551232	1.0806	0.628271	0.456383	0.594107	0.846266	0.661376	1.17758	0.589773	0.635178	0.710978	0.687821	0.600606	0.860701	0.780792	0.80602	0.753359	0.644992	1.15449	0.817024	0.507823	1.18672	1.0098
Misin01G341900	1.34645	0.937735	1.09057	0.731643	1.15464	1.21066	0.993752	0.958708	1.02445	1.01834	0.971027	0.866242	1.06795	1.05409	0.894574	1.33297	1.11305	1.06255	1.33781	0.885518	1.40929	1.18052	0.980026
Misin01G342100	0.722195	0.593702	0.62808	0.397386	0.529819	0.68717	0.618169	0.424088	0.406389	0.538211	0.543986	0.586404	0.472698	0.585931	0.476583	0.579085	0.603644	0.543475	0.553967	0.507671	0.421346	0.541802	0.482964
Misin01G342300	0.947138	1.30376	1.07736	0.864678	0.699781	0.948791	0.710327	0.791976	0.713507	0.70814	0.916199	0.753651	0.686521	0.9198	0.685668	0.934084	0.855656	0.70848	0.87635	0.733591	0.697413	0.9797	0.769137
Misin01G344400	1.19738	0.902576	0.983402	0.691081	1.00267	1.25053	1.51144	0.960319	0.899514	0.555355	0.995482	1.10564	0.858688	1.15466	1.19865	0.427303	0.985295	1.06333	1.14173	1.13988	0.848657	1.25583	1.09456
Misin01G344300	8.57808	3.23831	2.294	2.79076	8.46172	6.08071	5.26025	2.27316	6.70633	5.03853	3.10429	4.71307	3.27108	4.49959	7.13743	14.9381	2.10105	10.0157	3.9386	6.54718	8.51919	7.158	5.88068
Misin01G344100	30.8083	1.3045	40.4558	9.51099	2.42975	51.3106	4.20712	25.5861	22.9752	1.38643	23.3811	4.19959	2.03929	21.6624	5.00506	1.78389	42.9827	1.8707	40.7195	6.22441	2.64158	41.7372	33.6029
Misin01G343900	1.72766	1.26893	1.7399	1.33375	1.17198	1.7	1.62658	1.44159	1.44021	1.18321	1.54654	1.52602	1.27868	1.81667	1.54832	1.47038	1.51547	1.40296	1.67431	1.87565	1.09471	1.77134	1.71288
Misin01G349100	1.02629	0.904333	1.00768	0.843928	1.28252	1.42987	1.36772	1.27623	0.78205	0.893132	1.1301	1.07336	1.48383	1.49986	1.80989	0.590224	0.951441	1.47554	1.40149	1.44773	1.68083	1.2944	1.30361
Misin01G348200	0.58337	0.6964	0.603199	0.770283	0.74129	0.594768	0.527602	0.646407	0.540236	0.539127	0.537581	0.575676	0.620368	0.570522	0.480834	0.817492	0.538278	0.67544	0.51744	0.492588	0.648654	0.597482	0.549262
Misin01G348100	0.764076	1.48966	1.03739	1.21856	1.57408	2.4954	0.958667	1.51497	1.40976	1.53668	0.803683	1.25713	2.1518	1.48605	0.573719	3.02944	1.65962	1.79227	1.36001	0.797487	3.69394	1.39008	0.556217
Misin01G348000	2.30786	1.64809	2.33712	2.70317	1.73867	5.00489	2.80652	1.76166	2.1114	1.21329	2.37856	2.8148	1.96018	4.04323	2.94382	1.12874	3.68163	1.827	3.93123	3.12528	2.32883	4.36807	3.41682
Misin01G347100	2.59941	0.952392	2.25841	1.67834	1.09386	2.2838	1.9241	1.47049	2.12493	1.14917	2.4961	1.88335	1.86579	3.05414	2.37213	0.925547	2.63939	1.61854	2.50589	2.47894	1.7771	2.65923	2.23468
Misin01G347000	1.58211	2.64959	6.13051	7.94538	0.974046	5.11266	2.47201	1.70873	5.62397	NA	8.39051	1.10829	0.900779	4.2787	2.23027	0.585367	6.49687	1.74824	3.72465	3.27709	1.57981	3.55159	4.96403
Misin01G346900	1.10829	1.06234	0.867783	1.39104	1.03831	1.042	0.996074	0.731769	1.00531	1.13403	0.951719	1.26837	0.966152	0.816753	0.940183	0.981892	1.00949	1.03315	0.961835	1.13179	1.0509	1.06213	1.44611
Misin01G346700	1.08953	0.70689	0.892085	0.976066	0.997925	0.936284	1.07037	0.896796	0.896491	0.920034	0.94282	0.854704	0.901521	0.98497	1.0953	0.825827	0.912178	1.02517	0.979127	1.08146	1.0584	0.947849	1.16145
Misin01G346400	1.8501	1.92651	1.59041	2.14888	2.44607	1.6105	1.98628	2.7689	1.24871	2.57359	1.8708	2.06054	2.42327	1.98358	1.97514	3.41554	1.60861	2.00309	1.31909	1.92744	2.41459	1.61144	1.98867
Misin01G353600	0.410619	0.824057	0.53505	0.486982	0.992592	0.341645	0.754572	1.53668	0.494067	1.34356	0.472494	0.630765	0.966546	0.510155	0.677419	0.62044	0.376111	1.16909	0.411637	0.488794	1.41114	0.439412	0.464567
Misin01G353500	0.946411	1.15678	0.97873	1.11164	1.77435	1.33918	1.33201	1.16938	0.778987	1.61481	1.07447	1.28945	1.76713	1.26918	1.50009	1.5297	1.03902	1.26871	1.0496	1.44201	1.82639	1.28218	1.27855
Misin01G353300	0.339137	0.299535	0.286122	0.368284	0.384645	0.518707	0.410391	0.496351	0.301323	0.408376	0.585158	0.344021	0.555068	0.679694	0.557384	0.332833	0.376059	0.530942	0.713264	0.502316	0.411244	0.576647	0.524513
Misin01G353200	0.854225	0.692143	0.905313	0.94115	1.00612	1.23237	0.840132	0.59775	0.721231	0.716378	0.900772	0.891002	0.983951	1.05052	1.03473	0.723063	0.930606	1.20575	0.796711	1.65316	0.999994	1.12953	1.45582
Misin01G353000	0.422805	0.676365	0.530542	0.53825	0.612935	0.349707	0.406492	0.522205	0.696928	0.725477	0.533153	0.452793	0.323412	0.353796	0.449606	0.604503	0.472573	0.328756	0.36685	0.508904	0.332363	0.316331	0.459308
Misin01G352900	2.7251	0.762973	1.4236	0.615455	1.31949	1.23535	0.911564	0.550678	1.09065	1.11494	1.39393	0.830376	1.03724	1.01195	0.556296	0.862594	2.36903	1.463	1.59547	0.412448	1.66405	0.800596	0.405082
Misin01G352800	1.44078	1.09432	1.31885	1.28195	1.25827	1.72591	1.41319	1.39284	1.3498	1.14591	1.59891	1.23679	1.38195	1.65033	1.59297	1.2317	1.46855	1.67617	1.73707	1.4446	1.31398	1.58728	1.46897
Misin01G350000	1.10169	0.754328	0.842821	0.407643	0.445173	0.596824	0.215305	0.431012	1.15911	1.1957	1.03736	0.425619	0.467604	0.98044	0.153928	2.19368	0.860102	0.694852	0.767369	0.1592	2.66727	0.514529	0.179876
Misin01G350100	0.741645	1.58813	1.00825	1.8879	0.850961	0.942552	0.979337	2.01526	0.858909	1.18144	1.10356	1.32143	0.946387	0.584282	0.725891	2.32777	0.674442	0.777511	1.09982	0.698946	1.30213	0.593841	1.09519
Misin01G350300	1.0524	0.828916	1.12463	0.928144	1.01808	1.20659	1.45159	1.1064	1.00971	1.15669	1.30558	1.24693	1.29447	1.25778	1.21765	0.824257	1.13375	1.35838	1.15019	1.29468	1.29141	1.16245	1.36731
Misin01G351100	0.66331	0.96244	0.766499	0.816784	0.896676	0.999705	0.885722	0.995242	1.59827	0.81551	1.03149	0.988428	0.727899	0.923329	0.876787	0.857735	0.954268	0.864956	0.946567	0.982115	0.716108	1.12291	0.955051
Misin01G351200	0.319121	0.40658	0.328903	0.337505	0.451783	0.433941	0.417799	0.374866	0.308495	0.548824	0.342866	0.372156	0.41125	0.390855	0.389658	0.383477	0.300528	0.349652	0.412859	0.378985	0.345404	0.423546	0.420886
Misin01G351500	0.854096	0.801764	0.873804	0.80336	0.880554	0.857265	0.768226	0.779869	0.806328	0.826728	0.818847	0.862373	0.878151	0.826638	0.806236	0.695078	0.777738	0.903441	0.839514	0.734158	0.980723	0.857409	0.780989
Misin01G351600	0.286164	0.770193	0.326978	0.758281	0.573266	0.365882	0.460518	0.671714	0.490182	0.658788	0.392159	0.448974	0.466783	0.465193	0.483436	0.815145	0.338495	0.513404	0.447699	0.46943	0.470481	0.450646	0.476423
Misin01G352400	0.996429	0.510747	0.687253	0.925955	0.752221	0.823012	0.684084	0.826834	0.963093	0.723723	0.866069	1.07747	0.784131	0.74565	0.927239	0.896606	0.908818	0.851702	0.786155	0.799869	0.634793	0.612346	0.702083
Misin01G352300	0.570695	1.19279	0.483675	0.609997	1.19398	0.453474	0.71124	0.858624	0.597164	1.02562	0.493243	0.619163	1.30838	0.419473	0.641669	1.15691	0.582041	1.07979	0.402105	0.60594	1.26224	0.409658	0.494484
Misin01G352200	0.582771	0.827775	0.816619	1.15918	1.00681	0.546908	0.81742	1.12082	0.675116	1.00792	0.659033	0.946917	0.928182	0.476412	0.651062	0.847663	0.662009	0.831112	0.486338	0.730496	1.00145	0.498566	0.673311
Misin01G352000	0.335695	0.18502	0.437961	0.418568	0.205478	0.484185	0.684893	0.201799	0.246069	0.154755	0.208707	0.578989	0.216689	0.334409	0.621493	0.284992	0.29359	0.145974	0.340345	0.648666	0.156211	0.403404	0.487059
Misin01G351700	0.370102	0.583323	0.393292	0.385795	0.698131	0.408543	0.474687	0.581087	0.424642	0.645658	0.402035	0.430778	0.613543	0.413483	0.504116	0.618363	0.402742	0.626872	0.408982	0.50089	0.64987	0.410492	0.418802
Misin01G357300	0.752737	0.689234	0.958702	0.858266	0.902956	1.09116	1.16524	0.877505	0.888832	0.778907	0.956135	1.04719	1.14167	1.04053	1.23705	0.60033	0.963586	1.17836	1.05338	1.11269	1.21401	1.06963	1.11427
Misin01G357100	0.300418	0.401376	0.358969	0.484917	0.4606	0.510196	0.555875	0.601088	0.442564	0.453061	0.560347	0.775142	0.688618	0.705041	0.694017	0.798596	0.31367	0.451491	0.545284	0.672025	0.52864	0.632933	0.565739
Misin01G357000	1.32273	1.17574	1.21018	1.39054	1.25983	1.03663	1.10025	1.20134	1.23148	1.18233	1.31971	1.49862	1.15074	1.10625	1.2735	1.26634	1.19151	1.04295	1.15982	1.25596	1.14177	1.10086	1.29946
Misin01G356900	17.2759	5.22396	3.48238	2.39866	0.956617	9.83139	7.64633	1.37677	1.71749	1.85372	3.159	4.26057	1.8418	2.00595	1.46618	0.923476	5.34214	1.42699	0.96146	1.85006	2.21331	0.415291	0.70312
Misin01G355900	0.953386	0.745307	0.724672	0.497853	0.949624	1.01018	0.712889	0.501024	0.859789	0.770151	0.673678	0.589917	0.801957	0.714086	0.73429	0.974039	0.559478	0.763877	0.569233	0.428457	0.858601	0.784254	0.45244
Misin01G355700	0.695876	0.86095	0.528648	0.645105	0.842824	0.538645	0.545131	0.886636	0.447863	0.987257	0.566711	0.563883	0.937948	0.466065	0.474861	1.10666	0.621166	1.03143	0.503167	0.481195	1.0298	0.476537	0.497636
Misin01G355300	0.461966	0.740379	0.539476	0.561248	1.29687	2.67218	1.27406	1.07046	1.30246	0.964928	1.00123	1.34785	1.25856	1.3063	1.63773	0.928225	0.634541	1.37738	1.08934	1.94012	1.4186	1.67378	1.41302
Misin01G354700	1.232	1.14694	1.22949	1.36061	1.22771	1.27113	1.31295	1.14448	1.54446	1.06918	1.17303	1.39303	1.39698	1.33825	1.42316	1.29883	1.323	1.365	1.5237	1.55218	1.41081	1.31846	1.51566
Misin01G354600	1.04333	0.837775	0.955087	0.853143	0.864239	0.975417	0.750348	0.856604	1.01047	0.831799	0.977374	0.837355	0.889134	0.95739	0.872235	0.575305	0.951242	0.735277	0.891519	0.849307	0.815042	0.918414	0.750302
Misin01G353900	1.46746	1.47049	0.916366	0.908969	1.13535	1.58331	0.917273	0.935349	1.38225	1.40728	1.08948	1.27868	1.21418	0.743313	0.637882	2.57765	1.21551	1.39497	0.89507	0.632942	1.54595	0.880578	0.806275
Misin01G353800	0.745386	0.941686	0.669122	0.711265	0.981272	0.774652	0.750457	0.923233	0.815534	0.960333	0.822032	0.752607	0.937765	0.612198	0.657712	0.999578	0.719287	1.00691	0.691822	0.647658	1.02703	0.731918	0.763785
Misin01G353700	0.825107	1.04608	0.799574	0.868095	0.767492	0.721215	0.771423	0.917762	0.816308	0.843711	0.798009	0.768637	0.741787	0.752363	0.723777	1.43887	0.823392	0.683517	0.786156	0.695279	0.801444	0.788396	0.74829
Misin01G357800	1.35853	1.33379	1.53686	1.31015	1.50029	1.65842	1.5641	1.31352	1.50511	1.42941	1.52656	1.59694	1.62163	1.57159	1.55562	1.32818	1.44361	1.54661	1.46972	1.71924	1.55011	1.47749	1.64129
Misin01G357700	1.59734	1.60395	1.86449	2.85614	1.8122	1.67883	2.5462	1.70108	2.33802	1.57167	1.7777	2.41105	1.48193	2.09283	2.13404	1.31957	1.33457	1.4896	2.26974	2.95848	1.60985	2.55435	2.64067
Misin01G357500	0.96454	0.911399	1.07328	1.02914	1.13184	1.12724	1.36087	1.14489	1.1508	1.19171	1.16421	1.14267	1.16174	1.11717	1.24001	1.27399	1.02209	1.16029	1.1876	1.10393	1.16138	1.23529	1.21469
Misin01G360000	0.788057	1.47059	0.758137	0.932447	1.0102	0.712505	1.15631	0.724671	1.12478	1.22907	0.782524	1.11801	1.10993	0.867427	1.17928	1.97966	0.666992	1.05229	0.783959	1.29835	1.28905	1.08629	1.27134
Misin01G358300	3.68964	1.45774	3.17073	1.93318	1.45288	2.8115	2.60506	1.43363	2.1007	1.70745	3.12575	3.05791	1.3985	2.58451	2.30201	1.48107	3.64761	1.65294	2.90127	2.39533	1.22919	2.58757	2.37458
Misin01G360800	0.416944	1.61009	2.46058	2.37051	NA	1.41432	1.417	0.460662	0.393591	1.33771	2.74752	1.16016	NA	2.04662	1.38116	NA	1.65363	NA	1.50486	0.420036	1.39793	1.66638	1.09757
Misin01G360100	0.328852	1.9476	1.115	1.90678	1.23658	2.04608	1.6037	10.8388	0.983884	1.23272	3.52454	1.60123	0.97906	2.43387	1.15037	1.56333	0.927467	1.10639	7.9166	1.36938	3.2021	4.23629	2.10556
Misin01G361900	1.43819	3.58593	1.19643	1.34288	1.9054	1.58756	1.35452	1.95159	1.30978	2.30613	1.51693	1.29892	1.35481	1.70558	1.24233	2.21847	1.26141	1.4923	1.81109	1.28181	1.42044	1.66299	1.24733
Misin01G361500	3.78771	18.7172	1.83789	3.59059	4.69936	1.38426	1.74064	3.15108	0.561849	8.30905	1.16214	2.9431	3.81762	1.19883	1.35714	13.6074	1.64918	4.54516	1.0534	1.21697	2.30047	1.0633	1.55566
Misin01G361200	0.0985766	0.356284	0.270166	0.942719	0.350468	0.177289	0.402827	0.510956	0.572794	0.249546	0.306049	0.418831	0.573844	0.314729	0.396875	0.353061	0.164868	0.4701	0.464559	0.569227	0.320646	0.337739	0.667129
Misin01G361100	1.06074	2.25084	0.878762	1.19367	1.39382	1.33603	1.28744	1.69388	1.04292	1.37192	1.31199	1.15443	1.32251	1.26998	1.31046	1.68282	1.43842	1.62871	1.36485	1.33497	1.40176	1.21224	1.33768
Misin01G361000	1.40234	1.98304	1.23201	1.58693	1.3261	0.985815	1.24569	1.26157	1.0724	1.37008	1.14929	1.4451	1.52656	0.959301	1.30152	2.30555	1.27797	1.62147	1.13847	1.41079	1.62962	1.24461	1.47784
Misin01G360900	1.1992	0.838407	1.04908	1.20146	1.00253	1.14345	1.14851	1.35965	1.12544	1.00022	1.1508	1.09688	1.23075	1.29204	1.25696	0.829139	1.13268	1.11521	1.19897	1.16736	1.17099	1.07015	1.34798
Misin01G362000	2.09144	0.934757	1.14327	0.804028	0.770846	1.36808	0.761699	1.20441	1.37678	1.0038	1.44153	0.863816	1.20733	1.0665	1.29636	0.404937	1.28631	1.97807	1.05481	1.36736	1.84616	2.03866	1.55874
Misin01G362400	0.852487	0.791458	0.891235	0.803416	0.661938	0.762961	0.777813	0.975222	0.794659	0.655288	0.798152	0.727395	0.805354	0.845333	0.827379	0.603013	0.864299	0.660079	0.769994	0.865135	0.683048	0.741386	0.774129
Misin01G363000	0.764567	0.506868	0.785056	0.871683	0.429059	0.666476	0.628388	0.741877	0.626613	0.428729	0.893469	0.768521	0.447481	0.560399	0.593371	0.592573	0.941089	0.608192	0.641486	0.735887	0.403848	0.554955	0.732911
Misin01G363100	1.06075	0.738208	0.931889	0.819234	0.716857	0.820494	0.812405	0.78242	0.855672	0.721949	0.845181	0.822446	0.768775	0.731137	0.821291	0.710793	0.919999	0.656687	0.728453	0.834493	0.727126	0.725901	0.743879
Misin01G363400	1.70721	0.535597	1.21468	1.67695	1.01295	1.72531	0.764214	1.38461	0.637321	1.57523	1.83777	0.845595	1.4632	1.51478	0.988574	1.38188	3.34873	1.19293	1.36829	0.852603	0.78865	1.2508	0.990273
Misin01G363600	0.396017	0.486681	0.479515	0.500636	0.540608	0.665816	0.571593	0.529232	0.419913	0.644779	0.612304	0.594144	0.681321	0.576121	0.672194	0.393856	0.488184	0.576843	0.582476	0.477157	0.457307	0.496937	0.510943
Misin01G363700	0.689977	2.10277	0.656595	1.07675	1.19106	0.640622	0.952175	1.33135	0.938384	1.44346	0.661586	1.06554	0.936826	0.58601	0.776146	1.53494	0.736993	0.895163	0.385174	0.600374	1.36449	0.396092	0.677576
Misin01G363800	0.744382	0.929037	0.883265	1.07628	0.840026	0.795	0.857472	0.927294	0.825481	0.849349	0.793653	0.999028	0.920673	0.79044	0.909025	0.761313	0.77716	0.855523	0.644228	0.848161	0.817708	0.659377	0.733792
Misin01G364200	0.853691	0.773936	0.645718	0.321	0.858664	0.781501	0.635923	0.648188	1.26169	0.488639	0.812512	0.409508	0.421646	0.944925	0.317259	0.442803	0.570197	0.855542	0.975732	0.649342	0.442889	0.621272	0.634423
Misin01G364300	0.729047	0.59685	0.850644	0.685605	0.606329	0.662276	0.622189	0.657633	0.536991	0.631511	0.714662	0.619995	0.39964	0.61034	0.452197	0.445485	0.74052	0.439503	0.59393	0.508078	0.606889	0.651044	0.522098
Misin01G364400	0.602574	8.43532	0.162036	0.465244	7.19156	0.179479	0.240243	5.44245	0.372995	6.85317	0.148072	0.226544	0.828294	0.179266	0.267568	9.831	0.544647	3.99039	0.308274	0.173681	3.31431	0.155253	0.147635
Misin01G364600	0.191157	0.244701	0.234478	0.267878	0.31461	0.198443	0.326252	0.306564	0.287222	0.344337	0.222509	0.235516	0.266344	0.164707	0.225402	0.334353	0.188839	0.280412	0.203347	0.272282	0.264346	0.271012	0.281088
Misin01G365000	2.75204	2.37429	3.01792	1.73788	2.08552	2.71004	2.07361	1.75195	2.55042	2.32503	2.41999	2.03749	1.92145	2.02512	1.72957	2.53209	2.51549	2.1813	2.80327	1.62547	2.84185	2.81995	1.77965
Misin01G365100	0.858307	1.4771	0.916178	1.01822	0.809138	0.902563	1.00451	1.03445	1.15326	0.801943	0.722512	0.986642	0.882296	0.896995	1.01274	1.31395	0.733615	0.763487	0.916378	1.07649	0.797806	0.809843	1.05698
Misin01G365400	1.3139	1.01757	1.41064	1.07438	1.02435	0.828222	1.05187	1.09815	1.12631	1.19455	1.01718	0.886655	1.28366	0.799264	0.972467	0.982053	1.39318	1.1346	0.972315	0.904978	1.42931	1.02743	1.50257
Misin01G366300	0.325254	0.861198	0.495908	0.632651	1.07023	0.696034	0.537722	1.51915	0.915188	0.885074	0.534251	0.496519	0.818706	0.554167	0.403872	1.52531	0.648183	0.672546	0.73513	0.419994	1.65852	0.559718	0.596844
Misin01G366400	0.909346	1.17454	0.582778	0.754835	1.53739	0.716295	1.17549	0.936162	0.684896	1.58854	0.709919	1.43653	0.947908	0.726845	1.26327	1.27265	0.6547	1.03599	0.631531	1.11463	1.72957	0.886337	0.972043
Misin01G366600	0.976895	0.857071	1.02296	1.27922	1.09172	0.990463	1.24948	1.25986	1.25872	0.878397	1.13524	1.06459	1.43675	1.24897	1.25593	0.550367	1.07607	1.27967	1.24486	1.17915	1.03851	1.43334	1.377
Misin01G367800	4.80421	0.34089	1.9149	0.915136	0.706346	2.53426	0.974071	0.801186	3.39956	0.801087	2.92513	0.998678	1.33774	3.17277	1.4514	0.704045	7.33555	1.3839	3.1841	2.07911	1.30476	2.35319	1.94709
Misin01G367700	2.36827	0.484114	2.09138	1.10836	1.42854	1.27478	1.28665	0.42064	0.438476	0.865144	1.29322	1.1482	0.626937	0.745866	0.854739	3.17753	2.53812	1.20077	0.495476	0.957372	0.72646	0.579466	0.90827
Misin01G367500	6.04758	3.78371	4.94757	2.23246	3.64302	2.55899	3.87803	1.21709	1.96807	2.8699	3.06517	3.72817	2.11204	1.48496	2.01544	1.63473	3.30886	1.91116	1.42132	1.79223	1.77407	2.83295	1.58152
Misin01G367300	1.52519	1.17529	1.59983	0.831803	0.975155	4.33359	0.962897	1.6359	1.62033	1.06313	2.61818	1.19584	0.988459	2.44657	0.95226	1.20165	1.78314	1.15303	3.52612	1.26855	1.22184	2.97886	1.63591
Misin01G367100	1.21076	0.645259	1.3539	1.11093	0.865868	1.39934	1.06174	0.796097	1.35123	0.770511	1.21635	1.25438	0.768757	1.50642	1.25418	0.771246	1.18425	0.756275	1.48599	1.19142	0.713633	1.4956	1.27724
Misin01G368600	2.1394	4.79594	4.93873	5.71054	1.58406	2.94307	2.02687	3.35341	5.32294	1.82405	1.67491	3.25195	1.79582	2.08048	2.17802	2.36354	2.76908	1.13101	3.82114	2.48266	1.91333	1.9834	1.86084
Misin01G368500	2.4412	3.0667	1.12101	2.31034	2.64432	1.38952	1.53141	2.21927	1.73702	1.80888	2.27763	1.45391	1.17465	1.40777	1.00525	1.18587	1.63342	1.08043	1.32224	0.85149	1.59721	1.04447	0.965932
Misin01G368200	1.3224	0.753653	0.927917	0.350172	0.667443	1.01621	0.92474	0.221675	0.404672	0.76524	0.826878	0.912919	0.51893	0.845082	0.842674	0.87405	0.878447	0.555227	0.793721	0.740565	0.557491	0.867509	0.707388
Misin01G369300	1.26538	1.42867	1.32328	1.20148	1.11041	1.42061	1.22225	1.15284	1.01294	1.24854	1.14896	1.40426	1.16371	1.37004	1.14536	1.16722	1.37124	0.967979	1.1745	1.29194	1.09517	1.17218	1.13165
Misin01G369400	25.4487	54.1404	88.1266	6.2081	13.0025	11.0518	29.6133	5.53027	2.37095	12.3544	75.5756	26.3964	0.344827	34.8627	2.41281	27.2052	1.6167	0.702052	6.40658	5.91765	0.75159	42.3035	3.20515
Misin01G369900	0.612643	0.439348	0.556674	0.627887	0.530392	0.55018	0.610124	0.527929	0.624103	0.467947	0.60864	0.699621	0.366717	0.490894	0.539169	0.466154	0.780669	0.362377	0.478889	0.63983	0.375798	0.514903	0.517428
Misin01G370100	0.298056	0.475507	0.283896	0.387058	0.375779	0.385249	0.467413	0.30269	0.261397	0.370168	0.350488	0.375637	0.28336	0.336497	0.408393	0.455556	0.311616	0.284849	0.315516	0.396158	0.303582	0.390236	0.345648
Misin01G370400	0.886029	1.03813	1.20756	1.80284	0.780957	1.07644	1.12391	1.03169	1.08111	0.915042	1.03914	0.945341	0.888889	0.991951	0.926161	0.626579	1.45971	0.542537	0.827359	1.06512	1.1411	1.05189	1.1421
Misin01G370500	0.683635	0.256216	0.904758	1.47052	0.361194	1.12898	1.59869	0.330402	0.451465	0.230528	1.38941	1.34055	0.405151	1.99903	2.08063	0.209311	1.06353	0.443687	1.76971	3.21244	0.4546	2.15252	4.67182
Misin01G370700	0.820584	0.658515	0.815816	0.821906	0.852351	1.09414	0.849345	0.920389	1.11864	0.850406	1.23811	0.815525	1.05157	0.984358	0.907678	0.765005	0.797443	0.97793	0.808219	0.968483	1.3376	0.87155	0.978135
Misin01G370800	0.971247	1.65392	1.41396	1.68507	1.21608	1.1139	1.36178	1.58099	1.30398	1.45295	1.21298	1.43167	1.19873	1.05649	1.2564	1.39018	1.18361	0.915964	1.11601	1.36286	0.946841	1.11083	1.24475
Misin01G371000	0.38574	0.537707	0.441061	0.419198	0.702327	0.508524	0.597597	0.60827	0.320835	0.782034	0.497759	0.524038	0.542922	0.431174	0.504828	0.825803	0.421368	0.855952	0.442619	0.50554	0.528514	0.448374	0.516747
Misin01G371200	0.470586	1.46232	1.00711	0.669756	0.410455	0.818834	0.650758	0.380457	0.684357	0.739301	0.929251	0.314497	0.272632	0.630449	0.286292	0.551846	0.756677	1.27525	1.00153	0.40152	NA	0.635074	0.748876
Misin01G371500	6.52669	3.03409	5.70067	4.2652	3.12047	5.21138	4.1134	2.97598	4.41576	2.23702	3.64305	5.07083	3.11097	4.4469	6.30559	3.09676	6.17919	2.73734	3.12989	5.17954	4.44077	3.96335	4.07927
Misin01G371600	1.92068	0.726397	2.02967	1.02243	1.55214	4.12362	3.5868	0.987695	2.1841	1.14254	3.87195	2.96854	1.66654	5.59502	3.29351	1.24583	2.40341	1.89951	4.75419	3.3607	1.79432	4.53402	3.44029
Misin01G371700	20.8044	3.49326	21.6752	8.38404	2.01754	27.3817	11.7387	0.732085	30.625	1.53557	25.6857	9.55193	2.58692	24.5883	5.92624	1.63943	9.43634	1.79926	34.125	10.4065	2.7733	28.4985	22.2611
Misin01G372100	1.0535	0.863932	1.23828	0.763024	1.37684	4.16523	1.97358	0.799671	0.278984	1.22434	1.98172	1.30148	0.466952	2.79535	1.30134	2.37554	1.69334	1.27552	2.47976	1.71971	1.40631	3.16214	1.19816
Misin01G372200	1.36719	1.36865	1.49098	1.24043	1.7491	1.32136	1.33075	1.04092	1.30852	1.63792	1.43194	1.36195	1.59321	1.43728	1.55591	1.38561	1.18793	1.63497	1.3285	1.41348	1.72509	1.52311	1.34556
Misin01G372300	1.11789	0.621083	0.813152	0.282919	NA	0.705426	0.864426	0.305057	0.898238	0.596862	1.07387	0.528452	1.11284	1.2046	1.23017	0.762906	1.54198	NA	0.763932	0.838185	NA	0.543502	0.86163
Misin01G372400	2.76099	1.8149	2.13692	1.48053	1.67949	2.55646	1.93334	1.25936	1.77576	2.05227	2.31816	2.16064	2.21631	2.32228	2.27625	2.01579	2.86833	1.9067	2.29053	1.88614	2.28283	2.21585	1.79357
Misin01G372600	0.602678	1.62136	1.41507	0.796749	0.633156	0.423437	1.18224	0.643093	0.728552	2.06736	1.57151	2.53972	1.0554	0.538111	1.16008	1.72415	0.587147	1.05278	0.385396	0.459718	0.817355	0.506137	0.28666
Misin01G372700	1.85347	1.09765	1.51344	1.17854	1.16017	1.51103	1.49983	1.22209	1.45515	1.19976	1.39132	1.33985	1.17133	1.44218	1.42936	0.898882	1.66951	1.19995	1.57446	1.41146	1.09838	1.45259	1.38688
Misin01G372800	0.527493	1.06299	0.706787	0.718011	0.683533	0.680533	0.91465	0.925039	0.988034	0.73874	0.921075	0.749846	0.820213	0.832922	1.08668	1.15959	0.4947	0.739255	0.995144	1.1324	0.435273	1.02238	0.797858
Misin01G373300	3.31358	1.50863	2.34153	1.84753	1.5069	1.43322	1.74697	1.23855	2.04983	1.30471	1.16375	2.06458	1.63052	1.62285	2.00501	1.86169	2.03745	1.69169	1.34025	1.65875	1.22959	1.34606	1.47307
Misin01G373500	33.1675	0.894214	16.3593	2.09687	0.398547	5.90029	0.62734	1.0199	2.50445	1.01046	3.22061	1.27374	0.585638	5.40108	0.758104	5.95388	14.265	0.40439	2.57904	0.723871	0.245765	2.56377	0.851972
Misin01G373700	0.560145	0.441987	0.549221	0.547141	0.496407	0.549666	0.654126	0.716817	0.675269	0.512184	0.623131	0.542952	0.670479	0.645852	0.668163	0.465255	0.582162	0.57868	0.605212	0.665721	0.544217	0.656024	0.677676
Misin01G373800	2.10119	0.828261	3.67975	0.878374	2.63254	2.37139	1.80675	1.21329	1.43217	1.58859	1.9838	0.780068	1.4433	2.32547	1.42898	4.05627	5.92157	1.99202	1.46051	0.547203	2.82343	3.36402	1.48607
Misin01G374200	0.169937	0.297949	0.203668	0.199964	0.327646	0.20711	0.287424	0.311553	0.204259	0.337218	0.30715	0.293467	0.325579	0.281435	0.337938	0.314526	0.229281	0.283784	0.280799	0.306885	0.328824	0.188305	0.259013
Misin01G374500	1.06124	1.51218	0.66078	0.482118	1.58744	0.915573	0.668542	0.907871	0.75798	1.41521	0.619606	0.545583	1.25801	0.638863	0.577173	1.74094	0.849381	1.32116	0.665192	0.412678	1.43264	0.536713	0.457133
Misin01G374600	0.717976	0.75182	0.697422	0.791449	0.876623	0.724778	0.810653	0.989872	0.823084	0.905469	0.829333	0.757985	0.850093	0.723884	0.780547	1.0006	0.764322	1.06602	0.735968	0.890302	0.876104	0.831264	0.840518
Misin01G374900	7.8103	1.03482	4.77045	1.35266	2.00168	4.38525	1.88149	2.68391	3.15874	1.19583	3.83377	2.29157	2.05024	5.44569	2.77071	1.06482	7.41552	1.97173	3.90744	2.78984	2.1713	2.85195	2.98623
Misin01G375500	1.05403	0.747199	1.09103	1.01763	0.86529	1.14469	1.14374	0.918274	1.13909	0.8149	1.02196	0.900531	0.985415	1.10111	1.06382	0.709977	0.953437	0.938724	1.29143	1.10123	0.975661	1.25336	1.15808
Misin01G376200	0.4714	1.43317	0.401042	1.05186	1.7586	0.492984	1.01343	1.43512	0.471055	1.92364	0.497844	1.02625	1.92466	0.544455	1.3104	2.8744	0.636502	1.63796	0.792217	1.06688	2.11632	0.964803	1.18869
Misin01G380200	0.343863	0.382512	0.649456	0.945029	0.510595	0.540921	0.947185	1.85957	0.627193	0.415311	0.957245	0.821625	0.70743	0.868804	1.35414	0.16255	0.710827	0.569707	0.914889	1.27005	0.370449	0.864586	1.17803
Misin01G380900	1.47117	2.28861	1.28433	1.59512	1.77524	1.23056	1.23422	1.76493	1.43811	1.5957	1.39058	1.4868	1.34009	1.43968	1.41556	2.52197	1.37895	1.40036	1.15811	1.2861	1.76201	1.15067	1.3416
Misin01G381600	0.678754	0.473505	0.65682	0.533738	0.49095	0.714749	0.630734	0.693472	0.713536	0.562289	0.929343	0.629515	0.573421	0.72981	0.718444	0.565474	0.717566	0.552664	0.7564	0.713759	0.616573	0.897755	0.828391
Misin01G381800	0.775107	1.1317	0.896816	1.13905	1.38993	0.753938	1.26763	0.777553	0.962042	1.00885	0.77731	1.11172	1.1085	0.839288	1.21708	1.70635	0.814034	1.14446	0.871765	1.17954	1.1561	0.81458	1.01954
Misin01G381900	1.34467	1.95055	1.38194	1.73975	2.31371	1.44136	1.65133	2.07606	1.18067	2.30574	1.59205	1.9499	2.24913	1.75054	1.9481	2.592	1.52664	2.21597	1.51649	2.11191	2.26159	1.76068	2.08441
Misin01G382000	0.865971	1.14798	1.0162	1.23394	0.953612	0.895433	0.930402	1.1992	0.918026	1.00153	0.938568	0.926342	0.949288	0.741205	0.769741	1.11005	0.842452	0.924954	0.800937	0.782895	0.932933	0.840207	0.776637
Misin01G379900	0.835912	0.669556	0.843957	0.805608	0.873831	1.0456	0.952568	0.880175	0.747953	0.753495	0.696302	0.979867	0.861033	1.28256	1.03257	0.698801	0.794632	1.04969	0.964758	1.18633	0.795427	0.907735	1.02572
Misin01G379400	0.713331	1.42768	0.726217	1.06424	1.05339	0.692725	0.812027	1.07756	0.627672	1.15606	0.480589	0.926289	0.949054	0.761678	0.925494	1.68654	0.666216	1.04928	0.540631	0.899718	0.943158	0.654851	0.867521
Misin01G379300	0.655128	0.602069	0.804631	0.824891	0.700794	0.853737	0.93827	0.774259	0.831305	0.672074	0.923197	0.83485	0.791184	1.0989	0.96229	0.613288	0.937612	0.912755	0.956786	0.988973	0.778825	1.1528	0.887742
Misin01G379200	0.386035	0.600432	0.759605	2.11626	0.904312	0.742156	1.58337	1.38284	1.31889	1.19955	0.999839	1.50448	1.00493	0.815235	1.07442	0.854665	0.492145	1.10273	0.946397	1.3095	1.00625	1.30971	1.05005
Misin01G379100	0.388209	0.23616	0.564742	0.540856	0.334789	0.974453	0.614192	0.427367	0.681422	0.547119	0.967805	0.550469	0.216641	0.574102	0.457114	0.437949	0.632383	0.328835	0.830825	0.613224	0.387938	0.678101	0.672973
Misin01G378400	4.66848	0.0411489	4.73753	0.930707	0.058859	4.23918	0.81226	0.498144	1.93815	0.049317	3.78084	0.985234	0.493908	4.22607	2.25773	0.0121603	5.35876	0.088445	2.8192	2.08059	0.0665296	2.85447	2.14624
Misin01G378200	1.95359	0.703331	1.13803	1.06747	1.50439	1.91028	1.0833	0.298704	0.67927	1.13002	1.32344	1.22973	1.75466	1.946	0.891236	1.79966	1.17475	1.87446	1.18887	0.982011	0.786742	0.854658	0.708573
Misin01G378000	0.103613	0.5151	0.160185	0.61983	0.380949	0.171666	0.335517	1.22935	0.254543	0.259015	0.200012	0.355219	0.108071	0.223467	0.306956	0.491745	0.109133	0.157989	0.197275	0.414559	0.252372	0.239531	0.375935
Misin01G377900	0.277468	0.485198	1.14841	2.13276	0.433712	0.431869	0.765419	0.473962	0.317178	0.468679	0.97444	0.766843	0.574857	0.470948	0.515683	0.377945	0.515257	0.531238	0.562157	0.519745	0.545582	0.276813	0.712429
Misin01G377800	2.25714	2.02539	1.83288	1.90704	3.17542	3.09478	2.63014	5.15336	1.57009	3.25672	1.78305	2.4836	3.09647	2.99589	2.98499	2.83435	2.17375	2.36303	2.21789	2.71862	2.48126	1.67829	2.29169
Misin01G376400	1.17835	0.610988	1.34423	1.73773	1.47041	0.899984	0.938528	0.971801	1.05729	0.551594	1.09491	0.784925	1.37717	0.992519	1.2659	1.0834	1.20378	1.47058	1.3597	0.876608	0.790481	1.24687	1.8212
Misin01G376600	0.194097	0.169536	0.347785	0.313586	0.246715	0.241814	0.28877	0.262862	0.247418	0.218274	0.317331	0.371456	0.305653	0.222769	0.301115	0.119126	0.330008	0.277627	0.329436	0.290279	0.269796	0.19824	0.220149
Misin01G376700	0.712533	0.552112	0.879988	0.556447	0.330504	1.04712	0.539208	0.511199	1.09943	0.453075	0.855796	0.602826	0.585282	1.06645	0.92772	0.342255	1.07107	0.645367	1.07202	0.950125	0.605366	0.92181	0.900759
Misin01G045800	1.11485	0.93646	0.879752	0.955285	1.16876	0.906531	0.99212	1.18517	0.995335	1.09934	0.960804	0.988664	0.999807	0.904811	0.960415	1.24485	0.98499	1.16723	1.04865	0.888175	1.24922	0.927569	0.855249
Misin01G376800	2.00167	1.59137	1.52303	1.18373	1.80743	1.55493	1.24424	1.60314	1.5795	2.60399	2.76187	1.21018	2.30517	1.62198	1.31597	1.79016	1.91881	2.51417	1.4799	1.24428	2.06495	1.55403	1.36866
Misin01G376900	0.382956	0.161306	0.340672	0.123341	0.170684	0.517602	0.233876	0.11423	0.513712	0.18886	0.372677	0.208665	0.186278	0.306567	0.255857	0.192801	0.456881	0.146584	0.488859	0.219807	0.161389	0.360489	0.178143
Misin01G389800	0.465073	0.527449	0.546248	0.73098	0.334765	0.4457	0.416725	0.470066	0.255143	0.402275	0.630289	0.462318	0.369193	0.511599	0.327425	1.4022	0.608809	0.517485	0.492031	0.446727	0.357207	0.549976	0.477136
Misin01G389900	0.60956	0.929463	0.760592	1.22837	0.298189	0.886022	1.35832	0.507615	0.654684	0.325623	0.923537	0.773689	NA	1.25361	1.99051	0.561011	0.744808	0.320491	1.10714	1.06567	0.715342	0.859652	0.921439
Misin01G390100	2.54385	3.67908	3.29935	2.89236	3.45462	2.26052	2.93468	2.97867	2.44673	3.39098	2.83948	3.31489	4.11572	7.7494	3.12743	2.91994	3.39512	6.63679	3.84397	3.19951	2.80573	4.69652	3.38603
Misin01G390200	0.41542	0.844977	0.805971	0.713543	0.958704	1.14986	0.784072	0.728235	0.726904	0.745988	0.704924	1.14365	0.836071	0.864442	1.15432	0.699847	0.908831	0.771043	0.918613	0.828461	0.727598	0.731713	0.88257
Misin01G390300	0.0997166	0.282134	0.212213	0.451874	0.137988	0.202605	0.170755	0.266741	0.294961	0.204201	0.254834	0.239335	0.0772787	0.166956	0.236269	0.166922	0.14119	0.0900037	0.305686	0.225154	0.188155	0.177391	0.210003
Misin01G389700	0.432641	0.381787	0.524246	1.12366	0.30032	0.496523	0.67895	0.88498	0.618157	0.367527	0.484685	0.687677	0.396703	0.409276	0.577306	0.291932	0.393284	0.44499	0.505641	0.755183	0.363943	0.422688	0.70192
Misin01G389300	1.96719	2.90987	2.10699	3.77087	2.89425	2.70723	3.84834	2.40628	2.90847	2.06722	2.06263	3.18423	2.86236	2.62529	3.13227	1.72911	2.35405	2.99589	1.94048	3.09527	3.48975	2.19362	3.34637
Misin01G389100	0.924399	1.08169	0.823803	0.966021	0.968812	0.780474	0.823951	0.919073	0.946277	1.06355	0.937663	0.989035	0.950154	0.862247	0.853911	1.21787	0.895357	0.911644	0.802589	0.804399	0.926289	0.760301	0.789447
Misin01G388600	1.04294	1.285	0.956122	1.19242	1.48102	1.14207	1.32323	1.24209	0.746872	1.42164	1.32542	1.20363	1.38691	1.13532	1.11995	1.47806	0.812922	1.46678	1.13105	1.16586	1.26306	1.34157	1.31482
Misin01G388500	0.762413	1.36141	0.697784	0.620402	0.752821	0.722591	0.776206	0.979832	0.280797	0.850808	0.572383	0.623937	0.869691	0.567694	0.680341	0.828902	0.617384	0.904379	0.534633	0.618782	0.641489	0.46609	0.60776
Misin01G388400	2.13046	1.0613	1.64254	1.27629	4.04316	1.72464	1.68418	1.22049	0.59763	1.79648	1.88022	1.79616	1.34973	2.79475	1.56358	3.23635	1.1752	2.47164	1.7538	1.38984	1.67746	3.25453	1.95557
Misin01G388200	3.2557	0.817973	2.73073	0.879497	0.654138	1.57969	0.841966	0.532171	1.32096	0.831517	0.975478	0.875902	1.37839	0.842772	0.81759	0.611464	2.83319	0.473122	0.712062	0.644407	0.740383	0.596634	0.518817
Misin01G387700	1.38137	3.13885	1.68397	2.9318	1.44307	3.73061	4.90348	3.58044	2.16886	1.21789	1.49778	2.53223	1.16936	1.50334	1.82081	1.79819	2.30015	2.79059	2.49526	5.1342	1.59919	1.03179	1.45942
Misin01G387600	1.328	0.9502	1.27702	1.41509	0.927986	1.10549	1.17863	0.932603	1.29537	0.979196	1.0862	1.17503	1.03019	0.992766	1.13478	1.01102	1.25685	0.95924	1.03613	1.20225	0.986018	1.01722	1.07165
Misin01G387500	5.86113	1.13417	2.74508	0.995209	1.25171	2.3595	0.739748	1.44817	1.74577	1.13544	1.4196	1.538	0.501184	2.54582	1.68427	0.970573	2.70795	0.72195	2.14614	0.753638	1.2157	2.12728	1.28732
Misin01G387300	0.489243	0.392901	0.516143	0.424345	0.518572	0.546497	0.748318	0.411388	0.248366	0.643738	0.585887	0.77262	0.610804	0.826564	0.822553	0.56128	0.505745	0.533005	0.730056	0.893268	0.646976	0.786549	0.806233
Misin01G387100	0.482071	0.256117	0.687363	0.452197	0.376878	0.835636	0.656764	0.68292	0.707023	0.265732	1.11821	0.632608	0.419361	0.805328	0.731092	0.255062	0.698644	0.453893	1.1774	0.792726	0.460168	0.933143	0.881463
Misin01G386700	0.345549	0.433962	0.10111	0.191679	0.650572	0.309192	0.775021	0.224316	0.205349	0.329092	0.171487	0.556071	0.328304	0.463498	0.51494	0.707119	0.144692	1.27525	0.292953	0.455587	NA	0.24512	0.341662
Misin01G386000	1.64587	1.57418	1.53175	1.60457	1.53288	1.50149	1.40682	1.47264	1.4595	1.59173	1.51271	1.46703	1.51085	1.2953	1.42901	1.44408	1.65155	1.50676	1.26897	1.49765	1.50246	1.3056	1.40362
Misin01G385700	0.765104	1.02628	0.652283	0.807093	0.71075	0.695048	0.639586	0.772251	0.645877	0.648472	0.832181	0.648557	0.717404	0.779213	0.719126	0.736952	0.893265	0.669037	0.704703	0.738564	0.648145	0.936776	0.76195
Misin01G385600	2.0934	7.83632	1.40773	1.46857	14.9335	2.45918	2.42551	2.99077	1.6109	12.0222	1.80597	2.81335	8.71431	1.91215	3.16693	7.59061	1.8176	11.1446	1.35249	1.66265	12.1378	2.33612	2.88641
Misin01G385300	0.598394	0.595942	0.620612	0.688324	0.664017	0.61575	0.677498	0.733334	0.666148	0.604639	0.603389	0.657436	0.605791	0.628598	0.598667	0.626748	0.613381	0.64003	0.645938	0.65081	0.670935	0.605861	0.590332
Misin01G385200	0.133714	0.246751	0.159108	0.201899	0.185503	0.142135	0.164807	0.223007	0.146876	0.272564	0.153552	0.179936	0.117673	0.172368	0.155539	0.267576	0.162326	0.149858	0.147439	0.163653	0.186091	0.138539	0.12524
Misin01G385100	0.512476	1.04703	0.522779	1.15061	1.85194	0.455477	1.23734	1.55138	0.76287	0.826893	3.35288	1.35124	1.91168	0.608642	1.51645	0.725863	0.610883	0.286399	1.32538	0.978648	1.39312	2.46966	1.46988
Misin01G384800	0.668425	0.360883	0.665237	0.252092	0.380311	0.584822	0.495338	0.366093	0.282725	0.315392	0.640358	0.458358	0.403698	0.479082	0.474785	0.166197	0.588974	0.349811	0.584861	0.611139	0.287712	0.548939	0.466711
Misin01G384700	1.66992	0.968868	1.35794	1.04923	1.01066	1.62361	1.25815	1.09271	1.14146	0.927984	1.55966	1.16694	1.34583	2.04308	1.75705	1.07415	1.32621	1.14277	1.61982	1.59417	1.06068	1.59095	1.53698
Misin01G384500	0.869957	1.40852	1.50521	1.22691	1.17166	0.780796	1.13117	1.52198	1.12354	1.48633	0.873645	1.05012	1.26228	0.664596	1.16163	0.697905	0.468445	0.910987	0.632286	1.21734	1.43595	0.81085	1.32972
Misin01G383000	0.346143	0.510936	0.610839	0.904796	0.679137	1.13834	0.777601	0.765256	0.518804	0.589834	1.12282	0.698219	0.722887	1.11562	0.813189	0.571523	0.508143	0.608961	1.07642	1.02442	0.590986	1.00279	1.31896
Misin01G382900	0.417928	0.37326	0.447524	0.502315	0.408859	0.875086	0.358933	0.701327	0.961371	0.401683	0.324443	0.346863	0.867428	0.727826	0.570373	0.460716	0.731362	0.671411	0.891514	0.411439	0.78284	0.328088	0.446524
Misin01G382800	0.497846	0.141627	0.968851	1.06808	0.90873	0.852584	1.0284	0.793893	0.586923	1.18971	0.647294	0.877061	0.973597	0.862307	0.94541	0.388601	0.734512	0.777397	0.787258	0.978405	0.556835	0.780196	0.683105
Misin01G382600	0.972732	NA	2.3361	5.09101	1.38267	1.89491	1.47521	1.87027	2.83451	NA	1.7853	1.56363	0.313006	1.55874	1.36365	0.410904	1.39184	NA	1.62323	1.25392	0.534359	2.52939	2.70171
Misin01G382300	0.746322	0.795785	0.958747	0.941647	1.00743	0.885927	0.988283	1.18176	1.05568	1.05001	1.03277	0.832524	1.0436	1.03119	1.01424	1.06931	0.880987	1.08143	0.929363	1.06377	1.07282	1.01815	1.05231
Misin01G382100	2.54471	2.16495	3.26749	2.98403	3.81359	3.70857	2.33082	1.48986	2.26461	4.48713	2.13599	2.83855	4.05951	1.77167	2.90779	5.72573	3.43272	3.5669	3.05778	2.15385	2.88347	1.8399	1.88078
Misin01G390400	3.02593	0.250074	4.55471	0.231548	NA	1.91535	0.162599	0.228513	0.670638	1.64821	3.06613	0.144514	0.898606	1.38711	0.150072	3.50564	3.32257	0.432008	1.53547	0.217815	0.715342	0.765761	0.473639
Misin01G390500	1.55651	1.56187	1.19521	1.87838	1.90641	1.1983	1.75744	1.57254	0.879476	1.89999	1.2144	2.04752	1.34633	1.46961	2.30126	2.54173	0.945881	1.46543	1.32291	2.18011	1.30458	1.45446	1.67687
Misin01G390800	0.693693	0.640746	0.699539	1.63228	1.59184	2.42628	1.35389	2.05418	0.633738	1.35239	1.34827	1.49478	2.12374	1.3702	1.59234	2.51752	2.43413	1.52663	3.42759	1.81193	1.79545	1.18909	2.78517
Misin01G391000	2.89703	2.49111	2.57521	2.83022	2.11387	4.027	2.79426	1.48887	1.91437	2.34334	2.17337	2.61248	2.93672	3.05586	2.78273	2.16333	2.7235	2.61813	2.80491	2.72022	1.63285	3.1148	2.27809
Misin01G391300	1.02208	1.14761	0.969173	1.35785	0.674286	1.02505	0.99702	1.47247	1.28479	1.10332	1.32367	1.06777	1.38832	0.904302	1.17834	1.05069	1.18665	1.53559	1.24911	0.977422	1.01249	1.23823	1.4577
Misin01G392400	2.75249	1.2019	1.76423	1.21564	1.23025	1.72084	0.999299	1.5812	1.31386	1.36773	1.7084	1.1299	1.69238	1.45256	1.24208	1.21137	2.73426	1.63657	2.03814	1.16746	1.57159	1.09227	1.06675
Misin01G392300	2.39522	2.92122	2.6168	2.53679	3.73176	3.45344	4.12695	2.46568	4.36894	3.36249	1.97099	2.2944	1.94373	2.96022	2.63227	5.85591	2.13331	2.84166	2.91094	3.44735	2.28214	3.41114	2.64389
Misin01G392000	1.18133	0.693071	0.812662	0.745108	0.915527	1.16169	0.941546	1.09031	0.598586	0.910203	1.10961	1.01383	0.955215	1.17935	1.13333	0.750268	1.11492	1.02762	1.09333	0.981117	1.14305	1.17013	1.04115
Misin01G392600	0.560738	0.419209	0.576438	0.538287	0.721518	0.730843	0.755198	0.663387	0.75389	0.710536	0.671424	0.750172	0.86212	0.867062	1.16529	0.607037	0.609854	0.958766	0.88534	1.02857	1.07073	1.13353	1.43921
Misin01G392900	1.02504	0.850764	0.912569	0.894703	0.719949	0.927173	0.875039	0.853917	0.902123	0.994396	0.801065	0.821609	0.638041	0.740287	0.722525	0.812924	0.970689	0.83422	0.867608	0.78335	0.763355	0.747702	0.70575
Misin01G393900	2.95532	2.46238	3.01265	1.99016	2.54599	2.22826	2.04126	2.34158	2.64131	3.03453	2.25126	2.21773	2.38863	2.14256	2.32457	2.6547	3.2672	2.58951	1.80048	1.8691	2.58148	1.8501	2.04288
Misin01G394100	1.74044	1.23921	1.60159	1.32909	1.46858	1.62324	1.39128	1.34318	1.40067	1.41225	1.26697	1.4586	1.64437	1.2307	1.23349	1.47751	1.31393	2.01911	1.47839	1.28389	1.55349	1.35784	1.26063
Misin01G394200	1.42488	2.39632	1.53034	1.70734	1.17352	0.965144	1.0232	1.7558	1.58911	1.44286	1.33281	0.900663	0.870824	1.10537	0.837701	3.5597	1.28254	0.72819	1.15462	1.06006	0.899484	0.992548	0.896614
Misin01G394900	0.664742	0.372686	0.601764	0.510891	0.328303	0.525186	0.354797	0.458242	0.636063	0.427315	0.54069	0.400889	0.303177	0.432153	0.349191	0.557546	0.667197	0.318243	0.51159	0.40199	0.377009	0.511188	0.477726
Misin01G395000	1.40997	2.29284	1.36088	2.45564	2.00818	1.21219	0.884083	4.65385	2.01897	2.936	1.53192	1.02984	2.10637	1.28104	1.04112	7.52924	1.03306	1.87178	1.84699	1.37453	2.14853	1.83006	1.23668
Misin01G395200	0.65748	0.651326	0.548511	0.224853	0.612117	0.406194	0.467802	0.55155	0.335908	0.336053	0.450318	0.469889	0.469751	0.459158	0.51383	0.590549	0.591721	0.565858	0.5855	0.617708	0.500417	0.430513	0.529282
Misin01G395800	4.32607	2.6599	2.14937	0.91201	1.2467	1.67029	1.14595	1.18097	1.16928	1.33294	2.4066	1.26207	0.68434	1.92024	0.932207	2.03435	2.86007	0.708641	1.34117	0.981723	1.25822	2.07743	1.65343
Misin01G395600	0.519838	0.33703	0.476446	0.457492	0.840863	0.547637	1.35396	0.659489	0.856849	0.7615	0.46993	0.87198	0.839718	0.645611	1.35345	1.76233	0.443641	1.15547	0.6273	1.58076	1.21378	0.90732	2.21282
Misin01G395500	1.15773	1.05815	0.991563	0.934111	0.89085	1.12634	0.856772	0.988109	1.31481	0.896893	1.1522	0.869496	0.84541	1.13444	0.855297	1.13534	1.20146	0.982854	1.08374	0.88349	0.993214	1.08975	0.964253
Misin01G395400	1.76562	1.43242	1.38732	1.95928	1.56545	2.70731	1.92629	1.28563	2.52017	1.4004	5.06118	1.55618	1.07634	1.88874	1.55858	1.50618	1.27176	1.24586	1.57843	1.47077	1.26182	1.57044	1.92299
Misin01G395300	0.486368	0.85814	0.796932	1.0062	0.706086	0.558086	0.779314	0.853704	0.763915	0.663299	0.563275	0.744847	0.655068	0.552351	0.781271	0.798961	0.638791	0.62748	0.605541	0.769542	0.711025	0.580913	0.636307
Misin01G396200	0.656083	2.02998	0.882004	0.859976	0.766867	1.53786	1.93163	1.53758	0.718519	1.40989	1.27006	1.24279	NA	1.42623	1.41389	1.84974	0.584161	1.03315	0.937048	1.28485	1.55612	0.954565	0.905609
Misin01G396500	0.453814	0.525459	0.515246	0.462025	0.5904	0.509401	0.529444	0.503134	0.457187	0.584243	0.495579	0.569716	0.594858	0.554301	0.547549	0.958062	0.408863	0.613334	0.519121	0.524224	0.511775	0.462269	0.504121
Misin01G397200	0.693603	0.797615	0.79445	0.996423	0.698987	0.571767	0.809302	0.772944	0.724134	0.766915	0.583688	0.924371	0.671028	0.540299	0.792717	0.760016	0.637214	0.652569	0.541345	0.77498	0.653401	0.518522	0.727684
Misin01G397400	3.77358	1.09646	2.97875	2.12484	1.10957	1.99406	1.42317	1.00693	2.09332	0.981039	2.65765	1.43061	1.40485	2.34796	1.56172	0.542278	2.71443	1.2555	2.34716	1.54037	1.21345	2.35767	1.30902
Misin01G397600	7.21433	5.58268	4.42521	7.09909	7.08765	4.62246	4.86885	4.65991	3.64788	5.22013	2.09454	5.5085	7.4221	3.12361	5.55175	11.2922	5.5347	5.45709	2.44508	5.03063	8.89673	3.60981	3.61237
Misin01G398000	0.518503	0.710578	0.606338	0.637858	0.732146	0.654545	0.655183	0.904023	0.682069	0.795111	0.825517	0.696165	0.818168	0.790331	0.782938	0.838879	0.67251	0.766674	0.769099	0.817331	0.857502	0.75987	0.726899
Misin01G398500	1.61587	1.50976	1.15944	1.14769	1.98517	1.48309	1.30161	1.11158	1.38843	1.80888	1.15347	0.951102	1.71306	1.21101	1.07296	2.5225	1.1791	1.84826	1.36133	0.908363	1.87145	1.37421	1.29791
Misin01G398600	2.34884	2.10047	11.5126	6.42421	51.7161	45.8232	42.7928	3.28328	3.17986	32.4947	10.5371	32.9336	33.5268	34.1033	39.173	7.72013	5.50379	28.2096	10.7533	38.7089	40.8027	37.5332	34.5219
Misin01G398700	3.5043	0.830463	7.48325	7.0457	1.33419	6.012	2.62275	3.50101	11.7738	0.927666	9.98711	1.74539	1.8723	7.77816	2.53056	0.457629	10.7946	1.97413	11.6947	4.15053	1.89563	13.7056	12.863
Misin01G398900	8.28506	6.28878	9.56027	12.5691	10.4789	8.82053	15.5337	1.5372	9.19384	14.7624	16.197	20.2562	10.9003	13.722	16.6996	9.71647	8.42361	12.6088	12.0045	15.0224	8.50248	13.1407	8.33748
Misin01G399100	0.446856	0.326297	0.664113	0.438243	0.409188	0.511876	0.513628	0.531365	0.477119	0.492641	0.662161	0.551614	0.4244	0.588739	0.537941	1.15389	0.49707	0.314727	0.582211	0.609961	0.295653	0.567907	0.743575
Misin01G399200	1.0798	1.07581	1.09633	0.795671	0.998699	0.981649	0.678499	0.959644	0.771541	1.08787	1.30429	0.832095	1.13115	1.18863	0.838856	0.712073	1.01727	0.859252	0.945035	0.652607	0.911947	0.834076	0.879765
Misin01G399800	4.06492	2.69304	3.85881	3.6177	2.25241	5.00918	3.44855	2.00832	3.7742	1.86333	3.83304	3.53863	2.68748	5.4032	6.25929	1.55804	4.07481	2.95642	4.1362	4.27401	2.48909	4.0247	3.0981
Misin01G399900	2.07163	0.946564	1.33886	0.861381	0.890549	2.44684	1.33102	0.811452	1.27806	1.00126	2.54576	1.26753	1.13938	2.60863	1.38992	0.861561	1.68763	0.98984	4.28595	1.5249	0.924453	3.93523	2.33637
Misin01G400000	1.31464	1.47885	1.27406	1.49534	1.38052	1.16043	1.229	1.40902	1.34355	1.32052	1.22946	1.34633	1.30041	1.20745	1.22515	1.50789	1.24212	1.43097	1.29129	1.23757	1.30778	1.28259	1.28897
Misin01G401000	1.22813	1.04816	1.03283	0.93425	1.18704	0.825724	0.964468	0.694874	0.959003	1.03158	0.967011	0.910415	0.898729	0.785974	0.907646	1.23083	0.76605	0.833951	0.712787	0.947882	0.825432	0.797052	1.08437
Misin01G400700	0.355421	0.492746	0.413243	0.489559	0.446464	0.733612	0.513091	0.5985	0.712414	0.465229	0.465037	0.512911	0.481199	0.490138	0.507805	0.305709	0.836227	0.430192	0.633347	0.488161	0.492909	0.460578	0.485479
Misin01G400400	0.826742	1.04129	1.1045	0.911228	0.947179	0.984474	0.979717	0.898913	1.72031	0.835329	1.01444	0.953308	0.732687	1.02889	0.801445	0.680623	0.765233	0.853359	1.18905	0.809133	0.80589	1.18974	1.00692
Misin01G400600	0.487154	0.298717	0.916328	0.714606	0.285842	1.24176	0.585065	0.847999	1.20677	0.205286	1.3826	0.658596	0.497612	0.995117	0.684076	0.110616	0.917556	0.491305	1.25118	0.734005	0.438127	1.04449	0.7776
Misin01G404200	0.811362	1.30155	1.25874	1.39094	0.685892	0.942086	0.764571	0.878968	1.49306	0.841497	0.884197	0.932389	0.788601	0.757144	0.884053	0.990266	0.953525	0.862831	1.24525	0.952004	0.893423	1.075	0.870535
Misin01G404100	2.76741	1.14634	2.05414	1.36331	1.31353	1.95811	1.69734	1.16427	1.58518	1.31311	1.83341	1.57977	1.51673	2.07195	1.93851	3.18196	2.42476	1.78086	1.78525	1.87699	1.17608	1.56015	1.6028
Misin01G403800	1.3558	2.20442	1.62378	1.22325	1.38988	1.86254	1.31689	2.6517	3.24672	1.6731	1.59215	1.56021	1.40976	1.40574	1.54546	1.91849	1.35062	1.51241	1.56268	1.63475	1.8611	2.06164	1.59471
Misin01G403700	0.453452	0.546062	0.500797	0.492029	0.543873	0.521593	0.508295	0.592364	0.534322	0.513193	0.522498	0.5216	0.550162	0.492413	0.506795	0.459975	0.526867	0.513006	0.510411	0.503946	0.565718	0.495883	0.529989
Misin01G403600	1.44798	1.86447	1.18805	1.45834	1.46848	1.72217	1.4552	2.4578	2.07393	1.73763	1.33834	1.62189	1.40536	1.43506	1.47073	2.01667	2.1668	1.70093	1.67704	1.44923	1.84145	1.35177	1.70417
Misin01G403500	1.49469	1.14424	1.07084	0.719594	1.06604	0.417895	0.917192	0.52524	0.646478	1.25083	0.977181	0.749149	1.26953	0.791003	0.973636	2.89862	0.347865	1.77336	0.692166	0.566302	1.63183	0.442142	0.540256
Misin01G403300	1.79646	0.937491	0.890951	0.656194	0.656799	1.01981	1.33083	2.61431	0.768845	1.07118	1.0746	1.06531	1.24616	1.2417	1.21941	0.762906	1.05686	0.607077	1.11603	1.27265	NA	1.31577	1.70786
Misin01G403200	2.159	1.09857	2.4808	1.02545	0.776938	1.50219	1.43614	0.945612	1.07484	1.1022	3.31597	1.58969	0.696237	2.20735	0.937938	3.47349	1.26415	0.826356	1.76899	1.32276	0.854708	2.56793	1.94475
Misin01G402800	0.417983	1.83093	0.678761	0.865746	0.920309	0.536508	0.70459	0.944185	1.0258	1.05432	0.59199	0.856455	0.592327	0.609007	0.6707	1.33747	0.497464	0.655129	0.685095	0.63508	0.71242	0.633649	0.547711
[truncated: 6,769 more rows]

## Sheet: Fig 3c
	1_oct29_rhiz	2_oct8_leaf	2_oct8_rhiz	2_oct8_stem	3_sep12_leaf	3_sep12_rhiz	3_sep12_stem	4_may5_leaf	4_may5_rhiz	5_sep27_leaf	5_sep27_rhiz	5_sep27_stem	6_aug17_leaf	6_aug17_rhiz	6_aug17_stem	7_oct26_leaf	7_oct26_rhiz	8_aug18_leaf	8_aug18_rhiz	8_aug18_stem	9_jun13_leaf	9_jun13_rhiz	9_jun13_stem
[truncated: 573 more rows]

[truncated: 4 more sheets: Fig 4a, Fig 4b&c, Fig 4d, Fig 5c]
